# Supplementary material for: The phosphoproteome of choroid plexus epithelial cells following infection with Neisseria meningitidis
Source: Front Cell Infect Microbiol. 2023 Mar 31;13:1113528. doi: 10.3389/fcimb.2023.1113528 (PMC10102474; doi:10.3389/fcimb.2023.1113528)
Supplement: Supplementary Table 1 — Statistical result of comparison Con vs MC58. A summary of the statistical result of comparison Con vs MC58 showing all data and the results with a p-value ≤ 0.05 and an adjusted p-value ≤ 0.05 after statistical filtering of the data. [file Table_1.xlsx]

## Sheet: All data
uids	Identifier	Sites	GeneSite	UniprotID	Comparison	Wilcox p-value	Adj. Wilcox p-value	AveExpr	Log2 Fold change	limma p-value	Adj. limma p-value	Shapiro-Wilk Normality Test p-value	Recommended_Test	Fold change	Diseases	UMLS	drug_names	Recommended statistical test	p-value	Adj. p-value
2	ITGB4	T1530	ITGB4 T1530	P16144	Con vs MC58	0.902523	0.986881	6.70107	0.0568099	0.75981	0.928773	0.301871	limma	1.04016	Adult junctional epidermolysis bullosa (disorder), Aplasia Cutis Congenita, EPIDERMOLYSIS BULLOSA, JUNCTIONAL, LOCALISATA VARIANT (disorder), Epidermolysis Bullosa Progressiva, Epidermolysis bullosa with pyloric atresia, Junctional Epidermolysis Bullosa	C0268374, C0282160, C2608084, C0079297, C1856934, C0079301	DB05122	limma	0.75981	0.928773
3	ITGB4	T1530	ITGB4 T1530	P16144	Con vs MC58	0.713303	0.945133	6.70947	0.0728558	0.701272	0.913888	0.880042	limma	1.0518	Adult junctional epidermolysis bullosa (disorder), Aplasia Cutis Congenita, EPIDERMOLYSIS BULLOSA, JUNCTIONAL, LOCALISATA VARIANT (disorder), Epidermolysis Bullosa Progressiva, Epidermolysis bullosa with pyloric atresia, Junctional Epidermolysis Bullosa	C0268374, C0282160, C2608084, C0079297, C1856934, C0079301	DB05122	limma	0.701272	0.913888
6	FAM171A1	S422	FAM171A1 S422	Q5VUB5	Con vs MC58	0.902523	0.986881	6.6898	-0.172275	0.54146	0.856858	0.137435	limma	0.887442				limma	0.54146	0.856858
7	SRCIN1	S339,S343	SRCIN1 S339,S343	Q9C0H9	Con vs MC58	0.17791	0.620542	6.70181	0.334309	0.0816899	0.484608	0.607194	limma	1.26077				limma	0.0816899	0.484608
11	Q8NE71	Q8NE71	Q8NE71	Q8NE71	Con vs MC58	0.270344	0.745524	6.71138	-0.457991	0.0864701	0.492043	0.199737	limma	0.727999				limma	0.0864701	0.492043
12	TRIP11	S1891	TRIP11 S1891	Q15643	Con vs MC58	0.270344	0.745524	6.79847	0.381246	0.093001	0.502127	0.467607	limma	1.30247	Achondrogenesis type 1A, Spondylometaphyseal dysplasia with dentinogenesis imperfecta	C0265273, C2745953		limma	0.093001	0.502127
13	MDC1	S453,T455	MDC1 S453,T455	Q14676	Con vs MC58	1.09748	1	6.71506	-0.0214468	0.901663	0.972091	0.111756	limma	0.985244				limma	0.901663	0.972091
16	TOX4	S182	TOX4 S182	O94842	Con vs MC58	1.09748	1	6.7013	0.00285745	0.98691	0.995899	0.186929	limma	1.00198				limma	0.98691	0.995899
18	ABCF1	T108,S109	ABCF1 T108,S109	Q8NE71	Con vs MC58	0.713303	0.945133	6.76499	-0.0590276	0.695678	0.911829	0.274391	limma	0.959911				limma	0.695678	0.911829
19	RBBP8NL	S645	RBBP8NL S645	Q8NC74	Con vs MC58	0.270344	0.745524	6.68398	0.213903	0.225232	0.679462	0.856056	limma	1.15982				limma	0.225232	0.679462
21	MED1	T1051	MED1 T1051	Q15648	Con vs MC58	0.111347	0.537748	6.76667	-0.295354	0.0826195	0.486749	0.961685	limma	0.814873				limma	0.0826195	0.486749
22	UBE4B	S88,S101	UBE4B S88,S101	O95155	Con vs MC58	0.902523	0.986881	6.71652	0.0450961	0.831264	0.950341	0.0540942	limma	1.03175				limma	0.831264	0.950341
24	EIF4G1	S1077	EIF4G1 S1077	Q04637	Con vs MC58	0.270344	0.745524	6.71632	0.354487	0.175577	0.625232	0.710929	limma	1.27853	PARKINSON DISEASE 18	C3280271	INSULIN	limma	0.175577	0.625232
25	O60716-3	T869	O60716-3 T869	O60716-3	Con vs MC58	0.391267	0.828036	6.61789	0.264375	0.216893	0.669781	0.251436	limma	1.20112				limma	0.216893	0.669781
26	EXOC1	S501	EXOC1 S501	Q9NV70	Con vs MC58	0.270344	0.745524	6.58326	-0.687936	0.156324	0.605263	1	limma	0.620741				limma	0.156324	0.605263
27	IRS1	S270	IRS1 S270	P35568	Con vs MC58	0.540291	0.903764	6.65662	-0.215981	0.375865	0.774974	1	limma	0.86096	Diabetes Mellitus, Experimental, Diabetes Mellitus, Non-Insulin-Dependent, Obesity	C0011853, C0011860, C0028754	GS-101,fluorouracil,GLIMEPIRIDE,DHEA,INOSITOL,ETHANOL,epirubicin,cyclophosphamide,DB08513	limma	0.375865	0.774974
30	VDAC2	S115	VDAC2 S115	P45880	Con vs MC58	1.09748	1	6.75817	-0.134252	0.618325	0.88704	1	limma	0.911142				limma	0.618325	0.88704
31	VDAC2	S115	VDAC2 S115	P45880	Con vs MC58	0.713303	0.945133	6.75488	0.0663852	0.700498	0.913888	1	limma	1.04709				limma	0.700499	0.913888
32	VDAC1	S104	VDAC1 S104	P21796	Con vs MC58	0.713303	0.945133	6.74975	-0.0830049	0.737964	0.92611	1	limma	0.944089				limma	0.737964	0.92611
33	VDAC1	S104	VDAC1 S104	P21796	Con vs MC58	0.713303	0.945133	6.78388	0.0838386	0.598531	0.87867	1	limma	1.05983				limma	0.598531	0.87867
34	PLEKHA2	S184	PLEKHA2 S184	Q9HB19	Con vs MC58	0.111347	0.537748	6.62389	-0.354639	0.105534	0.525854	1	limma	0.782065				limma	0.105534	0.525854
35	Q6ZV73	Q6ZV73	Q6ZV73	Q6ZV73	Con vs MC58	0.713303	0.945133	6.72164	0.0540722	0.83807	0.953203	1	limma	1.03819				limma	0.83807	0.953203
36	MKI67	S2466	MKI67 S2466	P46013	Con vs MC58	0.713303	0.945133	6.7335	-0.21297	0.496557	0.835247	1	limma	0.862759				limma	0.496557	0.835247
39	P08727	P08727	P08727	P08727	Con vs MC58	0.713303	0.945133	6.51952	-0.0959188	0.784799	0.935701	1	limma	0.935676				limma	0.784799	0.935701
50	PKP3	S314	PKP3 S314	Q9Y446	Con vs MC58	0.0199645	0.273477	6.69084	-0.77233	0.00134201	0.0680482	1	limma	0.585471				limma	0.00134201	0.0680482
52	P08727	P08727	P08727	P08727	Con vs MC58	0.713303	0.945133	6.5369	-0.419215	0.245554	0.703422	1	limma	0.747832				limma	0.245554	0.703422
54	LRRC8A	S217	LRRC8A S217	Q8IWT6	Con vs MC58	0.713303	0.945133	6.64273	-0.174699	0.425255	0.801469	1	limma	0.885953	Agammaglobulinemia	C0001768		limma	0.425255	0.801469
55	NUMA1	S395	NUMA1 S395	Q14980	Con vs MC58	0.540291	0.903764	6.72455	-0.494604	0.216914	0.669781	1	limma	0.709757	Acute Promyelocytic Leukemia	C0023487	calcium channel blockers	limma	0.216914	0.669781
58	SQSTM1	T269	SQSTM1 T269	Q13501	Con vs MC58	0.17791	0.620542	6.70465	0.545323	0.0692154	0.456628	1	limma	1.45935	Amyotrophic Lateral Sclerosis, FRONTOTEMPORAL DEMENTIA AND/OR AMYOTROPHIC LATERAL SCLEROSIS 3, NEURODEGENERATION WITH ATAXIA, DYSTONIA, AND GAZE PALSY, CHILDHOOD-ONSET, NONAKA MYOPATHY, Osteitis Deformans, PAGET DISEASE OF BONE 3	C0002736, C4225326, C4310693, C1853926, C0029401, C4085252	IMX-942	limma	0.0692154	0.456628
61	KRT6B	S44	KRT6B S44	P04259	Con vs MC58	0.540291	0.903764	6.73686	-0.112761	0.573816	0.865571	1	limma	0.924817	PACHYONYCHIA CONGENITA 4	C3714949		limma	0.573816	0.865571
62	Q07866-4	S524	Q07866-4 S524	Q07866-4	Con vs MC58	0.17791	0.620542	6.76231	-0.15999	0.378471	0.774974	1	limma	0.895031				limma	0.378471	0.774974
63	JUNB	T255,S259	JUNB T255,S259	P17275	Con vs MC58	0.391267	0.828036	6.69714	-0.102191	0.550342	0.858015	1	limma	0.931617				limma	0.550342	0.858015
65	JUNB	S251,T255,S259	JUNB S251,T255,S259	P17275	Con vs MC58	0.270344	0.745524	6.71295	-0.168207	0.303333	0.743136	1	limma	0.889948				limma	0.303333	0.743136
67	TMEM230	S24	TMEM230 S24	Q96A57	Con vs MC58	0.0373364	0.357879	6.77387	-0.448243	0.0118451	0.192527	1	limma	0.732935				limma	0.0118451	0.192527
68	LSR	S530	LSR S530	Q86X29	Con vs MC58	1.09748	1	6.68339	0.104718	0.551282	0.858131	1	limma	1.07528				limma	0.551281	0.858131
69	KRT8	S34	KRT8 S34	P05787	Con vs MC58	0.902523	0.986881	6.71084	0.185573	0.358708	0.771489	1	limma	1.13727	Breast Carcinoma, Cirrhosis, Familial	C0678222, C1861556	DB06245,DB00031,DB09130	limma	0.358708	0.771489
70	LSR	S530	LSR S530	Q86X29	Con vs MC58	0.268341	0.745524	6.44715	0.0700282	0.675327	0.908016	1	limma	1.04974				limma	0.675327	0.908016
71	AKAP13	S1507	AKAP13 S1507	Q12802	Con vs MC58	0.0373364	0.357879	6.77669	-0.75325	0.00377533	0.115622	1	limma	0.593265				limma	0.00377533	0.115622
73	TJP2	S702	TJP2 S702	Q9UDY2	Con vs MC58	0.17791	0.620542	6.73942	-0.219795	0.253377	0.708639	1	limma	0.858687	Cholestasis, progressive familial intrahepatic 4, Hypercholanemia, Familial	C2931067, C1843139		limma	0.253377	0.708639
74	MTDH	S298	MTDH S298	Q86UE4	Con vs MC58	0.0199645	0.273477	6.61218	-1.23844	0.000235946	0.0279966	1	limma	0.42383				limma	0.000235946	0.0279966
76	O00267	O00267	O00267	O00267	Con vs MC58	0.270344	0.745524	6.46625	0.682403	0.0941324	0.502127	1	limma	1.60481				limma	0.0941324	0.502127
79	PHF2	S539	PHF2 S539	O75151	Con vs MC58	0.17791	0.620542	6.78179	-0.208664	0.169339	0.621129	1	limma	0.865338				limma	0.169339	0.621129
83	O43491	O43491	O43491	O43491	Con vs MC58	0.540291	0.903764	6.67792	0.209834	0.584991	0.869898	1	limma	1.15656				limma	0.584991	0.869898
86	EPB41L1	S378	EPB41L1 S378	Q9H4G0	Con vs MC58	0.713303	0.945133	6.76148	-0.237273	0.242292	0.698329	1	limma	0.848347	MENTAL RETARDATION, AUTOSOMAL DOMINANT 11	C3280285		limma	0.242292	0.698329
89	P05787	P05787	P05787	P05787	Con vs MC58	0.540291	0.903764	6.74573	-0.115273	0.466585	0.822282	1	limma	0.923208	Breast Carcinoma, Cirrhosis, Familial	C0678222, C1861556	DB06245,DB00031,DB09130	limma	0.466585	0.822282
91	FLNB	S2478	FLNB S2478	O75369	Con vs MC58	0.902523	0.986881	6.65797	0.140032	0.610033	0.884305	1	limma	1.10193	Atelosteogenesis, type 1, Atelosteogenesis Type 3, Boomerang dysplasia, Larsen syndrome, Larsen syndrome, dominant type, SPONDYLOCARPOTARSAL SYNOSTOSIS SYNDROME	C0265283, C3668942, C0432201, C0175778, C2931648, C1848934		limma	0.610033	0.884305
92	PGRMC1	S57	PGRMC1 S57	O00264	Con vs MC58	0.713303	0.945133	6.67123	-0.00241543	0.993349	0.997098	1	limma	0.998327				limma	0.993349	0.997098
94	Q06830	Q06830	Q06830	Q06830	Con vs MC58	0.540291	0.903764	6.69322	-0.0965381	0.704668	0.914006	1	limma	0.935275				limma	0.704668	0.914006
95	ITGA3	S1042	ITGA3 S1042	P26006	Con vs MC58	0.17791	0.620542	6.66694	-0.221335	0.19713	0.649682	1	limma	0.857771	INTERSTITIAL LUNG DISEASE, NEPHROTIC SYNDROME, AND EPIDERMOLYSIS BULLOSA, CONGENITAL	C3553636	252827506	limma	0.19713	0.649682
99	P08727	P08727	P08727	P08727; P05783	Con vs MC58	0.540291	0.903764	6.45411	0.387313	0.325544	0.751423	1	limma	1.30795				limma	0.325543	0.751423
102	YAP1	S367	YAP1 S367	P46937	Con vs MC58	0.0661926	0.435922	6.66433	0.395879	0.0489952	0.399491	1	limma	1.31574	COLOBOMA, OCULAR, WITH OR WITHOUT HEARING IMPAIRMENT, CLEFT LIP/PALATE, AND/OR MENTAL RETARDATION	C3805432		limma	0.0489952	0.399491
103	P02768	P02768	P02768	P02768	Con vs MC58	0.713303	0.945133	4.48168	-0.0769479	0.838903	0.953287	1	limma	0.948061	Diabetic Nephropathy, Hyperthyroxinemia, Familial Dysalbuminemic, Hypoalbuminemia	C0011881, C0342185, C0239981	Sodium lauryl sulfate,Gadofosveset,RALTITREXED,Activated recombinant FVII-albumin fusion protein,Oxyphenbutazone,EPIGALOCATECHIN GALLATE,DB00493,PHENYLBUTAZONE,EPIGALLOCATECHIN,Iodipamide,[19F]-HALOPERIDOL,DIAZEPAM,DB00545,Gadobenate Dimeglumine,(-)-EPICATECHIN,ANTISERUM,DB12965,DB11359,DB06728,EVANS BLUE,PYROGALLOL,DB06713,AMODIAQUINE HYDROCHLORIDE,WARFARIN,DICLOFENAC,DB03255,Bismuth,DB13967,NAP…	limma	0.838903	0.953287
105	OGFR	S378	OGFR S378	Q9NZT2	Con vs MC58	0.391267	0.828036	6.75629	-0.200945	0.227191	0.679462	1	limma	0.86998				limma	0.227191	0.679462
108	MAF1	S75	MAF1 S75	Q9H063	Con vs MC58	0.902523	0.986881	6.74091	0.0256674	0.894396	0.970659	1	limma	1.01795				limma	0.894396	0.970659
109	RALGPS2	S422	RALGPS2 S422	Q86X27	Con vs MC58	0.713303	0.945133	6.69277	-0.306999	0.406052	0.788962	1	limma	0.808321				limma	0.406052	0.788962
110	SEPTIN2	S218	SEPTIN2 S218	Q15019	Con vs MC58	0.540291	0.903764	6.52505	-0.559224	0.284392	0.73272	1	limma	0.678667				limma	0.284392	0.73272
111	SEPTIN2	S218	SEPTIN2 S218	Q15019	Con vs MC58	0.17791	0.620542	6.64105	-0.798641	0.115234	0.544875	1	limma	0.57489				limma	0.115234	0.544875
112	ARHGAP5	S590	ARHGAP5 S590	Q13017	Con vs MC58	0.0373364	0.357879	6.62151	-1.14519	0.00904099	0.170287	1	limma	0.452131				limma	0.00904099	0.170287
120	NEDD1	S516	NEDD1 S516	Q8NHV4	Con vs MC58	0.17791	0.620542	6.73453	-0.120224	0.371326	0.774974	1	limma	0.920045				limma	0.371326	0.774974
121	GAPDH	S83	GAPDH S83	P04406	Con vs MC58	0.622753	0.945133	6.69319	-0.401967	0.24318	0.6992	1	limma	0.756826				limma	0.24318	0.6992
128	RMDN3	S46	RMDN3 S46	Q96TC7	Con vs MC58	0.902523	0.986881	6.73712	-0.0463853	0.767147	0.931413	1	limma	0.96836				limma	0.767146	0.931413
130	P46013	P46013	P46013	P46013	Con vs MC58	0.17791	0.620542	6.70673	0.432693	0.121727	0.555609	1	limma	1.34975				limma	0.121727	0.555609
131	CLASRP	S547	CLASRP S547	Q8N2M8	Con vs MC58	0.902523	0.986881	6.77107	0.0713708	0.693072	0.911394	1	limma	1.05071				limma	0.693072	0.911394
135	P47736-4	S505	P47736-4 S505	P47736-4	Con vs MC58	0.713303	0.945133	6.78294	-0.153571	0.38265	0.774974	1	limma	0.899023				limma	0.38265	0.774974
136	BAG3	S173	BAG3 S173	O95817	Con vs MC58	0.902523	0.986881	6.63012	0.151648	0.556037	0.860909	1	limma	1.11084	CARDIOMYOPATHY, DILATED, 1HH, Myofibrillar Myopathy, Myopathy, Myofibrillar, Bag3-Related	C3151293, C2678065, C2751831		limma	0.556037	0.860909
139	SPEN	S727	SPEN S727	Q96T58	Con vs MC58	0.460558	0.903764	6.64142	0.149184	0.491005	0.832753	1	limma	1.10894				limma	0.491005	0.832753
141	SQSTM1	S272	SQSTM1 S272	Q13501	Con vs MC58	0.540291	0.903764	6.71378	-0.208775	0.288945	0.735139	1	limma	0.865272	Amyotrophic Lateral Sclerosis, FRONTOTEMPORAL DEMENTIA AND/OR AMYOTROPHIC LATERAL SCLEROSIS 3, NEURODEGENERATION WITH ATAXIA, DYSTONIA, AND GAZE PALSY, CHILDHOOD-ONSET, NONAKA MYOPATHY, Osteitis Deformans, PAGET DISEASE OF BONE 3	C0002736, C4225326, C4310693, C1853926, C0029401, C4085252	IMX-942	limma	0.288945	0.735139
143	Q9Y4A5	Q9Y4A5	Q9Y4A5	Q9Y4A5	Con vs MC58	0.0199645	0.273477	6.52796	-1.61526	2.34637e-05	0.00883879	1	limma	0.326406	melanoma	C0025202		limma	2.34637e-05	0.00883879
144	PRPF38B	S529	PRPF38B S529	Q5VTL8	Con vs MC58	0.0199645	0.273477	6.73555	0.720178	0.00163336	0.0732486	1	limma	1.64739				limma	0.00163336	0.0732486
145	ATP13A3	S817	ATP13A3 S817	Q9H7F0	Con vs MC58	1.09748	1	6.48111	-0.0029564	0.992481	0.99698	1	limma	0.997953				limma	0.992481	0.99698
148	SLU7	S215	SLU7 S215	O95391	Con vs MC58	0.902523	0.986881	6.71616	-0.194237	0.507762	0.838186	1	limma	0.874035				limma	0.507762	0.838186
149	TANC2	S1722	TANC2 S1722	Q9HCD6	Con vs MC58	0.713303	0.945133	6.76008	0.0887454	0.644676	0.896124	1	limma	1.06344				limma	0.644676	0.896124
150	ZNF609	S576	ZNF609 S576	O15014	Con vs MC58	0.460558	0.903764	6.75361	-0.207553	0.364839	0.774974	1	limma	0.866005				limma	0.364839	0.774974
151	Q86YS7-3	S659	Q86YS7-3 S659	Q86YS7-3	Con vs MC58	0.17791	0.620542	6.68148	-0.692314	0.0507232	0.406299	1	limma	0.61886				limma	0.0507232	0.406299
152	GTSE1	S575	GTSE1 S575	Q9NYZ3	Con vs MC58	1.09748	1	6.63063	0.0057192	0.982432	0.995125	1	limma	1.00397				limma	0.982432	0.995125
153	RIPOR1	S22	RIPOR1 S22	Q6ZS17	Con vs MC58	0.111347	0.537748	6.69407	0.267276	0.127385	0.563547	1	limma	1.20353				limma	0.127385	0.563547
163	Q7KZI7-9	S486	Q7KZI7-9 S486	Q7KZI7-9	Con vs MC58	0.111347	0.537748	6.6734	0.274206	0.0788752	0.476923	1	limma	1.20933				limma	0.0788752	0.476923
169	RGL2	S409	RGL2 S409	O15211	Con vs MC58	0.713303	0.945133	6.73216	0.0117683	0.951563	0.986324	1	limma	1.00819				limma	0.951563	0.986324
174	KAT7	S50	KAT7 S50	O95251	Con vs MC58	0.0199645	0.273477	6.47389	-1.28205	6.18452e-05	0.0145607	1	limma	0.41121				limma	6.18452e-05	0.0145607
177	AFDN	S246	AFDN S246	P55196	Con vs MC58	1.09748	1	6.69	0.0211671	0.910983	0.97685	1	limma	1.01478				limma	0.910983	0.97685
179	TOR1AIP1	S143	TOR1AIP1 S143	Q5JTV8	Con vs MC58	0.270344	0.745524	6.64297	0.458924	0.106439	0.526878	1	limma	1.37452	MYOPATHY, AUTOSOMAL RECESSIVE, WITH RIGID SPINE AND DISTAL JOINT CONTRACTURES	C4310731		limma	0.106439	0.526878
181	TPX2	S738	TPX2 S738	Q9ULW0	Con vs MC58	0.17791	0.620542	6.70713	0.417452	0.0802359	0.482055	1	limma	1.33557				limma	0.0802359	0.482055
182	Q8NC51	S394	Q8NC51 S394	Q8NC51; Q8NC51-3	Con vs MC58	1.09748	1	6.76869	0.0614492	0.717646	0.916949	1	limma	1.04351				limma	0.717646	0.916949
184	P06753-2	P06753-2	P06753-2	P06753-2	Con vs MC58	0.391267	0.828036	6.6716	-0.101516	0.563089	0.863956	1	limma	0.932053				limma	0.563089	0.863956
187	SORBS3	S530	SORBS3 S530	O60504	Con vs MC58	0.0199645	0.273477	6.67182	0.333467	0.0431797	0.384924	1	limma	1.26004				limma	0.0431797	0.384924
190	PHRF1	S915	PHRF1 S915	Q9P1Y6	Con vs MC58	0.111347	0.537748	6.73847	0.207005	0.169607	0.621174	1	limma	1.15429				limma	0.169607	0.621174
191	NDRG3	T329,S331	NDRG3 T329,S331	Q9UGV2	Con vs MC58	0.391267	0.828036	6.6151	0.250508	0.630848	0.890269	1	limma	1.18963				limma	0.630848	0.890269
192	ATRX	S1527	ATRX S1527	P46100	Con vs MC58	0.902523	0.986881	6.75406	-0.0334839	0.870916	0.964306	1	limma	0.977058	ALPHA-THALASSEMIA/MENTAL RETARDATION SYNDROME, NONDELETION TYPE, X-LINKED, Alpha-Thalassemia Myelodysplasia Syndrome, Juberg-Marsidi syndrome	C1845055, C0585216, C0796003	Gemcitabine,Radiotherapy,AZ20,PROCARBAZINE,Irinotecan,Topotecan,Doxorubicin,E7449,LOMUSTINE,VE-821,TEMOZOLOMIDE,VINCRISTINE	limma	0.870916	0.964306
196	P42167	S159,T160	P42167 S159,T160	P42167; P42166	Con vs MC58	0.270344	0.745524	6.70828	0.16859	0.30347	0.743136	1	limma	1.12396				limma	0.30347	0.743136
197	P35221	P35221	P35221	P35221	Con vs MC58	0.902523	0.986881	6.64309	0.0146501	0.948318	0.985194	1	limma	1.01021	Macular Dystrophy, Butterfly-Shaped Pigmentary, 2	C1837029		limma	0.948318	0.985194
199	CTNNA1	S655,T658	CTNNA1 S655,T658	P35221	Con vs MC58	0.902523	0.986881	6.70727	-0.0452972	0.738002	0.92611	1	limma	0.96909	Macular Dystrophy, Butterfly-Shaped Pigmentary, 2	C1837029		limma	0.738002	0.92611
200	SRRT	S493	SRRT S493	Q9BXP5	Con vs MC58	0.540291	0.903764	6.67803	0.20675	0.256604	0.711278	1	limma	1.15409				limma	0.256604	0.711278
201	P02545-2	P02545-2	P02545-2	P02545-2; P02545	Con vs MC58	0.713303	0.945133	6.57664	-0.185105	0.574348	0.865571	1	limma	0.879585				limma	0.574348	0.865571
202	FBRSL1	T1020	FBRSL1 T1020	Q9HCM7	Con vs MC58	0.0373364	0.357879	6.67466	0.399239	0.0589526	0.424616	1	limma	1.31881				limma	0.0589526	0.424616
203	DIP2B	T283	DIP2B T283	Q9P265	Con vs MC58	0.540291	0.903764	6.70871	-0.129846	0.66317	0.903077	1	limma	0.913929	Mental Retardation, Fra12a Type	C1969893		limma	0.66317	0.903077
204	P02545-2	S390	P02545-2 S390	P02545-2; P02545	Con vs MC58	0.713303	0.945133	6.6401	0.160303	0.417535	0.797252	1	limma	1.11752				limma	0.417535	0.797252
206	RBM15B	S562	RBM15B S562	Q8NDT2	Con vs MC58	0.0199645	0.273477	6.61112	-0.682819	0.0096709	0.17714	1	limma	0.622947				limma	0.0096709	0.17714
207	PPP1R2	S121,S122	PPP1R2 S121,S122	P41236	Con vs MC58	0.902523	0.986881	6.67099	-0.11475	0.624261	0.889021	1	limma	0.923542				limma	0.624261	0.889021
210	CLMN	S921	CLMN S921	Q96JQ2	Con vs MC58	0.391267	0.828036	6.21917	0.715964	0.153555	0.598182	1	limma	1.64258				limma	0.153555	0.598182
211	TRIM28	S752	TRIM28 S752	Q13263	Con vs MC58	0.713303	0.945133	6.82488	-0.0489607	0.757655	0.928773	1	limma	0.966632	Nephroblastoma	C0027708		limma	0.757656	0.928773
213	PWP1	S50	PWP1 S50	Q13610	Con vs MC58	0.713303	0.945133	6.69558	0.13799	0.526357	0.847963	1	limma	1.10037				limma	0.526357	0.847963
214	P41236	P41236	P41236	P41236	Con vs MC58	1.09748	1	6.7489	-0.171734	0.501392	0.836697	1	limma	0.887775				limma	0.501392	0.836697
215	BAG6	S1117	BAG6 S1117	P46379	Con vs MC58	0.17791	0.620542	6.6776	0.360968	0.145767	0.586018	1	limma	1.28429				limma	0.145767	0.586018
217	P06703	P06703	P06703	P06703	Con vs MC58	0.540291	0.903764	6.60331	-0.232965	0.427216	0.803056	1	limma	0.850885				limma	0.427216	0.803056
218	Q96IF1	Q96IF1	Q96IF1	Q96IF1	Con vs MC58	0.0661926	0.435922	6.7772	-0.337369	0.0733001	0.459108	1	limma	0.791484				limma	0.0733001	0.459108
222	P67936	P67936	P67936	P67936	Con vs MC58	0.713303	0.945133	6.64204	-0.230926	0.353754	0.767452	1	limma	0.852088				limma	0.353754	0.767452
224	PPP1R2	S121,S122	PPP1R2 S121,S122	P41236	Con vs MC58	0.17791	0.620542	6.70092	-0.0844616	0.505706	0.838186	1	limma	0.943136				limma	0.505706	0.838186
225	FOXK1	S213,S223	FOXK1 S213,S223	P85037	Con vs MC58	0.622753	0.945133	6.61482	0.167507	0.706927	0.914175	1	limma	1.12312				limma	0.706927	0.914175
226	RHPN1	S24	RHPN1 S24	Q8TCX5	Con vs MC58	0.391267	0.828036	6.72342	-0.0925053	0.602141	0.880196	1	limma	0.937893				limma	0.602141	0.880196
227	ATXN2L	S559	ATXN2L S559	Q8WWM7	Con vs MC58	0.713303	0.945133	6.62636	-0.0260831	0.887278	0.968243	1	limma	0.982083				limma	0.887278	0.968243
228	KIAA1143	S50	KIAA1143 S50	Q96AT1	Con vs MC58	0.17791	0.620542	6.73104	-0.376735	0.128923	0.564947	1	limma	0.770178				limma	0.128923	0.564947
229	PTK2	S910	PTK2 S910	Q05397	Con vs MC58	0.902523	0.986881	6.68679	-0.036011	0.861566	0.96192	1	limma	0.975348	Glioblastoma Multiforme, Liver carcinoma	C1621958, C2239176	DNDI1417467,SNS-314,CHEMBL1084546,RG-1530,BI-853520,PF-562271,PF-04554878,GW843682X,CHEMBL3544967,1,2,4-triazolo[1,5a]pyridine derivative 1,PD-0166285,328083484,252827400,DB12010,PMA,AZD-1775,PF-562271,DB06423,GSK-2256098,PF-4554878,CHEMBL3544933,CHEMBL3545051,MLN-8054,TPKI-48,CHEMBL3137331,PF00562271,ENTRECTINIB,HESPERADIN,VS-4718,CEP-37440,328083483,TAMATINIB,N/A,DB07460,PAZOPANIB,ALISERTIB,DB0…	limma	0.861566	0.96192
230	ZBTB21	S1003	ZBTB21 S1003	Q9ULJ3	Con vs MC58	0.0661926	0.435922	6.79184	-0.245997	0.087962	0.493955	1	limma	0.843233				limma	0.087962	0.493955
231	TASOR	S979	TASOR S979	Q9UK61	Con vs MC58	0.0661926	0.435922	6.76162	0.301184	0.0718661	0.458879	1	limma	1.23215				limma	0.0718661	0.458879
232	LEO1	S162,S171	LEO1 S162,S171	Q8WVC0	Con vs MC58	0.391267	0.828036	6.70368	-0.234739	0.384173	0.774974	1	limma	0.849839				limma	0.384173	0.774974
233	TEX10	T29	TEX10 T29	Q9NXF1	Con vs MC58	0.270344	0.745524	6.72398	0.419822	0.0993902	0.512179	1	limma	1.33776				limma	0.0993902	0.512179
238	CDK17	S165	CDK17 S165	Q00537	Con vs MC58	0.540291	0.903764	6.71656	0.0904186	0.563165	0.863956	1	limma	1.06468				limma	0.563165	0.863956
239	TJP2	S966	TJP2 S966	Q9UDY2	Con vs MC58	0.902523	0.986881	6.756	-0.0153465	0.958983	0.987558	1	limma	0.989419	Cholestasis, progressive familial intrahepatic 4, Hypercholanemia, Familial	C2931067, C1843139		limma	0.958983	0.987558
241	TOP2B	S1236	TOP2B S1236	Q02880	Con vs MC58	0.391267	0.828036	6.65512	0.150013	0.492421	0.832894	1	limma	1.10958				limma	0.492421	0.832894
244	CCDC86	S91	CCDC86 S91	Q9H6F5	Con vs MC58	0.902523	0.986881	6.68182	0.116035	0.565626	0.865571	1	limma	1.08375				limma	0.565626	0.865571
245	P02545-2	S390,S392	P02545-2 S390,S392	P02545-2; P02545	Con vs MC58	0.111347	0.537748	6.61729	0.39366	0.0729249	0.459108	1	limma	1.31372				limma	0.0729249	0.459108
246	NDRG2	T330,S332	NDRG2 T330,S332	Q9UN36	Con vs MC58	0.540291	0.903764	6.35002	0.104539	0.625945	0.889451	1	limma	1.07515				limma	0.625945	0.889451
247	NDRG2	S332	NDRG2 S332	Q9UN36	Con vs MC58	0.713303	0.945133	6.66637	0.111252	0.597372	0.877995	1	limma	1.08016				limma	0.597372	0.877995
250	Q8WWI1-3	T714	Q8WWI1-3 T714	Q8WWI1-3	Con vs MC58	0.391267	0.828036	6.7226	0.359798	0.135487	0.573462	1	limma	1.28325				limma	0.135487	0.573462
251	O75494-3	S131,S133	O75494-3 S131,S133	O75494-3	Con vs MC58	0.0373364	0.357879	6.52339	-0.361912	0.0687599	0.456018	1	limma	0.778133				limma	0.0687599	0.456018
252	ANXA2	S26	ANXA2 S26	P07355	Con vs MC58	0.540291	0.903764	6.70494	0.064969	0.82969	0.948897	1	limma	1.04606				limma	0.82969	0.948897
254	TRIM28	S473	TRIM28 S473	Q13263	Con vs MC58	0.0199645	0.273477	6.53552	-0.973472	0.00113216	0.0640472	1	limma	0.509279	Nephroblastoma	C0027708		limma	0.00113216	0.0640472
255	Q7Z460	Q7Z460	Q7Z460	Q7Z460; Q7Z460-3	Con vs MC58	0.902523	0.986881	6.73763	-0.0137457	0.940356	0.981252	1	limma	0.990517				limma	0.940356	0.981252
257	FCHO2	S488	FCHO2 S488	Q0JRZ9	Con vs MC58	0.902523	0.986881	6.68523	-0.00145726	0.994697	0.997344	1	limma	0.99899				limma	0.994697	0.997344
258	Q96N67	Q96N67	Q96N67	Q96N67	Con vs MC58	0.540291	0.903764	6.61686	-0.232536	0.399751	0.788089	1	limma	0.851137	EPILEPTIC ENCEPHALOPATHY, EARLY INFANTILE, 23	C4014492		limma	0.399751	0.788089
259	L3MBTL3	S608	L3MBTL3 S608	Q96JM7	Con vs MC58	0.713303	0.945133	6.73088	0.0817311	0.593796	0.87452	1	limma	1.05829				limma	0.593796	0.87452
260	DOCK7	S896,S900	DOCK7 S896,S900	Q96N67	Con vs MC58	0.111347	0.537748	6.28645	0.280258	0.16892	0.620195	1	limma	1.21441	EPILEPTIC ENCEPHALOPATHY, EARLY INFANTILE, 23	C4014492		limma	0.16892	0.620195
264	NDRG1	S364,T366	NDRG1 S364,T366	Q92597	Con vs MC58	1.09748	1	6.76314	0.0948999	0.725712	0.918797	1	limma	1.06799	CHARCOT-MARIE-TOOTH DISEASE, TYPE 4D	C1832334		limma	0.725712	0.918797
265	O75122	O75122	O75122	O75122	Con vs MC58	0.540291	0.903764	6.77857	-0.132798	0.381757	0.774974	1	limma	0.912061				limma	0.381757	0.774974
270	KANSL1	S249	KANSL1 S249	Q7Z3B3	Con vs MC58	0.218742	0.745524	6.74875	-0.117924	0.372849	0.774974	1	limma	0.921513	Chromosome 17q21.31 Deletion Syndrome	C1864871		limma	0.372849	0.774974
271	NFATC2	S856	NFATC2 S856	Q13469	Con vs MC58	0.713303	0.945133	6.70308	0.0840131	0.608304	0.884305	1	limma	1.05996				limma	0.608304	0.884305
272	RBBP8NL	S196	RBBP8NL S196	Q8NC74	Con vs MC58	0.540291	0.903764	6.73142	0.0926688	0.573708	0.865571	1	limma	1.06634				limma	0.573708	0.865571
274	Q9BQ52	Q9BQ52	Q9BQ52	Q9BQ52	Con vs MC58	0.902523	0.986881	6.65726	0.0828141	0.739512	0.92611	1	limma	1.05908	COMBINED OXIDATIVE PHOSPHORYLATION DEFICIENCY 17, Prostate cancer, familial	C3809526, C2931456		limma	0.739511	0.92611
275	FOSL2	S200	FOSL2 S200	P15408	Con vs MC58	0.540291	0.903764	6.73007	-0.131372	0.399326	0.788089	1	limma	0.912963				limma	0.399326	0.788089
276	ZNF687	T377	ZNF687 T377	Q8N1G0	Con vs MC58	0.713303	0.945133	6.6975	-0.0945209	0.637551	0.891603	1	limma	0.936583				limma	0.637551	0.891603
277	LIMA1	S604	LIMA1 S604	Q9UHB6	Con vs MC58	0.713303	0.945133	6.68777	-0.391387	0.248389	0.705791	1	limma	0.762396				limma	0.248389	0.705791
279	LARP7	S261	LARP7 S261	Q4G0J3	Con vs MC58	0.713303	0.945133	6.64899	0.0113802	0.958979	0.987558	1	limma	1.00792	Microcephalic primordial dwarfism Alazami type	C3554439		limma	0.958979	0.987558
280	LARP7	S261	LARP7 S261	Q4G0J3	Con vs MC58	0.902523	0.986881	6.75615	-0.119172	0.509095	0.83942	1	limma	0.920716	Microcephalic primordial dwarfism Alazami type	C3554439		limma	0.509095	0.83942
282	AHNAK	S2397	AHNAK S2397	Q09666	Con vs MC58	0.540291	0.903764	6.67938	-0.454825	0.173228	0.623256	1	limma	0.729599				limma	0.173228	0.623256
283	SSH3	S602	SSH3 S602	Q8TE77	Con vs MC58	0.902523	0.986881	6.68442	0.0259202	0.867077	0.962978	1	limma	1.01813				limma	0.867077	0.962978
284	MTCL1	S1791	MTCL1 S1791	Q9Y4B5	Con vs MC58	0.17791	0.620542	6.59318	-0.269143	0.235608	0.690191	1	limma	0.829813				limma	0.235608	0.690191
285	P05787	P05787	P05787	P05787	Con vs MC58	0.713303	0.945133	6.64573	0.106761	0.727658	0.920068	1	limma	1.07681	Breast Carcinoma, Cirrhosis, Familial	C0678222, C1861556	DB06245,DB00031,DB09130	limma	0.727657	0.920068
286	ADD1	S358	ADD1 S358	P35611	Con vs MC58	0.0661926	0.435922	6.72319	-0.327421	0.0802019	0.482055	1	limma	0.79696				limma	0.0802019	0.482055
289	SRRM2	S952,S954	SRRM2 S952,S954	Q9UQ35	Con vs MC58	0.270344	0.745524	6.6539	0.268223	0.160606	0.608043	1	limma	1.20432				limma	0.160606	0.608043
290	TJP2	S170	TJP2 S170	Q9UDY2	Con vs MC58	1.09748	1	6.72673	0.0428563	0.807567	0.940043	1	limma	1.03015	Cholestasis, progressive familial intrahepatic 4, Hypercholanemia, Familial	C2931067, C1843139		limma	0.807567	0.940043
291	PELP1	S477,S481	PELP1 S477,S481	Q8IZL8	Con vs MC58	0.540291	0.903764	6.564	-0.674872	0.199712	0.65192	1	limma	0.626388				limma	0.199712	0.65192
292	LIMA1	S132	LIMA1 S132	Q9UHB6	Con vs MC58	0.0661926	0.435922	6.73188	-0.335024	0.0527202	0.408481	1	limma	0.792771				limma	0.0527202	0.408481
293	TJP2	S170,S174	TJP2 S170,S174	Q9UDY2	Con vs MC58	0.902523	0.986881	6.6896	0.139404	0.618893	0.88704	1	limma	1.10145	Cholestasis, progressive familial intrahepatic 4, Hypercholanemia, Familial	C2931067, C1843139		limma	0.618893	0.88704
294	HRH1	S380	HRH1 S380	P35367	Con vs MC58	0.17791	0.620542	6.79843	-0.415641	0.145026	0.586018	1	limma	0.749686				limma	0.145026	0.586018
300	LRCH3	S352	LRCH3 S352	Q96II8	Con vs MC58	0.0199645	0.273477	6.71076	0.289178	0.0573523	0.419315	1	limma	1.22194				limma	0.0573523	0.419315
301	NDRG1	T328	NDRG1 T328	Q92597	Con vs MC58	0.540291	0.903764	6.6903	0.0583284	0.76227	0.929279	1	limma	1.04126	CHARCOT-MARIE-TOOTH DISEASE, TYPE 4D	C1832334		limma	0.76227	0.929279
303	NDRG1	T328,S330	NDRG1 T328,S330	Q92597	Con vs MC58	0.805701	0.986881	6.70694	0.00871026	0.952571	0.98662	1	limma	1.00606	CHARCOT-MARIE-TOOTH DISEASE, TYPE 4D	C1832334		limma	0.952571	0.98662
305	NDRG1	T328,S330,S342	NDRG1 T328,S330,S342	Q92597	Con vs MC58	0.902117	0.986881	6.72188	-0.0162799	0.930031	0.981252	1	limma	0.988779	CHARCOT-MARIE-TOOTH DISEASE, TYPE 4D	C1832334		limma	0.930031	0.981252
308	Q13796	Q13796	Q13796	Q13796	Con vs MC58	0.713303	0.945133	6.69263	-0.0490317	0.855972	0.960316	1	limma	0.966585				limma	0.855972	0.960316
309	O60716-3	S320	O60716-3 S320	O60716-3	Con vs MC58	0.713303	0.945133	6.7117	-0.0828449	0.624462	0.889021	1	limma	0.944194				limma	0.624462	0.889021
310	TP53BP1	S222	TP53BP1 S222	Q12888	Con vs MC58	0.270344	0.745524	6.745	0.184651	0.295483	0.73568	1	limma	1.13654				limma	0.295483	0.73568
311	DDB2	S26	DDB2 S26	Q92466	Con vs MC58	0.391267	0.828036	6.73095	-0.155845	0.442506	0.81328	1	limma	0.897607	XERODERMA PIGMENTOSUM, COMPLEMENTATION GROUP E	C1848411		limma	0.442506	0.81328
312	PRPF4B	S366,S368	PRPF4B S366,S368	Q13523	Con vs MC58	0.270344	0.745524	6.7275	-0.246576	0.192957	0.644935	1	limma	0.842895				limma	0.192957	0.644935
313	TASOR2	S2037	TASOR2 S2037	Q5VWN6	Con vs MC58	0.902523	0.986881	6.67477	0.050791	0.760784	0.928773	1	limma	1.03583				limma	0.760784	0.928773
314	PPFIBP2	S387	PPFIBP2 S387	Q8ND30	Con vs MC58	0.17791	0.620542	6.69193	0.254612	0.136926	0.576314	1	limma	1.19301				limma	0.136926	0.576314
318	SPEN	S190	SPEN S190	Q96T58	Con vs MC58	0.713303	0.945133	6.74946	-0.0442135	0.809718	0.940261	1	limma	0.969818				limma	0.809718	0.940261
319	SRRM2	S534,S536	SRRM2 S534,S536	Q9UQ35	Con vs MC58	0.391267	0.828036	6.36797	-0.187461	0.460825	0.821078	1	limma	0.87815				limma	0.460825	0.821078
320	SCRIB	S1475	SCRIB S1475	Q14160	Con vs MC58	0.270344	0.745524	6.66966	-0.199966	0.233161	0.688337	1	limma	0.870571				limma	0.233161	0.688337
321	GAPVD1	S902	GAPVD1 S902	Q14C86	Con vs MC58	0.270344	0.745524	6.67973	0.358882	0.162681	0.609769	1	limma	1.28243				limma	0.162681	0.609769
322	ARHGAP21	S1861	ARHGAP21 S1861	Q5T5U3	Con vs MC58	0.902523	0.986881	6.6973	0.012235	0.956707	0.987556	1	limma	1.00852				limma	0.956707	0.987556
325	FAF1	S582	FAF1 S582	Q9UNN5	Con vs MC58	0.540291	0.903764	6.71189	-0.203731	0.263077	0.718123	1	limma	0.868302				limma	0.263077	0.718123
326	SF1	S80,S82	SF1 S80,S82	Q15637	Con vs MC58	0.902523	0.986881	6.77367	-0.0240375	0.914368	0.977644	1	limma	0.983477				limma	0.914368	0.977644
327	Q8WWI1-3	S1089	Q8WWI1-3 S1089	Q8WWI1-3	Con vs MC58	0.270344	0.745524	6.76704	-0.174019	0.327576	0.754117	1	limma	0.88637				limma	0.327576	0.754117
328	RPL18A	S71	RPL18A S71	Q02543	Con vs MC58	0.713303	0.945133	6.73097	0.0785229	0.808883	0.940043	1	limma	1.05594				limma	0.808883	0.940043
329	PLEKHA6	S472,S476	PLEKHA6 S472,S476	Q9Y2H5	Con vs MC58	0.0661926	0.435922	6.65911	0.595188	0.0173419	0.235336	1	limma	1.51067				limma	0.0173419	0.235336
332	TMCC1	S382	TMCC1 S382	O94876	Con vs MC58	0.540291	0.903764	6.71908	-0.277754	0.406493	0.788962	1	limma	0.824874				limma	0.406493	0.788962
343	AP3B1	S276	AP3B1 S276	O00203	Con vs MC58	0.391267	0.828036	6.77218	-0.118806	0.494343	0.833568	1	limma	0.92095	Hermanski-Pudlak Syndrome, HERMANSKY-PUDLAK SYNDROME 2	C0079504, C1842362		limma	0.494343	0.833568
344	CLSPN	S1289	CLSPN S1289	Q9HAW4	Con vs MC58	0.270344	0.745524	6.67664	0.486889	0.131962	0.569417	1	limma	1.40142				limma	0.131962	0.569417
345	DDB2	S26	DDB2 S26	Q92466	Con vs MC58	0.391267	0.828036	6.78956	-0.227323	0.340829	0.759966	1	limma	0.854219	XERODERMA PIGMENTOSUM, COMPLEMENTATION GROUP E	C1848411		limma	0.340829	0.759966
346	TAGLN2	S163	TAGLN2 S163	P37802	Con vs MC58	0.0199645	0.273477	6.74783	-0.594014	0.00605325	0.141681	1	limma	0.662497				limma	0.00605325	0.141681
348	EIF5B	S214	EIF5B S214	O60841	Con vs MC58	0.540291	0.903764	6.67342	-0.527647	0.211088	0.663298	1	limma	0.693685				limma	0.211089	0.663298
350	GRK2	S670	GRK2 S670	P25098	Con vs MC58	0.0199645	0.273477	6.6784	-1.11825	0.00278084	0.099766	1	limma	0.460653	Congestive heart failure, Heart failure	C0018802, C0018801	US9493490, L,405560387,249565822,US9493490, E,US9493490, C,DB00171,249565823,BDBM50173306,252166647,US9493490, D	limma	0.00278084	0.099766
352	TNFAIP3	S729	TNFAIP3 S729	P21580	Con vs MC58	0.0199645	0.273477	5.96705	-2.7261	1.90173e-05	0.00883879	1	limma	0.151134	AUTOINFLAMMATORY SYNDROME, FAMILIAL, BEHCET-LIKE, Lupus Erythematosus, Systemic, Psoriasis, Rheumatoid Arthritis	C4225218, C0024141, C0033860, C0003873	Tumor necrosis factor alpha (TNF-alpha) inhibitors,ustekinumab,methotrexate	limma	1.90173e-05	0.00883879
353	CIT	S1993	CIT S1993	O14578	Con vs MC58	0.713303	0.945133	6.66862	0.107679	0.466658	0.822282	1	limma	1.07749	MICROCEPHALY 17, PRIMARY, AUTOSOMAL RECESSIVE	C4310723	DB12010	limma	0.466658	0.822282
355	Q8IYS0	Q8IYS0	Q8IYS0	Q8IYS0	Con vs MC58	0.540291	0.903764	6.75029	-0.2259	0.352797	0.767452	1	limma	0.855061				limma	0.352797	0.767452
358	Q71U36	Q71U36	Q71U36	Q71U36	Con vs MC58	0.540291	0.903764	6.62013	-0.07409	0.675668	0.908016	1	limma	0.949941	Lissencephaly 3	C1969029	MEBENDAZOLE,CHEMBL2108628,CHEMBL492399,CHEMBL378544,CURCUMIN,ZAMPANOLIDE,VINORELBINE BASE,NSC-753575,COMBRETASTATIN A4,CHEMBL1743082,LARGAZOLE,NSC-751382,VINBLASTINE,COLCHICINE,CHEMBL2105643,CHEMBL1201748,DB03010,MAYTANSINOL,DB00643,CHEMBL107,DB15534,DB11638,10,11-DIHYDROEPOTHILONE D,CHEMBL289351,DB07574,DB12695,CHEMBL1683544,NSC-753582,NOCODAZOLE,CHEMBL1201752,CHEMBL428647,CHEMBL538943,DB00570,D…	limma	0.675668	0.908016
360	SMG1	S3570	SMG1 S3570	Q96Q15	Con vs MC58	0.391267	0.828036	6.77839	-0.240802	0.262082	0.716915	1	limma	0.846275				limma	0.262082	0.716915
361	GTF2I	S674	GTF2I S674	P78347	Con vs MC58	1.09748	1	6.65212	0.110319	0.739358	0.92611	1	limma	1.07947	Williams Syndrome	C0175702		limma	0.739358	0.92611
365	KATNA1	S170	KATNA1 S170	O75449	Con vs MC58	0.902523	0.986881	6.65187	-0.387896	0.406903	0.788962	1	limma	0.764243				limma	0.406903	0.788962
366	P02545-2	S458	P02545-2 S458	P02545-2; P02545	Con vs MC58	0.111347	0.537748	6.76077	-0.462559	0.107912	0.530611	1	limma	0.725698				limma	0.107912	0.530611
367	ATF7IP	S113	ATF7IP S113	Q6VMQ6	Con vs MC58	0.391267	0.828036	6.75472	-0.246759	0.283339	0.731367	1	limma	0.842787				limma	0.283339	0.731367
372	ZNF609	S491	ZNF609 S491	O15014	Con vs MC58	0.902523	0.986881	6.77064	-0.150101	0.411861	0.793787	1	limma	0.901187				limma	0.411861	0.793787
379	ZNF609	S491	ZNF609 S491	O15014	Con vs MC58	0.540291	0.903764	6.7924	-0.225604	0.335611	0.756154	1	limma	0.855237				limma	0.335611	0.756154
380	TOPBP1	S888	TOPBP1 S888	Q92547	Con vs MC58	0.902523	0.986881	6.72655	0.0606759	0.753288	0.928773	1	limma	1.04295				limma	0.753287	0.928773
386	P34932	P34932	P34932	P34932	Con vs MC58	0.902523	0.986881	6.73016	-0.0205827	0.899719	0.971964	1	limma	0.985834				limma	0.899719	0.971964
387	FLII	S856	FLII S856	Q13045	Con vs MC58	0.713303	0.945133	6.77049	-0.0470904	0.798837	0.939794	1	limma	0.967886				limma	0.798837	0.939794
388	PEX19	S147	PEX19 S147	P40855	Con vs MC58	0.270344	0.745524	6.74653	-0.207335	0.309463	0.747007	1	limma	0.866135	PEROXISOME BIOGENESIS DISORDER 12A (ZELLWEGER), Zellweger Syndrome	C3554002, C0043459		limma	0.309463	0.747007
391	TLE3	T328	TLE3 T328	Q04726	Con vs MC58	0.17791	0.620542	6.67409	0.272261	0.146787	0.586848	1	limma	1.2077				limma	0.146787	0.586848
396	SMARCC1	S310	SMARCC1 S310	Q92922	Con vs MC58	0.391267	0.828036	6.68256	0.250855	0.355634	0.768603	1	limma	1.18991				limma	0.355634	0.768603
398	P02768	P02768	P02768	P02768	Con vs MC58	0.902523	0.986881	5.39008	0.00277609	0.995798	0.997918	1	limma	1.00193	Diabetic Nephropathy, Hyperthyroxinemia, Familial Dysalbuminemic, Hypoalbuminemia	C0011881, C0342185, C0239981	Sodium lauryl sulfate,Gadofosveset,RALTITREXED,Activated recombinant FVII-albumin fusion protein,Oxyphenbutazone,EPIGALOCATECHIN GALLATE,DB00493,PHENYLBUTAZONE,EPIGALLOCATECHIN,Iodipamide,[19F]-HALOPERIDOL,DIAZEPAM,DB00545,Gadobenate Dimeglumine,(-)-EPICATECHIN,ANTISERUM,DB12965,DB11359,DB06728,EVANS BLUE,PYROGALLOL,DB06713,AMODIAQUINE HYDROCHLORIDE,WARFARIN,DICLOFENAC,DB03255,Bismuth,DB13967,NAP…	limma	0.995798	0.997918
400	CDH1	T790	CDH1 T790	P12830	Con vs MC58	0.540291	0.903764	6.59498	-0.181103	0.480718	0.82911	1	limma	0.882028	Bladder Neoplasm, BLEPHAROCHEILODONTIC SYNDROME 1, Breast Carcinoma, Carcinoma, Lobular, Colorectal Carcinoma, Endometrial Carcinoma, Hereditary Diffuse Gastric Cancer, Malignant neoplasm of breast, Malignant neoplasm of ovary, Malignant neoplasm of prostate, Malignant neoplasm of stomach, Malignant neoplasm of urinary bladder, Stomach Carcinoma	C0005695, C4551988, C0678222, C0206692, C0009402, C0476089, C1708349, C0006142, C1140680, C0376358, C0024623, C0005684, C0699791	Volasertib,Erlotinib,Selumetinib,Bicalutamide,N/A,PROTEOLYTIC ENZYMES,Capecitabine,BI2536,ANTISERUM,Lapatinib	limma	0.480718	0.82911
401	NUFIP2	S652	NUFIP2 S652	Q7Z417	Con vs MC58	0.0199645	0.273477	6.71046	-0.421398	0.0265673	0.292301	1	limma	0.746701				limma	0.0265673	0.292301
402	Q8TC07-3	S666	Q8TC07-3 S666	Q8TC07-3	Con vs MC58	1.09748	1	6.72993	-0.00534439	0.969443	0.991404	1	limma	0.996302				limma	0.969442	0.991404
403	P14866	P14866	P14866	P14866	Con vs MC58	0.902523	0.986881	6.61803	0.0430125	0.913156	0.976955	1	limma	1.03026				limma	0.913156	0.976955
405	HNRNPC	S233	HNRNPC S233	P07910	Con vs MC58	0.713303	0.945133	6.69586	-0.414154	0.186229	0.638983	1	limma	0.750459				limma	0.186229	0.638983
408	NCOR1	S2184	NCOR1 S2184	O75376	Con vs MC58	0.902523	0.986881	6.75932	-0.00315455	0.984928	0.995499	1	limma	0.997816	Breast Carcinoma, Malignant neoplasm of breast	C0678222, C0006142		limma	0.984928	0.995499
413	KIF15	S568	KIF15 S568	Q9NS87	Con vs MC58	0.391267	0.828036	6.8035	-0.216888	0.324426	0.751423	1	limma	0.860419				limma	0.324426	0.751423
418	ARHGAP35	S589	ARHGAP35 S589	Q9NRY4	Con vs MC58	0.0199645	0.273477	6.75461	-0.52735	0.0053016	0.131804	1	limma	0.693828				limma	0.0053016	0.131804
419	LARP4	S647	LARP4 S647	Q71RC2	Con vs MC58	0.713303	0.945133	6.70885	0.0450407	0.906326	0.97443	1	limma	1.03171				limma	0.906326	0.97443
421	EPS8L1	T187	EPS8L1 T187	Q8TE68	Con vs MC58	1.09748	1	6.66594	0.0255908	0.886272	0.967961	1	limma	1.0179				limma	0.886272	0.967961
423	Q14157-1	S416	Q14157-1 S416	Q14157-1	Con vs MC58	0.270344	0.745524	6.69104	0.406329	0.187813	0.640672	1	limma	1.32531				limma	0.187813	0.640672
424	TPX2	S486	TPX2 S486	Q9ULW0	Con vs MC58	0.270344	0.745524	6.65256	0.468788	0.124174	0.558859	1	limma	1.38395				limma	0.124174	0.558859
427	TNFRSF11A	S463	TNFRSF11A S463	Q9Y6Q6	Con vs MC58	0.391267	0.828036	6.67972	0.253067	0.19409	0.644935	1	limma	1.19174	Familial expansile osteolysis, Osteitis Deformans, Osteopetrosis, Autosomal Recessive 7	C0432292, C0029401, C2676766	Pyrazolones,178101759,propionic acid derivatives,diclofenac,risperidone,DB05959,acetaminophen,aspirin	limma	0.19409	0.644935
431	TP53BP2	S480	TP53BP2 S480	Q13625	Con vs MC58	0.713303	0.945133	6.75739	-0.0549178	0.804713	0.940038	1	limma	0.962649				limma	0.804713	0.940038
433	TPD52L2	S166	TPD52L2 S166	O43399	Con vs MC58	0.902523	0.986881	6.6664	-0.0278762	0.880491	0.966155	1	limma	0.980863				limma	0.880491	0.966155
436	TOMM34	S186	TOMM34 S186	Q15785	Con vs MC58	0.17791	0.620542	6.78532	-0.197581	0.206185	0.661064	1	limma	0.872012				limma	0.206185	0.661064
437	CCDC120	S360	CCDC120 S360	Q96HB5	Con vs MC58	0.902523	0.986881	6.73031	0.0474158	0.786894	0.936245	1	limma	1.03341				limma	0.786894	0.936245
439	TNKS1BP1	S1666	TNKS1BP1 S1666	Q9C0C2	Con vs MC58	0.0661926	0.435922	6.74471	-0.527391	0.0241909	0.276746	1	limma	0.693808				limma	0.0241909	0.276746
441	FERMT1	S500	FERMT1 S500	Q9BQL6	Con vs MC58	0.391267	0.828036	6.69831	-0.217955	0.307136	0.745507	1	limma	0.859783	Poikiloderma of Kindler	C0406557		limma	0.307136	0.745507
444	TMF1	S77	TMF1 S77	P82094	Con vs MC58	0.902523	0.986881	6.7109	-0.0496018	0.795568	0.939389	1	limma	0.966203				limma	0.795568	0.939389
450	Q9C0D5	Q9C0D5	Q9C0D5	Q9C0D5	Con vs MC58	0.540291	0.903764	6.74909	0.0135353	0.924156	0.979336	1	limma	1.00943				limma	0.924156	0.979336
451	P23528	P23528	P23528	P23528	Con vs MC58	0.270344	0.745524	5.39128	-0.46313	0.157093	0.605289	1	limma	0.725411				limma	0.157093	0.605289
452	METTL3	S43	METTL3 S43	Q86U44	Con vs MC58	0.713303	0.945133	6.63427	-0.000574116	0.998471	0.999425	1	limma	0.999602				limma	0.998471	0.999425
456	LAD1	S38	LAD1 S38	O00515	Con vs MC58	0.111347	0.537748	6.60312	-0.311825	0.135856	0.574377	1	limma	0.805622				limma	0.135856	0.574377
457	ATXN3	S265	ATXN3 S265	P54252	Con vs MC58	0.0199645	0.273477	6.71392	-0.719085	0.00209548	0.0822258	1	limma	0.607483	Machado-Joseph Disease, Machado-Joseph Disease Type I, Machado-Joseph Disease Type II, Machado-Joseph Disease Type III	C0024408, C0751668, C0751669, C0751670		limma	0.00209548	0.0822258
459	NFIC	S343	NFIC S343	P08651	Con vs MC58	0.111347	0.537748	6.64487	0.2538	0.176996	0.625232	1	limma	1.19234				limma	0.176996	0.625232
460	FCHO2	S403	FCHO2 S403	Q0JRZ9	Con vs MC58	0.713303	0.945133	6.73052	-0.0970453	0.568852	0.865571	1	limma	0.934946				limma	0.568852	0.865571
461	Q9NUQ3	Q9NUQ3	Q9NUQ3	Q9NUQ3	Con vs MC58	0.0199645	0.273477	6.47612	-1.72391	2.15466e-05	0.00883879	1	limma	0.302726				limma	2.15466e-05	0.00883879
462	ZYX	S344	ZYX S344	Q15942	Con vs MC58	0.111347	0.537748	6.69269	-0.453552	0.122223	0.556322	1	limma	0.730243				limma	0.122223	0.556322
464	P62899	P62899	P62899	P62899	Con vs MC58	0.391267	0.828036	6.65566	-0.0468654	0.697414	0.912517	1	limma	0.968037				limma	0.697414	0.912517
472	MKI67	T1557	MKI67 T1557	P46013	Con vs MC58	0.0373364	0.357879	6.32162	0.626468	0.0189504	0.248733	1	limma	1.54378				limma	0.0189504	0.248733
473	SUGT1	S281	SUGT1 S281	Q9Y2Z0	Con vs MC58	0.0199645	0.273477	6.4999	0.898892	0.00752766	0.156667	1	limma	1.86463				limma	0.00752766	0.156667
477	PARN	S557	PARN S557	O95453	Con vs MC58	0.0199645	0.273477	6.65995	-0.87721	0.00476688	0.125932	1	limma	0.544419	Dyskeratosis Congenita, DYSKERATOSIS CONGENITA, AUTOSOMAL RECESSIVE 6, Idiopathic Pulmonary Fibrosis, PULMONARY FIBROSIS AND/OR BONE MARROW FAILURE, TELOMERE-RELATED, 4	C0265965, C4225356, C1800706, C4225347		limma	0.00476688	0.125932
478	KMT2E	S1070	KMT2E S1070	Q8IZD2	Con vs MC58	0.713303	0.945133	6.71282	0.098751	0.569098	0.865571	1	limma	1.07085				limma	0.569098	0.865571
479	Q6WKZ4	Q6WKZ4	Q6WKZ4	Q6WKZ4	Con vs MC58	1.09748	1	6.76809	0.0256149	0.878335	0.965758	1	limma	1.01791				limma	0.878335	0.965758
480	RAB11FIP5	S176	RAB11FIP5 S176	Q9BXF6	Con vs MC58	0.902523	0.986881	6.7638	-0.0519127	0.752702	0.928773	1	limma	0.964657				limma	0.752702	0.928773
484	TJP3	T325	TJP3 T325	O95049	Con vs MC58	0.713303	0.945133	6.72231	0.126429	0.583229	0.868388	1	limma	1.09159				limma	0.583229	0.868388
485	ADD3	S677	ADD3 S677	Q9UEY8	Con vs MC58	0.391267	0.828036	6.75429	0.207025	0.523323	0.847963	1	limma	1.15431	CEREBRAL PALSY, SPASTIC QUADRIPLEGIC, 3	C4310767		limma	0.523323	0.847963
486	Q9UEY8	Q9UEY8	Q9UEY8	Q9UEY8	Con vs MC58	0.713303	0.945133	6.68959	-0.308686	0.462261	0.821387	1	limma	0.807377	CEREBRAL PALSY, SPASTIC QUADRIPLEGIC, 3	C4310767		limma	0.462261	0.821387
496	Q9UQ35	Q9UQ35	Q9UQ35	Q9UQ35	Con vs MC58	0.540291	0.903764	6.74506	0.0869781	0.54277	0.857078	1	limma	1.06214				limma	0.54277	0.857078
497	LASP1	S146	LASP1 S146	Q14847	Con vs MC58	0.0373364	0.357879	6.61513	-0.423235	0.0476355	0.397657	1	limma	0.745751				limma	0.0476355	0.397657
498	DEPTOR	S244	DEPTOR S244	Q8TB45	Con vs MC58	0.0199645	0.273477	6.67245	0.828979	0.00529538	0.131804	1	limma	1.77643				limma	0.00529538	0.131804
500	P25325-2	S17	P25325-2 S17	P25325-2	Con vs MC58	0.270344	0.745524	6.48172	-0.430341	0.107809	0.530611	1	limma	0.742086				limma	0.10781	0.530611
502	CDK16	S95	CDK16 S95	Q00536	Con vs MC58	0.902523	0.986881	6.58532	-0.0947446	0.735138	0.923704	1	limma	0.936438				limma	0.735138	0.923704
503	HNRNPM	S618	HNRNPM S618	P52272	Con vs MC58	0.391267	0.828036	6.5421	0.35359	0.277965	0.726403	1	limma	1.27774				limma	0.277965	0.726403
504	STARD10	S284	STARD10 S284	Q9Y365	Con vs MC58	0.902523	0.986881	6.68053	-0.061538	0.753983	0.928773	1	limma	0.958242				limma	0.753983	0.928773
505	TJP2	T455	TJP2 T455	Q9UDY2	Con vs MC58	0.270344	0.745524	6.76948	0.186635	0.237971	0.690191	1	limma	1.13811	Cholestasis, progressive familial intrahepatic 4, Hypercholanemia, Familial	C2931067, C1843139		limma	0.237971	0.690191
510	P69905	P69905	P69905	P69905	Con vs MC58	0.713303	0.945133	4.44944	0.0811831	0.920534	0.979336	1	limma	1.05789	alpha-Thalassemia, alpha-Thalassemia, Heinz Body Anemias, Heinz Body Anemias, Hemoglobin H Disease, Hemoglobin H Disease, Hydrops Fetalis, Hydrops Fetalis	C0002312, C0002312, C0700299, C0700299, C3161174, C3161174, C0020305, C0020305		limma	0.920534	0.979336
512	CDK16	S95	CDK16 S95	Q00536	Con vs MC58	0.902523	0.986881	6.61514	-0.00838983	0.976864	0.993748	1	limma	0.994201				limma	0.976864	0.993748
513	CDK17	S122	CDK17 S122	Q00537	Con vs MC58	0.902523	0.986881	6.71293	0.135599	0.580894	0.866968	1	limma	1.09855				limma	0.580894	0.866968
514	Q9Y618	Q9Y618	Q9Y618	Q9Y618	Con vs MC58	0.540291	0.903764	6.78347	-0.0845166	0.656223	0.903033	1	limma	0.9431				limma	0.656223	0.903033
515	HDAC1	S393	HDAC1 S393	Q13547	Con vs MC58	0.111347	0.537748	6.75491	-0.372271	0.0682219	0.455061	1	limma	0.772566				limma	0.0682219	0.455061
517	Q9H0E9-2	T264,S268	Q9H0E9-2 T264,S268	Q9H0E9-2	Con vs MC58	0.391267	0.828036	6.75752	-0.413829	0.0975605	0.506911	1	limma	0.750629				limma	0.0975605	0.506911
520	ZC3HAV1L	S257	ZC3HAV1L S257	Q96H79	Con vs MC58	0.902523	0.986881	6.66608	-0.0389192	0.886284	0.967961	1	limma	0.973384				limma	0.886284	0.967961
521	ANO6	S909	ANO6 S909	Q4KMQ2	Con vs MC58	0.0199645	0.273477	6.68167	-0.473828	0.0158133	0.225639	1	limma	0.720051	Scott Syndrome	C0796149		limma	0.0158133	0.225639
522	TNKS1BP1	S1554	TNKS1BP1 S1554	Q9C0C2	Con vs MC58	1.09748	1	6.71846	0.0623726	0.695293	0.911829	1	limma	1.04418				limma	0.695294	0.911829
523	OSBP	S190,S193	OSBP S190,S193	P22059	Con vs MC58	0.540291	0.903764	6.76012	-0.0878099	0.552343	0.859074	1	limma	0.94095				limma	0.552343	0.859074
525	THOP1	S16	THOP1 S16	P52888	Con vs MC58	0.391267	0.828036	6.69194	0.0130592	0.952299	0.986609	1	limma	1.00909				limma	0.952299	0.986609
526	BCL7A	S207	BCL7A S207	Q4VC05	Con vs MC58	0.902523	0.986881	6.74255	0.0473477	0.817269	0.944083	1	limma	1.03336				limma	0.817269	0.944083
527	P0DP25	P0DP25	P0DP25	P0DP25	Con vs MC58	0.270344	0.745524	6.73993	-0.348192	0.122358	0.556322	1	limma	0.785568	LONG QT SYNDROME 14, LONG QT SYNDROME 15, VENTRICULAR TACHYCARDIA, CATECHOLAMINERGIC POLYMORPHIC, 1 (disorder), VENTRICULAR TACHYCARDIA, CATECHOLAMINERGIC POLYMORPHIC, 4	C4015671, C4015695, C1631597, C3554047	DB11348,DB14481,DB11093	limma	0.122357	0.556322
528	CDC40	S43	CDC40 S43	O60508	Con vs MC58	0.902523	0.986881	6.64035	0.0340837	0.921004	0.979336	1	limma	1.02391				limma	0.921004	0.979336
533	HDAC1	S393	HDAC1 S393	Q13547	Con vs MC58	1.09748	1	6.73542	-0.0124264	0.940293	0.981252	1	limma	0.991424				limma	0.940293	0.981252
535	PDS5B	S1166	PDS5B S1166	Q9NTI5	Con vs MC58	0.902523	0.986881	6.56304	0.0805862	0.816017	0.943793	1	limma	1.05745				limma	0.816017	0.943793
536	EPHB4	T976	EPHB4 T976	P54760	Con vs MC58	0.713303	0.945133	6.74187	-0.0543896	0.744087	0.926632	1	limma	0.963002	CAPILLARY MALFORMATION-ARTERIOVENOUS MALFORMATION 2, LYMPHATIC MALFORMATION 7	C4748670, C4310629	DB07252,CHEMBL3544983,XL647,DB07254,XL647,CHEMBL24828,DB01254,DB11973,CHEMBL403989,KD019,DB07250,DB07249,DB07255,DB07253,DB07256,XL647,DB12010,249565821,249565627,DB07251,CHEMBL3545155	limma	0.744087	0.926632
540	AFDN	S1779	AFDN S1779	P55196	Con vs MC58	0.902523	0.986881	6.75726	0.0291459	0.805478	0.940043	1	limma	1.02041				limma	0.805478	0.940043
541	ZC3H18	S83	ZC3H18 S83	Q86VM9	Con vs MC58	0.540291	0.903764	6.6963	0.0270141	0.88618	0.967961	1	limma	1.0189				limma	0.88618	0.967961
542	PHF3	S1133	PHF3 S1133	Q92576	Con vs MC58	0.540291	0.903764	6.72271	-0.116689	0.531787	0.850938	1	limma	0.922302				limma	0.531787	0.850938
545	CD44	S706	CD44 S706	P16070	Con vs MC58	0.902523	0.986881	6.65954	-0.0183955	0.951507	0.986324	1	limma	0.98733				limma	0.951507	0.986324
546	SRRM2	S1179	SRRM2 S1179	Q9UQ35	Con vs MC58	0.902523	0.986881	6.55969	0.108488	0.596298	0.877101	1	limma	1.0781				limma	0.596298	0.877101
548	SCRIB	S1306,S1309	SCRIB S1306,S1309	Q14160	Con vs MC58	0.902523	0.986881	6.6869	0.0179833	0.923962	0.979336	1	limma	1.01254				limma	0.923962	0.979336
551	MTDH	S426	MTDH S426	Q86UE4	Con vs MC58	0.902523	0.986881	6.58698	-0.00197345	0.995244	0.997627	1	limma	0.998633				limma	0.995244	0.997627
553	Q9P1Q0	Q9P1Q0	Q9P1Q0	Q9P1Q0	Con vs MC58	0.391267	0.828036	6.74436	0.158062	0.368632	0.774974	1	limma	1.11579				limma	0.368632	0.774974
554	O43187	O43187	O43187	O43187	Con vs MC58	0.111347	0.537748	6.67444	0.179352	0.249072	0.706551	1	limma	1.13238				limma	0.249072	0.706551
555	BORA	S325	BORA S325	Q6PGQ7	Con vs MC58	0.270344	0.745524	6.72717	0.383937	0.128976	0.564947	1	limma	1.3049				limma	0.128976	0.564947
556	PDS5B	S1166	PDS5B S1166	Q9NTI5	Con vs MC58	0.0199645	0.273477	6.63503	0.554414	0.0267575	0.292301	1	limma	1.46857				limma	0.0267575	0.292301
557	CHD3	S1601,S1605	CHD3 S1601,S1605	Q12873	Con vs MC58	0.540291	0.903764	6.72464	-0.169678	0.384116	0.774974	1	limma	0.889041	SNIJDERS BLOK-CAMPEAU SYNDROME	C4748701		limma	0.384116	0.774974
558	ATF7IP	S477	ATF7IP S477	Q6VMQ6	Con vs MC58	0.540291	0.903764	6.74928	0.0239511	0.890159	0.968964	1	limma	1.01674				limma	0.890159	0.968964
560	SRRM2	S2453	SRRM2 S2453	Q9UQ35	Con vs MC58	0.713303	0.945133	6.71403	0.178115	0.344052	0.76059	1	limma	1.1314				limma	0.344052	0.76059
563	PHC3	T609,S616	PHC3 T609,S616	Q8NDX5	Con vs MC58	1.09748	1	6.70084	0.0684998	0.732781	0.922646	1	limma	1.04863				limma	0.732781	0.922646
566	ITGB4	S1454,S1457	ITGB4 S1454,S1457	P16144	Con vs MC58	0.540291	0.903764	6.70624	0.0801507	0.649713	0.897824	1	limma	1.05713	Adult junctional epidermolysis bullosa (disorder), Aplasia Cutis Congenita, EPIDERMOLYSIS BULLOSA, JUNCTIONAL, LOCALISATA VARIANT (disorder), Epidermolysis Bullosa Progressiva, Epidermolysis bullosa with pyloric atresia, Junctional Epidermolysis Bullosa	C0268374, C0282160, C2608084, C0079297, C1856934, C0079301	DB05122	limma	0.649713	0.897824
567	ITGB4	S1457	ITGB4 S1457	P16144	Con vs MC58	0.391267	0.828036	6.64812	0.153325	0.628354	0.890269	1	limma	1.11213	Adult junctional epidermolysis bullosa (disorder), Aplasia Cutis Congenita, EPIDERMOLYSIS BULLOSA, JUNCTIONAL, LOCALISATA VARIANT (disorder), Epidermolysis Bullosa Progressiva, Epidermolysis bullosa with pyloric atresia, Junctional Epidermolysis Bullosa	C0268374, C0282160, C2608084, C0079297, C1856934, C0079301	DB05122	limma	0.628354	0.890269
571	P13667	P13667	P13667	P13667	Con vs MC58	0.902523	0.986881	6.63652	0.0766813	0.719123	0.917153	1	limma	1.05459				limma	0.719124	0.917153
572	MAPT	S721	MAPT S721	P10636	Con vs MC58	0.713303	0.945133	6.65784	-0.0851578	0.668456	0.906194	1	limma	0.942681	Alzheimer's Disease, Dementia, Frontotemporal dementia, Memory Disorders, Parkinson Disease, PARKINSON DISEASE, LATE-ONSET, Pick Disease of the Brain, Progressive supranuclear palsy, Semantic Dementia, Supranuclear Palsy, Progressive, 1, Supranuclear Palsy, Progressive, 1, Atypical	C0002395, C0497327, C0338451, C0025261, C0030567, C3160718, C0236642, C0038868, C0338462, C4551863, C1850077	DIHYDROXANTHOHUMOL,DB14914,ERGOCRYPTINE,FENRETINIDE,RALOXIFENE,GNF-PF-5134,RHEIN,BIIB092,PYRANTEL PAMOATE,MMV007396,CARBIDOPA,DOXORUBICIN HYDROCHLORIDE,JUGLONE,DAPH,METHYL 7-DESHYDROXYPYROGALLIN-4-CARBOXYLATE,MORIN,GNF-PF-5510,GOSSYPOL,NSC-632536,3,3',4'-TRIHYDROXYFLAVONE,GNF-PF-4085,HOE-33342,DIHYDROERGOCRISTINE,NSC-228155,NOREPINEPHRINE,ITRAZOLE,GNF-PF-1919,GNF-PF-5007,HEXACHLOROPHENE,PD-98059,…	limma	0.668456	0.906194
573	MPRIP	S619	MPRIP S619	Q6WCQ1	Con vs MC58	0.270344	0.745524	6.77496	-0.171938	0.271313	0.722961	1	limma	0.88765				limma	0.271313	0.722961
574	HDAC2	S394	HDAC2 S394	Q92769	Con vs MC58	0.391267	0.828036	6.70276	-0.247579	0.28572	0.732888	1	limma	0.842309	Chronic Obstructive Airway Disease, Endometriosis	C0024117, C0014175	2-ENE-VALPROATE,187051807,BELINOSTAT,187051797,PAZOPANIB,PRACINOSTAT,187051798,SODIUM PHENYLBUTYRATE,VORINOSTAT,PANOBINOSTAT,GIVINOSTAT,CHEMBL235191,PHENYLBUTANOIC ACID,348353622,DB01076,AR-42,ABEXINOSTAT,PANOBINOSTAT,BML-210,BUTANOIC ACID,310264675,CHR-3996,MGCD-0103,DB01223,BUTYRYLHYDROXAMIC ACID,TACEDINALINE,CRA-024781,DB05223,PMID29671355-Compound-21,DB00227,PMID29671355-Compound-56,7-ETHYL-1…	limma	0.28572	0.732888
575	HDAC2	S394	HDAC2 S394	Q92769	Con vs MC58	0.713303	0.945133	6.69463	-0.162695	0.612884	0.884305	1	limma	0.893355	Chronic Obstructive Airway Disease, Endometriosis	C0024117, C0014175	2-ENE-VALPROATE,187051807,BELINOSTAT,187051797,PAZOPANIB,PRACINOSTAT,187051798,SODIUM PHENYLBUTYRATE,VORINOSTAT,PANOBINOSTAT,GIVINOSTAT,CHEMBL235191,PHENYLBUTANOIC ACID,348353622,DB01076,AR-42,ABEXINOSTAT,PANOBINOSTAT,BML-210,BUTANOIC ACID,310264675,CHR-3996,MGCD-0103,DB01223,BUTYRYLHYDROXAMIC ACID,TACEDINALINE,CRA-024781,DB05223,PMID29671355-Compound-21,DB00227,PMID29671355-Compound-56,7-ETHYL-1…	limma	0.612884	0.884305
580	P16401	P16401	P16401	P16401	Con vs MC58	0.902523	0.986881	6.62218	-0.284596	0.559619	0.862543	1	limma	0.820971				limma	0.559619	0.862543
581	P16401	P16401	P16401	P16401	Con vs MC58	0.902523	0.986881	6.65932	-0.120631	0.746323	0.926632	1	limma	0.919785				limma	0.746323	0.926632
583	P10412	P10412	P10412	P10412	Con vs MC58	0.902523	0.986881	6.6805	0.266595	0.550959	0.858015	1	limma	1.20297				limma	0.550959	0.858015
586	FDXR	S317	FDXR S317	P22570	Con vs MC58	0.111347	0.537748	6.68852	0.226137	0.139938	0.58001	1	limma	1.1697	AUDITORY NEUROPATHY AND OPTIC ATROPHY	C4521678	DB03461,DB03147	limma	0.139938	0.58001
588	SRRM2	S2123	SRRM2 S2123	Q9UQ35	Con vs MC58	0.713303	0.945133	6.64319	0.118105	0.577645	0.865571	1	limma	1.08531				limma	0.577645	0.865571
591	Q9Y5S9	Q9Y5S9	Q9Y5S9	Q9Y5S9	Con vs MC58	1.09748	1	6.49881	-0.137669	0.578737	0.865571	1	limma	0.908986	Thrombocytopenia-Absent Radius Syndrome	C0175703		limma	0.578737	0.865571
592	NFATC2	S148	NFATC2 S148	Q13469	Con vs MC58	0.713303	0.945133	6.72756	0.0155228	0.939418	0.981252	1	limma	1.01082				limma	0.939418	0.981252
595	AHNAK	S4520	AHNAK S4520	Q09666	Con vs MC58	0.391267	0.828036	6.73971	0.25337	0.193707	0.644935	1	limma	1.19199				limma	0.193707	0.644935
596	PLCE1	S1709	PLCE1 S1709	Q9P212	Con vs MC58	0.0661926	0.435922	6.68734	0.475553	0.0236395	0.273119	1	limma	1.39045	NEPHROTIC SYNDROME, TYPE 3, Squamous cell carcinoma of esophagus	C1853124, C0279626	hydrochlorothiazide	limma	0.0236395	0.273119
598	P11142	P11142	P11142	P11142	Con vs MC58	0.902523	0.986881	6.51506	-0.323437	0.365962	0.774974	1	limma	0.799164				limma	0.365962	0.774974
599	P69905	P69905	P69905	P69905	Con vs MC58	0.540291	0.903764	5.82226	0.61038	0.15794	0.606483	1	limma	1.52666	alpha-Thalassemia, alpha-Thalassemia, Heinz Body Anemias, Heinz Body Anemias, Hemoglobin H Disease, Hemoglobin H Disease, Hydrops Fetalis, Hydrops Fetalis	C0002312, C0002312, C0700299, C0700299, C3161174, C3161174, C0020305, C0020305		limma	0.15794	0.606483
600	CEP170B	S853	CEP170B S853	Q9Y4F5	Con vs MC58	0.540291	0.903764	6.62601	0.223467	0.282019	0.730202	1	limma	1.16754				limma	0.282019	0.730202
601	TP53BP1	S1114	TP53BP1 S1114	Q12888	Con vs MC58	1.09748	1	6.76259	0.0135819	0.938007	0.981252	1	limma	1.00946				limma	0.938007	0.981252
603	SCRIB	T826,S835	SCRIB T826,S835	Q14160	Con vs MC58	1	1	6.71638	0.0475306	0.728092	0.920068	1	limma	1.03349				limma	0.728092	0.920068
605	EIF4B	S93	EIF4B S93	P23588	Con vs MC58	1.09748	1	6.73068	-0.061204	0.793023	0.938951	1	limma	0.958464				limma	0.793023	0.938951
608	RAD9A	S387	RAD9A S387	Q99638	Con vs MC58	0.902523	0.986881	6.65877	0.0200377	0.914285	0.977644	1	limma	1.01399				limma	0.914285	0.977644
609	AHNAK2	S102	AHNAK2 S102	Q8IVF2	Con vs MC58	0.17791	0.620542	6.71959	0.193544	0.319377	0.748273	1	limma	1.14357				limma	0.319377	0.748273
610	CHD4	S1535	CHD4 S1535	Q14839	Con vs MC58	0.0661926	0.435922	6.7405	0.307452	0.0733047	0.459108	1	limma	1.23752	SIFRIM-HITZ-WEISS SYNDROME	C4310688	vorinostat	limma	0.0733047	0.459108
616	P34932	P34932	P34932	P34932	Con vs MC58	1.09748	1	6.73544	-0.0512147	0.767942	0.931621	1	limma	0.965123				limma	0.767942	0.931621
622	PPP4R2	S159	PPP4R2 S159	Q9NY27	Con vs MC58	0.389284	0.828036	6.6935	0.208514	0.273248	0.724054	1	limma	1.1555				limma	0.273248	0.724054
623	MAP9	S79	MAP9 S79	Q49MG5	Con vs MC58	0.391267	0.828036	6.68232	-0.227481	0.333508	0.7557	1	limma	0.854125				limma	0.333508	0.7557
625	CARHSP1	S32,S41	CARHSP1 S32,S41	Q9Y2V2	Con vs MC58	0.902523	0.986881	6.70617	0.0841258	0.732842	0.922646	1	limma	1.06005				limma	0.732842	0.922646
628	HPS5	S534	HPS5 S534	Q9UPZ3	Con vs MC58	0.391267	0.828036	6.75522	0.25127	0.289434	0.735139	1	limma	1.19025	Hermanski-Pudlak Syndrome, HERMANSKY-PUDLAK SYNDROME 5	C0079504, C3888004		limma	0.289434	0.735139
629	NBN	S397	NBN S397	O60934	Con vs MC58	0.622753	0.945133	6.69359	-0.233111	0.294827	0.73568	1	limma	0.850798	Aplastic Anemia, Childhood Acute Lymphoblastic Leukemia, Glioma, Malignant neoplasm of breast, Malignant neoplasm of prostate, Medulloblastoma, Nijmegen Breakage Syndrome, Precursor Cell Lymphoblastic Leukemia Lymphoma, Rhabdomyosarcoma	C0002874, C0023452, C0017638, C0006142, C0376358, C0025149, C0398791, C1961102, C0035412	GPI-15427	limma	0.294827	0.73568
630	O00499	O00499	O00499	O00499	Con vs MC58	0.270344	0.745524	6.68879	0.0795034	0.655158	0.90237	1	limma	1.05665	Alzheimer's Disease, Autosomal Recessive Centronuclear Myopathy, Myopathy, Centronuclear, Autosomal Dominant, Myopathy, Centronuclear, Autosomal Recessive	C0002395, C3645536, C1834558, C0410204		limma	0.655158	0.90237
631	PCYT1A	S315,S319	PCYT1A S315,S319	P49585	Con vs MC58	0.17791	0.620542	6.74906	-0.342577	0.102239	0.51814	1	limma	0.788631	Spondylometaphyseal Dysplasia with Cone-Rod Dystrophy	C1837073	DB14006,lamivudine,DB00122	limma	0.102239	0.51814
632	PCYT1A	S315,S319,S323	PCYT1A S315,S319,S323	P49585	Con vs MC58	0.540291	0.903764	6.67526	0.0062652	0.97358	0.992636	1	limma	1.00435	Spondylometaphyseal Dysplasia with Cone-Rod Dystrophy	C1837073	DB14006,lamivudine,DB00122	limma	0.97358	0.992636
633	PHACTR4	S344,T358	PHACTR4 S344,T358	Q8IZ21	Con vs MC58	0.270344	0.745524	6.77742	0.0931669	0.633766	0.891485	1	limma	1.06671				limma	0.633766	0.891485
634	C17orf75	S8	C17orf75 S8	Q9HAS0	Con vs MC58	1.09748	1	6.68647	-0.0541285	0.713474	0.915868	1	limma	0.963176				limma	0.713474	0.915868
635	Q12955-4	S830	Q12955-4 S830	Q12955-4	Con vs MC58	0.902523	0.986881	6.738	0.0538246	0.719489	0.917179	1	limma	1.03801				limma	0.719489	0.917179
636	CDK13	T871	CDK13 T871	Q14004	Con vs MC58	0.713303	0.945133	6.77046	-0.123888	0.540894	0.856858	1	limma	0.917711	CONGENITAL HEART DEFECTS, DYSMORPHIC FACIAL FEATURES, AND INTELLECTUAL DEVELOPMENTAL DISORDER	C4479246	375973251,CHEMBL3544942,CHEMBL488436,CHEMBL445813,CHEMBL1230607	limma	0.540894	0.856858
637	CHD8	S1978	CHD8 S1978	Q9HCK8	Con vs MC58	0.17791	0.620542	6.65833	-0.235598	0.142884	0.583146	1	limma	0.849333	Autism Spectrum Disorders, AUTISM, SUSCEPTIBILITY TO, 18, Autistic Disorder	C1510586, C3554373, C0004352		limma	0.142884	0.583146
638	MKI67	T1383	MKI67 T1383	P46013	Con vs MC58	0.17791	0.620542	6.67265	0.371745	0.136333	0.575101	1	limma	1.29392				limma	0.136333	0.575101
639	LEO1	T188,S197,S205	LEO1 T188,S197,S205	Q8WVC0	Con vs MC58	0.0373364	0.357879	6.75188	-0.29659	0.115254	0.544875	1	limma	0.814175				limma	0.115254	0.544875
640	O95425-3	S270	O95425-3 S270	O95425-3	Con vs MC58	0.622753	0.945133	6.63384	-0.0532815	0.802514	0.940038	1	limma	0.963742				limma	0.802514	0.940038
642	XRN2	S471,S473	XRN2 S471,S473	Q9H0D6	Con vs MC58	0.0373364	0.357879	6.73261	-0.518523	0.0188717	0.248733	1	limma	0.698086				limma	0.0188717	0.248733
644	TOR1AIP1	S305	TOR1AIP1 S305	Q5JTV8	Con vs MC58	0.17791	0.620542	6.6786	0.328738	0.159092	0.606933	1	limma	1.25591	MYOPATHY, AUTOSOMAL RECESSIVE, WITH RIGID SPINE AND DISTAL JOINT CONTRACTURES	C4310731		limma	0.159092	0.606933
646	IRF3	S175	IRF3 S175	Q14653	Con vs MC58	0.902523	0.986881	6.75704	-0.0670682	0.696398	0.911829	1	limma	0.954576				limma	0.696398	0.911829
648	AHNAK	S4908	AHNAK S4908	Q09666	Con vs MC58	0.111347	0.537748	6.72332	-0.52048	0.0828223	0.486749	1	limma	0.69714				limma	0.0828223	0.486749
649	AHNAK2	S842	AHNAK2 S842	Q8IVF2	Con vs MC58	0.111347	0.537748	6.69573	0.418173	0.136025	0.574445	1	limma	1.33623				limma	0.136025	0.574445
651	LARP4B	S601	LARP4B S601	Q92615	Con vs MC58	0.902523	0.986881	6.76599	0.0276527	0.850175	0.958865	1	limma	1.01935				limma	0.850175	0.958865
652	MECP2	S229	MECP2 S229	P51608	Con vs MC58	0.17791	0.620542	6.7458	0.320803	0.127168	0.563547	1	limma	1.24903	Angelman Syndrome, Autistic Disorder, ENCEPHALOPATHY, NEONATAL SEVERE, DUE TO MECP2 MUTATIONS, Liver carcinoma, Lubs X-linked mental retardation syndrome, Lupus Erythematosus, Systemic, Mental Retardation, X-Linked, Syndromic 13, Rett Syndrome, Trisomy Xq28, Visual seizure	C0162635, C0004352, C1968556, C2239176, C1846058, C0024141, C1968550, C0035372, C3714043, C0270824		limma	0.127167	0.563547
654	P33316-2	P33316-2	P33316-2	P33316-2	Con vs MC58	1.09748	1	6.69443	0.0625372	0.819035	0.944674	1	limma	1.0443				limma	0.819035	0.944674
656	MKI67	S1376	MKI67 S1376	P46013	Con vs MC58	0.713303	0.945133	6.58096	0.299669	0.410371	0.792583	1	limma	1.23086				limma	0.410371	0.792583
658	HNRNPU	S59	HNRNPU S59	Q00839	Con vs MC58	0.540291	0.903764	6.61488	-0.143298	0.531765	0.850938	1	limma	0.905447	EPILEPTIC ENCEPHALOPATHY, EARLY INFANTILE, 54	C4479319		limma	0.531765	0.850938
659	BCL9	S687	BCL9 S687	O00512	Con vs MC58	0.0373364	0.357879	6.67964	0.331081	0.0711597	0.458879	1	limma	1.25796				limma	0.0711597	0.458879
660	INTS10	S231	INTS10 S231	Q9NVR2	Con vs MC58	0.902523	0.986881	6.72613	0.0949991	0.587247	0.870093	1	limma	1.06806				limma	0.587247	0.870093
663	BAZ1B	S1468	BAZ1B S1468	Q9UIG0	Con vs MC58	1.09748	1	6.70809	0.0326713	0.829547	0.948897	1	limma	1.0229	Williams Syndrome	C0175702		limma	0.829547	0.948897
665	MAPK3	T202,Y204	MAPK3 T202,Y204	P27361	Con vs MC58	0.713303	0.945133	6.5888	0.152605	0.620086	0.887486	1	limma	1.11157				limma	0.620086	0.887486
666	P27361	P27361	P27361	P27361	Con vs MC58	0.111347	0.537748	6.70179	0.246669	0.119899	0.552478	1	limma	1.18646				limma	0.119899	0.552478
667	Q8TEK3-1	Q8TEK3-1	Q8TEK3-1	Q8TEK3-1	Con vs MC58	0.270344	0.745524	6.6424	0.254822	0.185739	0.638869	1	limma	1.19319				limma	0.185739	0.638869
668	PTPN12	S332	PTPN12 S332	Q05209	Con vs MC58	0.713303	0.945133	6.64206	-0.271404	0.451415	0.81554	1	limma	0.828513	Malignant tumor of colon	C0007102	DB01133,CRIZOTINIB,SUNITINIB,GNF-PF-231	limma	0.451415	0.81554
670	MKI67	S2105	MKI67 S2105	P46013	Con vs MC58	0.270344	0.745524	6.72927	-0.280921	0.158696	0.606933	1	limma	0.823065				limma	0.158696	0.606933
672	HDAC1	S421,S423	HDAC1 S421,S423	Q13547	Con vs MC58	0.540291	0.903764	6.72925	-0.165569	0.560069	0.862543	1	limma	0.891577				limma	0.560069	0.862543
673	HDAC2	S422,S424	HDAC2 S422,S424	Q92769	Con vs MC58	0.713303	0.945133	6.69108	-0.175495	0.490409	0.832753	1	limma	0.885464	Chronic Obstructive Airway Disease, Endometriosis	C0024117, C0014175	2-ENE-VALPROATE,187051807,BELINOSTAT,187051797,PAZOPANIB,PRACINOSTAT,187051798,SODIUM PHENYLBUTYRATE,VORINOSTAT,PANOBINOSTAT,GIVINOSTAT,CHEMBL235191,PHENYLBUTANOIC ACID,348353622,DB01076,AR-42,ABEXINOSTAT,PANOBINOSTAT,BML-210,BUTANOIC ACID,310264675,CHR-3996,MGCD-0103,DB01223,BUTYRYLHYDROXAMIC ACID,TACEDINALINE,CRA-024781,DB05223,PMID29671355-Compound-21,DB00227,PMID29671355-Compound-56,7-ETHYL-1…	limma	0.490409	0.832753
675	ATRIP	S224	ATRIP S224	Q8WXE1	Con vs MC58	0.17791	0.620542	6.32164	0.761543	0.0926775	0.502127	1	limma	1.6953	Seckel syndrome	C0265202		limma	0.0926775	0.502127
676	Q9UBF8-2	S413	Q9UBF8-2 S413	Q9UBF8-2	Con vs MC58	0.391267	0.828036	6.68199	0.308938	0.266728	0.720262	1	limma	1.2388				limma	0.266728	0.720262
679	P08729	P08729	P08729	P08729; P14136; P19013; P05787	Con vs MC58	1.09748	1	6.63007	-0.2907	0.432528	0.806805	1	limma	0.817505				limma	0.432528	0.806805
681	Q9NZN5-2	S41	Q9NZN5-2 S41	Q9NZN5-2	Con vs MC58	0.391267	0.828036	6.72835	-0.0968015	0.491678	0.832894	1	limma	0.935104				limma	0.491678	0.832894
683	RBM10	S723	RBM10 S723	P98175	Con vs MC58	0.902523	0.986881	6.71786	0.0250089	0.892878	0.970139	1	limma	1.01749	TARP syndrome	C1839463		limma	0.892879	0.970139
684	OTUD7B	S467	OTUD7B S467	Q6GQQ9	Con vs MC58	0.391267	0.828036	6.72609	0.0358277	0.782686	0.935682	1	limma	1.02514				limma	0.782686	0.935682
685	TP53BP1	S380	TP53BP1 S380	Q12888	Con vs MC58	0.713303	0.945133	6.67167	-0.0455809	0.804622	0.940038	1	limma	0.9689				limma	0.804622	0.940038
687	MACC1	S17	MACC1 S17	Q6ZN28	Con vs MC58	0.17791	0.620542	6.73658	0.344966	0.111502	0.537682	1	limma	1.27012				limma	0.111502	0.537682
688	RALBP1	S463	RALBP1 S463	Q15311	Con vs MC58	0.713303	0.945133	6.64732	0.0863998	0.803118	0.940038	1	limma	1.06172				limma	0.803118	0.940038
689	CHAMP1	S204,S214	CHAMP1 S204,S214	Q96JM3	Con vs MC58	0.540291	0.903764	6.74657	-0.235168	0.414802	0.795672	1	limma	0.849586				limma	0.414802	0.795672
694	EHBP1	T378	EHBP1 T378	Q8NDI1	Con vs MC58	0.391267	0.828036	6.7252	-0.131767	0.487457	0.832506	1	limma	0.912713				limma	0.487457	0.832506
695	VCP	S702	VCP S702	P55072	Con vs MC58	0.713303	0.945133	6.6954	0.0440707	0.740764	0.926632	1	limma	1.03102	Amyotrophic Lateral Sclerosis, AMYOTROPHIC LATERAL SCLEROSIS 14 WITH OR WITHOUT FRONTOTEMPORAL DEMENTIA, CHARCOT-MARIE-TOOTH DISEASE, AXONAL, TYPE 2Y, INCLUSION BODY MYOPATHY WITH EARLY-ONSET PAGET DISEASE AND FRONTOTEMPORAL DEMENTIA, Inclusion Body Myopathy with Early-Onset Paget Disease with or without Frontotemporal Dementia 1	C0002736, C3151403, C4225244, C1833662, C4551951	AMENTOFLAVONE,DB04395,CB-5083,HEXACHLOROPHENE,DB12695	limma	0.740764	0.926632
696	HUWE1	S1903	HUWE1 S1903	Q7Z6Z7	Con vs MC58	0.538594	0.903764	6.71637	-0.162064	0.359018	0.771489	1	limma	0.893746	Mental Retardation, X-Linked, Syndromic, Turner Type	C2678046		limma	0.359018	0.771489
697	PRCC	S157,S159	PRCC S157,S159	Q92733	Con vs MC58	0.902523	0.986881	6.72664	-0.34663	0.311843	0.747007	1	limma	0.786419				limma	0.311843	0.747007
698	PGM3	S64	PGM3 S64	O95394	Con vs MC58	0.17791	0.620542	6.72769	0.131726	0.382741	0.774974	1	limma	1.0956	IMMUNODEFICIENCY 23	C4014371		limma	0.382741	0.774974
703	ABLIM1	S455	ABLIM1 S455	O14639	Con vs MC58	0.902523	0.986881	6.60755	-0.259518	0.586101	0.870093	1	limma	0.835367				limma	0.586101	0.870093
705	RAF1	S259	RAF1 S259	P04049	Con vs MC58	0.391267	0.828036	6.62645	0.0910784	0.745006	0.926632	1	limma	1.06517	CARDIOMYOPATHY, DILATED, 1NN, Hypertrophic Cardiomyopathy, LEOPARD Syndrome, Leopard Syndrome 1, LEOPARD SYNDROME 2, melanoma, Noonan Syndrome, Noonan Syndrome 5	C4014656, C0007194, C0175704, C4551484, C1969056, C0025202, C0028326, C1969057	SORAFENIB,sorafenib,REGORAFENIB,404859105,TRAMETINIB,CHEMBL3545296,CHEMBL1200485,SORAFENIB,328083491,XL281,ISIS 5132,REGORAFENIB,SORAFENIB,docetaxel,315661214,COBIMETINIB,paclitaxel,C-RAF ANTISENSE OLIGONUCLEOTIDE,DB04973,CHEMBL3348923,315661215,cisplatin,LGX818,CHEMBL3545027,ICO-007,CHIR-265,DB08896,XL281,223366209,384403666,354702286,Sorafenib,Cobimetinib,249565752,384403668,354702287,GDC-5573,…	limma	0.745005	0.926632
707	G3BP2	T227	G3BP2 T227	Q9UN86	Con vs MC58	0.391267	0.828036	6.76902	0.0529412	0.676094	0.908016	1	limma	1.03738				limma	0.676094	0.908016
709	SRRM1	S463	SRRM1 S463	Q8IYB3	Con vs MC58	1.09748	1	6.54165	-0.44799	0.420044	0.797896	1	limma	0.733063				limma	0.420044	0.797896
711	TMX1	S247	TMX1 S247	Q9H3N1	Con vs MC58	0.0661926	0.435922	6.73666	-0.437938	0.111794	0.537682	1	limma	0.738189				limma	0.111794	0.537682
712	OGFR	S315	OGFR S315	Q9NZT2	Con vs MC58	0.391267	0.828036	6.73943	-0.188937	0.554072	0.859614	1	limma	0.877252				limma	0.554072	0.859614
713	ST13	S79	ST13 S79	P50502	Con vs MC58	0.270344	0.745524	6.69618	-0.641156	0.184399	0.637275	1	limma	0.641199				limma	0.184399	0.637275
716	NUCKS1	S223,S240	NUCKS1 S223,S240	Q9H1E3	Con vs MC58	0.270344	0.745524	6.70755	-0.484034	0.135009	0.572723	1	limma	0.714976				limma	0.135009	0.572723
717	Q9UN86-2	T227	Q9UN86-2 T227	Q9UN86-2	Con vs MC58	0.713303	0.945133	6.77051	-0.136299	0.579404	0.865571	1	limma	0.90985				limma	0.579404	0.865571
719	CGN	S332	CGN S332	Q9P2M7	Con vs MC58	0.111347	0.537748	6.58754	-0.505492	0.0729913	0.459108	1	limma	0.70442				limma	0.0729913	0.459108
720	ARHGAP35	S1150	ARHGAP35 S1150	Q9NRY4	Con vs MC58	1.09748	1	6.73187	-0.346073	0.314185	0.748273	1	limma	0.786723				limma	0.314185	0.748273
722	Q14157-1	S467	Q14157-1 S467	Q14157-1	Con vs MC58	0.540291	0.903764	6.73407	0.127489	0.499247	0.836001	1	limma	1.09239				limma	0.499247	0.836001
723	PAXX	S148	PAXX S148	Q9BUH6	Con vs MC58	0.713303	0.945133	6.67403	0.0707674	0.725375	0.918797	1	limma	1.05028				limma	0.725375	0.918797
725	O14874	O14874	O14874	O14874	Con vs MC58	0.270344	0.745524	6.68108	-0.126891	0.527697	0.848415	1	limma	0.915803	BRANCHED-CHAIN KETO ACID DEHYDROGENASE KINASE DEFICIENCY	C3554078	DB02930	limma	0.527698	0.848415
731	P05783	P05783	P05783	P05783	Con vs MC58	0.0199645	0.273477	6.48454	-1.19475	0.000682061	0.0494101	1	limma	0.436864	Cirrhosis, Familial	C1861556	ANTIVIRAL,MITOMYCIN-C,IL-6,RIBAVIRIN	limma	0.000682061	0.0494101
733	NUCKS1	S19	NUCKS1 S19	Q9H1E3	Con vs MC58	0.713303	0.945133	6.72974	-0.195719	0.559983	0.862543	1	limma	0.873137				limma	0.559983	0.862543
736	Q86TB9-4	S179	Q86TB9-4 S179	Q86TB9-4	Con vs MC58	0.713303	0.945133	6.63141	-0.265686	0.260458	0.715643	1	limma	0.831803				limma	0.260458	0.715643
738	PAK4	T207	PAK4 T207	O96013	Con vs MC58	0.270344	0.745524	6.66477	0.141608	0.374613	0.774974	1	limma	1.10313				limma	0.374613	0.774974
739	Q9H1E3	Q9H1E3	Q9H1E3	Q9H1E3	Con vs MC58	1.09748	1	6.691	-0.18716	0.618555	0.88704	1	limma	0.878333				limma	0.618556	0.88704
742	THOC2	S1417	THOC2 S1417	Q8NI27	Con vs MC58	0.17791	0.620542	6.58493	0.693148	0.0815523	0.484608	1	limma	1.61681	MENTAL RETARDATION, X-LINKED 12	C0796218		limma	0.0815523	0.484608
745	ZFC3H1	S949	ZFC3H1 S949	O60293	Con vs MC58	0.713303	0.945133	6.68816	0.14246	0.44418	0.81328	1	limma	1.10379				limma	0.44418	0.81328
746	Q13428	Q13428	Q13428	Q13428	Con vs MC58	0.391267	0.828036	6.6868	-0.385385	0.196349	0.648814	1	limma	0.765574	Mandibulofacial Dysostosis	C0242387		limma	0.196349	0.648814
747	TRAFD1	S415	TRAFD1 S415	O14545	Con vs MC58	0.270344	0.745524	6.72541	0.18473	0.271749	0.722961	1	limma	1.1366				limma	0.271749	0.722961
749	P22626	P22626	P22626	P22626	Con vs MC58	0.540291	0.903764	6.62159	-0.123994	0.710094	0.914817	1	limma	0.917643	INCLUSION BODY MYOPATHY WITH EARLY-ONSET PAGET DISEASE AND FRONTOTEMPORAL DEMENTIA	C1833662	DB11638,DB09130	limma	0.710094	0.914817
750	Q07157-2	S912	Q07157-2 S912	Q07157-2	Con vs MC58	0.902523	0.986881	6.74506	-0.0110188	0.960326	0.987918	1	limma	0.992391				limma	0.960326	0.987918
752	NHSL1	S328	NHSL1 S328	Q5SYE7	Con vs MC58	0.391267	0.828036	6.64201	0.259589	0.359921	0.772108	1	limma	1.19714				limma	0.359921	0.772108
753	Q7KZI7-9	T542	Q7KZI7-9 T542	Q7KZI7-9	Con vs MC58	0.111347	0.537748	6.39491	0.82723	0.0515939	0.406599	1	limma	1.77428				limma	0.0515939	0.406599
754	BCLAF1	S531	BCLAF1 S531	Q9NYF8	Con vs MC58	0.902523	0.986881	6.66174	0.0602929	0.766637	0.931413	1	limma	1.04268				limma	0.766637	0.931413
755	CCDC6	S240,S244	CCDC6 S240,S244	Q16204	Con vs MC58	0.902523	0.986881	6.71449	0.0286534	0.879747	0.966049	1	limma	1.02006	Papillary thyroid carcinoma	C0238463		limma	0.879746	0.966049
757	BCLAF1	T526	BCLAF1 T526	Q9NYF8	Con vs MC58	0.391267	0.828036	6.7639	0.102471	0.546411	0.858015	1	limma	1.07361				limma	0.546411	0.858015
759	P35606	P35606	P35606	P35606	Con vs MC58	0.540291	0.903764	6.64768	0.203302	0.481249	0.82911	1	limma	1.15133				limma	0.481249	0.82911
760	EIF4A3	T163	EIF4A3 T163	P38919	Con vs MC58	0.111347	0.537748	6.64529	0.335056	0.0556162	0.415002	1	limma	1.26143	Richieri Costa Pereira syndrome	C1849348		limma	0.0556162	0.415002
761	FAM83H	S513	FAM83H S513	Q6ZRV2	Con vs MC58	0.713303	0.945133	6.6968	-0.0801815	0.674023	0.908016	1	limma	0.945939	Amelogenesis Imperfecta, Amelogenesis Imperfecta, Type III	C0002452, C0399376		limma	0.674023	0.908016
763	MYH14	S1969,S1983	MYH14 S1969,S1983	Q7Z406	Con vs MC58	0.389284	0.828036	6.7198	0.144444	0.378159	0.774974	1	limma	1.1053	Deafness, Autosomal Dominant 4, PERIPHERAL NEUROPATHY, MYOPATHY, HOARSENESS, AND HEARING LOSS	C1833503, C3280556	DB01944,DB07469,DB07468,DB07470,DB04444,DB03126,DB08276,Mavacamten	limma	0.378159	0.774974
764	MYH14	S1969	MYH14 S1969	Q7Z406	Con vs MC58	1	1	6.71044	-0.00535021	0.971985	0.992308	1	limma	0.996298	Deafness, Autosomal Dominant 4, PERIPHERAL NEUROPATHY, MYOPATHY, HOARSENESS, AND HEARING LOSS	C1833503, C3280556	DB01944,DB07469,DB07468,DB07470,DB04444,DB03126,DB08276,Mavacamten	limma	0.971985	0.992308
767	P08238	S255	P08238 S255	P08238; Q58FF8	Con vs MC58	0.713303	0.945133	6.52193	-0.426296	0.493151	0.833049	1	limma	0.74417				limma	0.493151	0.833049
768	P08238	S255	P08238 S255	P08238; Q58FF8	Con vs MC58	0.713303	0.945133	6.66157	-0.430667	0.315151	0.748273	1	limma	0.741919				limma	0.315151	0.748273
769	P08238	S255	P08238 S255	P08238; Q58FF8	Con vs MC58	0.111347	0.537748	6.74376	-0.158477	0.254956	0.708639	1	limma	0.895971				limma	0.254956	0.708639
771	ATP2B1	S1155	ATP2B1 S1155	P20020	Con vs MC58	1.09748	1	6.75783	0.00776301	0.962466	0.988773	1	limma	1.0054				limma	0.962466	0.988773
772	CARMIL1	T916	CARMIL1 T916	Q5VZK9	Con vs MC58	0.902523	0.986881	6.75192	0.0279141	0.874392	0.965227	1	limma	1.01954				limma	0.874392	0.965227
774	NMNAT1	S117	NMNAT1 S117	Q9HAN9	Con vs MC58	0.713303	0.945133	6.55942	-0.00988122	0.980074	0.995021	1	limma	0.993174	Leber Congenital Amaurosis, LEBER CONGENITAL AMAUROSIS 9 (disorder)	C0339527, C1837873	DB04099,DB03227	limma	0.980074	0.995021
776	LAD1	S121,S123	LAD1 S121,S123	O00515	Con vs MC58	0.111347	0.537748	6.74956	0.483051	0.0765906	0.470562	1	limma	1.3977				limma	0.0765906	0.470562
777	FAM83H	S513,S516	FAM83H S513,S516	Q6ZRV2	Con vs MC58	0.391267	0.828036	6.71991	0.117743	0.392916	0.779828	1	limma	1.08504	Amelogenesis Imperfecta, Amelogenesis Imperfecta, Type III	C0002452, C0399376		limma	0.392916	0.779828
778	P35606	P35606	P35606	P35606	Con vs MC58	0.391267	0.828036	6.61487	-0.460322	0.253843	0.708639	1	limma	0.726824				limma	0.253843	0.708639
780	O15231-3	S206	O15231-3 S206	O15231-3	Con vs MC58	0.902523	0.986881	6.76013	0.0326533	0.848959	0.958818	1	limma	1.02289				limma	0.848959	0.958818
781	AGAP1	S521	AGAP1 S521	Q9UPQ3	Con vs MC58	0.540291	0.903764	6.69587	0.0991403	0.541284	0.856858	1	limma	1.07113				limma	0.541284	0.856858
782	P05783	P05783	P05783	P05783	Con vs MC58	0.270344	0.745524	6.63845	0.135062	0.632669	0.89128	1	limma	1.09814	Cirrhosis, Familial	C1861556	ANTIVIRAL,MITOMYCIN-C,IL-6,RIBAVIRIN	limma	0.632669	0.89128
783	CLDN3	S203,S209	CLDN3 S203,S209	O15551	Con vs MC58	0.270344	0.745524	6.73117	-0.459196	0.0842549	0.489042	1	limma	0.727391				limma	0.0842549	0.489042
784	LGALSL	S22	LGALSL S22	Q3ZCW2	Con vs MC58	0.0661926	0.435922	6.56706	-0.575865	0.04303	0.384924	1	limma	0.670884				limma	0.04303	0.384924
786	Q14103	Q14103	Q14103	Q14103	Con vs MC58	0.391267	0.828036	6.7495	-0.3041	0.280485	0.727676	1	limma	0.809947				limma	0.280485	0.727676
788	FAM83B	S803,S809	FAM83B S803,S809	Q5T0W9	Con vs MC58	0.111347	0.537748	6.51676	1.09882	0.0104135	0.181103	1	limma	2.14179				limma	0.0104135	0.181103
789	TPX2	T369	TPX2 T369	Q9ULW0	Con vs MC58	0.17791	0.620542	6.65405	0.804662	0.0344165	0.341839	1	limma	1.74674				limma	0.0344165	0.341839
790	TP53BP1	S552	TP53BP1 S552	Q12888	Con vs MC58	0.902523	0.986881	6.74317	-0.0132846	0.924981	0.979336	1	limma	0.990834				limma	0.924982	0.979336
792	O60504	O60504	O60504	O60504	Con vs MC58	0.902523	0.986881	6.68991	0.0254679	0.89619	0.971666	1	limma	1.01781				limma	0.89619	0.971666
793	PGM2	S165	PGM2 S165	Q96G03	Con vs MC58	0.902523	0.986881	6.71323	0.036955	0.891794	0.969287	1	limma	1.02595				limma	0.891794	0.969287
794	P60174-1	P60174-1	P60174-1	P60174-1	Con vs MC58	0.460558	0.903764	5.33062	-0.409694	0.319503	0.748273	1	limma	0.752783				limma	0.319503	0.748273
795	Q99795	Q99795	Q99795	Q99795	Con vs MC58	0.540291	0.903764	6.6678	-0.120192	0.621317	0.888084	1	limma	0.920065				limma	0.621317	0.888084
799	PRPF4B	T847	PRPF4B T847	Q13523	Con vs MC58	0.391267	0.828036	6.41229	0.384314	0.428317	0.80312	1	limma	1.30524				limma	0.428317	0.80312
800	FNBP4	S499	FNBP4 S499	Q8N3X1	Con vs MC58	0.540291	0.903764	6.70996	-0.331021	0.19802	0.650494	1	limma	0.794974				limma	0.19802	0.650494
802	PPP1R2	S87	PPP1R2 S87	P41236	Con vs MC58	0.713303	0.945133	6.65184	0.146119	0.577432	0.865571	1	limma	1.10659				limma	0.577432	0.865571
803	TACC2	S2317,S2321	TACC2 S2317,S2321	O95359	Con vs MC58	0.540291	0.903764	6.77499	-0.041893	0.772158	0.933778	1	limma	0.97138				limma	0.772158	0.933778
804	O95359	O95359	O95359	O95359	Con vs MC58	0.270344	0.745524	6.74203	-0.363472	0.148488	0.587556	1	limma	0.777292				limma	0.148488	0.587556
806	KRT18	S7	KRT18 S7	P05783	Con vs MC58	0.0373364	0.357879	6.67016	0.498895	0.0125652	0.199223	1	limma	1.41313	Cirrhosis, Familial	C1861556	ANTIVIRAL,MITOMYCIN-C,IL-6,RIBAVIRIN	limma	0.0125652	0.199223
807	BCLAF1	S658	BCLAF1 S658	Q9NYF8	Con vs MC58	0.622753	0.945133	6.72663	0.0561081	0.683212	0.909741	1	limma	1.03966				limma	0.683212	0.909741
808	PKP2	T340	PKP2 T340	Q99959	Con vs MC58	0.111347	0.537748	6.67301	0.281614	0.114825	0.544831	1	limma	1.21555	Arrhythmogenic Right Ventricular Dysplasia, Arrhythmogenic Right Ventricular Dysplasia, Familial, 9, Brugada Syndrome (disorder)	C0349788, C1836906, C1142166		limma	0.114824	0.544831
809	THRAP3	S682	THRAP3 S682	Q9Y2W1	Con vs MC58	0.17791	0.620542	6.68171	0.193616	0.223242	0.676472	1	limma	1.14363				limma	0.223242	0.676472
813	PKM	S37	PKM S37	P14618	Con vs MC58	0.391267	0.828036	6.70864	0.130336	0.406951	0.788962	1	limma	1.09455				limma	0.406951	0.788962
814	P14618	P14618	P14618	P14618	Con vs MC58	0.111347	0.537748	6.6868	-0.26114	0.266595	0.720262	1	limma	0.834428				limma	0.266595	0.720262
816	SLC12A2	T230	SLC12A2 T230	P55011	Con vs MC58	0.111347	0.537748	6.49125	-1.36868	0.0958833	0.502127	1	limma	0.387247				limma	0.0958833	0.502127
817	NAP1L1	T62	NAP1L1 T62	P55209	Con vs MC58	0.0661926	0.435922	6.73231	0.196888	0.160586	0.608043	1	limma	1.14622				limma	0.160586	0.608043
820	Q13813	Q13813	Q13813	Q13813	Con vs MC58	0.540291	0.903764	6.75769	0.0596624	0.722369	0.918381	1	limma	1.04222	EPILEPTIC ENCEPHALOPATHY, EARLY INFANTILE, 5	C3150731		limma	0.722369	0.918381
821	CASC3	S148	CASC3 S148	O15234	Con vs MC58	0.391267	0.828036	6.77794	-0.136563	0.418672	0.797256	1	limma	0.909684				limma	0.418672	0.797256
822	TOP2B	S1581	TOP2B S1581	Q02880	Con vs MC58	0.713303	0.945133	6.72747	-0.20364	0.443993	0.81328	1	limma	0.868357				limma	0.443993	0.81328
823	RTKN	S543	RTKN S543	Q9BST9	Con vs MC58	0.0490901	0.435922	6.63713	0.510014	0.0544241	0.414173	1	limma	1.42406				limma	0.0544241	0.414173
824	ALKBH5	S384	ALKBH5 S384	Q6P6C2	Con vs MC58	0.17791	0.620542	6.60392	0.170312	0.227269	0.679462	1	limma	1.1253				limma	0.227269	0.679462
825	O14646-2	S1688	O14646-2 S1688	O14646-2	Con vs MC58	0.270344	0.745524	6.69621	-0.489246	0.176872	0.625232	1	limma	0.712398				limma	0.176872	0.625232
828	ABCF1	T108	ABCF1 T108	Q8NE71	Con vs MC58	0.902523	0.986881	6.61073	-0.457073	0.338538	0.757738	1	limma	0.728463				limma	0.338538	0.757738
829	MED1	S1479	MED1 S1479	Q15648	Con vs MC58	0.902523	0.986881	6.77413	0.181999	0.367764	0.774974	1	limma	1.13445				limma	0.367764	0.774974
831	PGAM1	S118	PGAM1 S118	P18669	Con vs MC58	0.713303	0.945133	6.7601	0.0339263	0.818437	0.944615	1	limma	1.02379				limma	0.818437	0.944615
832	KIF21A	S853	KIF21A S853	Q7Z4S6	Con vs MC58	0.270344	0.745524	6.75224	-0.294525	0.119637	0.552478	1	limma	0.815341	Congenital Fibrosis of the Extraocular Muscles, Fibrosis Of Extraocular Muscles, Congenital, 1, FIBROSIS OF EXTRAOCULAR MUSCLES, CONGENITAL, 3B (disorder)	C1302995, C1851102, C2751105		limma	0.119637	0.552478
833	LMNA	S628	LMNA S628	P02545	Con vs MC58	0.0199645	0.273477	6.63585	0.690935	0.000732272	0.0518067	1	limma	1.61433	Autosomal Dominant Emery-Dreifuss Muscular Dystrophy (disorder), Autosomal Recessive Emery-Dreifuss Muscular Dystrophy, Cardiomyopathy, Familial Idiopathic, Charcot-Marie-Tooth disease, Type 2B1, Congenital Fiber Type Disproportion, Emery-Dreifuss Muscular Dystrophy 3, Familial partial lipodystrophy, Familial Partial Lipodystrophy, Type 1, Familial Partial Lipodystrophy, Type 2, Heart-hand syndro…	C0410190, C1450051, C1449563, C1854154, C0546264, C2750035, C0271694, C1720859, C1720860, C1857829, C0406585, C0796031, C0432291, C2750785, C0410189, C0033300	HISTAMINE,SU-4312	limma	0.000732272	0.0518067
834	HS1BP3	S249	HS1BP3 S249	Q53T59	Con vs MC58	0.713303	0.945133	6.73927	-0.303225	0.353863	0.767452	1	limma	0.810439				limma	0.353863	0.767452
836	TAB2	S524	TAB2 S524	Q9NYJ8	Con vs MC58	0.17791	0.620542	6.71565	-0.60243	0.0331504	0.331993	1	limma	0.658644	CONGENITAL HEART DEFECTS, MULTIPLE TYPES, 2	C3554279	gefitinib	limma	0.0331504	0.331993
839	SPATS2L	S135	SPATS2L S135	Q9NUQ6	Con vs MC58	0.713303	0.945133	6.6432	0.206274	0.596144	0.877101	1	limma	1.1537				limma	0.596144	0.877101
841	MYBBP1A	S1267	MYBBP1A S1267	Q9BQG0	Con vs MC58	0.270344	0.745524	6.58996	-0.74486	0.097374	0.506641	1	limma	0.596726				limma	0.097374	0.506641
844	ARHGEF2	S151	ARHGEF2 S151	Q92974	Con vs MC58	0.902523	0.986881	6.61104	0.0493989	0.860282	0.96192	1	limma	1.03483	NEURODEVELOPMENTAL DISORDER WITH MIDBRAIN AND HINDBRAIN MALFORMATIONS	C4479613		limma	0.860282	0.96192
848	Q13557-8	T337	Q13557-8 T337	Q13557-8	Con vs MC58	1.09748	1	6.3912	-0.527163	0.456328	0.818956	1	limma	0.693918				limma	0.456329	0.818956
849	Q13557-8	Q13557-8	Q13557-8	Q13557-8	Con vs MC58	0.713303	0.945133	6.44558	-0.396175	0.486226	0.832173	1	limma	0.75987				limma	0.486226	0.832173
850	AHNAK2	S5175	AHNAK2 S5175	Q8IVF2	Con vs MC58	0.0199645	0.273477	6.78121	-0.840231	0.000243005	0.0279966	1	limma	0.558554				limma	0.000243005	0.0279966
852	HMGA2	S101,S102	HMGA2 S101,S102	P52926	Con vs MC58	0.391267	0.828036	6.63451	-0.284766	0.392323	0.779828	1	limma	0.820875				limma	0.392323	0.779828
853	P52926	P52926	P52926	P52926	Con vs MC58	0.713303	0.945133	6.63967	-0.0841387	0.662188	0.903077	1	limma	0.943348				limma	0.662188	0.903077
855	CEP131	S47	CEP131 S47	Q9UPN4	Con vs MC58	0.0199645	0.273477	6.67651	-0.905204	0.00103982	0.0631774	1	limma	0.533957				limma	0.00103982	0.0631774
856	NDRG3	S361	NDRG3 S361	Q9UGV2	Con vs MC58	0.540291	0.903764	6.70965	-0.144229	0.442927	0.81328	1	limma	0.904863				limma	0.442927	0.81328
857	SKA3	S110	SKA3 S110	Q8IX90	Con vs MC58	0.622753	0.945133	6.72275	-0.223193	0.419147	0.797256	1	limma	0.856668				limma	0.419147	0.797256
859	GTF3C1	S1062,S1068	GTF3C1 S1062,S1068	Q12789	Con vs MC58	0.540291	0.903764	6.58709	-0.672653	0.103459	0.520743	1	limma	0.627352				limma	0.103459	0.520743
860	Q9H6T3	Q9H6T3	Q9H6T3	Q9H6T3	Con vs MC58	1.09748	1	6.70263	-0.0709215	0.835684	0.952897	1	limma	0.95203				limma	0.835684	0.952897
862	RAD51AP1	S294	RAD51AP1 S294	Q96B01	Con vs MC58	1.09748	1	6.64387	0.0171426	0.963428	0.988877	1	limma	1.01195				limma	0.963428	0.988877
863	P40818	P40818	P40818	P40818	Con vs MC58	0.713303	0.945133	6.70797	-0.0764634	0.713999	0.915868	1	limma	0.94838	Pituitary-dependent Cushing's disease	C0221406		limma	0.713998	0.915868
866	NSFL1C	S114	NSFL1C S114	Q9UNZ2	Con vs MC58	0.713303	0.945133	6.47001	-0.694383	0.232926	0.688181	1	limma	0.617974				limma	0.232926	0.688181
867	ADAR	T601	ADAR T601	P55265	Con vs MC58	0.0199645	0.273477	6.74257	-0.606646	0.00486506	0.127269	1	limma	0.656722	AICARDI-GOUTIERES SYNDROME, AICARDI-GOUTIERES SYNDROME 6, Malignant neoplasm of breast, Symmetrical dyschromatosis of extremities	C0393591, C3539013, C0006142, C0406775		limma	0.00486506	0.127269
869	Q92890-1	S281	Q92890-1 S281	Q92890-1	Con vs MC58	1.09748	1	6.45477	-0.0530743	0.931622	0.981252	1	limma	0.96388				limma	0.931622	0.981252
871	TP53I11	S14	TP53I11 S14	O14683	Con vs MC58	0.902523	0.986881	6.54584	-0.112634	0.853389	0.959346	1	limma	0.924898				limma	0.853389	0.959346
872	NFATC2IP	S204	NFATC2IP S204	Q8NCF5	Con vs MC58	0.713303	0.945133	6.69402	-0.401336	0.26117	0.716146	1	limma	0.757157				limma	0.26117	0.716146
876	BCL9L	S1017	BCL9L S1017	Q86UU0	Con vs MC58	0.540291	0.903764	6.8222	-0.0945994	0.565432	0.865571	1	limma	0.936532				limma	0.565432	0.865571
877	DDX10	S7	DDX10 S7	Q13206	Con vs MC58	0.391267	0.828036	6.63934	0.333036	0.246345	0.704152	1	limma	1.25966				limma	0.246345	0.704152
878	SNTB1	S219	SNTB1 S219	Q13884	Con vs MC58	0.111347	0.537748	6.75899	0.387684	0.0522692	0.408481	1	limma	1.30829				limma	0.0522692	0.408481
879	FAM83H	S881	FAM83H S881	Q6ZRV2	Con vs MC58	0.540291	0.903764	6.71018	-0.0172939	0.934775	0.981252	1	limma	0.988084	Amelogenesis Imperfecta, Amelogenesis Imperfecta, Type III	C0002452, C0399376		limma	0.934775	0.981252
887	NEMF	S831	NEMF S831	O60524	Con vs MC58	0.270344	0.745524	6.65515	-0.70518	0.140352	0.58001	1	limma	0.613366				limma	0.140352	0.58001
890	KIF21A	S1239	KIF21A S1239	Q7Z4S6	Con vs MC58	0.0373364	0.357879	6.75751	0.2403	0.101854	0.517655	1	limma	1.18124	Congenital Fibrosis of the Extraocular Muscles, Fibrosis Of Extraocular Muscles, Congenital, 1, FIBROSIS OF EXTRAOCULAR MUSCLES, CONGENITAL, 3B (disorder)	C1302995, C1851102, C2751105		limma	0.101854	0.517655
893	DDX54	S75	DDX54 S75	Q8TDD1	Con vs MC58	0.805701	0.986881	6.64612	-0.231592	0.639703	0.891844	1	limma	0.851694				limma	0.639703	0.891844
894	TCOF1	S1378	TCOF1 S1378	Q13428	Con vs MC58	0.540291	0.903764	6.70045	-0.26883	0.392083	0.779828	1	limma	0.829993	Mandibulofacial Dysostosis	C0242387		limma	0.392083	0.779828
895	MARCKS	S27	MARCKS S27	P29966	Con vs MC58	1.09748	1	6.71555	0.0130477	0.972288	0.992308	1	limma	1.00908				limma	0.972288	0.992308
897	P17096	P17096	P17096	P17096	Con vs MC58	0.540291	0.903764	6.64234	-0.452099	0.282297	0.730366	1	limma	0.730978	Diabetes Mellitus, Non-Insulin-Dependent, Uterine Cancer	C0011860, C0153567		limma	0.282297	0.730366
899	RAB8A	S185	RAB8A S185	P61006	Con vs MC58	1.09748	1	6.77759	-0.0910195	0.743737	0.926632	1	limma	0.938859				limma	0.743737	0.926632
900	SF3B2	T780	SF3B2 T780	Q13435	Con vs MC58	1.09748	1	6.79664	-0.0483431	0.790661	0.938086	1	limma	0.967046				limma	0.790661	0.938086
901	NUMA1	S1834	NUMA1 S1834	Q14980	Con vs MC58	0.0661926	0.435922	6.68595	0.701865	0.0171056	0.235336	1	limma	1.62661	Acute Promyelocytic Leukemia	C0023487	calcium channel blockers	limma	0.0171056	0.235336
902	KRT8	S24	KRT8 S24	P05787	Con vs MC58	0.0199645	0.273477	6.64553	0.416636	0.0147539	0.217101	1	limma	1.33481	Breast Carcinoma, Cirrhosis, Familial	C0678222, C1861556	DB06245,DB00031,DB09130	limma	0.0147539	0.217101
904	ZFC3H1	S1303	ZFC3H1 S1303	O60293	Con vs MC58	1.09788	1	6.71415	-0.036805	0.884975	0.967961	1	limma	0.974811				limma	0.884976	0.967961
905	ZFC3H1	S1303,S1304	ZFC3H1 S1303,S1304	O60293	Con vs MC58	0.270344	0.745524	6.73342	-0.452011	0.175915	0.625232	1	limma	0.731023				limma	0.175915	0.625232
907	Q13153	Q13153	Q13153	Q13153	Con vs MC58	0.713303	0.945133	6.61798	-0.102905	0.621931	0.888084	1	limma	0.931156	INTELLECTUAL DEVELOPMENTAL DISORDER WITH MACROCEPHALY, SEIZURES, AND SPEECH DELAY	C4748428	AZD-1152-HQPA,TOZASERTIB,ILORASERTIB,DB12010,310264717,MLN-8054,310264719,249565861,RG-1530,PF-562271,TAE-684,310264722,LAUROGUADINE,CENISERTIB,310264720,310264721,249565812,TAMATINIB,310264718,249565832	limma	0.621931	0.888084
908	RBM34	S14	RBM34 S14	P42696	Con vs MC58	0.0661926	0.435922	6.75803	-0.428786	0.024439	0.277644	1	limma	0.742887				limma	0.024439	0.277644
909	MORC2	S739,S743	MORC2 S739,S743	Q9Y6X9	Con vs MC58	0.0199645	0.273477	6.66094	-1.12155	0.00357184	0.114879	1	limma	0.459599	CHARCOT-MARIE-TOOTH DISEASE, AXONAL, TYPE 2Z	C4225243		limma	0.00357184	0.114879
912	PHF14	S835	PHF14 S835	O94880	Con vs MC58	0.0199645	0.273477	6.5392	-1.54454	0.00542487	0.132324	1	limma	0.342805				limma	0.00542487	0.132324
915	TIMELESS	S1173	TIMELESS S1173	Q9UNS1	Con vs MC58	0.902523	0.986881	6.53006	-0.462273	0.353182	0.767452	1	limma	0.725842				limma	0.353182	0.767452
917	PHKA1	S981,T995	PHKA1 S981,T995	P46020	Con vs MC58	0.270344	0.745524	6.73694	-0.253561	0.153287	0.597756	1	limma	0.838823	Glycogen Storage Disease, Type IXD	C1845151		limma	0.153287	0.597756
919	TOP2B	S1336	TOP2B S1336	Q02880	Con vs MC58	0.713303	0.945133	6.2972	-0.734375	0.37027	0.774974	1	limma	0.601079				limma	0.37027	0.774974
920	SRRM1	S756	SRRM1 S756	Q8IYB3	Con vs MC58	0.540291	0.903764	6.75985	0.139338	0.584485	0.869572	1	limma	1.1014				limma	0.584485	0.869572
921	Q9NQW6	Q9NQW6	Q9NQW6	Q9NQW6	Con vs MC58	0.540291	0.903764	6.69168	-0.311294	0.382785	0.774974	1	limma	0.805919	FOCAL SEGMENTAL GLOMERULOSCLEROSIS 8	C4014993		limma	0.382785	0.774974
922	MCM7	S678	MCM7 S678	P33993	Con vs MC58	0.713303	0.945133	6.63546	0.140116	0.505045	0.838186	1	limma	1.10199				limma	0.505045	0.838186
924	TTC33	S197	TTC33 S197	Q6PID6	Con vs MC58	0.902523	0.986881	6.78192	-0.180951	0.531977	0.850938	1	limma	0.882121				limma	0.531977	0.850938
926	Q15042	Q15042	Q15042	Q15042	Con vs MC58	0.540291	0.903764	6.78252	-0.269681	0.506351	0.838186	1	limma	0.829503	Warburg Sjo Fledelius syndrome	C1838625		limma	0.506351	0.838186
931	NFATC2IP	S204	NFATC2IP S204	Q8NCF5	Con vs MC58	0.902523	0.986881	6.76665	0.0717489	0.678059	0.908016	1	limma	1.05099				limma	0.678059	0.908016
932	O15231-3	S203	O15231-3 S203	O15231-3	Con vs MC58	0.0199645	0.273477	6.67395	-1.10164	0.0109126	0.18434	1	limma	0.465987				limma	0.0109126	0.18434
933	PLEKHA7	S612	PLEKHA7 S612	Q6IQ23	Con vs MC58	0.111347	0.537748	6.28671	0.416793	0.123077	0.557697	1	limma	1.33496				limma	0.123077	0.557697
934	ALS2	S466	ALS2 S466	Q96Q42	Con vs MC58	0.902523	0.986881	6.73525	0.0306563	0.876292	0.965725	1	limma	1.02148	AMYOTROPHIC LATERAL SCLEROSIS 2, JUVENILE (disorder), Hereditary spastic paralysis, infantile onset ascending, Primary lateral sclerosis juvenile	C1859807, C2931441, C1853396		limma	0.876292	0.965725
935	DENND4C	S1061	DENND4C S1061	Q5VZ89	Con vs MC58	1.09748	1	6.70298	-0.142787	0.689338	0.910607	1	limma	0.905768				limma	0.689338	0.910607
937	THRAP3	S320	THRAP3 S320	Q9Y2W1	Con vs MC58	0.902523	0.986881	6.54762	-0.350952	0.443052	0.81328	1	limma	0.784067				limma	0.443052	0.81328
938	PRRC2C	S878	PRRC2C S878	Q9Y520	Con vs MC58	0.902523	0.986881	6.67503	-0.103441	0.773035	0.934538	1	limma	0.93081				limma	0.773035	0.934538
939	PAXX	S152	PAXX S152	Q9BUH6	Con vs MC58	0.902523	0.986881	6.72981	-0.224217	0.357398	0.77083	1	limma	0.856059				limma	0.357398	0.77083
940	RB1	T373	RB1 T373	P06400	Con vs MC58	0.713303	0.945133	6.66216	0.11648	0.708586	0.914214	1	limma	1.08409	Bladder Neoplasm, Breast Carcinoma, Familial Retinoblastoma, Malignant neoplasm of breast, Malignant neoplasm of urinary bladder, Osteosarcoma, Retinoblastoma, Small cell carcinoma of lung	C0005695, C0678222, C0751483, C0006142, C0005684, C0029463, C0035335, C0149925	DB00071,Trilaciclib,Entinostat,Vorinostat,PF-06463922,Asparaginase,BAY 61-3606,RIBOCICLIB,Bortezomib,R547,JQ1,GDC-0941,Prednisolone,Fostamatinib,Methotrexate,Sapanisertib,SELICICLIB,Mercaptopurine,Sirolimus,PD-0332991,RETINOIC ACID,DB00030,LARGAZOLE,Nutlin-3a,Trichostatin A,Topotecan,Trametinib,Cisplatin,VCN-01,Ribociclib,ALPELISIB,Dexamethasone,Palbociclib,PALBOCICLIB,Everolimus	limma	0.708586	0.914214
941	SON	S283	SON S283	P18583	Con vs MC58	0.391267	0.828036	6.72002	-0.119648	0.525309	0.847963	1	limma	0.920412				limma	0.525309	0.847963
942	Q8IVF2	Q8IVF2	Q8IVF2	Q8IVF2	Con vs MC58	0.713303	0.945133	6.58949	-0.48572	0.379951	0.774974	1	limma	0.714141				limma	0.379951	0.774974
943	ITPR3	S934	ITPR3 S934	Q14573	Con vs MC58	0.325163	0.828036	6.77082	-0.144995	0.306336	0.745507	1	limma	0.904382				limma	0.306336	0.745507
944	TCEA1	S57	TCEA1 S57	P23193	Con vs MC58	0.391267	0.828036	6.71699	-0.472913	0.133751	0.570493	1	limma	0.720508				limma	0.133751	0.570493
945	SRRM1	S754,S756	SRRM1 S754,S756	Q8IYB3	Con vs MC58	0.540291	0.903764	6.75518	0.0376948	0.781917	0.935682	1	limma	1.02647				limma	0.781917	0.935682
946	RANBP2	S1509	RANBP2 S1509	P49792	Con vs MC58	0.0661926	0.435922	6.6859	-0.980011	0.00745562	0.156029	1	limma	0.506976	Inflammatory Myofibroblastic Tumor	C0334121		limma	0.00745562	0.156029
947	KIAA1522	S979	KIAA1522 S979	Q9P206	Con vs MC58	0.0199645	0.273477	6.76666	0.36011	0.0217618	0.265886	1	limma	1.28352				limma	0.0217617	0.265886
948	CHAMP1	S282	CHAMP1 S282	Q96JM3	Con vs MC58	0.713303	0.945133	6.71752	-0.270647	0.399701	0.788089	1	limma	0.828948				limma	0.399701	0.788089
953	Q02241-2	S684	Q02241-2 S684	Q02241-2	Con vs MC58	0.540291	0.903764	6.57987	0.268628	0.320334	0.749037	1	limma	1.20466				limma	0.320334	0.749037
954	AKAP11	S1242	AKAP11 S1242	Q9UKA4	Con vs MC58	0.902523	0.986881	6.71235	0.0866697	0.598472	0.87867	1	limma	1.06192				limma	0.598472	0.87867
957	CAMSAP3	S431	CAMSAP3 S431	Q9P1Y5	Con vs MC58	0.540291	0.903764	6.7042	0.211754	0.207321	0.661064	1	limma	1.1581				limma	0.207321	0.661064
958	SRRM1	S769,S773,S781	SRRM1 S769,S773,S781	Q8IYB3	Con vs MC58	0.540291	0.903764	6.6885	-0.58703	0.208566	0.662221	1	limma	0.665712				limma	0.208566	0.662221
959	DYNC1LI1	S421	DYNC1LI1 S421	Q9Y6G9	Con vs MC58	0.0199645	0.273477	6.68843	0.748771	0.00366519	0.115622	1	limma	1.68036				limma	0.00366519	0.115622
962	MAPRE1	S155	MAPRE1 S155	Q15691	Con vs MC58	0.111347	0.537748	6.73687	-0.455954	0.0556926	0.415002	1	limma	0.729028				limma	0.0556926	0.415002
963	MTA1	T564	MTA1 T564	Q13330	Con vs MC58	0.17791	0.620542	6.68521	0.470794	0.0567218	0.418163	1	limma	1.38587				limma	0.0567218	0.418163
964	KIAA1522	S971,S979	KIAA1522 S971,S979	Q9P206	Con vs MC58	0.0199645	0.273477	6.7527	-0.345999	0.0512309	0.406299	1	limma	0.786763				limma	0.0512309	0.406299
965	IRF2BP2	S175	IRF2BP2 S175	Q7Z5L9	Con vs MC58	0.111347	0.537748	6.73442	0.168729	0.221089	0.673129	1	limma	1.12407	Acute Promyelocytic Leukemia	C0023487		limma	0.221089	0.673129
966	ECT2	S367,S370	ECT2 S367,S370	Q9H8V3	Con vs MC58	0.902523	0.986881	6.70585	-0.196544	0.5379	0.85539	1	limma	0.872638				limma	0.5379	0.85539
968	P60174-1	S21	P60174-1 S21	P60174-1	Con vs MC58	0.540291	0.903764	6.78608	0.102864	0.743279	0.926632	1	limma	1.0739				limma	0.743279	0.926632
969	PHRF1	S1034	PHRF1 S1034	Q9P1Y6	Con vs MC58	0.391267	0.828036	6.65802	0.174207	0.350509	0.767452	1	limma	1.12834				limma	0.350509	0.767452
970	EIF5B	S113	EIF5B S113	O60841	Con vs MC58	0.902523	0.986881	6.50794	-0.500898	0.28765	0.735139	1	limma	0.706667				limma	0.28765	0.735139
974	NCOR1	S224	NCOR1 S224	O75376	Con vs MC58	0.713303	0.945133	6.47053	-0.421599	0.45415	0.81554	1	limma	0.746597	Breast Carcinoma, Malignant neoplasm of breast	C0678222, C0006142		limma	0.45415	0.81554
977	AKAP10	S96	AKAP10 S96	O43572	Con vs MC58	0.540291	0.903764	6.63923	0.0834279	0.808366	0.940043	1	limma	1.05953				limma	0.808366	0.940043
978	HMGA1	S36,T53	HMGA1 S36,T53	P17096	Con vs MC58	0.902523	0.986881	6.29564	-0.0108886	0.985779	0.995558	1	limma	0.992481	Diabetes Mellitus, Non-Insulin-Dependent, Uterine Cancer	C0011860, C0153567		limma	0.98578	0.995558
982	Q8N3R9	Q8N3R9	Q8N3R9	Q8N3R9	Con vs MC58	0.540291	0.903764	6.7438	-0.165213	0.403567	0.788915	1	limma	0.891797				limma	0.403568	0.788915
983	GPALPP1	S105	GPALPP1 S105	Q8IXQ4	Con vs MC58	0.713303	0.945133	6.71882	-0.293721	0.378871	0.774974	1	limma	0.815795				limma	0.378871	0.774974
984	DYNC1LI1	T513,S516	DYNC1LI1 T513,S516	Q9Y6G9	Con vs MC58	0.0199645	0.273477	6.72111	-0.77221	0.0087405	0.167987	1	limma	0.58552				limma	0.0087405	0.167987
991	CEP170	S1521,S1529	CEP170 S1521,S1529	Q5SW79	Con vs MC58	0.713303	0.945133	6.64459	0.0809325	0.760814	0.928773	1	limma	1.0577				limma	0.760814	0.928773
997	Q7Z309-3	S25	Q7Z309-3 S25	Q7Z309-3	Con vs MC58	0.713303	0.945133	6.60099	0.018639	0.955767	0.987461	1	limma	1.013				limma	0.955767	0.987461
999	TOR4A	S63	TOR4A S63	Q9NXH8	Con vs MC58	0.713303	0.945133	6.67644	0.128989	0.562022	0.863956	1	limma	1.09353				limma	0.562022	0.863956
1000	ERBB2	T701	ERBB2 T701	P04626	Con vs MC58	0.391267	0.828036	6.74602	0.071902	0.61803	0.88704	1	limma	1.0511	Adenocarcinoma of lung (disorder), Breast Carcinoma, Malignant neoplasm of breast, Malignant neoplasm of ovary, Malignant neoplasm of stomach, Non-Small Cell Lung Carcinoma, ovarian neoplasm, Stomach Carcinoma	C0152013, C0678222, C0006142, C1140680, C0024623, C0007131, C0919267, C0699791	EMODIN,CHEMBL2108029,Talazoparib,DB15035,Lapatinib,CHEMBL3545063,CHEMBL1645462,AC480,PERTUZUMAB,trastuzumab emtansine,GEMCITABINE,Neratinib,DB12267,Seribantumab,trastuzumab emtansine,CHEMBL3545396,178101775,CHEMBL3545111,AEE788,Fam-Trastuzumab Deruxtecan-nxki,223366208,PLATINUM COMPOUND,SIROLIMUS,CHEMBL1614707,DEPSIPEPTIDE,Ertumaxomab,MM-111,DB01259,PACLITAXEL,TRASTUZUMAB,CHEMBL1201585,WZ4002,GRE…	limma	0.61803	0.88704
1005	DYNC1LI1	S207	DYNC1LI1 S207	Q9Y6G9	Con vs MC58	0.270344	0.745524	6.61216	0.259215	0.23657	0.690191	1	limma	1.19683				limma	0.23657	0.690191
1007	Q5VT52-5	S732	Q5VT52-5 S732	Q5VT52-5; Q5VT52	Con vs MC58	0.391267	0.828036	6.69841	0.184958	0.271412	0.722961	1	limma	1.13678				limma	0.271413	0.722961
1008	MEF2D	S180	MEF2D S180	Q14814	Con vs MC58	0.540291	0.903764	6.63479	0.168659	0.535437	0.85415	1	limma	1.12401				limma	0.535437	0.85415
1009	P60174-1	S212	P60174-1 S212	P60174-1	Con vs MC58	0.391267	0.828036	6.75974	0.16333	0.35503	0.767737	1	limma	1.11987				limma	0.35503	0.767737
1011	P20073	P20073	P20073	P20073	Con vs MC58	0.391267	0.828036	6.19238	0.282184	0.642948	0.894631	1	limma	1.21603				limma	0.642948	0.894631
1013	KRT23	S65	KRT23 S65	Q9C075	Con vs MC58	0.540291	0.903764	6.76631	-0.24509	0.289964	0.735139	1	limma	0.843763				limma	0.289963	0.735139
1015	STK39	T354	STK39 T354	Q9UEW8	Con vs MC58	0.17791	0.620542	6.63434	0.255521	0.178958	0.628441	1	limma	1.19377				limma	0.178958	0.628441
1019	RPS6KA4	S682	RPS6KA4 S682	O75676	Con vs MC58	0.111347	0.537748	6.7233	0.233877	0.127717	0.563547	1	limma	1.17599				limma	0.127717	0.563547
1021	USP43	S969	USP43 S969	Q70EL4	Con vs MC58	0.0199645	0.273477	6.7343	0.546242	0.00531836	0.131804	1	limma	1.46028				limma	0.00531836	0.131804
1023	Q96JP5	Q96JP5	Q96JP5	Q96JP5	Con vs MC58	0.540291	0.903764	6.76208	0.198939	0.298204	0.737647	1	limma	1.14785				limma	0.298204	0.737647
1024	NCOR2	S939	NCOR2 S939	Q9Y618	Con vs MC58	0.391267	0.828036	6.68692	-0.0981546	0.629796	0.890269	1	limma	0.934227				limma	0.629796	0.890269
1025	NCOR2	S939	NCOR2 S939	Q9Y618	Con vs MC58	0.0199645	0.273477	6.71773	0.421845	0.0226544	0.265886	1	limma	1.33964				limma	0.0226544	0.265886
1027	XRCC6	T455	XRCC6 T455	P12956	Con vs MC58	0.270344	0.745524	6.75729	0.128359	0.425521	0.801469	1	limma	1.09305				limma	0.425521	0.801469
1028	P15056	P15056	P15056	P15056	Con vs MC58	0.902523	0.986881	6.67633	0.035654	0.858922	0.961783	1	limma	1.02502	Adenocarcinoma of large intestine, Adenocarcinoma of lung (disorder), Anaplastic astrocytoma, Carcinoma of lung, Cardio-facio-cutaneous syndrome, Colorectal Carcinoma, Costello syndrome (disorder), Craniopharyngioma, Cutaneous Melanoma, Glioma, Hairy Cell Leukemia, Histiocytosis, Langerhans-Cell, LEOPARD Syndrome, LEOPARD SYNDROME 3, Malignant neoplasm of lung, Malignant neoplasm of ovary, Melano…	C1319315, C0152013, C0334579, C0684249, C1275081, C0009402, C0587248, C0010276, C0151779, C0017638, C0023443, C0019621, C0175704, C3150971, C0242379, C1140680, C0027962, C0025202, C0026764, C0007131, C0028326, C3150970, C0919267, C0238463, C0334583, C0549473, C0040136	TRAMETINIB DIMETHYL SULFOXIDE,DUAL IGF-1R/INSR INHIBITOR BMS-754807,AMG 232,PLX3397,DB06999,PLX7904,PLX8394,Vemurafenib,Pimasertib,vemurafenib,GSK2126458,INU-152,U0126,RAF265,Panitumumab,RO-5212054,ARQ 736,DASATINIB,CHEMBL3545263,CCT196969,Selumetinib,PIMASERTIB,MK2206,SHP099,Binimetinib,Trametinib,GDC-0941,DB08896,GSK 2118436,310264724,CHEMBL3545246,CGM097,DABRAFENIB,VEMURAFENIB,MEK162,RO5212054…	limma	0.858922	0.961783
1031	CASP3	S26	CASP3 S26	P42574	Con vs MC58	0.713303	0.945133	6.62435	-0.277088	0.497379	0.835247	1	limma	0.825255	Alzheimer's Disease, Cryptorchidism, Diabetes Mellitus, Experimental, Diabetic Retinopathy, Myocardial Infarction, Reperfusion Injury, Sepsis, Status Epilepticus, Subarachnoid Hemorrhage	C0002395, C0010417, C0011853, C0011884, C0027051, C0035126, C0243026, C0038220, C0038525	celecoxib,SPERMINE,178101922,PACLITAXEL,AICAR,WITHAFERIN A,178103141,IPRIFLAVONE,DB00945,1,4-DICHLOROBENZENE,DB06862,DB08229,5,6,7-TRIBROMOISATIN,DB08251,ISOQUINOLINE-1,3(2H,4H)-DIONE,DB06255,NAPHTHOQUINONE,252166854,DB03124,53801033,AW-01208,GNF-PF-2893,KOBOPHENOL A,DB07696,GNF-PF-5159,TCMDC-124307,DB01017,PAC1,FAS LIGAND,252166828,DB00282,178101926,STAUROSPORINE,DB08213,DNDI1417156,GNF-PF-4068,…	limma	0.497379	0.835247
1032	USP7	S963	USP7 S963	Q93009	Con vs MC58	0.270344	0.745524	6.71362	-0.384421	0.15416	0.599297	1	limma	0.766086				limma	0.15416	0.599297
1038	TNK1	S96	TNK1 S96	Q13470	Con vs MC58	0.0373364	0.357879	6.77871	0.347768	0.0382281	0.358483	1	limma	1.27259				limma	0.0382281	0.358483
1039	NCOR2	S1251	NCOR2 S1251	Q9Y618	Con vs MC58	0.0373364	0.357879	6.68538	0.400086	0.0363827	0.348737	1	limma	1.31959				limma	0.0363827	0.348737
1044	Q9NV58	Q9NV58	Q9NV58	Q9NV58	Con vs MC58	0.0373364	0.357879	6.75322	-0.21432	0.114697	0.544831	1	limma	0.861952				limma	0.114697	0.544831
1045	P08729	P08729	P08729	P08729; P05787	Con vs MC58	0.902523	0.986881	6.3156	-0.104737	0.771883	0.933778	1	limma	0.929974				limma	0.771883	0.933778
1047	PGRMC2	T211	PGRMC2 T211	O15173	Con vs MC58	0.902523	0.986881	6.713	-0.326736	0.311185	0.747007	1	limma	0.797338				limma	0.311185	0.747007
1048	ATAT1	S315	ATAT1 S315	Q5SQI0	Con vs MC58	0.0199645	0.273477	6.61267	0.825281	0.00179562	0.0768648	1	limma	1.77188				limma	0.00179562	0.0768648
1050	Q4G0J3	Q4G0J3	Q4G0J3	Q4G0J3	Con vs MC58	0.540291	0.903764	6.61673	-0.0860112	0.546585	0.858015	1	limma	0.942124	Microcephalic primordial dwarfism Alazami type	C3554439		limma	0.546585	0.858015
1051	SIPA1L3	T175	SIPA1L3 T175	O60292	Con vs MC58	0.713303	0.945133	6.70523	-0.123544	0.502805	0.837712	1	limma	0.91793				limma	0.502805	0.837712
1053	EPC2	S538	EPC2 S538	Q52LR7	Con vs MC58	0.111347	0.537748	6.64675	0.246772	0.18625	0.638983	1	limma	1.18655				limma	0.18625	0.638983
1054	LRBA	S1231	LRBA S1231	P50851	Con vs MC58	0.17791	0.620542	6.74342	-0.280916	0.157256	0.605289	1	limma	0.823068	IMMUNODEFICIENCY, COMMON VARIABLE, 8, WITH AUTOIMMUNITY	C3553512		limma	0.157256	0.605289
1055	LARP1	T649	LARP1 T649	Q6PKG0	Con vs MC58	1.09748	1	6.64976	0.0402218	0.794703	0.939389	1	limma	1.02827				limma	0.794703	0.939389
1056	GTF3C4	S611	GTF3C4 S611	Q9UKN8	Con vs MC58	1.09748	1	6.78921	-0.031739	0.828614	0.948897	1	limma	0.97824				limma	0.828614	0.948897
1060	Q16778	Q16778	Q16778	Q16778; Q5QNW6	Con vs MC58	1.09748	1	6.50682	-0.200838	0.571599	0.865571	1	limma	0.870045				limma	0.5716	0.865571
1061	FAM102B	S226	FAM102B S226	Q5T8I3	Con vs MC58	0.391267	0.828036	6.57995	0.374157	0.227797	0.680037	1	limma	1.29608				limma	0.227797	0.680037
1062	RBM15	S700	RBM15 S700	Q96T37	Con vs MC58	0.17791	0.620542	6.60094	0.359749	0.089434	0.496168	1	limma	1.2832				limma	0.089434	0.496168
1063	C1orf198	S174	C1orf198 S174	Q9H425	Con vs MC58	0.0661926	0.435922	6.63629	0.471817	0.0415779	0.379471	1	limma	1.38686				limma	0.0415779	0.379471
1067	O43150	O43150	O43150	O43150	Con vs MC58	0.270344	0.745524	6.72613	-0.247704	0.133361	0.570493	1	limma	0.842236				limma	0.13336	0.570493
1069	RPS3A	S236	RPS3A S236	P61247	Con vs MC58	1	1	6.78146	0.00141582	0.993615	0.997098	1	limma	1.00098				limma	0.993615	0.997098
1072	MOCS2	S20	MOCS2 S20	O96007	Con vs MC58	0.0661926	0.435922	6.75453	-0.224029	0.14176	0.580445	1	limma	0.856171	Molybdenum Cofactor Deficiency, Complementation Group B	C1854989		limma	0.14176	0.580445
1074	TAF12	S51	TAF12 S51	Q16514	Con vs MC58	0.902523	0.986881	6.76603	-0.101412	0.602473	0.88034	1	limma	0.93212				limma	0.602473	0.88034
1081	ZFYVE19	S354	ZFYVE19 S354	Q96K21	Con vs MC58	0.540291	0.903764	6.70727	0.0915163	0.525004	0.847963	1	limma	1.06549				limma	0.525004	0.847963
1084	MKI67	S1253	MKI67 S1253	P46013	Con vs MC58	0.902523	0.986881	6.77876	-0.188651	0.341983	0.759966	1	limma	0.877426				limma	0.341983	0.759966
1089	EZH2	T367	EZH2 T367	Q15910	Con vs MC58	0.0199645	0.273477	6.74949	-0.403599	0.0211269	0.264966	1	limma	0.75597	Diffuse Large B-Cell Lymphoma, Lymphoma, Follicular, Weaver syndrome	C0079744, C0024301, C0265210	GSK2816126,PMID28394193-Compound-55,178103592,PMID28394193-Compound-54,PMID28394193-Compound-20,DZNeP,PMID28394193-Compound-17,PMID28394193-Compound-40,PMID28394193-Compound-12,178103590,Tazemetostat,PMID28394193-Compound-45,MK2206,PMID28394193-Compound-36,PMID28394193-Compound-21,PMID28394193-Compound-Figure5aVIII,EI1,PMID28394193-Compound-15,JQEZ5,EED226,252166598,PMID28394193-Compound-16,PMID2…	limma	0.0211269	0.264966
1090	SF3B2	S307	SF3B2 S307	Q13435	Con vs MC58	0.111347	0.537748	6.8173	0.334951	0.0938337	0.502127	1	limma	1.26133				limma	0.0938337	0.502127
1091	EPHA2	S897,S901	EPHA2 S897,S901	P29317	Con vs MC58	0.391267	0.828036	6.64409	-0.347839	0.191312	0.644935	1	limma	0.78576	CATARACT, POSTERIOR POLAR, 1	C1861825	DASATINIB,DB12010,TOZASERTIB,LITHOGLYCOCHOLATE,MLN-8054,OSI-632,249565850,DS-8895,DASATINIB,MEDI-547,N/A,DB01254,DASATINIB,178101606,CHEMBL1421,DASATINIB,249565821,CYC-116,CHEMBL24828,RG-1530,SORAFENIB,ALISERTIB,CAR-T cells targeting EphA2,381118815,DB08896,DB04395,PF-562271,TAMATINIB,MEDI-543,LINIFANIB,SNS-314,DASATINIB,GNF-PF-2301,REGORAFENIB,Dasatinib,ILORASERTIB	limma	0.191312	0.644935
1092	EPHA2	S897	EPHA2 S897	P29317	Con vs MC58	0.17791	0.620542	6.67816	-0.319133	0.147539	0.586884	1	limma	0.801551	CATARACT, POSTERIOR POLAR, 1	C1861825	DASATINIB,DB12010,TOZASERTIB,LITHOGLYCOCHOLATE,MLN-8054,OSI-632,249565850,DS-8895,DASATINIB,MEDI-547,N/A,DB01254,DASATINIB,178101606,CHEMBL1421,DASATINIB,249565821,CYC-116,CHEMBL24828,RG-1530,SORAFENIB,ALISERTIB,CAR-T cells targeting EphA2,381118815,DB08896,DB04395,PF-562271,TAMATINIB,MEDI-543,LINIFANIB,SNS-314,DASATINIB,GNF-PF-2301,REGORAFENIB,Dasatinib,ILORASERTIB	limma	0.147539	0.586884
1093	GGT7	S72	GGT7 S72	Q9UJ14	Con vs MC58	0.17791	0.620542	6.74595	-0.151965	0.266286	0.720099	1	limma	0.900024				limma	0.266286	0.720099
1094	DCAF15	S310	DCAF15 S310	Q66K64	Con vs MC58	1.09748	1	6.76094	-0.0763425	0.662654	0.903077	1	limma	0.948459				limma	0.662654	0.903077
1095	Q8TBP0	Q8TBP0	Q8TBP0	Q8TBP0	Con vs MC58	0.270344	0.745524	6.73196	-0.177516	0.333166	0.7557	1	limma	0.884224				limma	0.333166	0.7557
1096	Q8WWI1-3	S654	Q8WWI1-3 S654	Q8WWI1-3	Con vs MC58	0.17791	0.620542	6.8237	0.181345	0.321835	0.750371	1	limma	1.13394				limma	0.321835	0.750371
1097	EIF4ENIF1	S587	EIF4ENIF1 S587	Q9NRA8	Con vs MC58	0.17791	0.620542	6.64038	0.231293	0.145083	0.586018	1	limma	1.17389				limma	0.145083	0.586018
1101	LAD1	S356	LAD1 S356	O00515	Con vs MC58	0.391267	0.828036	6.77036	-0.177408	0.321699	0.750371	1	limma	0.88429				limma	0.321698	0.750371
1102	AHNAK	S212,S216	AHNAK S212,S216	Q09666	Con vs MC58	0.622753	0.945133	6.71475	-0.0459776	0.775911	0.935015	1	limma	0.968633				limma	0.775911	0.935015
1103	AHNAK	S210	AHNAK S210	Q09666	Con vs MC58	0.0199645	0.273477	6.61726	-0.609813	0.00572774	0.136559	1	limma	0.655282				limma	0.00572774	0.136559
1106	ETV3	S139	ETV3 S139	P41162	Con vs MC58	1.09748	1	6.67201	-0.0391938	0.775899	0.935015	1	limma	0.973199				limma	0.775899	0.935015
1109	TTLL12	S16	TTLL12 S16	Q14166	Con vs MC58	0.713303	0.945133	6.73983	0.0747152	0.630738	0.890269	1	limma	1.05315				limma	0.630738	0.890269
1111	Q8N3X6-3	S282	Q8N3X6-3 S282	Q8N3X6-3	Con vs MC58	0.17791	0.620542	6.73407	0.281649	0.22133	0.673129	1	limma	1.21558				limma	0.22133	0.673129
1113	ZMYND8	S406	ZMYND8 S406	Q9ULU4	Con vs MC58	0.0199645	0.273477	6.75759	-0.632475	0.00686259	0.14943	1	limma	0.645069				limma	0.00686259	0.14943
1114	SP100	S18	SP100 S18	P23497	Con vs MC58	0.902523	0.986881	6.6824	0.0818039	0.801871	0.940038	1	limma	1.05834				limma	0.801871	0.940038
1116	EPS15	S814	EPS15 S814	P42566	Con vs MC58	0.713303	0.945133	6.71467	-0.240079	0.4501	0.815522	1	limma	0.846699				limma	0.4501	0.815522
1117	TCF20	S574	TCF20 S574	Q9UGU0	Con vs MC58	0.111347	0.537748	6.75229	-0.368111	0.0578008	0.419529	1	limma	0.774796				limma	0.0578008	0.419529
1123	Q92625	Q92625	Q92625	Q92625	Con vs MC58	0.0661926	0.435922	6.67215	0.368331	0.105959	0.526698	1	limma	1.29086				limma	0.105959	0.526698
1129	PKN1	S562	PKN1 S562	Q16512	Con vs MC58	0.713303	0.945133	6.72765	0.0449627	0.856939	0.960741	1	limma	1.03166				limma	0.856939	0.960741
1132	AKT1S1	T246	AKT1S1 T246	Q96B36	Con vs MC58	0.713303	0.945133	6.74457	-0.0680377	0.758745	0.928773	1	limma	0.953935				limma	0.758745	0.928773
1134	Q96CV9	Q96CV9	Q96CV9	Q96CV9	Con vs MC58	0.540291	0.903764	6.60184	0.298939	0.26868	0.721828	1	limma	1.23024	Amyotrophic Lateral Sclerosis, AMYOTROPHIC LATERAL SCLEROSIS 12, Glaucoma, Open-Angle, Glaucoma, Primary Open Angle, Osteitis Deformans	C0002736, C3150692, C0017612, C0339573, C0029401		limma	0.26868	0.721828
1135	EIF5B	S190	EIF5B S190	O60841	Con vs MC58	0.902523	0.986881	6.72867	-0.0537883	0.785917	0.935838	1	limma	0.963403				limma	0.785917	0.935838
1136	SHCBP1	S273	SHCBP1 S273	Q8NEM2	Con vs MC58	0.540291	0.903764	6.73334	0.0628704	0.732815	0.922646	1	limma	1.04454				limma	0.732815	0.922646
1137	NDC1	T414	NDC1 T414	Q9BTX1	Con vs MC58	0.111347	0.537748	6.7172	0.427391	0.0529171	0.408481	1	limma	1.3448				limma	0.0529171	0.408481
1140	Q96PC5	Q96PC5	Q96PC5	Q96PC5	Con vs MC58	0.713303	0.945133	6.72246	-0.00405447	0.989331	0.996292	1	limma	0.997194				limma	0.989331	0.996292
1141	TRIO	S1724	TRIO S1724	O75962	Con vs MC58	0.540291	0.903764	6.77033	-0.0558341	0.745361	0.926632	1	limma	0.962038	MENTAL RETARDATION, AUTOSOMAL DOMINANT 44	C4310740		limma	0.745361	0.926632
1143	MAP2K2	T394	MAP2K2 T394	P36507	Con vs MC58	0.902523	0.986881	6.68942	0.0539113	0.715286	0.915868	1	limma	1.03808	Cardio-facio-cutaneous syndrome, CARDIOFACIOCUTANEOUS SYNDROME 4, Costello syndrome (disorder), melanoma, Noonan Syndrome	C1275081, C3809007, C0587248, C0025202, C0028326	CHEMBL2138601,223365961,178102630,TOZASERTIB,SELUMETINIB,CHEMBL3545243,CHEMBL2146883,DASATINIB,CHEMBL3545081,SELUMETINIB,ARRY-162,BAY 869766,DABRAFENIB,ARRY-300,ILORASERTIB,TCMDC-125758,CHEMBL2107832,DOVITINIB,TAK-733,249565604,AZD6244, ARRY-142886,363894217,PD 0325901,SELUMETINIB,MEK162,PD0325901,249565625,TRAMETINIB,VANDETANIB,DB06616,RO-5068760,TAK-733,RG-1530,PIMASERTIB,CHEMBL2105741,Cobimeti…	limma	0.715286	0.915868
1145	P13716	P13716	P13716	P13716	Con vs MC58	0.270344	0.745524	6.69437	0.135566	0.562471	0.863956	1	limma	1.09852	Lead Poisoning, Liver Cirrhosis, Porphobilinogen synthase deficiency, Visual seizure	C0023176, C0023890, C0268328, C0270824	Aminolevulinic acid hci,Porphobilinogen,DB02272,DB02260,DB04781,DB02239,DB04560,DB02068,DB02878,DB00855	limma	0.562471	0.863956
1149	ZC3HAV1	S387	ZC3HAV1 S387	Q7Z2W4	Con vs MC58	0.268341	0.745524	6.72225	0.274342	0.220596	0.673129	1	limma	1.20944				limma	0.220596	0.673129
1150	P05783	P05783	P05783	P05783	Con vs MC58	0.540291	0.903764	6.71792	-0.24247	0.289596	0.735139	1	limma	0.845297	Cirrhosis, Familial	C1861556	ANTIVIRAL,MITOMYCIN-C,IL-6,RIBAVIRIN	limma	0.289596	0.735139
1156	Q2PPJ7	Q2PPJ7	Q2PPJ7	Q2PPJ7	Con vs MC58	0.17791	0.620542	6.74109	-0.253474	0.149443	0.590097	1	limma	0.838874				limma	0.149443	0.590097
1157	AFDN	S1799	AFDN S1799	P55196	Con vs MC58	0.0661926	0.435922	6.70573	-0.58739	0.0377014	0.35684	1	limma	0.665546				limma	0.0377014	0.35684
1158	Q15149-4	S4249	Q15149-4 S4249	Q15149-4; Q15149	Con vs MC58	0.713303	0.945133	6.73628	0.0628933	0.659414	0.903033	1	limma	1.04456				limma	0.659414	0.903033
1159	Q15149-4	S4259	Q15149-4 S4259	Q15149-4; Q15149	Con vs MC58	0.712155	0.945133	6.68399	-0.0536946	0.749671	0.928236	1	limma	0.963466				limma	0.749671	0.928236
1160	RBL2	S1080	RBL2 S1080	Q08999	Con vs MC58	0.111347	0.537748	6.67396	0.518639	0.0732007	0.459108	1	limma	1.4326				limma	0.0732007	0.459108
1161	P30101	P30101	P30101	P30101	Con vs MC58	0.713303	0.945133	4.41338	-0.0364342	0.920695	0.979336	1	limma	0.975062				limma	0.920695	0.979336
1162	ARAP1	S229	ARAP1 S229	Q96P48	Con vs MC58	1	1	6.68629	0.145501	0.477161	0.825973	1	limma	1.10611				limma	0.477161	0.825973
1168	GPBP1	S381	GPBP1 S381	Q86WP2	Con vs MC58	0.540291	0.903764	6.6079	0.250849	0.321017	0.749948	1	limma	1.18991				limma	0.321017	0.749948
1169	PTTG1	S165	PTTG1 S165	O95997	Con vs MC58	0.713303	0.945133	6.71071	-0.0563858	0.832488	0.950585	1	limma	0.96167				limma	0.832488	0.950585
1171	O43847	O43847	O43847	O43847	Con vs MC58	0.270344	0.745524	6.68527	-0.237545	0.198898	0.650955	1	limma	0.848188				limma	0.198898	0.650955
1172	NRDC	S94,S96	NRDC S94,S96	O43847	Con vs MC58	0.460558	0.903764	6.72901	-0.0410105	0.759333	0.928773	1	limma	0.971974				limma	0.759333	0.928773
1174	ITPR3	S2670	ITPR3 S2670	Q14573	Con vs MC58	0.902523	0.986881	6.62863	-0.0238868	0.902095	0.972091	1	limma	0.983579				limma	0.902095	0.972091
1175	MYO9B	S1935	MYO9B S1935	Q13459	Con vs MC58	0.713303	0.945133	6.71994	-0.284793	0.399798	0.788089	1	limma	0.82086	Celiac Disease	C0007570	SALT,STREPTOZOTOCIN,PTHRP,WORTMANNIN,TESTOSTERONE,PROPYLTHIOURACIL,CAPTOPRIL,FELODIPINE,CAFFEINE,NIFEDIPINE,DIBUCAINE,BCM	limma	0.399798	0.788089
1180	P24941	T14,Y15	P24941 T14,Y15	P24941; P06493	Con vs MC58	0.540291	0.903764	6.7437	-0.157403	0.453195	0.81554	1	limma	0.896638				limma	0.453195	0.81554
1181	P24941	T14	P24941 T14	P24941; P06493	Con vs MC58	0.713303	0.945133	6.74732	-0.0722895	0.79269	0.938951	1	limma	0.951127				limma	0.79269	0.938951
1182	VASP	S322	VASP S322	P50552	Con vs MC58	0.902523	0.986881	6.70128	-0.0729981	0.658451	0.903033	1	limma	0.95066				limma	0.658451	0.903033
1183	SEPTIN9	S30	SEPTIN9 S30	Q9UHD8	Con vs MC58	0.391267	0.828036	6.72233	0.214332	0.466981	0.822282	1	limma	1.16017	AMYOTROPHY, HEREDITARY NEURALGIC, Brachial Plexus Neuritis, Neuralgic Amyotrophy	C1834304, C0221759, C1510479		limma	0.466981	0.822282
1184	Q9UQB8	Q9UQB8	Q9UQB8	Q9UQB8	Con vs MC58	0.270344	0.745524	6.71343	0.188171	0.451906	0.81554	1	limma	1.13932				limma	0.451906	0.81554
1186	RBM25	S677	RBM25 S677	P49756	Con vs MC58	0.0373364	0.357879	6.78646	0.234246	0.11547	0.544875	1	limma	1.17629				limma	0.11547	0.544875
1187	FARP1	T24	FARP1 T24	Q9Y4F1	Con vs MC58	0.540291	0.903764	6.67218	0.0758964	0.624972	0.889411	1	limma	1.05402				limma	0.624972	0.889411
1188	STUB1	S19,S23	STUB1 S19,S23	Q9UNE7	Con vs MC58	0.712155	0.945133	6.62516	-0.604381	0.202406	0.657295	1	limma	0.657753	SPINOCEREBELLAR ATAXIA, AUTOSOMAL RECESSIVE 16	C4014261		limma	0.202406	0.657295
1189	P06733	P06733	P06733	P06733	Con vs MC58	0.902523	0.986881	5.17674	-0.570311	0.237937	0.690191	1	limma	0.673471				limma	0.237937	0.690191
1191	P68104	P68104	P68104	P68104	Con vs MC58	0.111347	0.537748	5.86612	-0.565147	0.14873	0.587898	1	limma	0.675887				limma	0.14873	0.587898
1192	PATJ	S645	PATJ S645	Q8NI35	Con vs MC58	0.0661926	0.435922	6.70652	0.23921	0.148096	0.587068	1	limma	1.18035				limma	0.148096	0.587068
1195	MISP	S156	MISP S156	Q8IVT2	Con vs MC58	0.540291	0.903764	6.71897	-0.0763673	0.654838	0.902259	1	limma	0.948443				limma	0.654838	0.902259
1197	PKP2	S151	PKP2 S151	Q99959	Con vs MC58	1.09748	1	6.63805	-0.0232747	0.929381	0.981216	1	limma	0.983997	Arrhythmogenic Right Ventricular Dysplasia, Arrhythmogenic Right Ventricular Dysplasia, Familial, 9, Brugada Syndrome (disorder)	C0349788, C1836906, C1142166		limma	0.929381	0.981216
1199	PKP2	S151	PKP2 S151	Q99959	Con vs MC58	0.540291	0.903764	6.71015	0.123149	0.471132	0.822282	1	limma	1.08911	Arrhythmogenic Right Ventricular Dysplasia, Arrhythmogenic Right Ventricular Dysplasia, Familial, 9, Brugada Syndrome (disorder)	C0349788, C1836906, C1142166		limma	0.471132	0.822282
1200	NCL	S563	NCL S563	P19338	Con vs MC58	0.0373364	0.357879	6.66163	0.388357	0.026768	0.292301	1	limma	1.3089				limma	0.026768	0.292301
1205	CDK13	S525	CDK13 S525	Q14004	Con vs MC58	1.09748	1	6.694	-0.134317	0.670956	0.907537	1	limma	0.911101	CONGENITAL HEART DEFECTS, DYSMORPHIC FACIAL FEATURES, AND INTELLECTUAL DEVELOPMENTAL DISORDER	C4479246	375973251,CHEMBL3544942,CHEMBL488436,CHEMBL445813,CHEMBL1230607	limma	0.670956	0.907537
1211	P42167	T160	P42167 T160	P42167; P42166	Con vs MC58	0.540291	0.903764	6.70376	0.0301842	0.806779	0.940043	1	limma	1.02114				limma	0.806779	0.940043
1212	ARHGEF16	S577	ARHGEF16 S577	Q5VV41	Con vs MC58	0.713303	0.945133	6.65218	0.141065	0.662792	0.903077	1	limma	1.10272				limma	0.662792	0.903077
1213	AJUBA	S119	AJUBA S119	Q96IF1	Con vs MC58	0.902523	0.986881	6.71412	-0.115945	0.568317	0.865571	1	limma	0.922778				limma	0.568317	0.865571
1215	Q9UJF2-2	S159	Q9UJF2-2 S159	Q9UJF2-2	Con vs MC58	0.0373364	0.357879	6.68008	0.469822	0.0159173	0.226267	1	limma	1.38494				limma	0.0159173	0.226267
1216	RSF1	T1305	RSF1 T1305	Q96T23	Con vs MC58	0.0661926	0.435922	6.70833	-0.312016	0.0564354	0.417667	1	limma	0.805516				limma	0.0564354	0.417667
1217	CCNY	S25	CCNY S25	Q8ND76	Con vs MC58	0.0373364	0.357879	6.71499	-0.235861	0.0872254	0.493955	1	limma	0.849178				limma	0.0872254	0.493955
1218	P02545-2	P02545-2	P02545-2	P02545-2; P02545	Con vs MC58	0.902523	0.986881	6.2879	0.311638	0.522494	0.847963	1	limma	1.24112				limma	0.522494	0.847963
1219	Q12774	Q12774	Q12774	Q12774	Con vs MC58	0.902523	0.986881	6.68767	0.206506	0.403364	0.788915	1	limma	1.15389				limma	0.403364	0.788915
1220	KRT8	S410	KRT8 S410	P05787	Con vs MC58	1.09748	1	6.78275	0.0681773	0.622801	0.888084	1	limma	1.04839	Breast Carcinoma, Cirrhosis, Familial	C0678222, C1861556	DB06245,DB00031,DB09130	limma	0.622801	0.888084
1222	Q5VT52-5	S635	Q5VT52-5 S635	Q5VT52-5; Q5VT52	Con vs MC58	1.09748	1	6.76822	0.00279448	0.983825	0.995375	1	limma	1.00194				limma	0.983825	0.995375
1227	P08727	P08727	P08727	P08727; Q04695; P35900	Con vs MC58	1.09748	1	6.46892	-0.302241	0.598066	0.87867	1	limma	0.810991				limma	0.598066	0.87867
1228	RPS6KA4	S347	RPS6KA4 S347	O75676	Con vs MC58	0.902523	0.986881	6.77333	-0.0181329	0.902619	0.972259	1	limma	0.98751				limma	0.902619	0.972259
1229	NCOR2	S149,S152	NCOR2 S149,S152	Q9Y618	Con vs MC58	0.902523	0.986881	6.70408	0.0180059	0.92314	0.979336	1	limma	1.01256				limma	0.92314	0.979336
1231	PATJ	S645	PATJ S645	Q8NI35	Con vs MC58	0.713303	0.945133	6.66694	0.0908834	0.619303	0.88704	1	limma	1.06502				limma	0.619303	0.88704
1232	EXOC7	S250	EXOC7 S250	Q9UPT5	Con vs MC58	0.0661926	0.435922	6.73238	0.585843	0.0115901	0.191491	1	limma	1.50092				limma	0.0115901	0.191491
1235	CDR2L	S179	CDR2L S179	Q86X02	Con vs MC58	0.540291	0.903764	6.53199	0.3951	0.299575	0.73903	1	limma	1.31503				limma	0.299575	0.73903
1237	MSL3	S400	MSL3 S400	Q8N5Y2	Con vs MC58	0.111347	0.537748	6.72209	0.417092	0.0877249	0.493955	1	limma	1.33523				limma	0.0877249	0.493955
1238	Q8IWW6	Q8IWW6	Q8IWW6	Q8IWW6	Con vs MC58	0.391267	0.828036	6.71175	0.202482	0.412869	0.794892	1	limma	1.15068				limma	0.412869	0.794892
1239	TICRR	S599	TICRR S599	Q7Z2Z1	Con vs MC58	0.540291	0.903764	6.62655	-0.241974	0.571688	0.865571	1	limma	0.845588				limma	0.571688	0.865571
1244	MSL3	S400,T405	MSL3 S400,T405	Q8N5Y2	Con vs MC58	0.0199645	0.273477	6.71733	-0.708171	0.00413182	0.116153	1	limma	0.612095				limma	0.00413182	0.116153
1248	KRT20	S34	KRT20 S34	P35900	Con vs MC58	0.391267	0.828036	6.66717	0.225098	0.448847	0.815522	1	limma	1.16886				limma	0.448847	0.815522
1249	PHLDB1	S404	PHLDB1 S404	Q86UU1	Con vs MC58	0.270344	0.745524	6.68343	0.102471	0.61954	0.887042	1	limma	1.07361	Glioma	C0017638		limma	0.61954	0.887042
1252	CHD2	S1365	CHD2 S1365	O14647	Con vs MC58	0.111347	0.537748	6.74418	-0.484021	0.0856773	0.491917	1	limma	0.714982	EPILEPTIC ENCEPHALOPATHY, CHILDHOOD-ONSET	C3809278		limma	0.0856773	0.491917
1253	DTX3L	S532	DTX3L S532	Q8TDB6	Con vs MC58	0.713303	0.945133	6.75507	-0.171033	0.550001	0.858015	1	limma	0.888207				limma	0.550001	0.858015
1254	ARHGAP1	S51	ARHGAP1 S51	Q07960	Con vs MC58	0.0199645	0.273477	6.72404	-0.701468	0.0030912	0.106831	1	limma	0.614946				limma	0.0030912	0.106831
1256	SIPA1L1	S1549	SIPA1L1 S1549	O43166	Con vs MC58	0.902523	0.986881	6.73932	-0.0684828	0.750915	0.928355	1	limma	0.95364				limma	0.750915	0.928355
1259	MKI67	S1861,T1869	MKI67 S1861,T1869	P46013	Con vs MC58	0.540291	0.903764	6.73504	0.252879	0.421577	0.798661	1	limma	1.19158				limma	0.421577	0.798661
1261	P14174	P14174	P14174	P14174	Con vs MC58	0.805701	0.986881	6.61122	-0.24048	0.471084	0.822282	1	limma	0.846464	Colitis	C0009319	ANTI-MIF MONOCLONAL ANTIBODY,COR100140,PPD,DB08334,Anti-MIF antibodies,TCMDC-124484,DB08765,DB07888,DB08335,ISO-1,PMA,DB07718,DB02728,DB01880,DB08333	limma	0.471085	0.822282
1264	Q9BTC0	Q9BTC0	Q9BTC0	Q9BTC0	Con vs MC58	0.713303	0.945133	6.78544	0.0758742	0.585166	0.869898	1	limma	1.054				limma	0.585166	0.869898
1268	G3BP1	S232	G3BP1 S232	Q13283	Con vs MC58	0.111347	0.537748	6.68491	0.200028	0.207763	0.661575	1	limma	1.14872				limma	0.207763	0.661575
1269	TOP2A	S1247	TOP2A S1247	P11388	Con vs MC58	0.902523	0.986881	6.75532	-0.0976867	0.666054	0.904805	1	limma	0.93453				limma	0.666054	0.904805
1270	Q9Y2K6	Q9Y2K6	Q9Y2K6	Q9Y2K6	Con vs MC58	0.713303	0.945133	6.65139	0.135884	0.587838	0.870093	1	limma	1.09877				limma	0.587838	0.870093
1271	Q8TE67	Q8TE67	Q8TE67	Q8TE67	Con vs MC58	0.622753	0.945133	6.72853	0.0190446	0.876199	0.965725	1	limma	1.01329				limma	0.876199	0.965725
1272	PANK2	S189	PANK2 S189	Q9BZ23	Con vs MC58	0.391267	0.828036	6.71939	-0.254759	0.342018	0.759966	1	limma	0.838127	Hallervorden-Spatz Syndrome, Hypoprebetalipoproteinemia, Acanthocytosis, Retinitis Pigmentosa, And Pallidal Degeneration	C0018523, C1846582		limma	0.342018	0.759966
1273	Q8IY57	Q8IY57	Q8IY57	Q8IY57	Con vs MC58	0.391267	0.828036	6.56828	0.235138	0.564835	0.865284	1	limma	1.17702				limma	0.564835	0.865284
1274	MAP3K20	S637	MAP3K20 S637	Q9NYL2	Con vs MC58	0.17791	0.620542	6.78542	0.159092	0.383472	0.774974	1	limma	1.11658	Congenital Fiber Type Disproportion, SPLIT-FOOT MALFORMATION WITH MESOAXIAL POLYDACTYLY	C0546264, C4225167	DB01254,CYC-116,GNF-PF-3023,LAS38096,CENISERTIB,SP-600125,ILORASERTIB,384403681,DOVITINIB,GW441756X,SNS-314,SORAFENIB,PF-562271,ALSTERPAULLONE,DB12010,LINIFANIB,TAK-715,249565874,DASATINIB,TOZASERTIB	limma	0.383472	0.774974
1277	SQSTM1	S284	SQSTM1 S284	Q13501	Con vs MC58	0.391267	0.828036	6.73664	-0.29789	0.16212	0.608398	1	limma	0.813441	Amyotrophic Lateral Sclerosis, FRONTOTEMPORAL DEMENTIA AND/OR AMYOTROPHIC LATERAL SCLEROSIS 3, NEURODEGENERATION WITH ATAXIA, DYSTONIA, AND GAZE PALSY, CHILDHOOD-ONSET, NONAKA MYOPATHY, Osteitis Deformans, PAGET DISEASE OF BONE 3	C0002736, C4225326, C4310693, C1853926, C0029401, C4085252	IMX-942	limma	0.16212	0.608398
1278	TLN1	Y127	TLN1 Y127	Q9Y490	Con vs MC58	0.391267	0.828036	6.72097	-0.122415	0.371441	0.774974	1	limma	0.918648				limma	0.371441	0.774974
1282	HSP90AB1	S445	HSP90AB1 S445	P08238	Con vs MC58	0.902523	0.986881	6.67722	-0.0666461	0.680957	0.908791	1	limma	0.954855				limma	0.680957	0.908791
1284	LRCH4	S513	LRCH4 S513	O75427	Con vs MC58	0.0199645	0.273477	6.70806	0.452199	0.0107274	0.182027	1	limma	1.36812				limma	0.0107274	0.182027
1286	PRPSAP1	S215	PRPSAP1 S215	Q14558	Con vs MC58	0.270344	0.745524	6.78007	-0.180305	0.230265	0.683063	1	limma	0.882516				limma	0.230265	0.683063
1289	P12694	P12694	P12694	P12694	Con vs MC58	0.713303	0.945133	6.69662	-0.317935	0.310801	0.747007	1	limma	0.802217	Maple Syrup Urine Disease	C0024776		limma	0.310801	0.747007
1290	BCKDHA	S337	BCKDHA S337	P12694	Con vs MC58	0.902523	0.986881	5.88086	0.0117243	0.987196	0.99592	1	limma	1.00816	Maple Syrup Urine Disease	C0024776		limma	0.987196	0.99592
1291	P49815	P49815	P49815	P49815	Con vs MC58	0.902523	0.986881	6.7912	-0.144546	0.570112	0.865571	1	limma	0.904664	FOCAL CORTICAL DYSPLASIA OF TAYLOR, Lymphangioleiomyomatosis, Tuberous Sclerosis, TUBEROUS SCLEROSIS 2 (disorder)	C1846385, C0751674, C0041341, C1860707	EVEROLIMUS,Everolimus,Everolimus,MTOR INHIBITOR	limma	0.570112	0.865571
1294	ADD3	S681	ADD3 S681	Q9UEY8	Con vs MC58	1.09748	1	6.68454	-0.304962	0.389415	0.779452	1	limma	0.809464	CEREBRAL PALSY, SPASTIC QUADRIPLEGIC, 3	C4310767		limma	0.389415	0.779452
1295	ZFP36	S90	ZFP36 S90	P26651	Con vs MC58	0.0661926	0.435922	6.68069	-0.407808	0.0741227	0.463052	1	limma	0.753768				limma	0.0741227	0.463052
1296	PKP3	S196,S199	PKP3 S196,S199	Q9Y446	Con vs MC58	0.0199645	0.273477	6.65226	0.613859	0.0093294	0.173979	1	limma	1.53035				limma	0.0093294	0.173979
1297	Q8TE67	Q8TE67	Q8TE67	Q8TE67	Con vs MC58	0.0199645	0.273477	6.74403	-0.697827	0.0154088	0.220703	1	limma	0.6165				limma	0.0154088	0.220703
1298	EIF4ENIF1	S951	EIF4ENIF1 S951	Q9NRA8	Con vs MC58	0.805701	0.986881	6.76722	0.0134372	0.932315	0.981252	1	limma	1.00936				limma	0.932315	0.981252
1299	Q9UNZ2	Q9UNZ2	Q9UNZ2	Q9UNZ2	Con vs MC58	0.902523	0.986881	6.72513	-0.0915484	0.682061	0.909173	1	limma	0.938515				limma	0.68206	0.909173
1301	TNIK	S707	TNIK S707	Q9UKE5	Con vs MC58	0.0661926	0.435922	6.69505	0.304297	0.0887253	0.496044	1	limma	1.23482	MENTAL RETARDATION, AUTOSOMAL RECESSIVE 54	C4310755	DB12010,SB-202190,HESPERADIN,135652717,249565872,CEP-1347	limma	0.0887253	0.496044
1302	ZNF318	S173	ZNF318 S173	Q5VUA4	Con vs MC58	0.902523	0.986881	6.74141	-0.00767043	0.963367	0.988877	1	limma	0.994697				limma	0.963367	0.988877
1305	PHACTR4	S118	PHACTR4 S118	Q8IZ21	Con vs MC58	0.902523	0.986881	6.71733	0.0513947	0.802825	0.940038	1	limma	1.03627				limma	0.802825	0.940038
1306	SRRM2	S1103	SRRM2 S1103	Q9UQ35	Con vs MC58	0.713303	0.945133	6.68142	0.125472	0.557744	0.862135	1	limma	1.09086				limma	0.557744	0.862135
1307	CEP170	S1165	CEP170 S1165	Q5SW79	Con vs MC58	0.17791	0.620542	6.71369	0.293548	0.0718711	0.458879	1	limma	1.22565				limma	0.0718711	0.458879
1308	PWWP2B	S206	PWWP2B S206	Q6NUJ5	Con vs MC58	0.111347	0.537748	6.72991	-0.363209	0.0919752	0.501404	1	limma	0.777434				limma	0.0919752	0.501404
1309	FLNC	S2233	FLNC S2233	Q14315	Con vs MC58	0.0661926	0.435922	6.74123	0.198229	0.187567	0.640672	1	limma	1.14729	CARDIOMYOPATHY, FAMILIAL HYPERTROPHIC, 26, Filaminopathy, autosomal dominant, MYOPATHY, DISTAL, 4	C4310749, C1836050, C3279722		limma	0.187567	0.640672
1310	O95361	O95361	O95361	O95361	Con vs MC58	0.17791	0.620542	6.7763	0.188922	0.34754	0.765472	1	limma	1.13991				limma	0.34754	0.765472
1311	SRRM2	S1103,S1112	SRRM2 S1103,S1112	Q9UQ35	Con vs MC58	0.805701	0.986881	6.55382	0.0304339	0.852982	0.959346	1	limma	1.02132				limma	0.852982	0.959346
1312	DDX54	S75	DDX54 S75	Q8TDD1	Con vs MC58	1.09748	1	6.58084	0.0394132	0.846143	0.958601	1	limma	1.0277				limma	0.846144	0.958601
1313	Q13501	Q13501	Q13501	Q13501	Con vs MC58	0.540291	0.903764	6.77181	-0.12933	0.388286	0.778895	1	limma	0.914256	Amyotrophic Lateral Sclerosis, FRONTOTEMPORAL DEMENTIA AND/OR AMYOTROPHIC LATERAL SCLEROSIS 3, NEURODEGENERATION WITH ATAXIA, DYSTONIA, AND GAZE PALSY, CHILDHOOD-ONSET, NONAKA MYOPATHY, Osteitis Deformans, PAGET DISEASE OF BONE 3	C0002736, C4225326, C4310693, C1853926, C0029401, C4085252	IMX-942	limma	0.388286	0.778895
1314	PKP3	S196	PKP3 S196	Q9Y446	Con vs MC58	0.0373364	0.357879	6.73458	0.450147	0.0201551	0.25725	1	limma	1.36618				limma	0.0201551	0.25725
1315	BNIP2	S114	BNIP2 S114	Q12982	Con vs MC58	0.902523	0.986881	6.71271	-0.142708	0.649281	0.897824	1	limma	0.905817				limma	0.649281	0.897824
1316	Q9H694	Q9H694	Q9H694	Q9H694	Con vs MC58	0.902523	0.986881	6.58753	0.167302	0.637807	0.891603	1	limma	1.12296	RENAL DYSPLASIA, CYSTIC, SUSCEPTIBILITY TO	C3275898		limma	0.637807	0.891603
1317	PFKFB2	S466	PFKFB2 S466	O60825	Con vs MC58	0.540291	0.903764	6.66287	-0.357546	0.216	0.669781	1	limma	0.780491				limma	0.216	0.669781
1318	CSTF3	S691	CSTF3 S691	Q12996	Con vs MC58	0.713303	0.945133	6.6954	-0.400137	0.276011	0.725179	1	limma	0.757786				limma	0.276011	0.725179
1319	SLC2A3	S485	SLC2A3 S485	P11169	Con vs MC58	1.09748	1	6.70289	-0.336217	0.367188	0.774974	1	limma	0.792116				limma	0.367188	0.774974
1321	SEMA4B	S818	SEMA4B S818	Q9NPR2	Con vs MC58	0.17791	0.620542	6.70332	-0.233168	0.249193	0.706551	1	limma	0.850765				limma	0.249193	0.706551
1323	CLTC	S67	CLTC S67	Q00610	Con vs MC58	0.540291	0.903764	6.77309	0.133778	0.425429	0.801469	1	limma	1.09716	MENTAL RETARDATION, AUTOSOMAL DOMINANT 56	C4693389		limma	0.425429	0.801469
1324	KLF3	S250	KLF3 S250	P57682	Con vs MC58	0.0373364	0.357879	6.67577	-0.470463	0.0220034	0.265886	1	limma	0.721733				limma	0.0220034	0.265886
1325	RBM12B	S710	RBM12B S710	Q8IXT5	Con vs MC58	0.902523	0.986881	6.73024	-0.0697571	0.665865	0.904805	1	limma	0.952798				limma	0.665865	0.904805
1327	SPEN	S725,S727	SPEN S725,S727	Q96T58	Con vs MC58	0.139983	0.620542	6.704	-0.441148	0.0769731	0.470562	1	limma	0.736548				limma	0.0769731	0.470562
1328	RBM12B	S638	RBM12B S638	Q8IXT5	Con vs MC58	0.902523	0.986881	6.72871	-0.0887312	0.557293	0.862135	1	limma	0.940349				limma	0.557293	0.862135
1329	TRA2B	T201	TRA2B T201	P62995	Con vs MC58	0.540291	0.903764	6.74424	-0.178753	0.384552	0.774974	1	limma	0.883466				limma	0.384552	0.774974
1330	DIS3L2	S875	DIS3L2 S875	Q8IYB7	Con vs MC58	0.713303	0.945133	6.71031	-0.389322	0.226724	0.679462	1	limma	0.763488	Nephroblastomatosis, fetal ascites, macrosomia and Wilms tumor	C0796113		limma	0.226724	0.679462
1332	NCOR2	S1971	NCOR2 S1971	Q9Y618	Con vs MC58	0.270344	0.745524	6.7612	0.179546	0.299544	0.73903	1	limma	1.13253				limma	0.299544	0.73903
1334	HACD3	S114	HACD3 S114	Q9P035	Con vs MC58	0.902523	0.986881	6.58824	0.0505837	0.909879	0.976357	1	limma	1.03568				limma	0.909879	0.976357
1335	RBM12B	S710,S718	RBM12B S710,S718	Q8IXT5	Con vs MC58	0.17791	0.620542	6.73919	-0.201553	0.191825	0.644935	1	limma	0.869614				limma	0.191825	0.644935
1338	CDCA3	S222	CDCA3 S222	Q99618	Con vs MC58	0.270344	0.745524	6.73235	0.237236	0.264506	0.718676	1	limma	1.17873				limma	0.264506	0.718676
1340	NCOR2	S67	NCOR2 S67	Q9Y618	Con vs MC58	0.0199645	0.273477	6.67375	-0.54837	0.00111293	0.0640472	1	limma	0.683792				limma	0.00111293	0.0640472
1341	ARHGEF5	S1044	ARHGEF5 S1044	Q12774	Con vs MC58	0.902523	0.986881	6.77184	0.0217091	0.908169	0.975498	1	limma	1.01516				limma	0.908169	0.975498
1342	ARHGEF5	S1044	ARHGEF5 S1044	Q12774	Con vs MC58	0.902523	0.986881	6.6265	0.00958709	0.965691	0.989866	1	limma	1.00667				limma	0.965691	0.989866
1344	KRT6B	S37	KRT6B S37	P04259	Con vs MC58	0.17791	0.620542	6.67452	0.345419	0.144482	0.586018	1	limma	1.27052	PACHYONYCHIA CONGENITA 4	C3714949		limma	0.144482	0.586018
1345	P35527	P35527	P35527	P35527	Con vs MC58	0.540291	0.903764	6.16058	0.412372	0.506881	0.838186	1	limma	1.33087	Epidermolytic palmoplantar keratoderma Vorner type, Keratoderma, Palmoplantar, Epidermolytic	C2931735, C1721006	DB09130,DB14487,DB14548,DB01593,DB14533	limma	0.50688	0.838186
1346	RTKN	S106	RTKN S106	Q9BST9	Con vs MC58	0.540291	0.903764	6.67743	-0.0917017	0.581683	0.867803	1	limma	0.938415				limma	0.581684	0.867803
1348	SPEN	S736,S740	SPEN S736,S740	Q96T58	Con vs MC58	0.713303	0.945133	6.71863	-0.0496023	0.735109	0.923704	1	limma	0.966203				limma	0.735109	0.923704
1350	ZNHIT6	S25	ZNHIT6 S25	Q9NWK9	Con vs MC58	1	1	6.64915	-0.0114673	0.961957	0.988729	1	limma	0.992083				limma	0.961957	0.988729
1352	CRACD	S1017	CRACD S1017	Q6ZU35	Con vs MC58	0.902523	0.986881	6.74801	0.0153254	0.939557	0.981252	1	limma	1.01068				limma	0.939557	0.981252
1353	GATAD2A	S100,S107,S114	GATAD2A S100,S107,S114	Q86YP4	Con vs MC58	0.17791	0.620542	6.74245	-0.189058	0.265838	0.720099	1	limma	0.877179				limma	0.265838	0.720099
1354	GATAD2A	S100,S107	GATAD2A S100,S107	Q86YP4	Con vs MC58	0.391267	0.828036	6.70966	0.102193	0.519898	0.84642	1	limma	1.0734				limma	0.519898	0.84642
1355	KIF1B	S1057	KIF1B S1057	O60333	Con vs MC58	1.09788	1	6.72104	0.129711	0.480704	0.82911	1	limma	1.09407	Charcot-Marie-Tooth Disease, Axonal, Type 2a1, Pheochromocytoma	C1861678, C0031511		limma	0.480704	0.82911
1357	DCAF10	S63	DCAF10 S63	Q5QP82	Con vs MC58	0.540291	0.903764	6.67596	-0.170675	0.335435	0.756154	1	limma	0.888427				limma	0.335435	0.756154
1358	RBM17	S155	RBM17 S155	Q96I25	Con vs MC58	0.902523	0.986881	6.69568	0.115132	0.466772	0.822282	1	limma	1.08307				limma	0.466772	0.822282
1359	TTC14	S629	TTC14 S629	Q96N46	Con vs MC58	0.0373364	0.357879	6.63382	-0.585865	0.0202139	0.25725	1	limma	0.66625				limma	0.0202139	0.25725
1362	IRF2BP2	S455,S460	IRF2BP2 S455,S460	Q7Z5L9	Con vs MC58	0.0199645	0.273477	6.72461	-0.549271	0.00732757	0.154206	1	limma	0.683365	Acute Promyelocytic Leukemia	C0023487		limma	0.00732757	0.154206
1363	PUM2	S82	PUM2 S82	Q8TB72	Con vs MC58	0.902523	0.986881	6.6063	0.189034	0.582902	0.868388	1	limma	1.14				limma	0.582902	0.868388
1364	Q8TEW0	Q8TEW0	Q8TEW0	Q8TEW0	Con vs MC58	0.540291	0.903764	6.57118	-0.213985	0.45766	0.819783	1	limma	0.862152				limma	0.45766	0.819783
1365	SGPP1	S112	SGPP1 S112	Q9BX95	Con vs MC58	0.540291	0.903764	6.68678	0.205485	0.285302	0.732888	1	limma	1.15307				limma	0.285302	0.732888
1366	Q9UK76-3	S41	Q9UK76-3 S41	Q9UK76-3	Con vs MC58	0.0373364	0.357879	6.77287	-0.280125	0.0938706	0.502127	1	limma	0.82352				limma	0.0938706	0.502127
1372	MASTL	S453	MASTL S453	Q96GX5	Con vs MC58	0.540291	0.903764	6.64003	0.26411	0.492838	0.832894	1	limma	1.2009				limma	0.492838	0.832894
1373	AXIN2	S70	AXIN2 S70	Q9Y2T1	Con vs MC58	0.111347	0.537748	6.68897	0.309145	0.0709576	0.458879	1	limma	1.23897	Colorectal Carcinoma, Hypodontia, Oligodontia, Oligodontia-Colorectal Cancer Syndrome	C0009402, C0020608, C4082304, C1837750	Platinum compounds	limma	0.0709576	0.458879
1375	ALG3	S13	ALG3 S13	Q92685	Con vs MC58	0.111347	0.537748	6.80971	-0.258943	0.212503	0.663765	1	limma	0.8357	CONGENITAL DISORDER OF GLYCOSYLATION, TYPE Id	C1832736		limma	0.212503	0.663765
1377	IRF2BPL	S657,S659	IRF2BPL S657,S659	Q9H1B7	Con vs MC58	0.111347	0.537748	6.72981	-0.521835	0.0613834	0.429798	1	limma	0.696485	NEURODEVELOPMENTAL DISORDER WITH REGRESSION, ABNORMAL MOVEMENTS, LOSS OF SPEECH, AND SEIZURES	C4748127		limma	0.0613834	0.429798
1379	LRWD1	S243	LRWD1 S243	Q9UFC0	Con vs MC58	0.713303	0.945133	6.74683	0.0871527	0.708164	0.914214	1	limma	1.06227				limma	0.708164	0.914214
1380	IRF2BP2	S240	IRF2BP2 S240	Q7Z5L9	Con vs MC58	0.902523	0.986881	6.614	0.0127565	0.962525	0.988773	1	limma	1.00888	Acute Promyelocytic Leukemia	C0023487		limma	0.962525	0.988773
1381	SUDS3	S234,S236	SUDS3 S234,S236	Q9H7L9	Con vs MC58	0.902523	0.986881	6.72276	0.00366161	0.986847	0.995899	1	limma	1.00254				limma	0.986847	0.995899
1382	SUDS3	S234	SUDS3 S234	Q9H7L9	Con vs MC58	0.391267	0.828036	6.36748	0.539461	0.335716	0.756154	1	limma	1.45343				limma	0.335716	0.756154
1384	WRNIP1	S153	WRNIP1 S153	Q96S55	Con vs MC58	0.540291	0.903764	6.68859	0.0699158	0.641092	0.89312	1	limma	1.04966				limma	0.641092	0.89312
1387	MARK3	T507	MARK3 T507	P27448	Con vs MC58	0.270344	0.745524	6.7008	0.121987	0.38471	0.774974	1	limma	1.08823				limma	0.38471	0.774974
1388	Q01518	Q01518	Q01518	Q01518	Con vs MC58	0.902523	0.986881	6.61575	-0.238761	0.609221	0.884305	1	limma	0.847473				limma	0.609221	0.884305
1389	GAB2	T391	GAB2 T391	Q9UQC2	Con vs MC58	0.270344	0.745524	6.67856	-0.179042	0.247424	0.705562	1	limma	0.883289				limma	0.247424	0.705562
1392	PFKFB3	S461	PFKFB3 S461	Q16875	Con vs MC58	0.0199645	0.273477	6.70935	-0.932925	7.67654e-05	0.0170103	1	limma	0.523795				limma	7.67654e-05	0.0170103
1396	TXLNA	S515	TXLNA S515	P40222	Con vs MC58	0.713303	0.945133	6.63263	-0.0972333	0.712511	0.915868	1	limma	0.934824				limma	0.712511	0.915868
1397	PIEZO1	S1621	PIEZO1 S1621	Q92508	Con vs MC58	0.391267	0.828036	6.702	-0.15868	0.317431	0.748273	1	limma	0.895845	DEHYDRATED HEREDITARY STOMATOCYTOSIS 1 WITH OR WITHOUT PSEUDOHYPERKALEMIA AND/OR PERINATAL EDEMA, LYMPHATIC MALFORMATION 6, Xerocytosis	C4551512, C4225184, C0272051	381118822,354702289	limma	0.317431	0.748273
1399	TNKS1BP1	S1545	TNKS1BP1 S1545	Q9C0C2	Con vs MC58	0.622753	0.945133	6.67515	-0.176623	0.404815	0.788962	1	limma	0.884771				limma	0.404815	0.788962
1400	Q7Z460	S646,S649	Q7Z460 S646,S649	Q7Z460; Q7Z460-3	Con vs MC58	0.391267	0.828036	6.60075	0.125756	0.463112	0.821459	1	limma	1.09108				limma	0.463112	0.821459
1403	SRRM1	S713,S715	SRRM1 S713,S715	Q8IYB3	Con vs MC58	0.0661926	0.435922	6.72783	-0.259445	0.104575	0.523966	1	limma	0.835409				limma	0.104575	0.523966
1404	SRRM1	S713	SRRM1 S713	Q8IYB3	Con vs MC58	0.270344	0.745524	6.70446	0.281654	0.0979172	0.508064	1	limma	1.21559				limma	0.0979172	0.508064
1406	PPP1R10	T256	PPP1R10 T256	Q96QC0	Con vs MC58	0.713303	0.945133	6.81448	-0.140586	0.507294	0.838186	1	limma	0.90715				limma	0.507294	0.838186
1408	OFD1	S899	OFD1 S899	O75665	Con vs MC58	0.270344	0.745524	6.69608	0.274202	0.116479	0.545609	1	limma	1.20932	Ciliopathies, JOUBERT SYNDROME 10 (disorder), Orofaciodigital Syndrome I, Orofaciodigital Syndromes, Retinitis Pigmentosa, RP23 gene, SIMPSON-GOLABI-BEHMEL SYNDROME, TYPE 2 (disorder)	C4277690, C2749019, C1510460, C0029294, C0035334, C1419610, C1846175		limma	0.116479	0.545609
1410	Q12955-4	S923	Q12955-4 S923	Q12955-4	Con vs MC58	0.902523	0.986881	6.66308	-0.0541837	0.770884	0.933672	1	limma	0.963139				limma	0.770884	0.933672
1413	Q12955-4	S1451	Q12955-4 S1451	Q12955-4	Con vs MC58	0.713303	0.945133	6.65263	0.0152992	0.939459	0.981252	1	limma	1.01066				limma	0.939459	0.981252
1414	DMXL2	S2399	DMXL2 S2399	Q8TDJ6	Con vs MC58	0.713303	0.945133	6.75504	0.104679	0.569735	0.865571	1	limma	1.07526	POLYENDOCRINE-POLYNEUROPATHY SYNDROME	C4015261		limma	0.569735	0.865571
1415	Q9H1B7	S13	Q9H1B7 S13	Q9H1B7; Q7Z5L9	Con vs MC58	1.09748	1	6.64699	0.164573	0.593287	0.874378	1	limma	1.12083				limma	0.593287	0.874378
1416	REEP3	S152	REEP3 S152	Q6NUK4	Con vs MC58	0.270344	0.745524	6.76046	-0.189765	0.235871	0.690191	1	limma	0.876749				limma	0.235871	0.690191
1417	REPS1	S272	REPS1 S272	Q96D71	Con vs MC58	0.270344	0.745524	6.74423	0.306011	0.199484	0.651741	1	limma	1.23628				limma	0.199484	0.651741
1419	ZZZ3	S113	ZZZ3 S113	Q8IYH5	Con vs MC58	0.270344	0.745524	6.76234	0.13084	0.401331	0.788369	1	limma	1.09493				limma	0.401332	0.788369
1420	SMC4	S22	SMC4 S22	Q9NTJ3	Con vs MC58	0.713303	0.945133	6.62778	0.0130255	0.955761	0.987461	1	limma	1.00907				limma	0.955761	0.987461
1423	TJP3	S203	TJP3 S203	O95049	Con vs MC58	0.902523	0.986881	6.75719	-0.298498	0.273632	0.724054	1	limma	0.813098				limma	0.273632	0.724054
1425	FOSL2	S120	FOSL2 S120	P15408	Con vs MC58	0.17791	0.620542	6.7342	-0.190525	0.235465	0.690191	1	limma	0.876287				limma	0.235465	0.690191
1426	WBP11	S237	WBP11 S237	Q9Y2W2	Con vs MC58	0.460558	0.903764	6.73091	0.17254	0.286871	0.734133	1	limma	1.12704				limma	0.286871	0.734133
1428	DST	S3968	DST S3968	Q03001	Con vs MC58	0.0199645	0.273477	6.74762	-0.535745	0.0105022	0.181103	1	limma	0.689803	EPIDERMOLYSIS BULLOSA SIMPLEX, AUTOSOMAL RECESSIVE 2, NEUROPATHY, HEREDITARY SENSORY AND AUTONOMIC, TYPE VI	C3809470, C3539003		limma	0.0105022	0.181103
1433	SPIRE2	S442	SPIRE2 S442	Q8WWL2	Con vs MC58	0.713303	0.945133	6.5843	0.189885	0.437777	0.811967	1	limma	1.14067				limma	0.437777	0.811967
1434	EPPK1	S2718	EPPK1 S2718	P58107	Con vs MC58	0.17791	0.620542	6.44281	0.214101	0.331333	0.7557	1	limma	1.15998				limma	0.331332	0.7557
1435	NOP56	S520	NOP56 S520	O00567	Con vs MC58	1.09748	1	6.76227	-0.0595105	0.810825	0.940581	1	limma	0.95959	Spinocerebellar ataxia 36	C3472711		limma	0.810825	0.940581
1436	ATRX	S819	ATRX S819	P46100	Con vs MC58	0.540291	0.903764	6.76375	-0.442636	0.261425	0.71621	1	limma	0.735789	ALPHA-THALASSEMIA/MENTAL RETARDATION SYNDROME, NONDELETION TYPE, X-LINKED, Alpha-Thalassemia Myelodysplasia Syndrome, Juberg-Marsidi syndrome	C1845055, C0585216, C0796003	Gemcitabine,Radiotherapy,AZ20,PROCARBAZINE,Irinotecan,Topotecan,Doxorubicin,E7449,LOMUSTINE,VE-821,TEMOZOLOMIDE,VINCRISTINE	limma	0.261425	0.71621
1439	Q13951-2	S173	Q13951-2 S173	Q13951-2	Con vs MC58	1.09748	1	6.77726	-0.00750552	0.968993	0.991362	1	limma	0.994811				limma	0.968993	0.991362
1440	RBM7	S137	RBM7 S137	Q9Y580	Con vs MC58	0.0373364	0.357879	6.59142	0.766917	0.00425371	0.117858	1	limma	1.70163				limma	0.00425371	0.117858
1441	Q8WWI1-3	S1066	Q8WWI1-3 S1066	Q8WWI1-3	Con vs MC58	0.902523	0.986881	6.69622	-0.17451	0.476248	0.825219	1	limma	0.886069				limma	0.476248	0.825219
1443	Q8TF72	Q8TF72	Q8TF72	Q8TF72	Con vs MC58	0.713303	0.945133	6.65242	0.12005	0.576902	0.865571	1	limma	1.08677				limma	0.576902	0.865571
1444	CAMSAP3	S1031	CAMSAP3 S1031	Q9P1Y5	Con vs MC58	0.0373364	0.357879	6.67853	0.607234	0.0097705	0.17714	1	limma	1.52334				limma	0.0097705	0.17714
1445	TACC3	S434	TACC3 S434	Q9Y6A5	Con vs MC58	0.902523	0.986881	6.58631	0.271308	0.429735	0.804178	1	limma	1.2069				limma	0.429735	0.804178
1446	P46100	P46100	P46100	P46100	Con vs MC58	0.391267	0.828036	6.78003	-0.111311	0.501974	0.836697	1	limma	0.925747	ALPHA-THALASSEMIA/MENTAL RETARDATION SYNDROME, NONDELETION TYPE, X-LINKED, Alpha-Thalassemia Myelodysplasia Syndrome, Juberg-Marsidi syndrome	C1845055, C0585216, C0796003	Gemcitabine,Radiotherapy,AZ20,PROCARBAZINE,Irinotecan,Topotecan,Doxorubicin,E7449,LOMUSTINE,VE-821,TEMOZOLOMIDE,VINCRISTINE	limma	0.501974	0.836697
1448	P02545-2	S22	P02545-2 S22	P02545-2; P02545	Con vs MC58	0.270344	0.745524	6.65245	0.31725	0.137677	0.578825	1	limma	1.24595				limma	0.137677	0.578825
1450	GTF2I	S412	GTF2I S412	P78347	Con vs MC58	0.0199645	0.273477	6.54448	-1.04155	0.00157622	0.0732486	1	limma	0.485805	Williams Syndrome	C0175702		limma	0.00157622	0.0732486
1452	Q9H4L5	S425	Q9H4L5 S425	Q9H4L5; Q9H4L5-2	Con vs MC58	0.902523	0.986881	6.6851	0.133054	0.487208	0.832506	1	limma	1.09661				limma	0.487208	0.832506
1453	SENP7	S11	SENP7 S11	Q9BQF6	Con vs MC58	0.0199645	0.273477	6.72528	-0.746345	0.00467895	0.125932	1	limma	0.596112				limma	0.00467895	0.125932
1454	TRIM28	S473	TRIM28 S473	Q13263	Con vs MC58	0.0199645	0.273477	6.6857	-0.854527	0.000408608	0.0366482	1	limma	0.553047	Nephroblastoma	C0027708		limma	0.000408608	0.0366482
1455	ROCK2	S1379	ROCK2 S1379	O75116	Con vs MC58	0.902523	0.986881	6.71344	0.0748476	0.826623	0.948897	1	limma	1.05325				limma	0.826623	0.948897
1456	OSBPL11	S189	OSBPL11 S189	Q9BXB4	Con vs MC58	0.17791	0.620542	6.76955	-0.186136	0.291753	0.735139	1	limma	0.878956				limma	0.291753	0.735139
1457	FAM83G	S610	FAM83G S610	A6ND36	Con vs MC58	0.0199645	0.273477	6.7124	0.431024	0.0111755	0.187102	1	limma	1.34819				limma	0.0111755	0.187102
1459	FADD	S194	FADD S194	Q13158	Con vs MC58	0.391267	0.828036	6.70593	-0.181681	0.378406	0.774974	1	limma	0.881675	INFECTIONS, RECURRENT, WITH ENCEPHALOPATHY, HEPATIC DYSFUNCTION, AND CARDIOVASCULAR MALFORMATIONS	C3151062	FAS LIGAND	limma	0.378406	0.774974
1462	PLA2G4A	S727	PLA2G4A S727	P47712	Con vs MC58	0.391267	0.828036	6.70201	-0.347635	0.184345	0.637275	1	limma	0.785871	Liver Cirrhosis, Experimental, Malignant neoplasm of breast	C0023893, C0006142	FLUOROMETHOLONE,FLURANDRENOLIDE,MEDRYSONE,FLUTICASONE PROPIONATE,FLUNISOLIDE,DB06311,Pyrazolones,DB04552,propionic acid derivatives,diclofenac,atenolol,FLUOCINOLONE ACETONIDE,252827429,DB00588,DB01103,DB00721,aspirin,acetaminophen,FLUOCINONIDE,ZPL521,DB13867	limma	0.184345	0.637275
1464	PHF3	S1614	PHF3 S1614	Q92576	Con vs MC58	0.270344	0.745524	6.58642	0.426975	0.117659	0.549101	1	limma	1.34441				limma	0.117659	0.549101
1465	Q92576	Q92576	Q92576	Q92576	Con vs MC58	0.902523	0.986881	6.57899	0.263644	0.35199	0.767452	1	limma	1.20051				limma	0.35199	0.767452
1466	Q9Y520	Q9Y520	Q9Y520	Q9Y520	Con vs MC58	0.540291	0.903764	6.64872	-0.111227	0.60214	0.880196	1	limma	0.925801				limma	0.60214	0.880196
1467	P35579	P35579	P35579	P35579	Con vs MC58	0.902523	0.986881	6.56228	0.00810903	0.966623	0.989908	1	limma	1.00564	DEAFNESS, AUTOSOMAL DOMINANT 17, Epstein syndrome (disorder), Fechtner syndrome (disorder), Giant Platelet Syndrome with Thrombocytopenia, Malignant neoplasm of breast, SEBASTIAN SYNDROME	C1863659, C0398641, C0403445, C1842035, C0006142, C1854520	DB11638	limma	0.966623	0.989908
1469	MACF1	S3927	MACF1 S3927	Q9UPN3	Con vs MC58	0.0661926	0.435922	6.78857	-0.356443	0.0481369	0.397657	1	limma	0.781088				limma	0.0481369	0.397657
1471	O60333-3	S1141	O60333-3 S1141	O60333-3	Con vs MC58	0.902523	0.986881	6.77746	-0.00395969	0.979769	0.995021	1	limma	0.997259				limma	0.979769	0.995021
1473	Q5T5P2	Q5T5P2	Q5T5P2	Q5T5P2	Con vs MC58	0.713303	0.945133	6.6503	-0.0173724	0.934025	0.981252	1	limma	0.988031				limma	0.934025	0.981252
1474	CAVIN1	T302	CAVIN1 T302	Q6NZI2	Con vs MC58	0.902523	0.986881	6.55529	0.188853	0.570434	0.865571	1	limma	1.13986	Lipodystrophy, Congenital Generalized, Type 4	C2750069		limma	0.570434	0.865571
1477	Q9UKY7	Q9UKY7	Q9UKY7	Q9UKY7	Con vs MC58	0.17791	0.620542	6.69685	-0.183228	0.441147	0.81328	1	limma	0.88073				limma	0.441147	0.81328
1479	MISP	S575	MISP S575	Q8IVT2	Con vs MC58	0.325163	0.828036	6.6854	-0.174371	0.490411	0.832753	1	limma	0.886154				limma	0.490411	0.832753
1480	Q8WWI1-3	S471	Q8WWI1-3 S471	Q8WWI1-3	Con vs MC58	0.391267	0.828036	6.72372	-0.251341	0.311268	0.747007	1	limma	0.840115				limma	0.311269	0.747007
1484	ERF	S185	ERF S185	P50548	Con vs MC58	0.713303	0.945133	6.71532	-0.109057	0.560026	0.862543	1	limma	0.927194	CHITAYAT SYNDROME, CRANIOSYNOSTOSIS 4, Scaphycephaly	C4310679, C3806917, C0265534		limma	0.560026	0.862543
1485	CCDC86	S18	CCDC86 S18	Q9H6F5	Con vs MC58	1.09748	1	6.74822	-0.00938306	0.956267	0.987461	1	limma	0.993517				limma	0.956267	0.987461
1489	FANCD2	S1435	FANCD2 S1435	Q9BXW9	Con vs MC58	0.540291	0.903764	6.71039	-0.480182	0.295291	0.73568	1	limma	0.716887	Fanconi Anemia, FANCONI ANEMIA, COMPLEMENTATION GROUP D2, leukemia, Leukemia, Myelocytic, Acute	C0015625, C3160738, C0023418, C0023467	DOXORUBICIN HYDROCHLORIDE	limma	0.295291	0.73568
1490	PKP2	S151	PKP2 S151	Q99959	Con vs MC58	0.902523	0.986881	6.66427	-0.0694156	0.685944	0.910607	1	limma	0.953024	Arrhythmogenic Right Ventricular Dysplasia, Arrhythmogenic Right Ventricular Dysplasia, Familial, 9, Brugada Syndrome (disorder)	C0349788, C1836906, C1142166		limma	0.685944	0.910607
1495	THRAP3	S682	THRAP3 S682	Q9Y2W1	Con vs MC58	1.09748	1	6.57458	-0.0735837	0.774144	0.934558	1	limma	0.950275				limma	0.774144	0.934558
1496	Q7Z309-3	S134,S138	Q7Z309-3 S134,S138	Q7Z309-3	Con vs MC58	1	1	6.76181	-0.0734932	0.738608	0.92611	1	limma	0.950334				limma	0.738608	0.92611
1498	PKP2	S151	PKP2 S151	Q99959	Con vs MC58	0.902523	0.986881	6.66805	0.0305737	0.889607	0.96882	1	limma	1.02142	Arrhythmogenic Right Ventricular Dysplasia, Arrhythmogenic Right Ventricular Dysplasia, Familial, 9, Brugada Syndrome (disorder)	C0349788, C1836906, C1142166		limma	0.889607	0.96882
1499	KRT18	S401	KRT18 S401	P05783	Con vs MC58	0.902523	0.986881	6.6987	0.0619057	0.75409	0.928773	1	limma	1.04384	Cirrhosis, Familial	C1861556	ANTIVIRAL,MITOMYCIN-C,IL-6,RIBAVIRIN	limma	0.75409	0.928773
1508	Q8WWI1-3	S1259	Q8WWI1-3 S1259	Q8WWI1-3	Con vs MC58	0.540291	0.903764	6.15677	0.260065	0.668471	0.906194	1	limma	1.19753				limma	0.668471	0.906194
1509	TAF7	S171	TAF7 S171	Q15545	Con vs MC58	0.0199645	0.273477	6.56391	-0.674295	0.00406214	0.115755	1	limma	0.626638				limma	0.00406214	0.115755
1510	CGN	S131	CGN S131	Q9P2M7	Con vs MC58	0.902523	0.986881	6.54667	-0.17577	0.605091	0.882239	1	limma	0.885295				limma	0.605091	0.882239
1511	AHNAK2	S280	AHNAK2 S280	Q8IVF2	Con vs MC58	0.540291	0.903764	6.36763	0.355007	0.35322	0.767452	1	limma	1.27899				limma	0.35322	0.767452
1513	TLN1	S1225	TLN1 S1225	Q9Y490	Con vs MC58	0.270344	0.745524	6.68722	-0.118729	0.47319	0.822754	1	limma	0.920999				limma	0.47319	0.822754
1517	RRBP1	S1277	RRBP1 S1277	Q9P2E9	Con vs MC58	0.902523	0.986881	6.74177	-0.0614205	0.776486	0.935065	1	limma	0.95832				limma	0.776486	0.935065
1518	TMEM176B	S254,S258	TMEM176B S254,S258	Q3YBM2	Con vs MC58	0.902523	0.986881	6.69643	0.112953	0.572921	0.865571	1	limma	1.08144				limma	0.572921	0.865571
1519	Q7Z309-3	S134,S138	Q7Z309-3 S134,S138	Q7Z309-3	Con vs MC58	1	1	6.67046	0.0704408	0.705706	0.914006	1	limma	1.05004				limma	0.705706	0.914006
1521	Q7Z309-3	S138	Q7Z309-3 S138	Q7Z309-3	Con vs MC58	0.0199645	0.273477	6.61849	0.576983	0.00846296	0.166041	1	limma	1.49173				limma	0.00846295	0.166041
1523	WDR43	S431	WDR43 S431	Q15061	Con vs MC58	0.713303	0.945133	6.71959	0.140113	0.623097	0.888084	1	limma	1.10199				limma	0.623097	0.888084
1524	Q7Z422	Q7Z422	Q7Z422	Q7Z422	Con vs MC58	0.713303	0.945133	6.71126	-0.456157	0.294478	0.73568	1	limma	0.728925				limma	0.294478	0.73568
1526	IQGAP1	S1443	IQGAP1 S1443	P46940	Con vs MC58	0.17791	0.620542	6.68186	-0.83956	0.0665717	0.451848	1	limma	0.558814				limma	0.0665716	0.451848
1527	NCK1	S85	NCK1 S85	P16333	Con vs MC58	0.270344	0.745524	6.76993	-0.552748	0.0856411	0.491917	1	limma	0.68172				limma	0.0856411	0.491917
1528	NSD1	S483,S486	NSD1 S483,S486	Q96L73	Con vs MC58	0.713303	0.945133	6.75107	-0.0145632	0.936927	0.981252	1	limma	0.989956	Leukemia, Myelocytic, Acute, Sotos' syndrome, SOTOS SYNDROME 1, Weaver syndrome	C0023467, C0175695, C4551477, C0265210		limma	0.936927	0.981252
1529	PRDM2	S421	PRDM2 S421	Q13029	Con vs MC58	0.0373364	0.357879	6.69268	-0.679356	0.0345741	0.341839	1	limma	0.624444				limma	0.0345741	0.341839
1530	PARD3	S852	PARD3 S852	Q8TEW0	Con vs MC58	0.902523	0.986881	6.73751	-0.00532302	0.986343	0.99586	1	limma	0.996317				limma	0.986343	0.99586
1531	IRF2BP2	S360	IRF2BP2 S360	Q7Z5L9	Con vs MC58	0.713303	0.945133	6.69939	-0.291243	0.395364	0.783449	1	limma	0.817198	Acute Promyelocytic Leukemia	C0023487		limma	0.395364	0.783449
1537	MYO18A	S2020	MYO18A S2020	Q92614	Con vs MC58	1.09748	1	6.62405	-0.204786	0.612332	0.884305	1	limma	0.867667				limma	0.612332	0.884305
1542	CBX5	S92	CBX5 S92	P45973	Con vs MC58	0.391267	0.828036	6.53768	0.213845	0.631417	0.890269	1	limma	1.15978				limma	0.631417	0.890269
1543	HDAC1	S421,S423	HDAC1 S421,S423	Q13547	Con vs MC58	0.540291	0.903764	6.61647	-0.530275	0.205785	0.661064	1	limma	0.692423				limma	0.205785	0.661064
1544	HDAC1	S421	HDAC1 S421	Q13547	Con vs MC58	0.713303	0.945133	6.63487	-0.397856	0.311919	0.747007	1	limma	0.758986				limma	0.311919	0.747007
1545	HDAC2	S422,S424	HDAC2 S422,S424	Q92769	Con vs MC58	0.391267	0.828036	6.67075	0.299889	0.19232	0.644935	1	limma	1.23105	Chronic Obstructive Airway Disease, Endometriosis	C0024117, C0014175	2-ENE-VALPROATE,187051807,BELINOSTAT,187051797,PAZOPANIB,PRACINOSTAT,187051798,SODIUM PHENYLBUTYRATE,VORINOSTAT,PANOBINOSTAT,GIVINOSTAT,CHEMBL235191,PHENYLBUTANOIC ACID,348353622,DB01076,AR-42,ABEXINOSTAT,PANOBINOSTAT,BML-210,BUTANOIC ACID,310264675,CHR-3996,MGCD-0103,DB01223,BUTYRYLHYDROXAMIC ACID,TACEDINALINE,CRA-024781,DB05223,PMID29671355-Compound-21,DB00227,PMID29671355-Compound-56,7-ETHYL-1…	limma	0.19232	0.644935
1546	P11388	P11388	P11388	P11388	Con vs MC58	0.902523	0.986881	6.71703	-0.116255	0.573548	0.865571	1	limma	0.922579				limma	0.573548	0.865571
1550	PAXX	S148	PAXX S148	Q9BUH6	Con vs MC58	0.540291	0.903764	6.59529	0.127336	0.56742	0.865571	1	limma	1.09227				limma	0.56742	0.865571
1552	UTP18	S210	UTP18 S210	Q9Y5J1	Con vs MC58	0.111347	0.537748	6.65566	-0.833525	0.0675978	0.455061	1	limma	0.561156				limma	0.0675978	0.455061
1554	Q09161	Q09161	Q09161	Q09161	Con vs MC58	0.111347	0.537748	6.62769	-0.758722	0.0625783	0.435868	1	limma	0.59102				limma	0.0625783	0.435868
1557	MAP2	S833	MAP2 S833	P11137	Con vs MC58	0.391267	0.828036	6.75326	-0.349327	0.170165	0.621212	1	limma	0.78495				limma	0.170165	0.621212
1560	PABIR1	S147	PABIR1 S147	Q96E09	Con vs MC58	0.0661926	0.435922	6.64008	0.538708	0.0212423	0.264966	1	limma	1.45267				limma	0.0212423	0.264966
1562	NUP153	S334,S338	NUP153 S334,S338	P49790	Con vs MC58	0.0199645	0.273477	6.6413	-0.444056	0.0356687	0.346299	1	limma	0.735065				limma	0.0356687	0.346299
1564	PROM2	S817	PROM2 S817	Q8N271	Con vs MC58	0.391267	0.828036	6.69975	-0.369049	0.144236	0.586018	1	limma	0.774293				limma	0.144236	0.586018
1566	Q96T17-2	S186,S193	Q96T17-2 S186,S193	Q96T17-2	Con vs MC58	0.713303	0.945133	6.73865	0.0632004	0.679372	0.908791	1	limma	1.04478				limma	0.679372	0.908791
1567	Q96T17-2	S195	Q96T17-2 S195	Q96T17-2	Con vs MC58	0.713303	0.945133	6.64313	0.148827	0.527461	0.848397	1	limma	1.10867				limma	0.527461	0.848397
1568	MAP7	S200,S203	MAP7 S200,S203	Q14244	Con vs MC58	0.0650637	0.435922	6.71422	-0.288806	0.0837662	0.487708	1	limma	0.818579				limma	0.0837662	0.487708
1569	MAP7	S200	MAP7 S200	Q14244	Con vs MC58	0.17791	0.620542	6.66906	-0.131812	0.353094	0.767452	1	limma	0.912685				limma	0.353094	0.767452
1570	RANBP2	S1456	RANBP2 S1456	P49792	Con vs MC58	0.111347	0.537748	6.61411	0.878998	0.0403202	0.37227	1	limma	1.8391	Inflammatory Myofibroblastic Tumor	C0334121		limma	0.0403202	0.37227
1571	P28290	P28290	P28290	P28290	Con vs MC58	0.902523	0.986881	6.7672	-0.0946082	0.521708	0.8471	1	limma	0.936527				limma	0.521708	0.8471
1572	NEK4	S661	NEK4 S661	P51957	Con vs MC58	0.540291	0.903764	6.62064	-0.0808757	0.659778	0.903033	1	limma	0.945484				limma	0.659778	0.903033
1573	ZC3H11A	S758	ZC3H11A S758	O75152	Con vs MC58	0.0199645	0.273477	6.71066	-1.04321	0.00696788	0.150851	1	limma	0.485246				limma	0.00696788	0.150851
1574	NBEAL2	S2739	NBEAL2 S2739	Q6ZNJ1	Con vs MC58	0.902523	0.986881	6.64428	0.109577	0.567154	0.865571	1	limma	1.07891	Gray Platelet Syndrome, Platelet alpha-Granule Deficiency	C0272302, C2717750		limma	0.567155	0.865571
1575	UBR5	S1549	UBR5 S1549	O95071	Con vs MC58	0.713303	0.945133	6.61861	-0.195528	0.413394	0.795205	1	limma	0.873253				limma	0.413394	0.795205
1577	Q9UKV3-5	S710	Q9UKV3-5 S710	Q9UKV3-5	Con vs MC58	0.0199645	0.273477	6.6819	-1.09111	0.000441885	0.0387112	1	limma	0.4694				limma	0.000441885	0.0387112
1578	ATG16L1	S269	ATG16L1 S269	Q676U5	Con vs MC58	0.902523	0.986881	6.64893	0.0559679	0.773481	0.934558	1	limma	1.03956	Crohn Disease, Inflammatory Bowel Disease 10	C0010346, C1970207	adalimumab	limma	0.773481	0.934558
1579	ALDOC	S45	ALDOC S45	P09972	Con vs MC58	0.902523	0.986881	6.66499	-0.0575151	0.790376	0.938086	1	limma	0.960918				limma	0.790376	0.938086
1580	ZC3H11A	S758,S761	ZC3H11A S758,S761	O75152	Con vs MC58	0.0199645	0.273477	6.58511	-1.64522	0.00201309	0.081068	1	limma	0.319697				limma	0.00201309	0.081068
1582	EPB41	S709	EPB41 S709	P11171	Con vs MC58	0.713303	0.945133	6.63904	0.0219501	0.915684	0.977657	1	limma	1.01533	Elliptocytosis 1, Elliptocytosis, Hereditary	C2678497, C0013902	bupropion,nicotine	limma	0.915684	0.977657
1583	UBE2J1	S266	UBE2J1 S266	Q9Y385	Con vs MC58	0.391267	0.828036	6.65852	0.169307	0.351101	0.767452	1	limma	1.12452				limma	0.351101	0.767452
1584	SYNRG	S473	SYNRG S473	Q9UMZ2	Con vs MC58	0.540291	0.903764	6.73257	0.171586	0.462731	0.821447	1	limma	1.1263				limma	0.462732	0.821447
1586	RPRD2	S1099	RPRD2 S1099	Q5VT52	Con vs MC58	0.0199645	0.273477	6.51469	-1.00002	0.000638125	0.0494101	1	limma	0.499992				limma	0.000638125	0.0494101
1588	KHDRBS1	S20	KHDRBS1 S20	Q07666	Con vs MC58	0.713303	0.945133	6.27801	0.199385	0.630155	0.890269	1	limma	1.14821				limma	0.630155	0.890269
1589	RIPK1	S331	RIPK1 S331	Q13546	Con vs MC58	0.540291	0.903764	6.67102	-0.506637	0.189072	0.642811	1	limma	0.703861				limma	0.189072	0.642811
1592	FAM83H	S998	FAM83H S998	Q6ZRV2	Con vs MC58	1.09748	1	6.69057	0.0766165	0.777936	0.93536	1	limma	1.05454	Amelogenesis Imperfecta, Amelogenesis Imperfecta, Type III	C0002452, C0399376		limma	0.777936	0.93536
1593	Q71UM5	S27	Q71UM5 S27	Q71UM5; P42677	Con vs MC58	0.270344	0.745524	6.73158	0.151972	0.542869	0.857078	1	limma	1.11109				limma	0.542869	0.857078
1595	PSMA5	S56	PSMA5 S56	P28066	Con vs MC58	0.0199645	0.273477	6.67417	-0.724728	0.00388554	0.115622	1	limma	0.605111				limma	0.00388554	0.115622
1597	AKT1	S124	AKT1 S124	P31749	Con vs MC58	0.391267	0.828036	6.70971	-0.500753	0.16788	0.61908	1	limma	0.706738	Breast Carcinoma, Colorectal Carcinoma, COWDEN SYNDROME 6, Malignant neoplasm of breast, Malignant neoplasm of ovary, melanoma, Meningioma, ovarian neoplasm, Proteus Syndrome, Schizophrenia	C0678222, C0009402, C3554519, C0006142, C1140680, C0025202, C0025286, C0919267, C0085261, C0036341	178101884,AZD4547,PTX-200,CHEMBL3137336,249565578,Ipatasertib,DB00171,GAMBOGIC AMIDE,GDC-0068,SOTRASTAURIN,MK-2206,cisplatin,NP-506,BARDOXOLONE METHYL,Sorafenib,ARQ 751,risperidone,Sirolimus,GEDATOLISIB,GDC-0068,CAPIVASERTIB,CHEMBL3544935,PHA-767491,6,6'-DISELANEDIYLBIS(N-PHENYLHEXANAMIDE),DB07585,CHEMBL2178577,223366042,FASUDIL,BMS-754807,249565884,Paclitaxel,178102544,GDC-0068,CI-1040,Vemurafen…	limma	0.16788	0.61908
1599	AKT1	S124,S129	AKT1 S124,S129	P31749	Con vs MC58	0.391267	0.828036	6.74644	-0.299074	0.217791	0.670277	1	limma	0.812774	Breast Carcinoma, Colorectal Carcinoma, COWDEN SYNDROME 6, Malignant neoplasm of breast, Malignant neoplasm of ovary, melanoma, Meningioma, ovarian neoplasm, Proteus Syndrome, Schizophrenia	C0678222, C0009402, C3554519, C0006142, C1140680, C0025202, C0025286, C0919267, C0085261, C0036341	178101884,AZD4547,PTX-200,CHEMBL3137336,249565578,Ipatasertib,DB00171,GAMBOGIC AMIDE,GDC-0068,SOTRASTAURIN,MK-2206,cisplatin,NP-506,BARDOXOLONE METHYL,Sorafenib,ARQ 751,risperidone,Sirolimus,GEDATOLISIB,GDC-0068,CAPIVASERTIB,CHEMBL3544935,PHA-767491,6,6'-DISELANEDIYLBIS(N-PHENYLHEXANAMIDE),DB07585,CHEMBL2178577,223366042,FASUDIL,BMS-754807,249565884,Paclitaxel,178102544,GDC-0068,CI-1040,Vemurafen…	limma	0.217791	0.670277
1603	RALGAPA2	S373,S375	RALGAPA2 S373,S375	Q2PPJ7	Con vs MC58	0.713303	0.945133	6.70725	0.101537	0.558998	0.862387	1	limma	1.07292				limma	0.558998	0.862387
1604	RALGAPA2	S373	RALGAPA2 S373	Q2PPJ7	Con vs MC58	0.902523	0.986881	6.65413	-0.0762532	0.761709	0.928895	1	limma	0.948518				limma	0.761709	0.928895
1605	RBM14	S618	RBM14 S618	Q96PK6	Con vs MC58	0.540291	0.903764	6.62044	-0.0836698	0.706505	0.914175	1	limma	0.943654				limma	0.706505	0.914175
1606	SRRM2	T848,T866	SRRM2 T848,T866	Q9UQ35	Con vs MC58	0.902523	0.986881	6.68419	0.107271	0.586936	0.870093	1	limma	1.07719				limma	0.586936	0.870093
1607	ZFP36L2	S438	ZFP36L2 S438	P47974	Con vs MC58	1.09748	1	6.67523	0.0826223	0.801494	0.940038	1	limma	1.05894				limma	0.801494	0.940038
1609	DBR1	S514	DBR1 S514	Q9UK59	Con vs MC58	0.17791	0.620542	6.6878	0.264414	0.171611	0.623256	1	limma	1.20115				limma	0.171612	0.623256
1610	AFAP1	S668	AFAP1 S668	Q8N556	Con vs MC58	1.09748	1	6.66255	0.0188831	0.929068	0.981161	1	limma	1.01317				limma	0.929068	0.981161
1611	DHX9	S449	DHX9 S449	Q08211	Con vs MC58	0.17791	0.620542	6.60539	0.310895	0.208845	0.662221	1	limma	1.24048				limma	0.208845	0.662221
1615	MAPT	S519	MAPT S519	P10636	Con vs MC58	0.902523	0.986881	6.72227	0.0393711	0.806076	0.940043	1	limma	1.02767	Alzheimer's Disease, Dementia, Frontotemporal dementia, Memory Disorders, Parkinson Disease, PARKINSON DISEASE, LATE-ONSET, Pick Disease of the Brain, Progressive supranuclear palsy, Semantic Dementia, Supranuclear Palsy, Progressive, 1, Supranuclear Palsy, Progressive, 1, Atypical	C0002395, C0497327, C0338451, C0025261, C0030567, C3160718, C0236642, C0038868, C0338462, C4551863, C1850077	DIHYDROXANTHOHUMOL,DB14914,ERGOCRYPTINE,FENRETINIDE,RALOXIFENE,GNF-PF-5134,RHEIN,BIIB092,PYRANTEL PAMOATE,MMV007396,CARBIDOPA,DOXORUBICIN HYDROCHLORIDE,JUGLONE,DAPH,METHYL 7-DESHYDROXYPYROGALLIN-4-CARBOXYLATE,MORIN,GNF-PF-5510,GOSSYPOL,NSC-632536,3,3',4'-TRIHYDROXYFLAVONE,GNF-PF-4085,HOE-33342,DIHYDROERGOCRISTINE,NSC-228155,NOREPINEPHRINE,ITRAZOLE,GNF-PF-1919,GNF-PF-5007,HEXACHLOROPHENE,PD-98059,…	limma	0.806076	0.940043
1616	P04075	P04075	P04075	P04075	Con vs MC58	0.391267	0.828036	6.56324	-0.345418	0.157308	0.605289	1	limma	0.78708	Glycogen Storage Disease XII	C0272066	DB08240,DB14548,DB01593,DB14487,DB04326,DB04733,DB11638,DB14533,DB02512	limma	0.157308	0.605289
1618	KIAA1143	S50	KIAA1143 S50	Q96AT1	Con vs MC58	1.09748	1	6.70952	-0.311505	0.469984	0.822282	1	limma	0.805801				limma	0.469984	0.822282
1619	MAPT	S519	MAPT S519	P10636	Con vs MC58	1.09748	1	6.61689	0.0733302	0.811033	0.940581	1	limma	1.05214	Alzheimer's Disease, Dementia, Frontotemporal dementia, Memory Disorders, Parkinson Disease, PARKINSON DISEASE, LATE-ONSET, Pick Disease of the Brain, Progressive supranuclear palsy, Semantic Dementia, Supranuclear Palsy, Progressive, 1, Supranuclear Palsy, Progressive, 1, Atypical	C0002395, C0497327, C0338451, C0025261, C0030567, C3160718, C0236642, C0038868, C0338462, C4551863, C1850077	DIHYDROXANTHOHUMOL,DB14914,ERGOCRYPTINE,FENRETINIDE,RALOXIFENE,GNF-PF-5134,RHEIN,BIIB092,PYRANTEL PAMOATE,MMV007396,CARBIDOPA,DOXORUBICIN HYDROCHLORIDE,JUGLONE,DAPH,METHYL 7-DESHYDROXYPYROGALLIN-4-CARBOXYLATE,MORIN,GNF-PF-5510,GOSSYPOL,NSC-632536,3,3',4'-TRIHYDROXYFLAVONE,GNF-PF-4085,HOE-33342,DIHYDROERGOCRISTINE,NSC-228155,NOREPINEPHRINE,ITRAZOLE,GNF-PF-1919,GNF-PF-5007,HEXACHLOROPHENE,PD-98059,…	limma	0.811033	0.940581
1622	WRNIP1	S75	WRNIP1 S75	Q96S55	Con vs MC58	0.0661926	0.435922	6.75761	-0.535773	0.0219715	0.265886	1	limma	0.689789				limma	0.0219715	0.265886
1623	NAP1L4	S125	NAP1L4 S125	Q99733	Con vs MC58	0.17791	0.620542	6.71999	-0.351116	0.193285	0.644935	1	limma	0.783977				limma	0.193285	0.644935
1624	MLXIPL	S614	MLXIPL S614	Q9NP71	Con vs MC58	0.713303	0.945133	5.8418	0.0456558	0.848318	0.958818	1	limma	1.03215				limma	0.848318	0.958818
1626	Q9HB21-2	S308	Q9HB21-2 S308	Q9HB21-2	Con vs MC58	0.17791	0.620542	6.55565	0.433326	0.0924921	0.502127	1	limma	1.35034				limma	0.0924921	0.502127
1627	PLEKHF2	S16	PLEKHF2 S16	Q9H8W4	Con vs MC58	0.0373364	0.357879	6.56065	-0.643197	0.022413	0.265886	1	limma	0.640292				limma	0.022413	0.265886
1628	P17812	P17812	P17812	P17812	Con vs MC58	1.09748	1	6.51774	-0.0987266	0.843228	0.956759	1	limma	0.933857	IMMUNODEFICIENCY 24	C4014617	DB00130,Cyclopentenylcytosine	limma	0.843228	0.956759
1630	MAP3K2	S153	MAP3K2 S153	Q9Y2U5	Con vs MC58	0.713303	0.945133	6.6218	0.124842	0.529702	0.849392	1	limma	1.09039				limma	0.529702	0.849392
1631	FAM83H	S1003	FAM83H S1003	Q6ZRV2	Con vs MC58	0.270344	0.745524	6.70264	0.115949	0.41778	0.797252	1	limma	1.08369	Amelogenesis Imperfecta, Amelogenesis Imperfecta, Type III	C0002452, C0399376		limma	0.41778	0.797252
1632	FAM83H	S1003	FAM83H S1003	Q6ZRV2	Con vs MC58	0.902523	0.986881	6.71269	-0.0340836	0.853774	0.959477	1	limma	0.976652	Amelogenesis Imperfecta, Amelogenesis Imperfecta, Type III	C0002452, C0399376		limma	0.853774	0.959477
1634	PAPOLG	S525	PAPOLG S525	Q9BWT3	Con vs MC58	0.0199645	0.273477	6.43064	-1.32528	0.00025117	0.0279966	1	limma	0.399071				limma	0.00025117	0.0279966
1636	FBXO4	S12	FBXO4 S12	Q9UKT5	Con vs MC58	0.902523	0.986881	6.74131	0.0987867	0.649635	0.897824	1	limma	1.07087				limma	0.649635	0.897824
1638	PARD3	S715,S728	PARD3 S715,S728	Q8TEW0	Con vs MC58	0.902523	0.986881	6.6929	0.0101031	0.970171	0.991404	1	limma	1.00703				limma	0.970171	0.991404
1640	RIPK4	S420	RIPK4 S420	P57078	Con vs MC58	0.540291	0.903764	6.64871	-0.102496	0.714151	0.915868	1	limma	0.93142	Curly hair-ankyloblepharon-nail dysplasia syndrome, POPLITEAL PTERYGIUM SYNDROME, LETHAL TYPE	C0406733, C1849718	DB12010	limma	0.714151	0.915868
1641	PDE8A	S457	PDE8A S457	O60658	Con vs MC58	0.902523	0.986881	6.71111	0.0632558	0.766002	0.931413	1	limma	1.04482				limma	0.766002	0.931413
1642	H4C1;	S48	H4C1; H4C2; H4C3; H4C4; H4C5; H4C6; H4C8; H4C9; H4C11; H4C12; H4C13; H4C14; H4C15; H4-16 S48	P62805	Con vs MC58	0.902523	0.986881	6.64237	0.157959	0.499733	0.836001	1	limma	1.11571				limma	0.499733	0.836001
1644	NCOA2	S29	NCOA2 S29	Q15596	Con vs MC58	1.09748	1	6.60453	-0.485908	0.327852	0.754117	1	limma	0.714048				limma	0.327852	0.754117
1650	Q15149-4	S21	Q15149-4 S21	Q15149-4	Con vs MC58	0.540291	0.903764	6.69608	0.198723	0.319496	0.748273	1	limma	1.14768				limma	0.319495	0.748273
1651	ARHGAP21	S57	ARHGAP21 S57	Q5T5U3	Con vs MC58	0.391267	0.828036	6.65893	0.110449	0.461011	0.821078	1	limma	1.07956				limma	0.46101	0.821078
1653	TMEM201	S441	TMEM201 S441	Q5SNT2	Con vs MC58	0.17791	0.620542	6.59343	0.146827	0.400685	0.788369	1	limma	1.10713				limma	0.400685	0.788369
1655	P35222	P35222	P35222	P35222	Con vs MC58	0.17791	0.620542	6.68349	-0.19232	0.173686	0.62376	1	limma	0.875197	Adenocarcinoma of lung (disorder), Adrenocortical carcinoma, Breast Carcinoma, Colorectal Carcinoma, Craniopharyngioma, EXUDATIVE VITREORETINOPATHY 7, Fibromatosis, Aggressive, Fibrosis, Liver, Hepatoblastoma, Liver carcinoma, Malignant neoplasm of ovary, Malignant neoplasm of prostate, Medulloblastoma, melanoma, MENTAL RETARDATION, AUTOSOMAL DOMINANT 19, ovarian neoplasm, Pilomatrixoma, Squamous…	C0152013, C0206686, C0678222, C0009402, C0010276, C4539767, C0079218, C0239946, C0206624, C2239176, C1140680, C0376358, C0025149, C0025202, C3554449, C0919267, C0206711, C0279626	NVP-TNKS656,BC21,Everolimus,Triciribine,CEQ508,dexamethasone,ANTI-PD-L1 MONOCLONAL ANTIBODY,DB03904,EOSIN_Y,(+/-)-HYDNOCARPIN,Letrozole,ANTI-CTLA-4 MONOCLONAL ANTIBODY,FLUORESCEIN SODIUM,celecoxib,lenalidomide,Imatinib,CWP232291,GNF-PF-1852,C 82,DITHIAZANINE IODIDE,PMED-1,CEQ-508,thalidomide,Vantictumab,CID 3237815,SODIUM 2-PHENOXYBENZOATE,Trametinib,Temsirolimus,cyclophosphamide,Recombinant huma…	limma	0.173686	0.62376
1658	EMC4	S36	EMC4 S36	Q5J8M3	Con vs MC58	0.17791	0.620542	6.75024	-0.264473	0.196791	0.649682	1	limma	0.832503				limma	0.196791	0.649682
1659	MYO9B	S1354	MYO9B S1354	Q13459	Con vs MC58	1.09748	1	6.77632	-0.0413657	0.798101	0.939514	1	limma	0.971735	Celiac Disease	C0007570	SALT,STREPTOZOTOCIN,PTHRP,WORTMANNIN,TESTOSTERONE,PROPYLTHIOURACIL,CAPTOPRIL,FELODIPINE,CAFFEINE,NIFEDIPINE,DIBUCAINE,BCM	limma	0.7981	0.939514
1663	EIF2A	S506	EIF2A S506	Q9BY44	Con vs MC58	0.391267	0.828036	6.70482	-0.252211	0.407362	0.788962	1	limma	0.839609				limma	0.407362	0.788962
1664	Q15149-4	S583	Q15149-4 S583	Q15149-4; Q15149	Con vs MC58	1.09748	1	6.61686	0.107518	0.66295	0.903077	1	limma	1.07737				limma	0.66295	0.903077
1665	FNBP1	S296	FNBP1 S296	Q96RU3	Con vs MC58	0.111347	0.537748	6.68101	-0.309086	0.1118	0.537682	1	limma	0.807153				limma	0.1118	0.537682
1666	IRS2	S679	IRS2 S679	Q9Y4H2	Con vs MC58	0.902523	0.986881	6.75707	0.0373265	0.886505	0.967961	1	limma	1.02621	Diabetes Mellitus, Experimental, Diabetes Mellitus, Non-Insulin-Dependent	C0011853, C0011860	DEXAMETHASONE,ASPIRIN,INSULIN,DUAL IGF-1R/INSR INHIBITOR BMS-754807	limma	0.886505	0.967961
1667	PNPLA2	S404	PNPLA2 S404	Q96AD5	Con vs MC58	0.391267	0.828036	6.62575	-0.299578	0.13409	0.570493	1	limma	0.81249	Neutral Lipid Storage Disease with Myopathy	C1853136		limma	0.13409	0.570493
1668	ZC3HAV1	T273,S275	ZC3HAV1 T273,S275	Q7Z2W4	Con vs MC58	0.902523	0.986881	6.69674	0.0726215	0.693971	0.9114	1	limma	1.05163				limma	0.693971	0.9114
1669	P51858	P51858	P51858	P51858	Con vs MC58	0.540291	0.903764	6.73429	-0.23948	0.336301	0.756154	1	limma	0.847051				limma	0.336301	0.756154
1670	CRTC2	S433	CRTC2 S433	Q53ET0	Con vs MC58	0.540291	0.903764	6.63165	0.0023992	0.990825	0.996631	1	limma	1.00166				limma	0.990825	0.996631
1671	MYCBP2	S3505	MYCBP2 S3505	O75592	Con vs MC58	0.17791	0.620542	6.58982	-0.263273	0.254054	0.708639	1	limma	0.833196				limma	0.254054	0.708639
1672	P04406	P04406	P04406	P04406	Con vs MC58	0.902523	0.986881	5.95599	-0.144068	0.618549	0.88704	1	limma	0.904964				limma	0.618549	0.88704
1673	NUP107	S37	NUP107 S37	P57740	Con vs MC58	0.0661926	0.435922	6.6236	0.502391	0.0301386	0.313274	1	limma	1.41656	NEPHROTIC SYNDROME, TYPE 11	C4225228	Platinum compounds	limma	0.0301386	0.313274
1674	Q9BX66-5	S341	Q9BX66-5 S341	Q9BX66-5	Con vs MC58	0.713303	0.945133	6.70843	-0.256201	0.400543	0.788369	1	limma	0.83729				limma	0.400543	0.788369
1675	ARHGAP18	T158	ARHGAP18 T158	Q8N392	Con vs MC58	0.902523	0.986881	6.5707	0.0797304	0.72479	0.918797	1	limma	1.05682				limma	0.72479	0.918797
1676	PPP1R7	S24,S27	PPP1R7 S24,S27	Q15435	Con vs MC58	0.713303	0.945133	6.75926	-0.224666	0.372666	0.774974	1	limma	0.855793				limma	0.372666	0.774974
1677	HDGF	S132,S133	HDGF S132,S133	P51858	Con vs MC58	0.902523	0.986881	6.57554	-0.691415	0.234504	0.689359	1	limma	0.619246				limma	0.234504	0.689359
1680	POLD3	S307	POLD3 S307	Q15054	Con vs MC58	0.902523	0.986881	6.71892	-0.0223883	0.932836	0.981252	1	limma	0.984601				limma	0.932836	0.981252
1681	UBN2	S13	UBN2 S13	Q6ZU65	Con vs MC58	0.111347	0.537748	6.67855	0.326741	0.11034	0.535632	1	limma	1.25418				limma	0.11034	0.535632
1682	RAB11FIP5	S307	RAB11FIP5 S307	Q9BXF6	Con vs MC58	0.111347	0.537748	6.67387	0.272963	0.110292	0.535632	1	limma	1.20829				limma	0.110292	0.535632
1683	UHRF1BP1	S1103,S1106	UHRF1BP1 S1103,S1106	Q6BDS2	Con vs MC58	0.540291	0.903764	6.72929	0.030833	0.849369	0.958818	1	limma	1.0216				limma	0.849369	0.958818
1684	TFPT	S180	TFPT S180	P0C1Z6	Con vs MC58	0.540291	0.903764	6.817	0.0859694	0.651753	0.899653	1	limma	1.0614				limma	0.651753	0.899653
1687	ASAP1	S843	ASAP1 S843	Q9ULH1	Con vs MC58	0.391267	0.828036	6.66394	-0.390624	0.151433	0.592828	1	limma	0.7628				limma	0.151433	0.592828
1688	XPC	S884	XPC S884	Q01831	Con vs MC58	0.902523	0.986881	6.60168	-0.0292232	0.939259	0.981252	1	limma	0.979948	melanoma, Squamous cell carcinoma, Xeroderma Pigmentosum, XERODERMA PIGMENTOSUM, COMPLEMENTATION GROUP C	C0025202, C0007137, C0043346, C2752147	Platinum compounds,cisplatin	limma	0.939259	0.981252
1689	XPC	S883,S884	XPC S883,S884	Q01831	Con vs MC58	0.902523	0.986881	6.67622	0.114729	0.659297	0.903033	1	limma	1.08277	melanoma, Squamous cell carcinoma, Xeroderma Pigmentosum, XERODERMA PIGMENTOSUM, COMPLEMENTATION GROUP C	C0025202, C0007137, C0043346, C2752147	Platinum compounds,cisplatin	limma	0.659297	0.903033
1692	PLEKHA7	S612	PLEKHA7 S612	Q6IQ23	Con vs MC58	0.0373364	0.357879	6.62802	0.432488	0.0244698	0.277644	1	limma	1.34956				limma	0.0244698	0.277644
1693	MORC2	S743	MORC2 S743	Q9Y6X9	Con vs MC58	0.622753	0.945133	6.5616	0.200868	0.376593	0.774974	1	limma	1.14939	CHARCOT-MARIE-TOOTH DISEASE, AXONAL, TYPE 2Z	C4225243		limma	0.376593	0.774974
1695	PGAM1	S118	PGAM1 S118	P18669	Con vs MC58	0.270344	0.745524	6.71681	0.213232	0.190421	0.644935	1	limma	1.15928				limma	0.190421	0.644935
1697	O14974	O14974	O14974	O14974	Con vs MC58	0.391267	0.828036	6.79313	-0.433652	0.105093	0.525044	1	limma	0.740385				limma	0.105093	0.525044
1698	Q15345	Q15345	Q15345	Q15345	Con vs MC58	0.0199645	0.273477	6.45745	-1.80442	4.89537e-05	0.0131721	1	limma	0.286296				limma	4.89537e-05	0.0131721
1699	TRIM28	S49	TRIM28 S49	Q13263	Con vs MC58	0.270344	0.745524	6.68618	0.384621	0.13814	0.579035	1	limma	1.30552	Nephroblastoma	C0027708		limma	0.13814	0.579035
1701	EXPH5	S1444	EXPH5 S1444	Q8NEV8	Con vs MC58	0.540291	0.903764	6.68154	-0.194905	0.375061	0.774974	1	limma	0.873631	EPIDERMOLYSIS BULLOSA, NONSPECIFIC, AUTOSOMAL RECESSIVE	C3554367		limma	0.375061	0.774974
1703	O15231-3	O15231-3	O15231-3	O15231-3	Con vs MC58	0.17791	0.620542	6.75193	-0.421059	0.0953322	0.502127	1	limma	0.746876				limma	0.0953322	0.502127
1704	Q86TB9-4	S179	Q86TB9-4 S179	Q86TB9-4	Con vs MC58	0.270344	0.745524	6.61952	-0.366316	0.0965228	0.503603	1	limma	0.775761				limma	0.0965228	0.503603
1705	KANK1	S325	KANK1 S325	Q14678	Con vs MC58	0.902523	0.986881	6.70149	0.196826	0.249686	0.706661	1	limma	1.14617	Cerebral Palsy, Spastic Quadriplegic, 2	C2752061		limma	0.249686	0.706661
1706	USP8	S718	USP8 S718	P40818	Con vs MC58	0.902523	0.986881	6.7759	-0.0398455	0.85191	0.959344	1	limma	0.972759	Pituitary-dependent Cushing's disease	C0221406		limma	0.85191	0.959344
1708	EPB41L1	S650	EPB41L1 S650	Q9H4G0	Con vs MC58	0.391267	0.828036	6.68748	0.193472	0.301864	0.741762	1	limma	1.14351	MENTAL RETARDATION, AUTOSOMAL DOMINANT 11	C3280285		limma	0.301864	0.741762
1709	LIG1	S141	LIG1 S141	P18858	Con vs MC58	1.09748	1	6.74299	-0.0795459	0.755923	0.928773	1	limma	0.946355				limma	0.755923	0.928773
1710	LIG1	S141	LIG1 S141	P18858	Con vs MC58	0.713303	0.945133	6.65058	0.109204	0.552838	0.859134	1	limma	1.07863				limma	0.552838	0.859134
1714	REPS1	S482	REPS1 S482	Q96D71	Con vs MC58	0.270344	0.745524	6.73789	-0.249278	0.324911	0.751423	1	limma	0.841317				limma	0.324911	0.751423
1715	CDC42EP1	S192	CDC42EP1 S192	Q00587	Con vs MC58	0.0661926	0.435922	6.72647	0.237387	0.106404	0.526878	1	limma	1.17886				limma	0.106404	0.526878
1718	P55884	P55884	P55884	P55884	Con vs MC58	0.713303	0.945133	6.70806	0.0169138	0.916926	0.977657	1	limma	1.01179				limma	0.916926	0.977657
1719	MCM2	T39	MCM2 T39	P49736	Con vs MC58	0.713303	0.945133	6.62441	0.0871315	0.691832	0.911004	1	limma	1.06226	DEAFNESS, AUTOSOMAL DOMINANT 70	C4310775		limma	0.691832	0.911004
1720	GRHL3	S493	GRHL3 S493	Q8TE85	Con vs MC58	1.09748	1	6.75912	-0.0181321	0.924021	0.979336	1	limma	0.98751	Van der Woude syndrome, Van der Woude syndrome 2	C0175697, C1847604		limma	0.924021	0.979336
1723	Q9UBF8-2	S294	Q9UBF8-2 S294	Q9UBF8-2	Con vs MC58	0.902523	0.986881	6.75223	0.014091	0.92333	0.979336	1	limma	1.00981				limma	0.92333	0.979336
1724	PHIP	S1783	PHIP S1783	Q8WWQ0	Con vs MC58	0.540291	0.903764	6.72592	0.0815156	0.643913	0.895394	1	limma	1.05813	DEVELOPMENTAL DELAY, INTELLECTUAL DISABILITY, OBESITY, AND DYSMORPHIC FEATURES	C4693860		limma	0.643913	0.895394
1725	ESYT1	S1034	ESYT1 S1034	Q9BSJ8	Con vs MC58	0.17791	0.620542	6.69842	0.130527	0.376287	0.774974	1	limma	1.09469				limma	0.376287	0.774974
1727	LIMK1	S298	LIMK1 S298	P53667	Con vs MC58	0.111347	0.537748	6.62078	-0.590663	0.0358272	0.346944	1	limma	0.664038	Williams Syndrome	C0175702	PAZOPANIB,GO-6976,CENISERTIB,TAE-684,BMS-345541,TCMDC-125758,249565797,DB12010,SB-220025,RG-1530,363894217,CHIR-99021,249565799,JNJ-7706621,249565831,DNDI1417467,DACTOLISIB,GW843682X,SORAFENIB,DB08912,TOZASERTIB,384403681,DOVITINIB,363894133,GEFITINIB,249565832,249565798,363894134,ILORASERTIB,ALISERTIB,KENPAULLONE,LAUROGUADINE,DASATINIB	limma	0.0358272	0.346944
1728	KNL1	S60	KNL1 S60	Q8NG31	Con vs MC58	0.270344	0.745524	6.75089	-0.325061	0.125335	0.561401	1	limma	0.798264	MICROCEPHALY 4, PRIMARY, AUTOSOMAL RECESSIVE	C1858516		limma	0.125335	0.561401
1729	FOXK1	S420,S428	FOXK1 S420,S428	P85037	Con vs MC58	0.111347	0.537748	6.70466	0.332708	0.0545836	0.414549	1	limma	1.25938				limma	0.0545836	0.414549
1731	PDLIM1	S130	PDLIM1 S130	O00151	Con vs MC58	0.0199645	0.273477	6.59758	0.823222	0.0015897	0.0732486	1	limma	1.76935				limma	0.0015897	0.0732486
1732	SOS1	S1134	SOS1 S1134	Q07889	Con vs MC58	0.0481402	0.435922	6.739	-0.482635	0.0383885	0.358483	1	limma	0.715669	Noonan Syndrome, Noonan Syndrome 4	C0028326, C1853120	385612239,IL-6	limma	0.0383885	0.358483
1734	CHAF1A	S873	CHAF1A S873	Q13111	Con vs MC58	0.805701	0.986881	6.73293	0.0310372	0.850665	0.959131	1	limma	1.02175				limma	0.850665	0.959131
1735	Q13620-1	T31	Q13620-1 T31	Q13620-1	Con vs MC58	0.391267	0.828036	6.71168	0.332596	0.177959	0.627103	1	limma	1.25928				limma	0.177959	0.627103
1736	PLEKHG6	S645	PLEKHG6 S645	Q3KR16	Con vs MC58	0.902523	0.986881	6.76922	0.0814503	0.648039	0.897157	1	limma	1.05808				limma	0.648039	0.897157
1737	KIF13B	S1797	KIF13B S1797	Q9NQT8	Con vs MC58	0.902523	0.986881	6.79905	0.0835983	0.744859	0.926632	1	limma	1.05966				limma	0.744859	0.926632
1738	AKAP12	S283	AKAP12 S283	Q02952	Con vs MC58	0.713303	0.945133	6.7176	-0.0188444	0.899637	0.971964	1	limma	0.987023				limma	0.899637	0.971964
1740	MTCL1	S1808	MTCL1 S1808	Q9Y4B5	Con vs MC58	0.391267	0.828036	6.70858	0.126804	0.522973	0.847963	1	limma	1.09187				limma	0.522973	0.847963
1741	SRRM2	S351,S353	SRRM2 S351,S353	Q9UQ35	Con vs MC58	0.713303	0.945133	6.63699	-0.0363585	0.902158	0.972091	1	limma	0.975113				limma	0.902158	0.972091
1743	PCNP	S53	PCNP S53	Q8WW12	Con vs MC58	0.270344	0.745524	6.74989	-0.173485	0.36111	0.773777	1	limma	0.886698				limma	0.36111	0.773777
1744	RHPN2	T606	RHPN2 T606	Q8IUC4	Con vs MC58	0.713303	0.945133	6.79134	-0.044422	0.769748	0.932693	1	limma	0.969678				limma	0.769748	0.932693
1745	SRRM2	S351,S353	SRRM2 S351,S353	Q9UQ35	Con vs MC58	1.09748	1	6.71903	-0.00333851	0.981314	0.995125	1	limma	0.997689				limma	0.981314	0.995125
1746	Q8IUC4	Q8IUC4	Q8IUC4	Q8IUC4	Con vs MC58	0.540291	0.903764	6.76474	0.11612	0.472336	0.822372	1	limma	1.08382				limma	0.472336	0.822372
1747	ZNF462	S295	ZNF462 S295	Q96JM2	Con vs MC58	0.270344	0.745524	6.76284	-0.176818	0.249902	0.706742	1	limma	0.884652				limma	0.249902	0.706742
1750	PIKFYVE	S307	PIKFYVE S307	Q9Y2I7	Con vs MC58	0.111347	0.537748	6.64767	0.453431	0.112925	0.540521	1	limma	1.36929	Fleck corneal dystrophy	C1562113	LAM-002,Apilimod dimesylate,363894153	limma	0.112925	0.540521
1751	CNNM4	S664	CNNM4 S664	Q6P4Q7	Con vs MC58	0.713303	0.945133	6.70201	-0.0461536	0.812296	0.941146	1	limma	0.968515	Jalili syndrome	C3495589		limma	0.812296	0.941146
1752	CBY1	S20	CBY1 S20	Q9Y3M2	Con vs MC58	0.0373364	0.357879	5.48502	0.485307	0.0684947	0.455061	1	limma	1.39988				limma	0.0684947	0.455061
1753	SHROOM1	S188	SHROOM1 S188	Q2M3G4	Con vs MC58	0.902523	0.986881	6.64989	0.054605	0.796099	0.939389	1	limma	1.03857				limma	0.796099	0.939389
1754	Q12955-4	S914,S917	Q12955-4 S914,S917	Q12955-4	Con vs MC58	0.713303	0.945133	6.71955	-0.0442893	0.78057	0.935682	1	limma	0.969767				limma	0.78057	0.935682
1755	Q12955-4	S917	Q12955-4 S917	Q12955-4	Con vs MC58	0.540291	0.903764	6.66644	-0.135668	0.41196	0.793787	1	limma	0.910248				limma	0.41196	0.793787
1756	SLC9A3R1	S290	SLC9A3R1 S290	O14745	Con vs MC58	0.0661926	0.435922	6.75863	-0.353134	0.0549495	0.414944	1	limma	0.782881	Nephrolithiasis-Osteoporosis, Hypophosphatemic, 2	C2676782		limma	0.0549495	0.414944
1758	PRAG1	S696	PRAG1 S696	Q86YV5	Con vs MC58	0.713303	0.945133	6.71476	-0.150673	0.384335	0.774974	1	limma	0.90083				limma	0.384335	0.774974
1759	BRAF	S729	BRAF S729	P15056	Con vs MC58	0.270344	0.745524	6.70269	0.224405	0.217729	0.670277	1	limma	1.1683	Adenocarcinoma of large intestine, Adenocarcinoma of lung (disorder), Anaplastic astrocytoma, Carcinoma of lung, Cardio-facio-cutaneous syndrome, Colorectal Carcinoma, Costello syndrome (disorder), Craniopharyngioma, Cutaneous Melanoma, Glioma, Hairy Cell Leukemia, Histiocytosis, Langerhans-Cell, LEOPARD Syndrome, LEOPARD SYNDROME 3, Malignant neoplasm of lung, Malignant neoplasm of ovary, Melano…	C1319315, C0152013, C0334579, C0684249, C1275081, C0009402, C0587248, C0010276, C0151779, C0017638, C0023443, C0019621, C0175704, C3150971, C0242379, C1140680, C0027962, C0025202, C0026764, C0007131, C0028326, C3150970, C0919267, C0238463, C0334583, C0549473, C0040136	TRAMETINIB DIMETHYL SULFOXIDE,DUAL IGF-1R/INSR INHIBITOR BMS-754807,AMG 232,PLX3397,DB06999,PLX7904,PLX8394,Vemurafenib,Pimasertib,vemurafenib,GSK2126458,INU-152,U0126,RAF265,Panitumumab,RO-5212054,ARQ 736,DASATINIB,CHEMBL3545263,CCT196969,Selumetinib,PIMASERTIB,MK2206,SHP099,Binimetinib,Trametinib,GDC-0941,DB08896,GSK 2118436,310264724,CHEMBL3545246,CGM097,DABRAFENIB,VEMURAFENIB,MEK162,RO5212054…	limma	0.217729	0.670277
1760	Q14451	Q14451	Q14451	Q14451	Con vs MC58	0.0199645	0.273477	6.7323	0.399381	0.0237085	0.273119	1	limma	1.31894				limma	0.0237085	0.273119
1762	Q86W92-2	S534	Q86W92-2 S534	Q86W92-2	Con vs MC58	0.111347	0.537748	5.88497	0.45245	0.0689896	0.456492	1	limma	1.36836				limma	0.0689895	0.456492
1763	CCNY	S326	CCNY S326	Q8ND76	Con vs MC58	0.270344	0.745524	6.57766	0.334335	0.29999	0.739569	1	limma	1.2608				limma	0.29999	0.739569
1765	RAB11FIP4	S527	RAB11FIP4 S527	Q86YS3	Con vs MC58	0.0373364	0.357879	6.64842	-0.307207	0.0760717	0.468239	1	limma	0.808205				limma	0.0760717	0.468239
1766	PKP3	S123	PKP3 S123	Q9Y446	Con vs MC58	0.17791	0.620542	6.70452	0.292858	0.0914472	0.499973	1	limma	1.22506				limma	0.0914472	0.499973
1769	DOCK7	S888	DOCK7 S888	Q96N67	Con vs MC58	0.391267	0.828036	6.65254	-0.136519	0.505609	0.838186	1	limma	0.909712	EPILEPTIC ENCEPHALOPATHY, EARLY INFANTILE, 23	C4014492		limma	0.505609	0.838186
1770	JUP	S665	JUP S665	P14923	Con vs MC58	0.111347	0.537748	6.77529	-0.195201	0.179456	0.628441	1	limma	0.873451	Arrhythmogenic Right Ventricular Dysplasia, Familial, 12, Naxos disease	C1969081, C1832600	DB14487,DB01593	limma	0.179456	0.628441
1771	PRKAR2A	S99	PRKAR2A S99	P13861	Con vs MC58	0.0199645	0.273477	6.56596	0.600365	0.0116897	0.192144	1	limma	1.5161				limma	0.0116897	0.192144
1774	DENND1B	S652	DENND1B S652	Q6P3S1	Con vs MC58	0.17791	0.620542	6.71114	-0.196482	0.313231	0.748273	1	limma	0.872676				limma	0.313231	0.748273
1777	AHNAK	T158	AHNAK T158	Q09666	Con vs MC58	0.0661926	0.435922	6.5839	0.245461	0.12183	0.555609	1	limma	1.18547				limma	0.12183	0.555609
1778	P50548	P50548	P50548	P50548	Con vs MC58	0.391267	0.828036	6.6536	-0.318703	0.140659	0.58001	1	limma	0.80179	CHITAYAT SYNDROME, CRANIOSYNOSTOSIS 4, Scaphycephaly	C4310679, C3806917, C0265534		limma	0.140659	0.58001
1779	SCRIB	S1378	SCRIB S1378	Q14160	Con vs MC58	0.391267	0.828036	6.60354	-0.270504	0.217248	0.669781	1	limma	0.82903				limma	0.217248	0.669781
1780	FBL	S124	FBL S124	P22087	Con vs MC58	0.540291	0.903764	6.76354	-0.187873	0.378544	0.774974	1	limma	0.877899				limma	0.378544	0.774974
1782	NUMA1	T2000	NUMA1 T2000	Q14980	Con vs MC58	0.270344	0.745524	6.60654	0.636793	0.108389	0.531027	1	limma	1.55487	Acute Promyelocytic Leukemia	C0023487	calcium channel blockers	limma	0.108389	0.531027
1783	TNFRSF10D	S263	TNFRSF10D S263	Q9UBN6	Con vs MC58	0.17791	0.620542	6.66687	-0.149079	0.283461	0.731367	1	limma	0.901826				limma	0.283461	0.731367
1784	IRS2	S560	IRS2 S560	Q9Y4H2	Con vs MC58	0.270344	0.745524	6.65635	-0.248114	0.292555	0.73568	1	limma	0.841997	Diabetes Mellitus, Experimental, Diabetes Mellitus, Non-Insulin-Dependent	C0011853, C0011860	DEXAMETHASONE,ASPIRIN,INSULIN,DUAL IGF-1R/INSR INHIBITOR BMS-754807	limma	0.292555	0.73568
1785	CHCHD6	S13	CHCHD6 S13	Q9BRQ6	Con vs MC58	0.17791	0.620542	6.67833	-0.283635	0.164399	0.613418	1	limma	0.821519				limma	0.164399	0.613418
1786	TNS3	S901	TNS3 S901	Q68CZ2	Con vs MC58	0.270344	0.745524	6.74416	0.106737	0.501378	0.836697	1	limma	1.07679				limma	0.501378	0.836697
1788	SRRM2	S876	SRRM2 S876	Q9UQ35	Con vs MC58	0.902523	0.986881	6.73731	-0.0279261	0.834923	0.952788	1	limma	0.980829				limma	0.834923	0.952788
1789	EIF4EBP1	T37,T46	EIF4EBP1 T37,T46	Q13541	Con vs MC58	0.17791	0.620542	6.73463	0.149104	0.342769	0.759982	1	limma	1.10888				limma	0.342769	0.759982
1790	NCOA7	S89	NCOA7 S89	Q8NI08	Con vs MC58	0.17791	0.620542	6.77423	0.27828	0.152603	0.595705	1	limma	1.21275				limma	0.152603	0.595705
1793	Q12955-4	S1473	Q12955-4 S1473	Q12955-4	Con vs MC58	0.0373364	0.357879	6.69634	0.478967	0.0165014	0.230812	1	limma	1.39375				limma	0.0165014	0.230812
1795	SRRM1	S605,S607	SRRM1 S605,S607	Q8IYB3	Con vs MC58	1.09748	1	6.75435	-0.151501	0.511425	0.839591	1	limma	0.900313				limma	0.511425	0.839591
1796	LATS1	S278	LATS1 S278	O95835	Con vs MC58	0.540291	0.903764	6.6759	0.0808235	0.637488	0.891603	1	limma	1.05762				limma	0.637488	0.891603
1802	VPS50	S559	VPS50 S559	Q96JG6	Con vs MC58	0.391267	0.828036	6.74757	-0.154523	0.546388	0.858015	1	limma	0.898429				limma	0.546389	0.858015
1803	USP14	S143	USP14 S143	P54578	Con vs MC58	0.805701	0.986881	6.74248	-0.0265739	0.823486	0.947771	1	limma	0.981749				limma	0.823486	0.947771
1804	KDM2A	T713,S718	KDM2A T713,S718	Q9Y2K7	Con vs MC58	0.111347	0.537748	6.7109	-0.215178	0.17038	0.621212	1	limma	0.86144				limma	0.17038	0.621212
1806	ANLN	T320,S323	ANLN T320,S323	Q9NQW6	Con vs MC58	0.902523	0.986881	6.6976	0.19949	0.494215	0.833568	1	limma	1.14829	FOCAL SEGMENTAL GLOMERULOSCLEROSIS 8	C4014993		limma	0.494215	0.833568
1808	Q2PPJ7	Q2PPJ7	Q2PPJ7	Q2PPJ7	Con vs MC58	0.17791	0.620542	6.70604	-0.593227	0.0677109	0.455061	1	limma	0.662859				limma	0.0677109	0.455061
1809	MYO5B	S1644	MYO5B S1644	Q9ULV0	Con vs MC58	0.0661926	0.435922	6.65623	-0.368898	0.0713092	0.458879	1	limma	0.774374	Microvillus inclusion disease	C0341306		limma	0.0713092	0.458879
1810	TTC33	S197	TTC33 S197	Q6PID6	Con vs MC58	0.713303	0.945133	6.7548	0.0142033	0.935882	0.981252	1	limma	1.00989				limma	0.935882	0.981252
1812	NF1	S2543	NF1 S2543	P21359	Con vs MC58	1.09748	1	6.724	-0.0183704	0.920933	0.979336	1	limma	0.987347	Cafe-au-lait macules with pulmonary stenosis, Glioma, Juvenile Myelomonocytic Leukemia, melanoma, neurofibroma, Neurofibromatosis 1, NEUROFIBROMATOSIS, FAMILIAL SPINAL, Neurofibromatosis-Noonan syndrome	C0553586, C0017638, C0349639, C0025202, C0027830, C0027831, C1834235, C2931482	MEK162,VEMURAFENIB,Selumetinib,PD-325901,SELUMETINIB,MEK INHIBITOR PD0325901,JQ1 COMPOUND,Everolimus,Vinblastine,SIROLIMUS,Trametinib,Dasatinib,Bevacizumab,TRAMETINIB,Tamoxifen,Pazopanib,Trametinib,Imatinib,Cediranib,PLX3397,Cobimetinib,Tipifarnib,TRAMETINIB,Nilotinib,BINIMETINIB,GDC-0973,Sirolimus,Vemurafenib,RAFAMETINIB,PIMASERTIB,Erlotinib,DABRAFENIB,SELUMETINIB,Sorafenib	limma	0.920933	0.979336
1817	ADAM17	S791	ADAM17 S791	P78536	Con vs MC58	0.0661926	0.435922	6.67812	0.283103	0.151727	0.592901	1	limma	1.21681	INFLAMMATORY SKIN AND BOWEL DISEASE, NEONATAL, 1	C3280501	178103981,DB07145,MARIMASTAT,Apratastat,DB07964,GW-3333,252166880,DB07189,DB07233,178103123,INCB7839,DB07147,Aderbasib,348353646,DB07079,DB06943,CB7969312,178103096,DB07121	limma	0.151727	0.592901
1818	SRRM1	T614,S616	SRRM1 T614,S616	Q8IYB3	Con vs MC58	0.540291	0.903764	6.70101	-0.414717	0.210026	0.663298	1	limma	0.750167				limma	0.210026	0.663298
1819	Q13595	S260,S262	Q13595 S260,S262	Q13595; P62995	Con vs MC58	0.270344	0.745524	6.58857	-0.43226	0.127538	0.563547	1	limma	0.7411				limma	0.127538	0.563547
1823	Q9UHD8-7	S11	Q9UHD8-7 S11	Q9UHD8-7; Q9UHD8-2; Q9UHD8	Con vs MC58	0.391267	0.828036	6.67518	0.187854	0.414864	0.795672	1	limma	1.13907				limma	0.414864	0.795672
1824	DOCK7	S180	DOCK7 S180	Q96N67	Con vs MC58	0.270344	0.745524	6.74514	0.162788	0.359885	0.772108	1	limma	1.11945	EPILEPTIC ENCEPHALOPATHY, EARLY INFANTILE, 23	C4014492		limma	0.359884	0.772108
1825	MYO7B	S904	MYO7B S904	Q6PIF6	Con vs MC58	0.902523	0.986881	6.74452	-0.327785	0.203967	0.659705	1	limma	0.796759				limma	0.203967	0.659705
1826	Q9UHD8-7	S11	Q9UHD8-7 S11	Q9UHD8-7; Q9UHD8-2; Q9UHD8	Con vs MC58	0.713303	0.945133	6.72293	-0.000922773	0.994598	0.997344	1	limma	0.999361				limma	0.994598	0.997344
1827	CENPA	S17,S19	CENPA S17,S19	P49450	Con vs MC58	0.111347	0.537748	6.67687	-0.50207	0.0575929	0.419315	1	limma	0.706093				limma	0.0575929	0.419315
1828	RBL1	T369	RBL1 T369	P28749	Con vs MC58	0.111347	0.537748	6.48704	0.958531	0.00471279	0.125932	1	limma	1.94333				limma	0.00471279	0.125932
1829	SRRM1	T581,S583	SRRM1 T581,S583	Q8IYB3	Con vs MC58	0.540291	0.903764	6.71556	-0.379096	0.191618	0.644935	1	limma	0.768919				limma	0.191618	0.644935
1830	RBL1	T369	RBL1 T369	P28749	Con vs MC58	0.17791	0.620542	6.57235	0.685221	0.027288	0.295384	1	limma	1.60795				limma	0.027288	0.295384
1831	MACROH2A2	S129	MACROH2A2 S129	Q9P0M6	Con vs MC58	0.109855	0.537748	6.74874	0.232695	0.128974	0.564947	1	limma	1.17503				limma	0.128974	0.564947
1834	MTDH	S568	MTDH S568	Q86UE4	Con vs MC58	0.0373364	0.357879	6.72209	0.522368	0.0377017	0.35684	1	limma	1.43631				limma	0.0377017	0.35684
1835	LIMA1	S365	LIMA1 S365	Q9UHB6	Con vs MC58	0.713303	0.945133	6.78063	-0.182727	0.446073	0.813644	1	limma	0.881036				limma	0.446073	0.813644
1836	SMAP	S17	SMAP S17	O00193	Con vs MC58	0.902523	0.986881	6.7513	-0.114937	0.576541	0.865571	1	limma	0.923423				limma	0.576541	0.865571
1837	SMAP	S17	SMAP S17	O00193	Con vs MC58	0.713303	0.945133	6.70334	-0.0574406	0.706899	0.914175	1	limma	0.960967				limma	0.706899	0.914175
1838	Q86W92-2	S534	Q86W92-2 S534	Q86W92-2	Con vs MC58	0.391267	0.828036	6.70678	0.207236	0.364095	0.774974	1	limma	1.15447				limma	0.364095	0.774974
1839	CCNY	S326	CCNY S326	Q8ND76	Con vs MC58	0.902523	0.986881	6.66728	0.16709	0.4493	0.815522	1	limma	1.12279				limma	0.4493	0.815522
1840	SNX3	S72	SNX3 S72	O60493	Con vs MC58	0.17791	0.620542	6.75217	-0.248358	0.146069	0.586018	1	limma	0.841854				limma	0.146069	0.586018
1844	TRIM24	S811	TRIM24 S811	O15164	Con vs MC58	1	1	6.77299	-0.128308	0.452366	0.81554	1	limma	0.914904				limma	0.452366	0.81554
1845	UBA1	S13	UBA1 S13	P22314	Con vs MC58	0.0661926	0.435922	6.64511	-0.82154	0.0319664	0.326334	1	limma	0.565838	Arthrogryposis multiplex congenita, distal, X-linked	C1844934	HYRTIOERECTINE B,HIMEIC ACID A,DB04119,DB04216	limma	0.0319664	0.326334
1847	Q6ZRS2	Q6ZRS2	Q6ZRS2	Q6ZRS2	Con vs MC58	0.0199645	0.273477	6.49411	-1.83787	1.1827e-05	0.00883879	1	limma	0.279734	Floating-harbor syndrome	C0729582		limma	1.1827e-05	0.00883879
1848	PIMREG	S16	PIMREG S16	Q9BSJ6	Con vs MC58	0.270344	0.745524	6.65398	-0.554265	0.151457	0.592828	1	limma	0.681004				limma	0.151457	0.592828
1850	MAP3K7	S439,S455	MAP3K7 S439,S455	O43318	Con vs MC58	1.09748	1	6.73175	-0.110072	0.673185	0.908016	1	limma	0.926542	Frontometaphyseal dysplasia, FRONTOMETAPHYSEAL DYSPLASIA 2	C0265293, C4310697	329968393,223366077,348353658,249565754,348353615,249565876,249565757,348353659,249565869	limma	0.673185	0.908016
1851	ARHGEF2	S886	ARHGEF2 S886	Q92974	Con vs MC58	0.713303	0.945133	6.73289	0.0364716	0.785375	0.935701	1	limma	1.0256	NEURODEVELOPMENTAL DISORDER WITH MIDBRAIN AND HINDBRAIN MALFORMATIONS	C4479613		limma	0.785375	0.935701
1862	MAP3K2	S331	MAP3K2 S331	Q9Y2U5	Con vs MC58	0.0661926	0.435922	6.73862	-0.531373	0.0497751	0.403612	1	limma	0.691896				limma	0.0497751	0.403612
1864	Q5VT52-5	S567	Q5VT52-5 S567	Q5VT52-5; Q5VT52	Con vs MC58	0.0199645	0.273477	6.77149	0.401197	0.00987506	0.17714	1	limma	1.3206				limma	0.00987506	0.17714
1867	CLN3	S12	CLN3 S12	Q13286	Con vs MC58	0.902523	0.986881	6.68378	0.065711	0.73304	0.922646	1	limma	1.0466	Adult Neuronal Ceroid Lipofuscinosis, Juvenile Neuronal Ceroid Lipofuscinosis, Late-Infantile Neuronal Ceroid Lipfuscinosis, Neuronal Ceroid-Lipofuscinoses	C0022797, C0751383, C0022340, C0027877		limma	0.73304	0.922646
1870	FAM83B	S466	FAM83B S466	Q5T0W9	Con vs MC58	0.391267	0.828036	6.67731	0.100534	0.526164	0.847963	1	limma	1.07217				limma	0.526164	0.847963
1871	VIRMA	S1579	VIRMA S1579	Q69YN4	Con vs MC58	0.713303	0.945133	6.61115	0.215298	0.481588	0.82911	1	limma	1.16094				limma	0.481588	0.82911
1873	FAM83B	S664	FAM83B S664	Q5T0W9	Con vs MC58	0.17791	0.620542	6.77074	0.129627	0.436318	0.81006	1	limma	1.09401				limma	0.436318	0.81006
1875	CIT	S582	CIT S582	O14578	Con vs MC58	0.540291	0.903764	6.73781	-0.100347	0.569308	0.865571	1	limma	0.932809	MICROCEPHALY 17, PRIMARY, AUTOSOMAL RECESSIVE	C4310723	DB12010	limma	0.569308	0.865571
1876	DUSP16	S627	DUSP16 S627	Q9BY84	Con vs MC58	0.0199645	0.273477	6.63808	-0.714054	0.00768216	0.158135	1	limma	0.609605				limma	0.00768216	0.158135
1877	ARHGAP12	S176	ARHGAP12 S176	Q8IWW6	Con vs MC58	0.902523	0.986881	6.73852	0.110217	0.610489	0.884305	1	limma	1.07939				limma	0.610489	0.884305
1879	CDK7	T170	CDK7 T170	P50613	Con vs MC58	0.713303	0.945133	6.70399	0.111634	0.474389	0.823893	1	limma	1.08045				limma	0.474389	0.823893
1880	Q9C0B5	Q9C0B5	Q9C0B5	Q9C0B5	Con vs MC58	0.902523	0.986881	6.14536	0.181703	0.699639	0.913216	1	limma	1.13422				limma	0.699639	0.913216
1882	Q86W92-2	S788	Q86W92-2 S788	Q86W92-2	Con vs MC58	0.391267	0.828036	6.79721	-0.217053	0.311907	0.747007	1	limma	0.860321				limma	0.311907	0.747007
1887	SLC4A2	S113	SLC4A2 S113	P04920	Con vs MC58	0.0661926	0.435922	6.71804	-0.204863	0.181732	0.632162	1	limma	0.867621	Autosomal Recessive Polycystic Kidney Disease	C0085548		limma	0.181732	0.632162
1889	MAP3K7	S439	MAP3K7 S439	O43318	Con vs MC58	0.540291	0.903764	6.70322	0.0405103	0.784452	0.935701	1	limma	1.02848	Frontometaphyseal dysplasia, FRONTOMETAPHYSEAL DYSPLASIA 2	C0265293, C4310697	329968393,223366077,348353658,249565754,348353615,249565876,249565757,348353659,249565869	limma	0.784452	0.935701
1891	PRKCD	S304	PRKCD S304	Q05655	Con vs MC58	0.0661926	0.435922	6.73661	-0.329751	0.0658859	0.44881	1	limma	0.795674	AUTOIMMUNE LYMPHOPROLIFERATIVE SYNDROME, TYPE III, Diabetes Mellitus, Experimental	C3809928, C0011853	TAE-684,[3H]-PHORBOL 12,13-DIBUTYRATE,GO-6976,DB05013,ETHANOL,CHEMBL565612,178101947,ENOXOLONE,CHEMBL574737,KAI-9803,CHEMBL608533,GSK-269962A,249565822,GNF-PF-2301,FASUDIL,PF-562271,CHEMBL3545332,ALSTERPAULLONE,SNS-314,ILORASERTIB,BRYOSTATIN-1,TETRADECANOYL PHORBOL ACETATE,KAI-9803,LAUROGUADINE,BRYOSTATIN,INGENOL MEBUTATE,249565629,178101880,ROTTLERIN,DB04376,135652702,SOPHORETIN,LY-2090314,RG-15…	limma	0.0658859	0.44881
1892	DNPH1	S12	DNPH1 S12	O43598	Con vs MC58	0.0199645	0.273477	6.50516	-1.27622	0.000275795	0.0296834	1	limma	0.412875				limma	0.000275795	0.0296834
1893	Q8N0Z3	Q8N0Z3	Q8N0Z3	Q8N0Z3	Con vs MC58	0.111347	0.537748	6.66637	-0.229533	0.145354	0.586018	1	limma	0.852911				limma	0.145354	0.586018
1895	Q92622	Q92622	Q92622	Q92622	Con vs MC58	0.713303	0.945133	6.7425	0.0743733	0.686955	0.910607	1	limma	1.0529	SPINOCEREBELLAR ATAXIA, AUTOSOMAL RECESSIVE 15	C3810326		limma	0.686955	0.910607
1896	KLC4	S566	KLC4 S566	Q9NSK0	Con vs MC58	0.0373364	0.357879	6.62026	-0.393314	0.0477083	0.397657	1	limma	0.761379				limma	0.0477083	0.397657
1898	LUC7L2	S384	LUC7L2 S384	Q9Y383	Con vs MC58	0.902523	0.986881	6.73375	-0.0194006	0.915199	0.977657	1	limma	0.986643				limma	0.915199	0.977657
1902	ARFGAP1	S361	ARFGAP1 S361	Q8N6T3	Con vs MC58	0.902523	0.986881	6.73769	-0.00900044	0.956249	0.987461	1	limma	0.993781				limma	0.956249	0.987461
1904	Q8TEW0	Q8TEW0	Q8TEW0	Q8TEW0	Con vs MC58	0.713303	0.945133	6.75252	-0.110243	0.58635	0.870093	1	limma	0.926432				limma	0.58635	0.870093
1906	Q13136	Q13136	Q13136	Q13136	Con vs MC58	0.713303	0.945133	6.72308	-0.268655	0.29167	0.735139	1	limma	0.830093				limma	0.29167	0.735139
1907	Q9P2D6	Q9P2D6	Q9P2D6	Q9P2D6	Con vs MC58	0.540291	0.903764	6.4697	-0.110441	0.821494	0.94722	1	limma	0.926305				limma	0.821494	0.94722
1908	P47736-4	P47736-4	P47736-4	P47736-4	Con vs MC58	0.17791	0.620542	6.76529	-0.149481	0.406913	0.788962	1	limma	0.901575				limma	0.406913	0.788962
1910	P30101	P30101	P30101	P30101	Con vs MC58	0.540291	0.903764	6.70434	0.0743241	0.714997	0.915868	1	limma	1.05287				limma	0.714997	0.915868
1911	Q6WKZ4	Q6WKZ4	Q6WKZ4	Q6WKZ4	Con vs MC58	0.713303	0.945133	6.76782	-0.0626214	0.701476	0.913888	1	limma	0.957523				limma	0.701476	0.913888
1912	RAB11FIP1	S435	RAB11FIP1 S435	Q6WKZ4	Con vs MC58	0.540291	0.903764	6.81561	-0.165403	0.388823	0.779259	1	limma	0.89168				limma	0.388823	0.779259
1913	IL1RAP	S557	IL1RAP S557	Q9NPH3	Con vs MC58	0.713303	0.945133	6.76894	0.046273	0.821797	0.947255	1	limma	1.03259				limma	0.821797	0.947255
1914	MAP7D1	S116	MAP7D1 S116	Q3KQU3	Con vs MC58	0.270344	0.745524	6.65693	-0.488988	0.22095	0.673129	1	limma	0.712525				limma	0.22095	0.673129
1915	TP53BP1	S265	TP53BP1 S265	Q12888	Con vs MC58	0.540291	0.903764	6.78483	-0.152372	0.364404	0.774974	1	limma	0.89977				limma	0.364404	0.774974
1916	MAP7D1	S116	MAP7D1 S116	Q3KQU3	Con vs MC58	0.391267	0.828036	6.75275	-0.170403	0.334891	0.756154	1	limma	0.888595				limma	0.334891	0.756154
1917	Q3KQU3	Q3KQU3	Q3KQU3	Q3KQU3	Con vs MC58	0.0661926	0.435922	6.72802	-0.191478	0.188425	0.641768	1	limma	0.875708				limma	0.188425	0.641768
1918	TGM2	S216	TGM2 S216	P21980	Con vs MC58	0.270344	0.745524	6.65962	0.403274	0.100868	0.515752	1	limma	1.32251				limma	0.100868	0.515752
1919	FAM83H	S925	FAM83H S925	Q6ZRV2	Con vs MC58	0.391267	0.828036	6.6649	0.236833	0.27586	0.725179	1	limma	1.1784	Amelogenesis Imperfecta, Amelogenesis Imperfecta, Type III	C0002452, C0399376		limma	0.27586	0.725179
1921	TNIK	S769	TNIK S769	Q9UKE5	Con vs MC58	0.713303	0.945133	6.76047	-0.0134028	0.949474	0.98558	1	limma	0.990753	MENTAL RETARDATION, AUTOSOMAL RECESSIVE 54	C4310755	DB12010,SB-202190,HESPERADIN,135652717,249565872,CEP-1347	limma	0.949474	0.98558
1922	P04083	P04083	P04083	P04083	Con vs MC58	0.17791	0.620542	6.73646	-0.414985	0.069483	0.457591	1	limma	0.750027	Liver Cirrhosis, Experimental	C0023893	RIMEXOLONE,DB14540,CLOCORTOLONE,PREDNISOLONE,BECLOMETHASONE,MOMETASONE,DB14649,METHYLPREDNISOLONE,AMCINONIDE,DB14669,PPD,DB14538,DB14631,CLOBETASOL,HYDROCORTISONE,PMA,DESOXIMETASONE,FLUMETHASONE PIVALATE,DB14543,Trastuzumab,DB14542,DIFLORASONE,ALCLOMETASONE,DB14541,PREDNISONE,ST 638,DESONIDE,PHORBOL MYRISTATE ACETATE,DB00741,DB01234,GLUCOCORTICOID,DEXAMETHASONE,DB00591,BETAMETHASONE,DEXAMETHASONE…	limma	0.069483	0.457591
1923	TOR1AIP1	S315	TOR1AIP1 S315	Q5JTV8	Con vs MC58	0.391267	0.828036	6.65593	0.328544	0.196257	0.648814	1	limma	1.25575	MYOPATHY, AUTOSOMAL RECESSIVE, WITH RIGID SPINE AND DISTAL JOINT CONTRACTURES	C4310731		limma	0.196257	0.648814
1926	SNRPD2	T12	SNRPD2 T12	P62316	Con vs MC58	0.17791	0.620542	6.72338	0.14856	0.335983	0.756154	1	limma	1.10846				limma	0.335983	0.756154
1927	Q96KQ4	Q96KQ4	Q96KQ4	Q96KQ4	Con vs MC58	0.540291	0.903764	6.73837	0.0638849	0.733071	0.922646	1	limma	1.04528				limma	0.733071	0.922646
1928	SETD2	S2080,S2082	SETD2 S2080,S2082	Q9BYW2	Con vs MC58	0.17791	0.620542	6.68241	0.180339	0.358737	0.771489	1	limma	1.13315	Conventional (Clear Cell) Renal Cell Carcinoma, LUSCAN-LUMISH SYNDROME	C0279702, C4085873	Cyclic octapeptide derivative 1,2,2-dimethylbenzopyran derivative 1,HIF-1alpha,PMID26882240-Compound-32,PX-478,Pyrrolidine carboxamide derivative 1,PMID26882240-Compound-2,2,2-dimethylbenzopyran derivative 2,Imidazo [1,2-a]pyridine compound 1,PMID26882240-Compound-14,2-Methoxyestradiol,Steroid derivative 1,Aromatic and heteroaryl compound 1,Aryl methoxyacrylate derivative 2,PMID26882240-Compound-…	limma	0.358737	0.771489
1929	ZNF280C	S80	ZNF280C S80	Q8ND82	Con vs MC58	1.09748	1	6.63418	0.0411983	0.865748	0.962978	1	limma	1.02897				limma	0.865748	0.962978
1930	DDB2	S26	DDB2 S26	Q92466	Con vs MC58	0.391267	0.828036	6.72206	-0.215993	0.322266	0.750371	1	limma	0.860953	XERODERMA PIGMENTOSUM, COMPLEMENTATION GROUP E	C1848411		limma	0.322266	0.750371
1932	LARP7	T257,S261	LARP7 T257,S261	Q4G0J3	Con vs MC58	0.540291	0.903764	6.70008	-0.248676	0.415396	0.795672	1	limma	0.841669	Microcephalic primordial dwarfism Alazami type	C3554439		limma	0.415396	0.795672
1933	LARP7	T257	LARP7 T257	Q4G0J3	Con vs MC58	0.902523	0.986881	6.66422	-0.334847	0.438452	0.812096	1	limma	0.792868	Microcephalic primordial dwarfism Alazami type	C3554439		limma	0.438452	0.812096
1934	ZNF106	S861	ZNF106 S861	Q9H2Y7	Con vs MC58	0.713303	0.945133	6.70846	0.00875583	0.964543	0.98909	1	limma	1.00609				limma	0.964543	0.98909
1935	NELFE	S51	NELFE S51	P18615	Con vs MC58	0.0199645	0.273477	6.7518	-0.401037	0.0098522	0.17714	1	limma	0.757314				limma	0.0098522	0.17714
1936	RTF1	S697	RTF1 S697	Q92541	Con vs MC58	0.17791	0.620542	6.69482	0.416801	0.114838	0.544831	1	limma	1.33496				limma	0.114838	0.544831
1937	BRD3	S263	BRD3 S263	Q15059	Con vs MC58	0.17791	0.620542	6.73806	-0.217993	0.201716	0.655773	1	limma	0.859761				limma	0.201716	0.655773
1940	Q92667	Q92667	Q92667	Q92667	Con vs MC58	0.902523	0.986881	6.61542	-0.0307342	0.939914	0.981252	1	limma	0.978922				limma	0.939914	0.981252
1941	PHKB	S27	PHKB S27	Q93100	Con vs MC58	0.540291	0.903764	6.76287	-0.0577635	0.800607	0.940038	1	limma	0.960752	Glycogen Storage Disease IXB	C0543514		limma	0.800607	0.940038
1943	CAMSAP2	S1319	CAMSAP2 S1319	Q08AD1	Con vs MC58	0.17791	0.620542	6.67128	0.348056	0.123259	0.557697	1	limma	1.27284				limma	0.123259	0.557697
1944	CIT	S440	CIT S440	O14578	Con vs MC58	0.391267	0.828036	6.74072	0.154357	0.296987	0.736205	1	limma	1.11293	MICROCEPHALY 17, PRIMARY, AUTOSOMAL RECESSIVE	C4310723	DB12010	limma	0.296987	0.736205
1948	SCRIB	S504	SCRIB S504	Q14160	Con vs MC58	1.09748	1	6.75624	-0.158557	0.458103	0.819797	1	limma	0.895921				limma	0.458103	0.819797
1950	MPZL1	Y263	MPZL1 Y263	O95297	Con vs MC58	0.540291	0.903764	6.70787	-0.327246	0.270694	0.722961	1	limma	0.797056				limma	0.270693	0.722961
1951	TRIP12	S312	TRIP12 S312	Q14669	Con vs MC58	1.09748	1	6.72929	0.00025189	0.998629	0.999425	1	limma	1.00017	MENTAL RETARDATION, AUTOSOMAL DOMINANT 49	C4540324		limma	0.998629	0.999425
1953	ZBED6	S381	ZBED6 S381	P86452	Con vs MC58	1.09748	1	6.6923	-0.0144773	0.946542	0.984194	1	limma	0.990015				limma	0.946542	0.984194
1954	ANKS1A	S647	ANKS1A S647	Q92625	Con vs MC58	0.0661926	0.435922	6.78052	0.222745	0.201763	0.655773	1	limma	1.16695				limma	0.201763	0.655773
1955	SQSTM1	S272	SQSTM1 S272	Q13501	Con vs MC58	0.0661926	0.435922	6.6891	-0.56984	0.0488599	0.399252	1	limma	0.673692	Amyotrophic Lateral Sclerosis, FRONTOTEMPORAL DEMENTIA AND/OR AMYOTROPHIC LATERAL SCLEROSIS 3, NEURODEGENERATION WITH ATAXIA, DYSTONIA, AND GAZE PALSY, CHILDHOOD-ONSET, NONAKA MYOPATHY, Osteitis Deformans, PAGET DISEASE OF BONE 3	C0002736, C4225326, C4310693, C1853926, C0029401, C4085252	IMX-942	limma	0.0488599	0.399252
1956	SQSTM1	T269	SQSTM1 T269	Q13501	Con vs MC58	0.540291	0.903764	6.6945	0.184212	0.503775	0.838186	1	limma	1.1362	Amyotrophic Lateral Sclerosis, FRONTOTEMPORAL DEMENTIA AND/OR AMYOTROPHIC LATERAL SCLEROSIS 3, NEURODEGENERATION WITH ATAXIA, DYSTONIA, AND GAZE PALSY, CHILDHOOD-ONSET, NONAKA MYOPATHY, Osteitis Deformans, PAGET DISEASE OF BONE 3	C0002736, C4225326, C4310693, C1853926, C0029401, C4085252	IMX-942	limma	0.503775	0.838186
1957	Q15424	Q15424	Q15424	Q15424; Q14151	Con vs MC58	0.713303	0.945133	6.76141	0.0304657	0.852127	0.959344	1	limma	1.02134				limma	0.852127	0.959344
1959	Q15424	S247	Q15424 S247	Q15424; Q14151	Con vs MC58	0.391267	0.828036	6.70179	-0.407923	0.203952	0.659705	1	limma	0.753708				limma	0.203952	0.659705
1960	SP100	S362	SP100 S362	P23497	Con vs MC58	0.713303	0.945133	6.72462	-0.113419	0.520364	0.84642	1	limma	0.924395				limma	0.520365	0.84642
1961	KIAA1671	S1224	KIAA1671 S1224	Q9BY89	Con vs MC58	0.713303	0.945133	6.67362	0.131986	0.52337	0.847963	1	limma	1.0958				limma	0.52337	0.847963
1962	Q9ULD2-2	S1191,S1201	Q9ULD2-2 S1191,S1201	Q9ULD2-2	Con vs MC58	0.111347	0.537748	6.71264	-0.514728	0.0239543	0.275109	1	limma	0.699925				limma	0.0239543	0.275109
1963	NRIP1	S807	NRIP1 S807	P48552	Con vs MC58	0.391267	0.828036	6.75309	0.024135	0.891752	0.969287	1	limma	1.01687				limma	0.891752	0.969287
1964	IRF8	S162,S164	IRF8 S162,S164	Q02556	Con vs MC58	1.09748	1	6.53382	0.0432583	0.928106	0.980576	1	limma	1.03044	IMMUNODEFICIENCY 32A, IMMUNODEFICIENCY 32B	C3808589, C4016741		limma	0.928106	0.980576
1971	CEP170	S881	CEP170 S881	Q5SW79	Con vs MC58	0.0661926	0.435922	6.75428	0.37047	0.05361	0.411032	1	limma	1.29277				limma	0.05361	0.411032
1973	JUN	S63	JUN S63	P05412	Con vs MC58	0.0199645	0.273477	6.51422	-1.04228	0.00101474	0.0631774	1	limma	0.485558				limma	0.00101474	0.0631774
1977	RBM17	T71	RBM17 T71	Q96I25	Con vs MC58	0.391267	0.828036	6.72779	-0.134895	0.530109	0.849392	1	limma	0.910736				limma	0.530109	0.849392
1979	HNF4A	S167	HNF4A S167	P41235	Con vs MC58	0.540291	0.903764	6.66493	0.118588	0.520151	0.84642	1	limma	1.08567	Diabetes Mellitus, Non-Insulin-Dependent, FANCONI RENOTUBULAR SYNDROME 4 WITH MATURITY-ONSET DIABETES OF THE YOUNG, Maturity onset diabetes mellitus in young, Maturity-Onset Diabetes of the Young, Type 1, Monogenic diabetes	C0011860, C4014962, C0342276, C1852093, C3888631	UREA,MEDICATION,ALPHA INTERFERON,DB03017,TESTOSTERONE,INSULIN,GNF-PF-1947,NSC-39249,DB08231,DB05447,lamotrigine,ROSIGLITAZONE,ALBUMIN,ANDROSTENEDIONE,178103306,TOREMIFENE CITRATE,carbamazepine,docetaxel,warfarin,135651503,ANTISERUM,efavirenz	limma	0.520151	0.84642
1980	DBNL	T291	DBNL T291	Q9UJU6	Con vs MC58	0.0199645	0.273477	6.58492	0.947471	0.00359855	0.114879	1	limma	1.92849				limma	0.00359855	0.114879
1981	DBNL	T291	DBNL T291	Q9UJU6	Con vs MC58	0.0661926	0.435922	6.6264	0.467177	0.0236794	0.273119	1	limma	1.3824				limma	0.0236794	0.273119
1984	Q15149-4	T3893	Q15149-4 T3893	Q15149-4; Q15149	Con vs MC58	0.0373364	0.357879	6.56665	0.648727	0.00615265	0.141681	1	limma	1.56778				limma	0.00615265	0.141681
1985	DNAJC5	S10	DNAJC5 S10	Q9H3Z4	Con vs MC58	0.540291	0.903764	6.63305	0.0914591	0.846887	0.958601	1	limma	1.06545	Ceroid Lipofuscinosis, Neuronal, Parry Type	C1834207		limma	0.846887	0.958601
1987	HNF4G	S121	HNF4G S121	Q14541	Con vs MC58	0.391267	0.828036	6.77117	0.0977193	0.475781	0.824789	1	limma	1.07008				limma	0.475781	0.824789
1988	DNAJC5	S15	DNAJC5 S15	Q9H3Z4	Con vs MC58	0.902523	0.986881	6.7379	0.00846347	0.970061	0.991404	1	limma	1.00588	Ceroid Lipofuscinosis, Neuronal, Parry Type	C1834207		limma	0.970061	0.991404
1991	ABCC1	S915	ABCC1 S915	P33527	Con vs MC58	0.270344	0.745524	6.60798	0.46775	0.100361	0.515065	1	limma	1.38295	Malignant neoplasm of breast	C0006142	NEVIRAPINE,384403652,TRAIL,(S)-VERAPAMIL,Benzbromarone,ERYTHROMYCIN,EPIPODOPHYLLOTOXINS,NOVOBIOCIN,TENOFOVIR,CYCLOSPORINE,THYMIDINE,252827420,anthracyclines and related substances,ADRIAMYCIN,lopinavir,CSA,Sulfinpyrazone,ETOPOSIDE,LAMIVUDINE,CDDP,DELAVIRDINE,RITONAVIR,OFLOXACIN,EMTRICITABINE,MS-209,DB00171,FLAVOPIRIDOL,CPT-11,LAMIVUDINE,methotrexate,PROTEASE INHIBITORS,TROXACITABINE,TIOPRONIN,DB04…	limma	0.100361	0.515065
1994	F2RL1	S373	F2RL1 S373	P55085	Con vs MC58	0.270344	0.745524	6.75869	0.24698	0.225953	0.679462	1	limma	1.18672				limma	0.225953	0.679462
1995	USP24	T1289	USP24 T1289	Q9UPU5	Con vs MC58	0.0373364	0.357879	6.73897	0.425061	0.022363	0.265886	1	limma	1.34263				limma	0.022363	0.265886
1997	TNIK	S640	TNIK S640	Q9UKE5	Con vs MC58	0.270344	0.745524	6.73145	-0.087788	0.485398	0.831765	1	limma	0.940964	MENTAL RETARDATION, AUTOSOMAL RECESSIVE 54	C4310755	DB12010,SB-202190,HESPERADIN,135652717,249565872,CEP-1347	limma	0.485398	0.831765
2000	LEO1	S229,S238	LEO1 S229,S238	Q8WVC0	Con vs MC58	0.902523	0.986881	6.74875	-0.0932819	0.678393	0.90814	1	limma	0.937388				limma	0.678393	0.90814
2002	PLA2G4A	S727	PLA2G4A S727	P47712	Con vs MC58	0.111347	0.537748	6.67969	-0.504807	0.0536841	0.411032	1	limma	0.704755	Liver Cirrhosis, Experimental, Malignant neoplasm of breast	C0023893, C0006142	FLUOROMETHOLONE,FLURANDRENOLIDE,MEDRYSONE,FLUTICASONE PROPIONATE,FLUNISOLIDE,DB06311,Pyrazolones,DB04552,propionic acid derivatives,diclofenac,atenolol,FLUOCINOLONE ACETONIDE,252827429,DB00588,DB01103,DB00721,aspirin,acetaminophen,FLUOCINONIDE,ZPL521,DB13867	limma	0.0536841	0.411032
2004	EIF3CL	S166	EIF3CL S166	B5ME19	Con vs MC58	0.713303	0.945133	6.74848	0.0777577	0.660893	0.903069	1	limma	1.05538				limma	0.660893	0.903069
2005	TMPO	S184	TMPO S184	P42166	Con vs MC58	0.17791	0.620542	6.76136	-0.264644	0.253172	0.708639	1	limma	0.832404	Cardiomyopathy, Familial Idiopathic	C1449563		limma	0.253172	0.708639
2006	TMPO	S180,S184	TMPO S180,S184	P42167	Con vs MC58	0.713303	0.945133	6.69067	-0.405887	0.308541	0.746962	1	limma	0.754772	Cardiomyopathy, Familial Idiopathic	C1449563		limma	0.308541	0.746962
2008	TMPO	S184	TMPO S184	P42167	Con vs MC58	0.17791	0.620542	6.71412	-0.432738	0.167375	0.619048	1	limma	0.740855	Cardiomyopathy, Familial Idiopathic	C1449563		limma	0.167375	0.619048
2009	TMPO	S184	TMPO S184	P42167	Con vs MC58	0.391267	0.828036	6.70735	-0.473039	0.145606	0.586018	1	limma	0.720445	Cardiomyopathy, Familial Idiopathic	C1449563		limma	0.145606	0.586018
2010	NOP2	T776,S786	NOP2 T776,S786	P46087	Con vs MC58	0.17791	0.620542	6.62937	0.455921	0.120153	0.552644	1	limma	1.37166				limma	0.120153	0.552644
2011	P46087	P46087	P46087	P46087	Con vs MC58	1.09748	1	6.71005	0.00980339	0.976279	0.99342	1	limma	1.00682				limma	0.976279	0.99342
2012	DOCK6	S880,S883	DOCK6 S880,S883	Q96HP0	Con vs MC58	0.540291	0.903764	6.71406	0.0727227	0.697431	0.912517	1	limma	1.0517	Adams-Oliver syndrome 1	C4551482		limma	0.697431	0.912517
2013	HSPB1	S82	HSPB1 S82	P04792	Con vs MC58	0.0199645	0.273477	6.52516	-0.887827	0.00125493	0.0675329	1	limma	0.540427	CHARCOT-MARIE-TOOTH DISEASE, AXONAL, TYPE 2F, NEURONOPATHY, DISTAL HEREDITARY MOTOR, TYPE IIB	C1847823, C2608087	DB12695,DIFFERENTIATION AGENTS,TRIAMTERENE,UREA,QUERCETIN,TYROSINE KINASE INHIBITOR,OGX-427,PHENANTHROLINE,DIFFERENTIATION INDUCER,DICARBONODITHIOIMIDIC DIAMIDE,BENZENETHIOL,TEROXIRONE,CYCLOFENIL,VITAMIN C,4,6-DICHLORORESORCINOL,DB11638,MOMETASONE FUROATE,PROTEIN KINASE C INHIBITOR,NSC-67746,E-GUGGULSTERONE,VASOPRESSIN,NSC-751382,CYROMAZINE,OESTROGENS,DNDI1417169,OMEPRAZOLE,FEPRAZONE,OGX-427,ALPH…	limma	0.00125493	0.0675329
2015	AMPD2	S168	AMPD2 S168	Q01433	Con vs MC58	0.111347	0.537748	6.73182	-0.499756	0.0362747	0.34872	1	limma	0.707226	PONTOCEREBELLAR HYPOPLASIA, TYPE 9, SPASTIC PARAPLEGIA 63, AUTOSOMAL RECESSIVE	C4014354, C3810295		limma	0.0362747	0.34872
2017	SEC16A	S569	SEC16A S569	O15027	Con vs MC58	0.805701	0.986881	6.70602	0.0129357	0.92526	0.979336	1	limma	1.00901				limma	0.92526	0.979336
2018	P27797	P27797	P27797	P27797	Con vs MC58	0.0199645	0.273477	5.63728	-0.81361	0.00498529	0.128016	1	limma	0.568956	Myelofibrosis, Primary Myelofibrosis, Thrombocythemia, Essential	C0026987, C0001815, C0040028	DB00031,DB11348,DB09130,DB11093,RETINOIC ACID,OLTIPRAZ,DB13999,GENTAMICIN,DB13998,GLUCOCORTICOID,ANTIANGIOGENIC,DB01065,PEGINTERFERON ALFA-2A,Alpha 2 Interferon,DB06245,DB14481,VACCINIA VACCINE,DB00025,RETINOID,N/A	limma	0.00498529	0.128016
2019	PCBP2	S173	PCBP2 S173	Q15366	Con vs MC58	0.540291	0.903764	6.72695	0.101238	0.601323	0.880196	1	limma	1.07269				limma	0.601323	0.880196
2020	PCBP1	S173	PCBP1 S173	Q15365	Con vs MC58	0.139983	0.620542	5.71308	0.535069	0.0854911	0.491917	1	limma	1.44901				limma	0.0854911	0.491917
2025	Q7Z5J4	Q7Z5J4	Q7Z5J4	Q7Z5J4	Con vs MC58	0.270344	0.745524	6.71736	-0.290816	0.194392	0.644935	1	limma	0.817439	Potocki-Lupski syndrome, Smith-Magenis syndrome	C2931246, C0795864		limma	0.194392	0.644935
2026	O43491-4	S87	O43491-4 S87	O43491-4; O43491	Con vs MC58	0.17791	0.620542	6.57873	0.684794	0.0729761	0.459108	1	limma	1.60747				limma	0.0729761	0.459108
2028	CANX	S554	CANX S554	P27824	Con vs MC58	0.902523	0.986881	6.59058	-0.444727	0.354025	0.767452	1	limma	0.734723				limma	0.354025	0.767452
2029	CANX	S554	CANX S554	P27824	Con vs MC58	0.902523	0.986881	6.55054	-0.655536	0.3138	0.748273	1	limma	0.63484				limma	0.3138	0.748273
2033	RALGAPA1	T754	RALGAPA1 T754	Q6GYQ0	Con vs MC58	0.111347	0.537748	6.7004	0.403964	0.0593858	0.426137	1	limma	1.32314				limma	0.0593858	0.426137
2034	KIAA1217	S1684	KIAA1217 S1684	Q5T5P2	Con vs MC58	0.540291	0.903764	6.74303	-0.177171	0.379967	0.774974	1	limma	0.884436				limma	0.379968	0.774974
2035	P05787	P05787	P05787	P05787	Con vs MC58	0.0373364	0.357879	6.64674	-0.728311	0.00999371	0.178419	1	limma	0.60361	Breast Carcinoma, Cirrhosis, Familial	C0678222, C1861556	DB06245,DB00031,DB09130	limma	0.00999371	0.178419
2036	TIMELESS	S1173	TIMELESS S1173	Q9UNS1	Con vs MC58	0.713303	0.945133	6.67702	0.136655	0.439789	0.812635	1	limma	1.09935				limma	0.439789	0.812635
2038	MTFR1	S119	MTFR1 S119	Q15390	Con vs MC58	0.0661926	0.435922	6.74319	-0.340427	0.0498221	0.403612	1	limma	0.789808				limma	0.0498221	0.403612
2043	ABCC3	S908,S911	ABCC3 S908,S911	O15438	Con vs MC58	0.902523	0.986881	6.7104	-0.105054	0.563013	0.863956	1	limma	0.92977	Cholestasis	C0008370	EMTRICITABINE,MONOMETHYL AURISTATIN E,methotrexate,CEFOPERAZONE,DOXORUBICIN,ABACAVIR,CEFACLOR,TENOFOVIR,DELAVIRDINE,cisplatin,LAMIVUDINE,vincristine,CEPHALEXIN,CEFUROXIME,doxorubicin,morphine,PACLITAXEL,CEPHRADINE,cyclophosphamide,CEFOXITIN,RIMONABANT,CEFMETAZOLE,CEFTRIAXONE,ETRAVIRINE,NEVIRAPINE,EFAVIRENZ,lamivudine,CEFAMANDOLE	limma	0.563013	0.863956
2047	MYSM1	S340	MYSM1 S340	Q5VVJ2	Con vs MC58	0.17791	0.620542	6.74641	0.108431	0.417674	0.797252	1	limma	1.07806	BONE MARROW FAILURE SYNDROME 4	C4748257		limma	0.417675	0.797252
2048	HDAC7	S405	HDAC7 S405	Q8WUI4	Con vs MC58	0.902523	0.986881	6.66285	0.0967869	0.75041	0.928236	1	limma	1.06939				limma	0.75041	0.928236
2049	SRRM2	S2692	SRRM2 S2692	Q9UQ35	Con vs MC58	0.111347	0.537748	6.63705	0.269006	0.163197	0.610036	1	limma	1.20498				limma	0.163197	0.610036
2050	P04075	P04075	P04075	P04075	Con vs MC58	0.17791	0.620542	6.61127	-0.450513	0.173166	0.623256	1	limma	0.731782	Glycogen Storage Disease XII	C0272066	DB08240,DB14548,DB01593,DB14487,DB04326,DB04733,DB11638,DB14533,DB02512	limma	0.173166	0.623256
2053	TIMELESS	S1173	TIMELESS S1173	Q9UNS1	Con vs MC58	0.713303	0.945133	6.74539	0.127813	0.478221	0.827115	1	limma	1.09264				limma	0.47822	0.827115
2054	P26045	P26045	P26045	P26045	Con vs MC58	0.111347	0.537748	6.77036	0.201832	0.162932	0.610036	1	limma	1.15016				limma	0.162933	0.610036
2055	DDX54	S782	DDX54 S782	Q8TDD1	Con vs MC58	0.17791	0.620542	6.72623	-0.347775	0.288527	0.735139	1	limma	0.785795				limma	0.288527	0.735139
2058	MARVELD2	S407	MARVELD2 S407	Q8N4S9	Con vs MC58	0.0199645	0.273477	6.76504	-0.593764	0.0027599	0.099766	1	limma	0.662612	DEAFNESS, AUTOSOMAL RECESSIVE 49	C1857811		limma	0.0027599	0.099766
2060	Q86YS7-3	T339	Q86YS7-3 T339	Q86YS7-3	Con vs MC58	1	1	6.65325	0.111028	0.62876	0.890269	1	limma	1.08				limma	0.62876	0.890269
2061	DOCK7	S900,S910	DOCK7 S900,S910	Q96N67	Con vs MC58	0.391267	0.828036	6.7562	-0.17454	0.291603	0.735139	1	limma	0.88605	EPILEPTIC ENCEPHALOPATHY, EARLY INFANTILE, 23	C4014492		limma	0.291603	0.735139
2062	MYO1E	S1002	MYO1E S1002	Q12965	Con vs MC58	0.391267	0.828036	6.74594	0.182962	0.492262	0.832894	1	limma	1.13521	FOCAL SEGMENTAL GLOMERULOSCLEROSIS 6	C3279905	DB03366	limma	0.492262	0.832894
2065	DOCK7	S900	DOCK7 S900	Q96N67	Con vs MC58	0.17791	0.620542	6.31651	0.329311	0.157141	0.605289	1	limma	1.25641	EPILEPTIC ENCEPHALOPATHY, EARLY INFANTILE, 23	C4014492		limma	0.157141	0.605289
2066	PCBP1	S246	PCBP1 S246	Q15365	Con vs MC58	0.0199645	0.273477	6.6589	-0.978348	0.000949589	0.0616742	1	limma	0.507561				limma	0.000949589	0.0616742
2068	RBM15	S294	RBM15 S294	Q96T37	Con vs MC58	0.270344	0.745524	6.62268	0.299552	0.173699	0.62376	1	limma	1.23076				limma	0.173699	0.62376
2070	HMGA2	S44	HMGA2 S44	P52926	Con vs MC58	0.902523	0.986881	6.73966	0.0620094	0.710405	0.914904	1	limma	1.04392				limma	0.710405	0.914904
2071	TBC1D10B	S658	TBC1D10B S658	Q4KMP7	Con vs MC58	0.902523	0.986881	6.76893	-0.0158654	0.931135	0.981252	1	limma	0.989063				limma	0.931134	0.981252
2073	PIK3AP1	S174	PIK3AP1 S174	Q6ZUJ8	Con vs MC58	0.17791	0.620542	6.64764	-0.349321	0.0958065	0.502127	1	limma	0.784953				limma	0.0958065	0.502127
2075	TMC5	S79	TMC5 S79	Q6UXY8	Con vs MC58	0.0199645	0.273477	6.58714	-0.815535	0.000674662	0.0494101	1	limma	0.568198				limma	0.000674662	0.0494101
2076	ZBTB21	S345	ZBTB21 S345	Q9ULJ3	Con vs MC58	0.391267	0.828036	6.77551	-0.183819	0.27694	0.725814	1	limma	0.880369				limma	0.27694	0.725814
2078	AKAP2	S720	AKAP2 S720	Q9Y2D5	Con vs MC58	0.902523	0.986881	6.70189	-0.0352426	0.797023	0.93942	1	limma	0.975868				limma	0.797023	0.93942
2079	LAD1	T19	LAD1 T19	O00515	Con vs MC58	0.270344	0.745524	6.66843	0.296902	0.161671	0.608398	1	limma	1.2285				limma	0.161671	0.608398
2080	LAD1	T19	LAD1 T19	O00515	Con vs MC58	0.0199645	0.273477	6.55161	0.743807	0.00194019	0.0795071	1	limma	1.67459				limma	0.00194019	0.0795071
2082	ANKS1A	S626	ANKS1A S626	Q92625	Con vs MC58	0.111347	0.537748	6.6907	0.362023	0.12989	0.565732	1	limma	1.28523				limma	0.12989	0.565732
2087	WDHD1	S374,S383	WDHD1 S374,S383	O75717	Con vs MC58	0.0199645	0.273477	6.61316	-1.72294	9.24157e-05	0.0170104	1	limma	0.302932				limma	9.24157e-05	0.0170104
2088	UBE2E3	S8	UBE2E3 S8	Q969T4	Con vs MC58	0.902523	0.986881	6.65296	-0.0274006	0.86675	0.962978	1	limma	0.981187				limma	0.86675	0.962978
2090	PKP3	S285	PKP3 S285	Q9Y446	Con vs MC58	0.713303	0.945133	6.25635	0.42439	0.417172	0.797252	1	limma	1.342				limma	0.417172	0.797252
2092	IRS2	S594	IRS2 S594	Q9Y4H2	Con vs MC58	0.270344	0.745524	6.64434	0.369817	0.119639	0.552478	1	limma	1.29219	Diabetes Mellitus, Experimental, Diabetes Mellitus, Non-Insulin-Dependent	C0011853, C0011860	DEXAMETHASONE,ASPIRIN,INSULIN,DUAL IGF-1R/INSR INHIBITOR BMS-754807	limma	0.119639	0.552478
2093	RIC1	S1017	RIC1 S1017	Q4ADV7	Con vs MC58	1.09748	1	6.7255	-0.151013	0.518666	0.846174	1	limma	0.900618				limma	0.518666	0.846174
2094	MCM4	S120	MCM4 S120	P33991	Con vs MC58	0.270344	0.745524	6.6533	0.411961	0.176316	0.625232	1	limma	1.33049	Natural Killer Cell Deficiency, Familial Isolated	C1864947		limma	0.176316	0.625232
2097	ALYREF	S239	ALYREF S239	Q86V81	Con vs MC58	0.805701	0.986881	6.70679	-0.0480973	0.823438	0.947771	1	limma	0.967211				limma	0.823438	0.947771
2099	YAP1	S289	YAP1 S289	P46937	Con vs MC58	0.270344	0.745524	6.64177	-0.598868	0.140848	0.58001	1	limma	0.660272	COLOBOMA, OCULAR, WITH OR WITHOUT HEARING IMPAIRMENT, CLEFT LIP/PALATE, AND/OR MENTAL RETARDATION	C3805432		limma	0.140848	0.58001
2105	EIF3CL	S39	EIF3CL S39	B5ME19	Con vs MC58	0.902523	0.986881	6.74542	-0.208203	0.432897	0.806805	1	limma	0.865615				limma	0.432897	0.806805
2106	DYNC1LI1	S398	DYNC1LI1 S398	Q9Y6G9	Con vs MC58	0.0661926	0.435922	6.47057	0.874031	0.0153753	0.220703	1	limma	1.83278				limma	0.0153753	0.220703
2107	MACF1	S6967	MACF1 S6967	Q9UPN3	Con vs MC58	0.713303	0.945133	6.7872	-0.09978	0.677888	0.908016	1	limma	0.933175				limma	0.677888	0.908016
2108	PLEKHA6	S506	PLEKHA6 S506	Q9Y2H5	Con vs MC58	0.17791	0.620542	6.76067	0.24056	0.176813	0.625232	1	limma	1.18145				limma	0.176813	0.625232
2109	C6orf132	S1087	C6orf132 S1087	Q5T0Z8	Con vs MC58	0.111347	0.537748	6.64557	-0.260607	0.197748	0.650494	1	limma	0.834737				limma	0.197748	0.650494
2110	CCDC86	S113	CCDC86 S113	Q9H6F5	Con vs MC58	0.902523	0.986881	6.47238	0.115341	0.68105	0.908791	1	limma	1.08323				limma	0.68105	0.908791
2111	P49792	P49792	P49792	P49792	Con vs MC58	1.09748	1	6.81181	0.0111817	0.951762	0.986324	1	limma	1.00778	Inflammatory Myofibroblastic Tumor	C0334121		limma	0.951762	0.986324
2114	RERE	S594	RERE S594	Q9P2R6	Con vs MC58	1.09748	1	6.70506	-0.0509743	0.715142	0.915868	1	limma	0.965284	NEURODEVELOPMENTAL DISORDER WITH OR WITHOUT ANOMALIES OF THE BRAIN, EYE, OR HEART	C4310772		limma	0.715142	0.915868
2118	PEA15	S116	PEA15 S116	Q15121	Con vs MC58	0.902523	0.986881	6.76286	-0.0483288	0.811242	0.940581	1	limma	0.967056				limma	0.811241	0.940581
2120	ARAF	S162	ARAF S162	P10398	Con vs MC58	0.0661926	0.435922	6.7211	-0.243661	0.0830845	0.486749	1	limma	0.844599				limma	0.0830845	0.486749
2121	DTX3L	S202	DTX3L S202	Q8TDB6	Con vs MC58	0.0661926	0.435922	6.63705	0.365085	0.0474376	0.397657	1	limma	1.28796				limma	0.0474376	0.397657
2122	CCDC86	S102,S113	CCDC86 S102,S113	Q9H6F5	Con vs MC58	0.17791	0.620542	6.5566	0.541136	0.13001	0.565732	1	limma	1.45512				limma	0.13001	0.565732
2123	CCDC86	S113	CCDC86 S113	Q9H6F5	Con vs MC58	0.902523	0.986881	6.56138	-0.043929	0.911587	0.976955	1	limma	0.97001				limma	0.911587	0.976955
2130	KTN1	T153	KTN1 T153	Q86UP2	Con vs MC58	0.902523	0.986881	6.72484	0.0803226	0.759629	0.928773	1	limma	1.05725				limma	0.759629	0.928773
2131	ZC3H13	S877	ZC3H13 S877	Q5T200	Con vs MC58	0.713303	0.945133	6.53556	0.263653	0.554576	0.859614	1	limma	1.20051				limma	0.554576	0.859614
2132	ZC3H13	S875,S877	ZC3H13 S875,S877	Q5T200	Con vs MC58	0.902523	0.986881	6.66604	0.0558054	0.783595	0.935682	1	limma	1.03944				limma	0.783595	0.935682
2133	Q9P266	Q9P266	Q9P266	Q9P266	Con vs MC58	0.391267	0.828036	6.6162	0.403157	0.121285	0.554554	1	limma	1.3224				limma	0.121285	0.554554
2134	SRRM2	S333	SRRM2 S333	Q9UQ35	Con vs MC58	0.17791	0.620542	6.75068	-0.161543	0.374537	0.774974	1	limma	0.894068				limma	0.374537	0.774974
2143	YBX1	S174	YBX1 S174	P67809	Con vs MC58	0.713303	0.945133	6.56655	0.253772	0.546728	0.858015	1	limma	1.19232				limma	0.546728	0.858015
2144	P67809	P67809	P67809	P67809	Con vs MC58	0.713303	0.945133	6.28283	0.488174	0.499781	0.836001	1	limma	1.40267				limma	0.499781	0.836001
2145	YBX1	S165	YBX1 S165	P67809	Con vs MC58	0.540291	0.903764	6.77543	-0.135266	0.453635	0.81554	1	limma	0.910502				limma	0.453635	0.81554
2147	C6orf132	S275,S279	C6orf132 S275,S279	Q5T0Z8	Con vs MC58	0.713303	0.945133	6.72971	0.047021	0.782856	0.935682	1	limma	1.03313				limma	0.782856	0.935682
2148	PARP4	T101	PARP4 T101	Q9UKK3	Con vs MC58	1.09748	1	6.73946	-0.233707	0.449327	0.815522	1	limma	0.850447				limma	0.449327	0.815522
2151	KPNA2	S62	KPNA2 S62	P52292	Con vs MC58	0.391267	0.828036	6.6682	0.267078	0.172285	0.623256	1	limma	1.20337				limma	0.172285	0.623256
2152	PLA2G4A	T268	PLA2G4A T268	P47712	Con vs MC58	0.270344	0.745524	6.67264	0.37008	0.0754814	0.466894	1	limma	1.29242	Liver Cirrhosis, Experimental, Malignant neoplasm of breast	C0023893, C0006142	FLUOROMETHOLONE,FLURANDRENOLIDE,MEDRYSONE,FLUTICASONE PROPIONATE,FLUNISOLIDE,DB06311,Pyrazolones,DB04552,propionic acid derivatives,diclofenac,atenolol,FLUOCINOLONE ACETONIDE,252827429,DB00588,DB01103,DB00721,aspirin,acetaminophen,FLUOCINONIDE,ZPL521,DB13867	limma	0.0754814	0.466894
2153	TMEM51	T234	TMEM51 T234	Q9NW97	Con vs MC58	0.0199645	0.273477	6.74819	-0.70178	0.00144864	0.0699621	1	limma	0.614813				limma	0.00144864	0.0699621
2154	KPNA4	S60	KPNA4 S60	O00629	Con vs MC58	0.713303	0.945133	6.7137	0.129748	0.558532	0.862387	1	limma	1.0941				limma	0.558532	0.862387
2156	P05787	P05787	P05787	P05787	Con vs MC58	0.540291	0.903764	6.66985	0.188682	0.378436	0.774974	1	limma	1.13972	Breast Carcinoma, Cirrhosis, Familial	C0678222, C1861556	DB06245,DB00031,DB09130	limma	0.378436	0.774974
2157	TMCO1	S239	TMCO1 S239	Q9UM00	Con vs MC58	0.391267	0.828036	6.70454	-0.145394	0.554698	0.859614	1	limma	0.904133	Cerebrofaciothoracic Dysplasia	C1859252		limma	0.554698	0.859614
2158	O95425-3	S221	O95425-3 S221	O95425-3	Con vs MC58	0.713303	0.945133	6.21338	-0.415217	0.319738	0.748273	1	limma	0.749907				limma	0.319738	0.748273
2159	RETREG2	S385	RETREG2 S385	Q8NC44	Con vs MC58	1.09748	1	6.752	-0.00339588	0.983238	0.995125	1	limma	0.997649				limma	0.983238	0.995125
2160	HNRNPC	S233	HNRNPC S233	P07910	Con vs MC58	0.391267	0.828036	6.57368	-0.736028	0.159528	0.606933	1	limma	0.60039				limma	0.159528	0.606933
2161	RPS5	S142	RPS5 S142	P46782	Con vs MC58	0.713303	0.945133	6.63057	0.0913998	0.657961	0.903033	1	limma	1.0654				limma	0.657961	0.903033
2163	KDM1A	S849	KDM1A S849	O60341	Con vs MC58	0.902523	0.986881	6.63542	0.0164455	0.931788	0.981252	1	limma	1.01146	CLEFT PALATE, PSYCHOMOTOR RETARDATION, AND DISTINCTIVE FACIAL FEATURES	C4225229	178103603,310264760,TRANYLCYPROMINE HYDROCHLORIDE,2-[N-(PHTHALIMIDO)]ETHYL CARBAMIMIDOTHIOATE HCL,249565921,252166601,178103602,178101964,PARNATE,NAMOLINE,315661201	limma	0.931788	0.981252
2164	SMG8	S742	SMG8 S742	Q8ND04	Con vs MC58	0.0199645	0.273477	6.55218	-1.56271	5.21328e-06	0.00883879	1	limma	0.338514				limma	5.21328e-06	0.00883879
2168	Q02241-2	S160	Q02241-2 S160	Q02241-2	Con vs MC58	0.540291	0.903764	6.5414	0.108634	0.505679	0.838186	1	limma	1.07821				limma	0.505679	0.838186
2169	RIN2	S366	RIN2 S366	Q8WYP3	Con vs MC58	0.111347	0.537748	6.76982	0.246592	0.212076	0.663298	1	limma	1.1864	Macrocephaly, Alopecia, Cutis Laxa, and Scoliosis	C2751321		limma	0.212076	0.663298
2170	P02545-2	S463	P02545-2 S463	P02545-2; P02545	Con vs MC58	0.540291	0.903764	6.77514	0.0931054	0.469665	0.822282	1	limma	1.06666				limma	0.469665	0.822282
2172	HIRIP3	S196,S199	HIRIP3 S196,S199	Q9BW71	Con vs MC58	0.902523	0.986881	6.66664	0.0914012	0.61627	0.886404	1	limma	1.0654				limma	0.616271	0.886404
2176	CBX5	S92	CBX5 S92	P45973	Con vs MC58	0.713303	0.945133	6.76602	0.21857	0.36489	0.774974	1	limma	1.16358				limma	0.36489	0.774974
2178	FOXK1	S239,S257	FOXK1 S239,S257	P85037	Con vs MC58	0.391267	0.828036	6.70929	0.2785	0.192805	0.644935	1	limma	1.21293				limma	0.192805	0.644935
2179	CRTC3	S329	CRTC3 S329	Q6UUV7	Con vs MC58	0.0661926	0.435922	6.72125	0.435467	0.0453843	0.393923	1	limma	1.35235				limma	0.0453843	0.393923
2180	SPEN	S2101	SPEN S2101	Q96T58	Con vs MC58	0.713303	0.945133	6.6348	0.19883	0.477341	0.825973	1	limma	1.14777				limma	0.477341	0.825973
2182	Q5JSH3	Q5JSH3	Q5JSH3	Q5JSH3	Con vs MC58	0.540291	0.903764	6.75938	0.110613	0.513198	0.841216	1	limma	1.07969				limma	0.513198	0.841216
2183	PLEKHA1	S332	PLEKHA1 S332	Q9HB21	Con vs MC58	0.902523	0.986881	6.77803	-0.0695642	0.633706	0.891485	1	limma	0.952926				limma	0.633706	0.891485
2186	XRN2	S448	XRN2 S448	Q9H0D6	Con vs MC58	0.540291	0.903764	6.55495	-0.12764	0.727949	0.920068	1	limma	0.915328				limma	0.727949	0.920068
2187	Q86W92-2	S573	Q86W92-2 S573	Q86W92-2	Con vs MC58	0.902523	0.986881	5.51315	-0.00554119	0.980229	0.995021	1	limma	0.996167				limma	0.980229	0.995021
2191	Q08174-2	S973,S984	Q08174-2 S973,S984	Q08174-2	Con vs MC58	0.902523	0.986881	6.73114	0.0769916	0.756533	0.928773	1	limma	1.05482				limma	0.756533	0.928773
2192	P11142	P11142	P11142	P11142	Con vs MC58	0.391267	0.828036	5.31485	-0.182671	0.601144	0.880196	1	limma	0.88107				limma	0.601144	0.880196
2193	SRSF6	S303	SRSF6 S303	Q13247	Con vs MC58	0.0199645	0.273477	6.75548	0.314518	0.0550761	0.414944	1	limma	1.2436				limma	0.0550761	0.414944
2195	TNS4	S416	TNS4 S416	Q8IZW8	Con vs MC58	0.0199645	0.273477	6.69598	-0.411716	0.0374964	0.356689	1	limma	0.751729				limma	0.0374964	0.356689
2196	SH3PXD2B	S291	SH3PXD2B S291	A1X283	Con vs MC58	0.111347	0.537748	6.72959	-0.231537	0.19112	0.644935	1	limma	0.851727	Ter Haar syndrome	C1855305		limma	0.19112	0.644935
2197	CGN	S149	CGN S149	Q9P2M7	Con vs MC58	0.17791	0.620542	6.73278	0.254619	0.210232	0.663298	1	limma	1.19302				limma	0.210232	0.663298
2198	NUCKS1	S58,S61	NUCKS1 S58,S61	Q9H1E3	Con vs MC58	0.902523	0.986881	6.71355	-0.276264	0.420655	0.797896	1	limma	0.825727				limma	0.420655	0.797896
2199	MIA2	S747	MIA2 S747	Q96PC5	Con vs MC58	0.0199645	0.273477	6.74342	-0.58303	0.00610009	0.141681	1	limma	0.66756				limma	0.00610009	0.141681
2201	SLC15A1	S704	SLC15A1 S704	P46059	Con vs MC58	0.391267	0.828036	6.68371	0.410151	0.161284	0.608398	1	limma	1.32882				limma	0.161284	0.608398
2206	RRBP1	S615	RRBP1 S615	Q9P2E9	Con vs MC58	0.540291	0.903764	6.7582	0.00770005	0.974771	0.993228	1	limma	1.00535				limma	0.974771	0.993228
2210	ARHGEF11	S251	ARHGEF11 S251	O15085	Con vs MC58	0.17791	0.620542	6.73333	0.226525	0.178441	0.628213	1	limma	1.17001				limma	0.178441	0.628213
2212	GTF3C1	S1068	GTF3C1 S1068	Q12789	Con vs MC58	1.09748	1	6.51403	-0.000152394	0.999272	0.999803	1	limma	0.999894				limma	0.999272	0.999803
2213	IRF2BPL	S659	IRF2BPL S659	Q9H1B7	Con vs MC58	0.270344	0.745524	6.6989	0.279612	0.179697	0.628523	1	limma	1.21387	NEURODEVELOPMENTAL DISORDER WITH REGRESSION, ABNORMAL MOVEMENTS, LOSS OF SPEECH, AND SEIZURES	C4748127		limma	0.179697	0.628523
2215	P98168	P98168	P98168	P98168	Con vs MC58	0.902523	0.986881	6.80689	-0.0260472	0.896551	0.971666	1	limma	0.982107				limma	0.896551	0.971666
2216	Q9NYV4-2	S1083	Q9NYV4-2 S1083	Q9NYV4-2	Con vs MC58	0.17791	0.620542	6.75168	-0.157693	0.246836	0.704417	1	limma	0.896457				limma	0.246836	0.704417
2218	PFKM	S667	PFKM S667	P08237	Con vs MC58	1.09748	1	6.68463	-0.0848538	0.640788	0.893025	1	limma	0.94288	Glycogen Storage Disease Type VII	C0017926		limma	0.640788	0.893025
2225	SLC2A1	S473	SLC2A1 S473	P11166	Con vs MC58	0.111347	0.537748	6.79991	-0.36588	0.0942571	0.502127	1	limma	0.775996	CHOREOATHETOSIS/SPASTICITY, EPISODIC, Cryohydrocytosis, Stomatin-Deficient, with Mental Retardation, Seizures, Cataracts, and Massive Hepatosplenomegaly, DYSTONIA 18 (disorder), EPILEPSY, IDIOPATHIC GENERALIZED, SUSCEPTIBILITY TO, 12, Glut1 Deficiency Syndrome, GLUT1 DEFICIENCY SYNDROME 1	C1832855, C1837206, C1842534, C3553859, C1847501, C4551966	TCDD,310264666,DIAZEPAM,178101360,IL-7,PIOGLITAZONE,BFGF,GENISTEIN,TRIAMCINOLONE,LIPOIC ACID,SELENIUM,PROGESTERONE,DB02709,RETINOIC ACID,GLUFOSFAMIDE,THYMIDINE,GLUCOCORTICOID,DB11059,PHENYTOIN,ROSIGLITAZONE,GENTAMICIN,BASIC FIBROBLAST GROWTH FACTOR,17 BETA-ESTRADIOL	limma	0.0942571	0.502127
2226	AFDN	S1107	AFDN S1107	P55196	Con vs MC58	0.713303	0.945133	6.68294	0.104269	0.510342	0.839591	1	limma	1.07495				limma	0.510342	0.839591
2228	DYRK1A	S748	DYRK1A S748	Q13627	Con vs MC58	0.17791	0.620542	6.68838	0.221675	0.198052	0.650494	1	limma	1.16609	MENTAL RETARDATION, AUTOSOMAL DOMINANT 7, Microcephaly	C3279839, C0025958	DB07608,PMID28766366-Compound-Scheme1WO2011135259,PMID28766366-Compound-Scheme15-1,PMID28766366-Compound-Scheme6Pyrrolo[2,3-d]pyrimidines,PMID28766366-Compound-Scheme23MPPDerivatives,249565842,PMID28766366-Compound-Scheme13INDY,405560505,PMID28766366-Compound-Scheme4Upper,PMID28766366-Compound-Scheme12-3,PMID28766366-Compound-Scheme18,SP-600125,AZAKENPAULLONE,PMID28766366-Compound-Scheme2WO2012/0…	limma	0.198052	0.650494
2229	KRT6B	S60	KRT6B S60	P04259	Con vs MC58	0.270344	0.745524	6.7698	0.156791	0.384485	0.774974	1	limma	1.1148	PACHYONYCHIA CONGENITA 4	C3714949		limma	0.384485	0.774974
2230	TRIP12	S1376	TRIP12 S1376	Q14669	Con vs MC58	0.902523	0.986881	6.65955	-0.00728779	0.975743	0.99342	1	limma	0.994961	MENTAL RETARDATION, AUTOSOMAL DOMINANT 49	C4540324		limma	0.975742	0.99342
2232	TVP23B	T199	TVP23B T199	Q9NYZ1	Con vs MC58	0.111347	0.537748	6.46498	-0.732756	0.0160484	0.227272	1	limma	0.601753				limma	0.0160484	0.227272
2233	Q9UPN3	Q9UPN3	Q9UPN3	Q9UPN3	Con vs MC58	0.391267	0.828036	6.68361	-0.0946925	0.826535	0.948897	1	limma	0.936472				limma	0.826535	0.948897
2236	P60709	P60709	P60709	P60709	Con vs MC58	0.391267	0.828036	6.55093	-0.310037	0.251843	0.708639	1	limma	0.806621	Chemical and Drug Induced Liver Injury, Iris Coloboma with Ptosis, Hypertelorism, and Mental Retardation, Juvenile-onset dystonia	C4277682, C1855722, C1846331	ETHINYLESTRADIOL,ENVIRONMENTAL ESTROGEN,DB04216,CYCLOPHOSPHAMIDE,DB12695	limma	0.251843	0.708639
2238	FGFR4	S419	FGFR4 S419	P22455	Con vs MC58	0.902523	0.986881	6.78357	-0.143188	0.552604	0.859125	1	limma	0.905516	Malignant neoplasm of prostate	C0376358	354702260,BGJ398,223366040,249565784,DB15102,DOVITINIB,381744902,DB09078,ERLOTINIB,everolimus,354702241,brivanib,INCB62079,CVBT-141H,CVBT-141B,315661124,ENMD-2076,PALIFERMIN,PALIFERMIN,354702261,CHEMBL377300,CHEMBL3545421,FP-1039,cyclophosphamide,178102559,CHEMBL3545264,ISIS-FGFR4Rx,CHEMBL1852688,FGF/VEGF RECEPTOR TYROSINE KINASE INHIBITOR, PD173074,ACTB1003,HESPERADIN,CHEMBL3545293,DB08901,DOVIT…	limma	0.552604	0.859125
2240	MTCL1	S549	MTCL1 S549	Q9Y4B5	Con vs MC58	0.713303	0.945133	6.66841	0.0453711	0.781821	0.935682	1	limma	1.03195				limma	0.781821	0.935682
2245	UNK	S240	UNK S240	Q9C0B0	Con vs MC58	1.09748	1	6.69334	-0.00499735	0.988316	0.995983	1	limma	0.996542				limma	0.988316	0.995983
2246	PPA2	S317	PPA2 S317	Q9H2U2	Con vs MC58	0.713303	0.945133	6.73232	-0.108009	0.66852	0.906194	1	limma	0.927868	SUDDEN CARDIAC FAILURE, ALCOHOL-INDUCED, SUDDEN CARDIAC FAILURE, INFANTILE	C4310663, C4310664	risperidone	limma	0.66852	0.906194
2247	Q9H4L5	S34	Q9H4L5 S34	Q9H4L5; Q9H4L5-2	Con vs MC58	0.0199645	0.273477	6.63966	-0.526952	0.0118572	0.192527	1	limma	0.69402				limma	0.0118572	0.192527
2248	TNS1	S1381	TNS1 S1381	Q9HBL0	Con vs MC58	0.713303	0.945133	6.75724	-0.0599465	0.70161	0.913888	1	limma	0.9593				limma	0.70161	0.913888
2249	SRRM2	S854,T866	SRRM2 S854,T866	Q9UQ35	Con vs MC58	0.713303	0.945133	6.73651	-0.147597	0.448643	0.815522	1	limma	0.902753				limma	0.448643	0.815522
2250	MKI67	S538,T543	MKI67 S538,T543	P46013	Con vs MC58	0.0373364	0.357879	6.70521	0.332139	0.0860561	0.491917	1	limma	1.25888				limma	0.0860561	0.491917
2251	P04264	P04264	P04264	P04264	Con vs MC58	0.902523	0.986881	6.44275	-0.109907	0.855361	0.960316	1	limma	0.926648	Epidermolytic palmoplantar keratoderma Vorner type, Hyperkeratosis, Epidermolytic, Ichthyosis, Cyclic, with Epidermolytic Hyperkeratosis, Ichthyosis hystrix, Curth Macklin type, Keratoderma, Palmoplantar, Keratoderma, Palmoplantar, Epidermolytic, PALMOPLANTAR KERATODERMA, NONEPIDERMOLYTIC	C2931735, C0079153, C1843463, C1840296, C4551675, C1721006, C1833030	DB01593,DB09130,DB14487	limma	0.855361	0.960316
2252	ATXN2L	S335,S339	ATXN2L S335,S339	Q8WWM7	Con vs MC58	0.17791	0.620542	6.71662	0.298871	0.114548	0.544831	1	limma	1.23018				limma	0.114548	0.544831
2253	ATXN2L	S339	ATXN2L S339	Q8WWM7	Con vs MC58	0.0199645	0.273477	6.62057	0.880232	0.000141326	0.0200554	1	limma	1.84067				limma	0.000141327	0.0200554
2256	Q9UPY8-2	Q9UPY8-2	Q9UPY8-2	Q9UPY8-2	Con vs MC58	1.09748	1	6.66412	-0.323061	0.419475	0.797256	1	limma	0.799372				limma	0.419475	0.797256
2257	PPL	S1657	PPL S1657	O60437	Con vs MC58	0.391267	0.828036	6.6926	-0.190361	0.315098	0.748273	1	limma	0.876386				limma	0.315098	0.748273
2258	ARHGAP39	S366	ARHGAP39 S366	Q9C0H5	Con vs MC58	0.0661926	0.435922	6.76958	0.251773	0.104028	0.5225	1	limma	1.19067				limma	0.104028	0.5225
2260	PKP2	S251	PKP2 S251	Q99959	Con vs MC58	0.0373364	0.357879	6.76129	0.392371	0.0276453	0.297152	1	limma	1.31255	Arrhythmogenic Right Ventricular Dysplasia, Arrhythmogenic Right Ventricular Dysplasia, Familial, 9, Brugada Syndrome (disorder)	C0349788, C1836906, C1142166		limma	0.0276453	0.297152
2265	PHLDB3	S254	PHLDB3 S254	Q6NSJ2	Con vs MC58	1.09748	1	6.75004	0.01724	0.933504	0.981252	1	limma	1.01202				limma	0.933504	0.981252
2266	Q8WWI1-3	S370	Q8WWI1-3 S370	Q8WWI1-3	Con vs MC58	0.460558	0.903764	6.41349	0.0586673	0.741069	0.926632	1	limma	1.0415				limma	0.741069	0.926632
2267	DIDO1	S805,S809	DIDO1 S805,S809	Q9BTC0	Con vs MC58	0.391267	0.828036	6.69336	0.140661	0.475027	0.82424	1	limma	1.10241				limma	0.475027	0.82424
2269	ZMYND8	T746,S756	ZMYND8 T746,S756	Q9ULU4	Con vs MC58	0.111347	0.537748	6.70979	-0.417113	0.079137	0.477739	1	limma	0.748922				limma	0.079137	0.477739
2272	SIPA1L1	S1270	SIPA1L1 S1270	O43166	Con vs MC58	0.902523	0.986881	6.71311	0.0917668	0.731149	0.922646	1	limma	1.06567				limma	0.73115	0.922646
2273	NF1	S2523	NF1 S2523	P21359	Con vs MC58	0.805701	0.986881	6.77438	-0.0745094	0.72611	0.918797	1	limma	0.949665	Cafe-au-lait macules with pulmonary stenosis, Glioma, Juvenile Myelomonocytic Leukemia, melanoma, neurofibroma, Neurofibromatosis 1, NEUROFIBROMATOSIS, FAMILIAL SPINAL, Neurofibromatosis-Noonan syndrome	C0553586, C0017638, C0349639, C0025202, C0027830, C0027831, C1834235, C2931482	MEK162,VEMURAFENIB,Selumetinib,PD-325901,SELUMETINIB,MEK INHIBITOR PD0325901,JQ1 COMPOUND,Everolimus,Vinblastine,SIROLIMUS,Trametinib,Dasatinib,Bevacizumab,TRAMETINIB,Tamoxifen,Pazopanib,Trametinib,Imatinib,Cediranib,PLX3397,Cobimetinib,Tipifarnib,TRAMETINIB,Nilotinib,BINIMETINIB,GDC-0973,Sirolimus,Vemurafenib,RAFAMETINIB,PIMASERTIB,Erlotinib,DABRAFENIB,SELUMETINIB,Sorafenib	limma	0.72611	0.918797
2274	P07355	P07355	P07355	P07355	Con vs MC58	0.805701	0.986881	6.63658	0.0546197	0.849965	0.958865	1	limma	1.03859				limma	0.849965	0.958865
2276	NF1	S2523	NF1 S2523	P21359	Con vs MC58	0.0373364	0.357879	6.71956	-0.716445	0.0257241	0.285849	1	limma	0.608595	Cafe-au-lait macules with pulmonary stenosis, Glioma, Juvenile Myelomonocytic Leukemia, melanoma, neurofibroma, Neurofibromatosis 1, NEUROFIBROMATOSIS, FAMILIAL SPINAL, Neurofibromatosis-Noonan syndrome	C0553586, C0017638, C0349639, C0025202, C0027830, C0027831, C1834235, C2931482	MEK162,VEMURAFENIB,Selumetinib,PD-325901,SELUMETINIB,MEK INHIBITOR PD0325901,JQ1 COMPOUND,Everolimus,Vinblastine,SIROLIMUS,Trametinib,Dasatinib,Bevacizumab,TRAMETINIB,Tamoxifen,Pazopanib,Trametinib,Imatinib,Cediranib,PLX3397,Cobimetinib,Tipifarnib,TRAMETINIB,Nilotinib,BINIMETINIB,GDC-0973,Sirolimus,Vemurafenib,RAFAMETINIB,PIMASERTIB,Erlotinib,DABRAFENIB,SELUMETINIB,Sorafenib	limma	0.0257241	0.285849
2280	SHROOM3	S1221	SHROOM3 S1221	Q8TF72	Con vs MC58	0.713303	0.945133	6.69166	-0.0496118	0.753707	0.928773	1	limma	0.966196				limma	0.753707	0.928773
2282	RAD23B	S160	RAD23B S160	P54727	Con vs MC58	0.391267	0.828036	6.67763	-0.644672	0.140448	0.58001	1	limma	0.639638				limma	0.140448	0.58001
2285	ZNF687	S227,S242	ZNF687 S227,S242	Q8N1G0	Con vs MC58	0.17791	0.620542	6.72479	-0.392606	0.159668	0.606933	1	limma	0.761753				limma	0.159668	0.606933
2287	PARG	S291	PARG S291	Q86W56	Con vs MC58	1.09748	1	6.70568	-0.108438	0.600506	0.880196	1	limma	0.927592				limma	0.600506	0.880196
2288	SNIP1	S35	SNIP1 S35	Q8TAD8	Con vs MC58	0.902523	0.986881	6.62575	-0.146314	0.528849	0.849392	1	limma	0.903556	PSYCHOMOTOR RETARDATION, EPILEPSY, AND CRANIOFACIAL DYSMORPHISM	C3281055		limma	0.528849	0.849392
2289	POLR1G	S285	POLR1G S285	O15446	Con vs MC58	0.713303	0.945133	6.68268	-0.0880591	0.797683	0.939514	1	limma	0.940788				limma	0.797683	0.939514
2290	POLR1G	S285	POLR1G S285	O15446	Con vs MC58	0.17791	0.620542	6.75521	0.257595	0.237865	0.690191	1	limma	1.19548				limma	0.237865	0.690191
2292	Q86WB0	Q86WB0	Q86WB0	Q86WB0	Con vs MC58	0.902523	0.986881	6.72872	-0.0343641	0.851432	0.959134	1	limma	0.976462				limma	0.851432	0.959134
2293	GPATCH8	S653	GPATCH8 S653	Q9UKJ3	Con vs MC58	0.713303	0.945133	6.64052	0.0590486	0.8045	0.940038	1	limma	1.04178				limma	0.8045	0.940038
2294	Q86WB0	Q86WB0	Q86WB0	Q86WB0	Con vs MC58	0.902523	0.986881	6.73982	0.0354398	0.803115	0.940038	1	limma	1.02487				limma	0.803115	0.940038
2295	RBM25	S583	RBM25 S583	P49756	Con vs MC58	0.391267	0.828036	6.7213	-0.414002	0.234296	0.689359	1	limma	0.750539				limma	0.234296	0.689359
2296	RBM25	S583	RBM25 S583	P49756	Con vs MC58	0.391267	0.828036	6.72341	0.155784	0.353891	0.767452	1	limma	1.11403				limma	0.353891	0.767452
2297	O60716-3	S300	O60716-3 S300	O60716-3	Con vs MC58	0.540291	0.903764	6.71775	0.0725451	0.57656	0.865571	1	limma	1.05157				limma	0.57656	0.865571
2299	DUS3L	T273,S277	DUS3L T273,S277	Q96G46	Con vs MC58	0.540291	0.903764	6.72189	0.136412	0.515417	0.842332	1	limma	1.09917				limma	0.515417	0.842332
2301	RAD23B	T155,S160	RAD23B T155,S160	P54727	Con vs MC58	0.17791	0.620542	6.6802	-0.676498	0.0711457	0.458879	1	limma	0.625682				limma	0.0711457	0.458879
2302	IRF2BPL	S547	IRF2BPL S547	Q9H1B7	Con vs MC58	0.540291	0.903764	6.62522	-0.470508	0.317763	0.748273	1	limma	0.721711	NEURODEVELOPMENTAL DISORDER WITH REGRESSION, ABNORMAL MOVEMENTS, LOSS OF SPEECH, AND SEIZURES	C4748127		limma	0.317763	0.748273
2304	EIF5B	S113	EIF5B S113	O60841	Con vs MC58	0.391267	0.828036	6.74914	-0.100984	0.562806	0.863956	1	limma	0.932397				limma	0.562806	0.863956
2306	TFAP4	S124	TFAP4 S124	Q01664	Con vs MC58	0.540291	0.903764	6.73612	0.080702	0.748528	0.927626	1	limma	1.05753				limma	0.748528	0.927626
2307	NOP14	S96	NOP14 S96	P78316	Con vs MC58	0.902523	0.986881	6.73408	0.0484091	0.863707	0.962978	1	limma	1.03412				limma	0.863707	0.962978
2308	P11142	P11142	P11142	P11142	Con vs MC58	0.540291	0.903764	5.97567	-0.291862	0.268841	0.721828	1	limma	0.816847				limma	0.268841	0.721828
2309	TANK	S129	TANK S129	Q92844	Con vs MC58	0.0199645	0.273477	6.64548	0.848072	0.000470627	0.0390851	1	limma	1.80009				limma	0.000470627	0.0390851
2310	MKI67	S374	MKI67 S374	P46013	Con vs MC58	0.713303	0.945133	6.77853	0.0275895	0.877396	0.965725	1	limma	1.01931				limma	0.877396	0.965725
2311	RIN1	S291	RIN1 S291	Q13671	Con vs MC58	0.540291	0.903764	6.66846	0.323688	0.229427	0.683063	1	limma	1.25153				limma	0.229427	0.683063
2312	Q5SW79	Q5SW79	Q5SW79	Q5SW79	Con vs MC58	0.0199645	0.273477	6.67612	0.323111	0.0704923	0.458879	1	limma	1.25103				limma	0.0704923	0.458879
2314	GCFC2	S174,S180	GCFC2 S174,S180	P16383	Con vs MC58	0.17791	0.620542	6.74762	-0.244907	0.142499	0.582205	1	limma	0.84387				limma	0.142499	0.582205
2315	Q9BX66-5	S635	Q9BX66-5 S635	Q9BX66-5	Con vs MC58	0.17791	0.620542	6.71396	0.199003	0.268545	0.721828	1	limma	1.1479				limma	0.268545	0.721828
2316	ATG9A	S735	ATG9A S735	Q7Z3C6	Con vs MC58	0.902523	0.986881	6.71198	0.00673577	0.966312	0.989908	1	limma	1.00468				limma	0.966312	0.989908
2318	ATG9A	S735	ATG9A S735	Q7Z3C6	Con vs MC58	0.0661926	0.435922	6.68191	-0.378882	0.0609718	0.429174	1	limma	0.769034				limma	0.0609719	0.429174
2319	O15231-3	S466	O15231-3 S466	O15231-3	Con vs MC58	1.09748	1	6.75675	-0.045729	0.785233	0.935701	1	limma	0.9688				limma	0.785233	0.935701
2320	P05783	P05783	P05783	P05783	Con vs MC58	0.0199645	0.273477	6.58477	0.755113	0.00172725	0.0756577	1	limma	1.68776	Cirrhosis, Familial	C1861556	ANTIVIRAL,MITOMYCIN-C,IL-6,RIBAVIRIN	limma	0.00172725	0.0756577
2321	PCNT	S1653	PCNT S1653	O95613	Con vs MC58	0.17791	0.620542	6.77588	-0.209291	0.21397	0.665585	1	limma	0.864962	Microcephalic Osteodysplastic Primordial Dwarfism, Type II, Seckel syndrome	C0432246, C0265202		limma	0.21397	0.665585
2326	NUP188	S1717	NUP188 S1717	Q5SRE5	Con vs MC58	0.0661926	0.435922	6.70618	-0.634205	0.0513065	0.406299	1	limma	0.644296				limma	0.0513065	0.406299
2328	KRT4	S34	KRT4 S34	P19013	Con vs MC58	0.713303	0.945133	6.65732	0.110598	0.526926	0.848235	1	limma	1.07968	Leukokeratosis, Hereditary Mucosal	C1721005		limma	0.526926	0.848235
2331	FBF1	S142	FBF1 S142	Q8TES7	Con vs MC58	0.391267	0.828036	6.64147	-0.173106	0.550815	0.858015	1	limma	0.886931				limma	0.550815	0.858015
2333	FAM53C	S232,S234	FAM53C S232,S234	Q9NYF3	Con vs MC58	0.713303	0.945133	6.70292	0.0695718	0.635454	0.891603	1	limma	1.04941				limma	0.635454	0.891603
2336	RIPK3	S316	RIPK3 S316	Q9Y572	Con vs MC58	0.540291	0.903764	6.67385	-0.124485	0.47943	0.828446	1	limma	0.917331				limma	0.47943	0.828446
2337	ZNF518A	S655	ZNF518A S655	Q6AHZ1	Con vs MC58	0.111347	0.537748	6.65495	-0.256843	0.185231	0.638393	1	limma	0.836917				limma	0.185231	0.638393
2338	Q9C0B5	Q9C0B5	Q9C0B5	Q9C0B5	Con vs MC58	0.713303	0.945133	6.68722	0.109325	0.553341	0.859255	1	limma	1.07872				limma	0.553341	0.859255
2339	SQSTM1	S24	SQSTM1 S24	Q13501	Con vs MC58	0.270344	0.745524	6.66574	-0.226237	0.280051	0.727169	1	limma	0.854862	Amyotrophic Lateral Sclerosis, FRONTOTEMPORAL DEMENTIA AND/OR AMYOTROPHIC LATERAL SCLEROSIS 3, NEURODEGENERATION WITH ATAXIA, DYSTONIA, AND GAZE PALSY, CHILDHOOD-ONSET, NONAKA MYOPATHY, Osteitis Deformans, PAGET DISEASE OF BONE 3	C0002736, C4225326, C4310693, C1853926, C0029401, C4085252	IMX-942	limma	0.280051	0.727169
2340	TNKS1BP1	S429	TNKS1BP1 S429	Q9C0C2	Con vs MC58	0.540291	0.903764	6.76837	-0.194184	0.332599	0.7557	1	limma	0.874067				limma	0.332599	0.7557
2341	CLN3	S12	CLN3 S12	Q13286	Con vs MC58	0.902523	0.986881	6.31581	0.0346492	0.87258	0.96478	1	limma	1.02431	Adult Neuronal Ceroid Lipofuscinosis, Juvenile Neuronal Ceroid Lipofuscinosis, Late-Infantile Neuronal Ceroid Lipfuscinosis, Neuronal Ceroid-Lipofuscinoses	C0022797, C0751383, C0022340, C0027877		limma	0.872579	0.96478
2342	AAK1	S21	AAK1 S21	Q2M2I8	Con vs MC58	0.019451	0.273477	6.63299	0.640983	0.00407169	0.115755	1	limma	1.55939				limma	0.00407169	0.115755
2346	PUM1	S709	PUM1 S709	Q14671	Con vs MC58	0.805701	0.986881	6.77797	-0.116737	0.465783	0.822282	1	limma	0.922271	SPINOCEREBELLAR ATAXIA 47	C4693672		limma	0.465783	0.822282
2347	TNKS1BP1	S872	TNKS1BP1 S872	Q9C0C2	Con vs MC58	0.391267	0.828036	6.71274	0.186346	0.328654	0.754117	1	limma	1.13788				limma	0.328654	0.754117
2348	TNKS1BP1	S893	TNKS1BP1 S893	Q9C0C2	Con vs MC58	0.270344	0.745524	6.81331	0.224133	0.269818	0.722904	1	limma	1.16807				limma	0.269818	0.722904
2350	TBC1D30	S114	TBC1D30 S114	Q9Y2I9	Con vs MC58	0.713303	0.945133	6.66974	0.0868334	0.601094	0.880196	1	limma	1.06204				limma	0.601094	0.880196
2351	KLC3	S173	KLC3 S173	Q6P597	Con vs MC58	0.713303	0.945133	6.72097	0.0665253	0.707588	0.914214	1	limma	1.04719				limma	0.707588	0.914214
2355	Q9H2G2	Q9H2G2	Q9H2G2	Q9H2G2	Con vs MC58	0.540291	0.903764	6.73587	-0.194103	0.385243	0.77522	1	limma	0.874116				limma	0.385243	0.77522
2356	MATR3	S188	MATR3 S188	P43243	Con vs MC58	0.17791	0.620542	6.63719	-0.00046894	0.998381	0.999425	1	limma	0.999675	Amyotrophic Lateral Sclerosis, AMYOTROPHIC LATERAL SCLEROSIS 21	C0002736, C3807521		limma	0.998381	0.999425
2357	HIRIP3	S223,S227	HIRIP3 S223,S227	Q9BW71	Con vs MC58	0.270344	0.745524	6.76496	-0.13823	0.375149	0.774974	1	limma	0.908633				limma	0.375149	0.774974
2358	TNFRSF11A	S580	TNFRSF11A S580	Q9Y6Q6	Con vs MC58	0.540291	0.903764	6.75218	-0.176753	0.458991	0.820217	1	limma	0.884692	Familial expansile osteolysis, Osteitis Deformans, Osteopetrosis, Autosomal Recessive 7	C0432292, C0029401, C2676766	Pyrazolones,178101759,propionic acid derivatives,diclofenac,risperidone,DB05959,acetaminophen,aspirin	limma	0.458991	0.820217
2360	PPHLN1	S133	PPHLN1 S133	Q8NEY8	Con vs MC58	0.391267	0.828036	6.67705	-0.126429	0.579442	0.865571	1	limma	0.916096				limma	0.579442	0.865571
2362	P02768	P02768	P02768	P02768	Con vs MC58	0.270344	0.745524	3.92802	-0.141347	0.861363	0.96192	1	limma	0.906672	Diabetic Nephropathy, Hyperthyroxinemia, Familial Dysalbuminemic, Hypoalbuminemia	C0011881, C0342185, C0239981	Sodium lauryl sulfate,Gadofosveset,RALTITREXED,Activated recombinant FVII-albumin fusion protein,Oxyphenbutazone,EPIGALOCATECHIN GALLATE,DB00493,PHENYLBUTAZONE,EPIGALLOCATECHIN,Iodipamide,[19F]-HALOPERIDOL,DIAZEPAM,DB00545,Gadobenate Dimeglumine,(-)-EPICATECHIN,ANTISERUM,DB12965,DB11359,DB06728,EVANS BLUE,PYROGALLOL,DB06713,AMODIAQUINE HYDROCHLORIDE,WARFARIN,DICLOFENAC,DB03255,Bismuth,DB13967,NAP…	limma	0.861363	0.96192
2363	CLASRP	S294	CLASRP S294	Q8N2M8	Con vs MC58	0.540291	0.903764	6.74677	-0.393622	0.195593	0.64802	1	limma	0.761216				limma	0.195593	0.64802
2364	LASP1	S146	LASP1 S146	Q14847	Con vs MC58	0.0199645	0.273477	6.70733	-0.466372	0.0053076	0.131804	1	limma	0.723782				limma	0.0053076	0.131804
2365	BMP2K	S1029	BMP2K S1029	Q9NSY1	Con vs MC58	0.17791	0.620542	6.77241	0.197664	0.221137	0.673129	1	limma	1.14684				limma	0.221137	0.673129
2366	HUWE1	S3816,T3830	HUWE1 S3816,T3830	Q7Z6Z7	Con vs MC58	0.902523	0.986881	6.76653	0.0372279	0.874965	0.965434	1	limma	1.02614	Mental Retardation, X-Linked, Syndromic, Turner Type	C2678046		limma	0.874965	0.965434
2367	HUWE1	S3816	HUWE1 S3816	Q7Z6Z7	Con vs MC58	1.09748	1	6.77382	-0.0161038	0.938543	0.981252	1	limma	0.9889	Mental Retardation, X-Linked, Syndromic, Turner Type	C2678046		limma	0.938543	0.981252
2368	GNL1	T48,S51	GNL1 T48,S51	P36915	Con vs MC58	0.713303	0.945133	6.57222	0.0638849	0.879975	0.966049	1	limma	1.04528				limma	0.879975	0.966049
2369	HNRNPUL2	S161	HNRNPUL2 S161	Q1KMD3	Con vs MC58	0.17791	0.620542	6.75971	-0.150095	0.291449	0.735139	1	limma	0.901191				limma	0.291449	0.735139
2370	Q8WWI1-3	S246	Q8WWI1-3 S246	Q8WWI1-3	Con vs MC58	0.391267	0.828036	6.68675	0.211223	0.296469	0.736205	1	limma	1.15767				limma	0.296469	0.736205
2372	PLEKHA6	S867	PLEKHA6 S867	Q9Y2H5	Con vs MC58	0.111347	0.537748	6.57566	-0.606092	0.0554517	0.415002	1	limma	0.656974				limma	0.0554517	0.415002
2373	EIF4G1	S1231	EIF4G1 S1231	Q04637	Con vs MC58	0.111347	0.537748	6.73279	-0.39938	0.0938311	0.502127	1	limma	0.758184	PARKINSON DISEASE 18	C3280271	INSULIN	limma	0.0938311	0.502127
2374	P38159	S208	P38159 S208	P38159; Q96E39	Con vs MC58	1.09748	1	6.76848	0.0493593	0.780075	0.935682	1	limma	1.03481				limma	0.780075	0.935682
2375	TNKS1BP1	S936	TNKS1BP1 S936	Q9C0C2	Con vs MC58	0.111347	0.537748	6.62337	-0.492097	0.0402709	0.37227	1	limma	0.710991				limma	0.0402709	0.37227
2379	DSN1	S81	DSN1 S81	Q9H410	Con vs MC58	0.902523	0.986881	6.31572	0.210284	0.578935	0.865571	1	limma	1.15692				limma	0.578935	0.865571
2380	C18orf25	S66	C18orf25 S66	Q96B23	Con vs MC58	0.0199645	0.273477	6.74257	-0.863942	0.000378909	0.0358299	1	limma	0.549449				limma	0.000378909	0.0358299
2382	BMP2K	S1029,S1031	BMP2K S1029,S1031	Q9NSY1	Con vs MC58	0.17791	0.620542	6.69138	-0.417166	0.175899	0.625232	1	limma	0.748895				limma	0.175899	0.625232
2386	ARHGEF11	S1457,S1458	ARHGEF11 S1457,S1458	O15085	Con vs MC58	0.540291	0.903764	6.62447	0.0446755	0.842801	0.956562	1	limma	1.03145				limma	0.842801	0.956562
2387	MB21D2	S433	MB21D2 S433	Q8IYB1	Con vs MC58	0.17791	0.620542	6.69344	-0.254319	0.1569	0.605289	1	limma	0.838383				limma	0.1569	0.605289
2389	STK32C	S10,S15	STK32C S10,S15	Q86UX6	Con vs MC58	0.17791	0.620542	6.69273	0.297041	0.074893	0.464781	1	limma	1.22862				limma	0.074893	0.464781
2392	FAM83H	S914	FAM83H S914	Q6ZRV2	Con vs MC58	0.0661926	0.435922	6.755	-0.312923	0.0890166	0.496044	1	limma	0.805009	Amelogenesis Imperfecta, Amelogenesis Imperfecta, Type III	C0002452, C0399376		limma	0.0890166	0.496044
2393	FAM83H	S914	FAM83H S914	Q6ZRV2	Con vs MC58	0.713303	0.945133	6.73481	0.0305179	0.861142	0.96192	1	limma	1.02138	Amelogenesis Imperfecta, Amelogenesis Imperfecta, Type III	C0002452, C0399376		limma	0.861142	0.96192
2394	PDAP1	S60,S63	PDAP1 S60,S63	Q13442	Con vs MC58	1.09748	1	6.74762	0.0707053	0.68953	0.910607	1	limma	1.05023				limma	0.68953	0.910607
2395	FAM83H	S892,S903	FAM83H S892,S903	Q6ZRV2	Con vs MC58	0.713303	0.945133	6.68078	-0.48382	0.237521	0.690191	1	limma	0.715082	Amelogenesis Imperfecta, Amelogenesis Imperfecta, Type III	C0002452, C0399376		limma	0.237521	0.690191
2396	FMNL2	S171	FMNL2 S171	Q96PY5	Con vs MC58	0.0850999	0.537748	6.63827	-0.416503	0.0907695	0.499891	1	limma	0.749239				limma	0.0907695	0.499891
2397	FAM83H	S936	FAM83H S936	Q6ZRV2	Con vs MC58	0.391267	0.828036	6.77453	-0.123608	0.472934	0.822754	1	limma	0.917889	Amelogenesis Imperfecta, Amelogenesis Imperfecta, Type III	C0002452, C0399376		limma	0.472934	0.822754
2399	KIF18B	S662	KIF18B S662	Q86Y91	Con vs MC58	0.0373364	0.357879	6.66069	-0.851341	0.00835718	0.166041	1	limma	0.554269				limma	0.00835718	0.166041
2401	NFATC4	S289	NFATC4 S289	Q14934	Con vs MC58	0.713303	0.945133	6.73257	0.0515749	0.768148	0.931621	1	limma	1.0364				limma	0.768149	0.931621
2402	AEBP2	S206	AEBP2 S206	Q6ZN18	Con vs MC58	0.0199645	0.273477	6.68129	-0.269929	0.0632392	0.438714	1	limma	0.82936				limma	0.0632392	0.438714
2403	FAM83H	S892	FAM83H S892	Q6ZRV2	Con vs MC58	0.902523	0.986881	6.76957	-0.0486923	0.827911	0.948897	1	limma	0.966812	Amelogenesis Imperfecta, Amelogenesis Imperfecta, Type III	C0002452, C0399376		limma	0.827911	0.948897
2404	SMN1;	S28,S31	SMN1; SMN2 S28,S31	Q16637	Con vs MC58	0.540291	0.903764	6.76329	-0.258785	0.271263	0.722961	1	limma	0.835791	HMN (Hereditary Motor Neuropathy) Proximal Type I, HMN (Hereditary Motor Neuropathy) Proximal Type I, Juvenile Spinal Muscular Atrophy, Juvenile Spinal Muscular Atrophy, Muscular Atrophy, Spinal, Type II, Spinal Muscular Atrophies of Childhood, Spinal Muscular Atrophies of Childhood, Spinal Muscular Atrophy, Spinal Muscular Atrophy	C0043116, C0043116, C0152109, C0152109, C0393538, C0700595, C0700595, C0026847, C0026847		limma	0.271263	0.722961
2405	P21127	P21127	P21127	P21127	Con vs MC58	0.902523	0.986881	6.63426	-0.134779	0.577432	0.865571	1	limma	0.91081				limma	0.577432	0.865571
2406	CDK11B	S763	CDK11B S763	P21127	Con vs MC58	0.17791	0.620542	6.7464	-0.300157	0.140964	0.58001	1	limma	0.812164				limma	0.140964	0.58001
2407	XRN2	S499,S501	XRN2 S499,S501	Q9H0D6	Con vs MC58	0.713303	0.945133	6.47059	-0.757872	0.217274	0.669781	1	limma	0.591368				limma	0.217275	0.669781
2415	FAM83H	S411	FAM83H S411	Q6ZRV2	Con vs MC58	0.540291	0.903764	6.65294	-0.208081	0.529874	0.849392	1	limma	0.865688	Amelogenesis Imperfecta, Amelogenesis Imperfecta, Type III	C0002452, C0399376		limma	0.529874	0.849392
2416	Q9H4G0	Q9H4G0	Q9H4G0	Q9H4G0	Con vs MC58	0.902523	0.986881	6.66322	-0.158901	0.731804	0.922646	1	limma	0.895707	MENTAL RETARDATION, AUTOSOMAL DOMINANT 11	C3280285		limma	0.731804	0.922646
2419	RBM15	S670,S674	RBM15 S670,S674	Q96T37	Con vs MC58	0.902523	0.986881	6.46569	-0.694297	0.275757	0.725179	1	limma	0.61801				limma	0.275757	0.725179
2420	UNG	S23	UNG S23	P13051	Con vs MC58	0.17791	0.620542	6.64676	-0.712154	0.0955291	0.502127	1	limma	0.610408	Hyper-IgM Immunodeficiency Syndrome, Type 5	C1720958	DB06990,DB07116,DB07760	limma	0.0955291	0.502127
2421	KRT8	S258	KRT8 S258	P05787	Con vs MC58	0.713303	0.945133	6.7305	-0.0759287	0.682922	0.909741	1	limma	0.948731	Breast Carcinoma, Cirrhosis, Familial	C0678222, C1861556	DB06245,DB00031,DB09130	limma	0.682922	0.909741
2422	O60716-3	T906	O60716-3 T906	O60716-3	Con vs MC58	0.17791	0.620542	6.32978	0.390342	0.150774	0.592603	1	limma	1.3107				limma	0.150774	0.592603
2423	DSP	T61	DSP T61	P15924	Con vs MC58	0.0373364	0.357879	6.62699	0.724778	0.00967177	0.17714	1	limma	1.65265	Arrhythmogenic Right Ventricular Dysplasia, Familial, 8, Cardiomyopathy dilated with Woolly hair and keratoderma, CARDIOMYOPATHY, DILATED, WITH WOOLLY HAIR, KERATODERMA, AND TOOTH AGENESIS, Epidermolysis bullosa, lethal acantholytic, Idiopathic Pulmonary Fibrosis, KERATOSIS PALMOPLANTARIS STRIATA II, Skin Fragility-Woolly Hair Syndrome	C1843896, C1854063, C4014393, C1864826, C1800706, C1852127, C1843292	DB14487,DB01593,ENALAPRIL,DB11638	limma	0.00967177	0.17714
2424	IER3	S31	IER3 S31	P46695	Con vs MC58	0.0199645	0.273477	6.15298	-2.97953	7.8218e-08	0.000294647	1	limma	0.126786				limma	7.8218e-08	0.000294647
2425	B2RTY4-4	S1299	B2RTY4-4 S1299	B2RTY4-4	Con vs MC58	0.270344	0.745524	6.6644	0.23971	0.190016	0.64453	1	limma	1.18076				limma	0.190016	0.64453
2426	LRRFIP2	S328	LRRFIP2 S328	Q9Y608	Con vs MC58	0.713303	0.945133	6.74862	-0.262108	0.342437	0.759966	1	limma	0.833869				limma	0.342437	0.759966
2427	LRRFIP1	S120	LRRFIP1 S120	Q32MZ4	Con vs MC58	0.713303	0.945133	6.73646	0.00110632	0.993218	0.997098	1	limma	1.00077				limma	0.993218	0.997098
2428	TNK1	S502	TNK1 S502	Q13470	Con vs MC58	0.325163	0.828036	6.72488	0.0977814	0.48206	0.829188	1	limma	1.07013				limma	0.48206	0.829188
2429	SH3KBP1	S230	SH3KBP1 S230	Q96B97	Con vs MC58	0.713303	0.945133	6.7546	0.0926313	0.705007	0.914006	1	limma	1.06631				limma	0.705007	0.914006
2430	MCM2	S139	MCM2 S139	P49736	Con vs MC58	0.713303	0.945133	6.63441	-0.557944	0.198585	0.650494	1	limma	0.67927	DEAFNESS, AUTOSOMAL DOMINANT 70	C4310775		limma	0.198585	0.650494
2431	MCM2	S139	MCM2 S139	P49736	Con vs MC58	1.09748	1	6.67879	-0.178899	0.591372	0.872922	1	limma	0.883377	DEAFNESS, AUTOSOMAL DOMINANT 70	C4310775		limma	0.591372	0.872922
2432	PTPN14	S465	PTPN14 S465	Q15678	Con vs MC58	0.391267	0.828036	6.62371	0.21049	0.605265	0.882239	1	limma	1.15708	CHOANAL ATRESIA AND LYMPHEDEMA	C3150875		limma	0.605265	0.882239
2433	PDS5B	S1257	PDS5B S1257	Q9NTI5	Con vs MC58	0.902523	0.986881	6.68279	-0.111716	0.679897	0.908791	1	limma	0.925487				limma	0.679897	0.908791
2434	TMCC3	S46	TMCC3 S46	Q9ULS5	Con vs MC58	0.0661926	0.435922	6.793	-0.534926	0.0345229	0.341839	1	limma	0.690194				limma	0.0345229	0.341839
2440	Q8WWI1-3	S1182	Q8WWI1-3 S1182	Q8WWI1-3	Con vs MC58	0.902523	0.986881	6.41153	0.194204	0.446241	0.813644	1	limma	1.14409				limma	0.446241	0.813644
2441	SRRM2	S333	SRRM2 S333	Q9UQ35	Con vs MC58	0.540291	0.903764	6.60922	-0.638885	0.206622	0.661064	1	limma	0.642209				limma	0.206622	0.661064
2442	SRRM2	S323	SRRM2 S323	Q9UQ35	Con vs MC58	0.0373364	0.357879	6.77181	-0.259757	0.118039	0.549632	1	limma	0.835229				limma	0.118039	0.549632
2445	RBM5	S624	RBM5 S624	P52756	Con vs MC58	0.902523	0.986881	6.72277	0.0409833	0.804785	0.940038	1	limma	1.02881				limma	0.804785	0.940038
2448	ALKBH5	S361	ALKBH5 S361	Q6P6C2	Con vs MC58	0.111347	0.537748	6.6159	-0.198411	0.245434	0.703422	1	limma	0.87151				limma	0.245434	0.703422
2449	Q15149-4	S4505,S4521	Q15149-4 S4505,S4521	Q15149-4; Q15149	Con vs MC58	0.902523	0.986881	6.74864	-0.0241082	0.925055	0.979336	1	limma	0.983428				limma	0.925055	0.979336
2452	DSP	S2849	DSP S2849	P15924	Con vs MC58	0.391267	0.828036	5.83908	1.09858	0.169681	0.621174	1	limma	2.14144	Arrhythmogenic Right Ventricular Dysplasia, Familial, 8, Cardiomyopathy dilated with Woolly hair and keratoderma, CARDIOMYOPATHY, DILATED, WITH WOOLLY HAIR, KERATODERMA, AND TOOTH AGENESIS, Epidermolysis bullosa, lethal acantholytic, Idiopathic Pulmonary Fibrosis, KERATOSIS PALMOPLANTARIS STRIATA II, Skin Fragility-Woolly Hair Syndrome	C1843896, C1854063, C4014393, C1864826, C1800706, C1852127, C1843292	DB14487,DB01593,ENALAPRIL,DB11638	limma	0.169681	0.621174
2453	SRCIN1	S987	SRCIN1 S987	Q9C0H9	Con vs MC58	0.270344	0.745524	6.72804	-0.23221	0.248424	0.705791	1	limma	0.85133				limma	0.248424	0.705791
2456	HID1	S653	HID1 S653	Q8IV36	Con vs MC58	0.17791	0.620542	6.70099	0.338283	0.162153	0.608398	1	limma	1.26425				limma	0.162153	0.608398
2457	TRIOBP	S88	TRIOBP S88	Q9H2D6	Con vs MC58	1.09748	1	6.67313	-0.0729867	0.747061	0.926936	1	limma	0.950668	Deafness, Autosomal Recessive 28	C1853276		limma	0.747061	0.926936
2459	FXR1	S409	FXR1 S409	P51114	Con vs MC58	0.540291	0.903764	6.58233	-0.489006	0.351975	0.767452	1	limma	0.712516				limma	0.351975	0.767452
2460	FXR1	S409	FXR1 S409	P51114	Con vs MC58	0.0199645	0.273477	6.72203	0.419364	0.0350434	0.342514	1	limma	1.33734				limma	0.0350434	0.342514
2463	FAM83H	S785	FAM83H S785	Q6ZRV2	Con vs MC58	0.0661926	0.435922	6.71012	0.273687	0.103333	0.520743	1	limma	1.20889	Amelogenesis Imperfecta, Amelogenesis Imperfecta, Type III	C0002452, C0399376		limma	0.103333	0.520743
2465	LRRFIP2	S328	LRRFIP2 S328	Q9Y608	Con vs MC58	0.540291	0.903764	6.75602	-0.0552919	0.704009	0.914006	1	limma	0.9624				limma	0.704009	0.914006
2466	SIRT1	S47	SIRT1 S47	Q96EB6	Con vs MC58	0.0199645	0.273477	6.7233	0.383888	0.0172157	0.235336	1	limma	1.30485	Acute kidney injury, Atherosclerosis, Diabetes Mellitus, Experimental, Diabetes Mellitus, Non-Insulin-Dependent, Fatty Liver, Metabolic Syndrome X, Obesity	C2609414, C0004153, C0011853, C0011860, C0015695, C0524620, C0028754	249565780,DB02709,SALERMIDE,336446902,ALTISSIMACOUMARIN C,RESVERATROL,DB13978,GINSENOSIDE RH1,GISENOSIDE RK1,20(S)-PROTOPANAXADIOL,MB-12066,META-SIRTINOL,252827436,SEN-196,PSAMMAPLIN A,PARA-SIRTINOL,GSK2245840,249565781,SRT-1720,SRT-1460,20(S)-PROTOPANAXATRIOL,PMID25435179-Compound-WO2012106509Salermide,223366036,TENOVIN-1,PMID25435179-Compound-WO2012106509CAY10602,CAMBINOL,SRT2379,DB15493,ALTISS…	limma	0.0172157	0.235336
2467	P08727	P08727	P08727	P08727	Con vs MC58	0.540291	0.903764	6.73664	-0.131857	0.451391	0.81554	1	limma	0.912656				limma	0.451391	0.81554
2469	EPPK1	S2718	EPPK1 S2718	P58107	Con vs MC58	0.902523	0.986881	5.84686	0.0998595	0.812392	0.941146	1	limma	1.07167				limma	0.812392	0.941146
2472	Q16778	Q16778	Q16778	Q16778; Q5QNW6	Con vs MC58	0.0661926	0.435922	6.62022	-0.870713	0.0112297	0.187178	1	limma	0.546877				limma	0.0112297	0.187178
2474	P42694	P42694	P42694	P42694	Con vs MC58	0.0661926	0.435922	6.77387	0.243257	0.167125	0.619035	1	limma	1.18366				limma	0.167125	0.619035
2480	ITPR3	S916	ITPR3 S916	Q14573	Con vs MC58	0.0650637	0.435922	6.61515	-0.640523	0.0217831	0.265886	1	limma	0.64148				limma	0.0217831	0.265886
2483	SUCO	S1081	SUCO S1081	Q9UBS9	Con vs MC58	0.713303	0.945133	6.70768	-0.216707	0.325493	0.751423	1	limma	0.860528				limma	0.325493	0.751423
2486	LARP1	S766,S774	LARP1 S766,S774	Q6PKG0	Con vs MC58	0.0199645	0.273477	6.67316	0.563448	0.00103428	0.0631774	1	limma	1.4778				limma	0.00103428	0.0631774
2487	LARP1	S774	LARP1 S774	Q6PKG0	Con vs MC58	0.270344	0.745524	6.6458	0.187018	0.279374	0.727114	1	limma	1.13841				limma	0.279374	0.727114
2489	Q9C0H5	Q9C0H5	Q9C0H5	Q9C0H5	Con vs MC58	0.0199645	0.273477	6.67323	0.430267	0.0106562	0.181637	1	limma	1.34748				limma	0.0106562	0.181637
2491	EFHD2	S74	EFHD2 S74	Q96C19	Con vs MC58	0.0373364	0.357879	6.60718	1.01534	0.00176835	0.0765676	1	limma	2.02138				limma	0.00176835	0.0765676
2493	LRWD1	S251	LRWD1 S251	Q9UFC0	Con vs MC58	0.391267	0.828036	6.76615	-0.152492	0.443278	0.81328	1	limma	0.899695				limma	0.443278	0.81328
2494	PDS5A	S1305	PDS5A S1305	Q29RF7	Con vs MC58	0.540291	0.903764	6.79058	0.03056	0.839589	0.95372	1	limma	1.02141				limma	0.839588	0.95372
2498	TJP2	S986	TJP2 S986	Q9UDY2	Con vs MC58	0.902523	0.986881	6.59792	-0.242586	0.600536	0.880196	1	limma	0.845229	Cholestasis, progressive familial intrahepatic 4, Hypercholanemia, Familial	C2931067, C1843139		limma	0.600536	0.880196
2500	TJP2	S978	TJP2 S978	Q9UDY2	Con vs MC58	0.713303	0.945133	6.66432	0.0625443	0.783485	0.935682	1	limma	1.04431	Cholestasis, progressive familial intrahepatic 4, Hypercholanemia, Familial	C2931067, C1843139		limma	0.783485	0.935682
2501	KLC4	S590	KLC4 S590	Q9NSK0	Con vs MC58	0.0661926	0.435922	6.68271	0.273538	0.117779	0.549101	1	limma	1.20877				limma	0.117779	0.549101
2503	PPP1R3D	S74	PPP1R3D S74	O95685	Con vs MC58	0.17791	0.620542	6.6652	-0.308779	0.259486	0.714012	1	limma	0.807325				limma	0.259485	0.714012
2504	P06454	P06454	P06454	P06454	Con vs MC58	0.391267	0.828036	6.72044	0.219437	0.273707	0.724054	1	limma	1.16428				limma	0.273707	0.724054
2505	PKP2	S225	PKP2 S225	Q99959	Con vs MC58	0.391267	0.828036	6.59562	-0.192952	0.39642	0.784304	1	limma	0.874814	Arrhythmogenic Right Ventricular Dysplasia, Arrhythmogenic Right Ventricular Dysplasia, Familial, 9, Brugada Syndrome (disorder)	C0349788, C1836906, C1142166		limma	0.39642	0.784304
2506	FGD6	S605	FGD6 S605	Q6ZV73	Con vs MC58	0.0373364	0.357879	6.75714	-0.46146	0.0733695	0.459108	1	limma	0.726251				limma	0.0733695	0.459108
2507	AKAP13	T2467	AKAP13 T2467	Q12802	Con vs MC58	0.270344	0.745524	6.75686	-0.28554	0.193433	0.644935	1	limma	0.820435				limma	0.193433	0.644935
2508	CAMKK2	S511	CAMKK2 S511	Q96RR4	Con vs MC58	0.0373364	0.357879	6.66037	-0.912003	0.027688	0.297152	1	limma	0.531447				limma	0.0276879	0.297152
2510	PCYT1A	S323,S329,S331	PCYT1A S323,S329,S331	P49585	Con vs MC58	0.0373364	0.357879	6.70046	0.322563	0.0362884	0.34872	1	limma	1.25055	Spondylometaphyseal Dysplasia with Cone-Rod Dystrophy	C1837073	DB14006,lamivudine,DB00122	limma	0.0362884	0.34872
2511	SRRM1	S713	SRRM1 S713	Q8IYB3	Con vs MC58	0.902523	0.986881	6.70425	0.0832922	0.638193	0.891603	1	limma	1.05943				limma	0.638193	0.891603
2513	IVNS1ABP	S338	IVNS1ABP S338	Q9Y6Y0	Con vs MC58	0.713303	0.945133	6.72369	-0.128219	0.676888	0.908016	1	limma	0.91496				limma	0.676888	0.908016
2515	PSIP1	S106	PSIP1 S106	O75475	Con vs MC58	0.902523	0.986881	6.72908	-0.0283898	0.8626	0.96279	1	limma	0.980514				limma	0.8626	0.96279
2516	DHX8	S460	DHX8 S460	Q14562	Con vs MC58	1.09748	1	6.78357	-0.0246016	0.890615	0.969078	1	limma	0.983092				limma	0.890615	0.969078
2521	SLC15A4	S298	SLC15A4 S298	Q8N697	Con vs MC58	0.713303	0.945133	6.76413	0.0715481	0.721691	0.91783	1	limma	1.05084				limma	0.721691	0.91783
2522	SRRM2	S994	SRRM2 S994	Q9UQ35	Con vs MC58	0.391267	0.828036	6.5856	-0.806654	0.205146	0.661064	1	limma	0.571706				limma	0.205146	0.661064
2523	SRRM2	S1083	SRRM2 S1083	Q9UQ35	Con vs MC58	0.17791	0.620542	6.71039	-0.418444	0.294009	0.73568	1	limma	0.748231				limma	0.294009	0.73568
2524	FAM53B	S118	FAM53B S118	Q14153	Con vs MC58	0.391267	0.828036	6.66594	0.202694	0.406601	0.788962	1	limma	1.15085				limma	0.406601	0.788962
2525	EIF5B	S113	EIF5B S113	O60841	Con vs MC58	0.540291	0.903764	6.74868	-0.101317	0.577393	0.865571	1	limma	0.932182				limma	0.577392	0.865571
2526	ZFP36	S186	ZFP36 S186	P26651	Con vs MC58	0.0199645	0.273477	6.27271	-1.5	4.484e-05	0.0129932	1	limma	0.353553				limma	4.484e-05	0.0129932
2528	UTP20	T1741	UTP20 T1741	O75691	Con vs MC58	0.713303	0.945133	6.77118	-0.0228248	0.887135	0.968243	1	limma	0.984304				limma	0.887135	0.968243
2529	TP53BP1	S1094,S1101	TP53BP1 S1094,S1101	Q12888	Con vs MC58	0.902523	0.986881	6.64154	-0.156846	0.742645	0.926632	1	limma	0.896984				limma	0.742645	0.926632
2530	CCDC92	S211	CCDC92 S211	Q53HC0	Con vs MC58	0.111347	0.537748	6.67376	0.256339	0.193631	0.644935	1	limma	1.19444				limma	0.193631	0.644935
2533	Q96RT1-8	Q96RT1-8	Q96RT1-8	Q96RT1-8	Con vs MC58	0.713303	0.945133	6.71072	-0.0975717	0.639691	0.891844	1	limma	0.934605				limma	0.639691	0.891844
2535	SUB1	S56	SUB1 S56	P53999	Con vs MC58	0.391267	0.828036	6.76306	-0.289841	0.186994	0.639789	1	limma	0.817992				limma	0.186994	0.639789
2536	URI1	S442	URI1 S442	O94763	Con vs MC58	0.270344	0.745524	6.73733	-0.46154	0.0862437	0.492032	1	limma	0.726211				limma	0.0862437	0.492032
2537	COBLL1	S1069	COBLL1 S1069	Q53SF7	Con vs MC58	0.17791	0.620542	6.68891	-0.211379	0.241542	0.697234	1	limma	0.863711				limma	0.241542	0.697234
2538	AKAP10	S187	AKAP10 S187	O43572	Con vs MC58	0.713303	0.945133	6.77604	-0.0306776	0.860714	0.96192	1	limma	0.97896				limma	0.860714	0.96192
2543	KRT19	S13,S22	KRT19 S13,S22	P08727	Con vs MC58	0.540291	0.903764	6.65917	0.277927	0.205375	0.661064	1	limma	1.21245				limma	0.205375	0.661064
2544	KRT19	S14	KRT19 S14	P08727	Con vs MC58	0.17791	0.620542	6.67374	0.281426	0.155794	0.604405	1	limma	1.2154				limma	0.155794	0.604405
2546	PPP1R3D	S25	PPP1R3D S25	O95685	Con vs MC58	0.139983	0.620542	6.66989	0.538242	0.0332258	0.331993	1	limma	1.4522				limma	0.0332258	0.331993
2549	EPB41L1	S639,S650	EPB41L1 S639,S650	Q9H4G0	Con vs MC58	0.270344	0.745524	6.71865	0.235027	0.349405	0.767083	1	limma	1.17693	MENTAL RETARDATION, AUTOSOMAL DOMINANT 11	C3280285		limma	0.349405	0.767083
2551	AKAP1	S445	AKAP1 S445	Q92667	Con vs MC58	1.09748	1	6.78726	-0.0503056	0.733888	0.922987	1	limma	0.965732				limma	0.733888	0.922987
2552	ICE1	S1692	ICE1 S1692	Q9Y2F5	Con vs MC58	0.111347	0.537748	6.6399	0.207119	0.319809	0.748273	1	limma	1.15438				limma	0.319809	0.748273
2554	SLCO4A1	S34	SLCO4A1 S34	Q96BD0	Con vs MC58	0.0199645	0.273477	6.70905	-0.399759	0.0204821	0.258048	1	limma	0.757985				limma	0.0204821	0.258048
2556	KLF3	S92,S101	KLF3 S92,S101	P57682	Con vs MC58	0.0373364	0.357879	6.76687	-0.3447	0.0902887	0.499891	1	limma	0.787471				limma	0.0902887	0.499891
2557	RRP1B	S706	RRP1B S706	Q14684	Con vs MC58	0.17791	0.620542	6.60395	0.534262	0.063395	0.438987	1	limma	1.4482				limma	0.063395	0.438987
2560	STK11IP	S387	STK11IP S387	Q8N1F8	Con vs MC58	0.0661926	0.435922	6.68492	-0.40028	0.0600836	0.426137	1	limma	0.757711				limma	0.0600836	0.426137
2561	RFFL	S240	RFFL S240	Q8WZ73	Con vs MC58	0.902523	0.986881	6.71393	0.0751391	0.614635	0.884389	1	limma	1.05346				limma	0.614635	0.884389
2565	WRN	S1133	WRN S1133	Q14191	Con vs MC58	0.391267	0.828036	6.72896	-0.12089	0.622195	0.888084	1	limma	0.91962	Werner Syndrome	C0043119	NSC-7387,GNF-PF-4459,SJ000001516,NSC-11437,TCMDC-123916,NSC-720622,UREA,NSC-348401,QUERCETIN DIHYDRATE,NANAOMYCIN,AG-528,OXYTETRACYCLINE,PROTOPORPHYRIN,SCLEROTIORIN,HAEMATOXYLIN,MITOXANTRONE DIHYDROCHLORIDE,PYRONIN Y,2,6-DIMETHOXYQUINONE,MYRICETIN,TCMDC-124356,SJ000071854,DNDI1417156,GUTHION,BAS03450373,CEPHAPIRIN SODIUM,AG-538,MITOXANTRONE,DOXORUBICIN HYDROCHLORIDE,PYROGALLOL RED,EUPAFOLIN,NSC-3…	limma	0.622195	0.888084
2566	PALM3	T151,S155	PALM3 T151,S155	A6NDB9	Con vs MC58	0.713303	0.945133	6.72799	0.107915	0.624009	0.889021	1	limma	1.07767				limma	0.624009	0.889021
2567	NUMA1	S1969	NUMA1 S1969	Q14980	Con vs MC58	0.111347	0.537748	6.5943	-0.592455	0.0322962	0.328811	1	limma	0.663214	Acute Promyelocytic Leukemia	C0023487	calcium channel blockers	limma	0.0322962	0.328811
2570	Q07866-4	S600	Q07866-4 S600	Q07866-4	Con vs MC58	0.622753	0.945133	6.76641	-0.0478279	0.745953	0.926632	1	limma	0.967392				limma	0.745953	0.926632
2571	AGFG1	T177,S181	AGFG1 T177,S181	P52594	Con vs MC58	0.0661926	0.435922	6.69608	0.59266	0.0250803	0.282022	1	limma	1.50803				limma	0.0250803	0.282022
2573	KRTCAP3	S5	KRTCAP3 S5	Q53RY4	Con vs MC58	0.540291	0.903764	6.69035	0.01609	0.939567	0.981252	1	limma	1.01122				limma	0.939567	0.981252
2574	TJP2	T1054	TJP2 T1054	Q9UDY2	Con vs MC58	0.902523	0.986881	6.71257	-0.306953	0.482789	0.829854	1	limma	0.808347	Cholestasis, progressive familial intrahepatic 4, Hypercholanemia, Familial	C2931067, C1843139		limma	0.482789	0.829854
2575	TJP2	T1054	TJP2 T1054	Q9UDY2	Con vs MC58	0.540291	0.903764	6.64038	0.203578	0.587492	0.870093	1	limma	1.15155	Cholestasis, progressive familial intrahepatic 4, Hypercholanemia, Familial	C2931067, C1843139		limma	0.587492	0.870093
2576	KCTD5	S29	KCTD5 S29	Q9NXV2	Con vs MC58	0.270344	0.745524	6.75754	-0.145159	0.364438	0.774974	1	limma	0.90428				limma	0.364438	0.774974
2577	NCAPG	S973,S975	NCAPG S973,S975	Q9BPX3	Con vs MC58	0.538594	0.903764	6.69422	0.00416042	0.980104	0.995021	1	limma	1.00289				limma	0.980104	0.995021
2580	SETD2	S532	SETD2 S532	Q9BYW2	Con vs MC58	0.540291	0.903764	6.64075	0.124612	0.605382	0.882239	1	limma	1.09021	Conventional (Clear Cell) Renal Cell Carcinoma, LUSCAN-LUMISH SYNDROME	C0279702, C4085873	Cyclic octapeptide derivative 1,2,2-dimethylbenzopyran derivative 1,HIF-1alpha,PMID26882240-Compound-32,PX-478,Pyrrolidine carboxamide derivative 1,PMID26882240-Compound-2,2,2-dimethylbenzopyran derivative 2,Imidazo [1,2-a]pyridine compound 1,PMID26882240-Compound-14,2-Methoxyestradiol,Steroid derivative 1,Aromatic and heteroaryl compound 1,Aryl methoxyacrylate derivative 2,PMID26882240-Compound-…	limma	0.605382	0.882239
2581	SSH2	T870	SSH2 T870	Q76I76	Con vs MC58	0.0199645	0.273477	6.62071	-0.429168	0.0172926	0.235336	1	limma	0.74269				limma	0.0172926	0.235336
2583	SPEN	S623	SPEN S623	Q96T58	Con vs MC58	0.0490901	0.435922	6.61155	-0.521273	0.0423476	0.382967	1	limma	0.696757				limma	0.0423476	0.382967
2586	C1orf226	S222,S223	C1orf226 S222,S223	A1L170	Con vs MC58	0.0373364	0.357879	6.71441	-0.424287	0.0194865	0.252519	1	limma	0.745207				limma	0.0194865	0.252519
2587	C1orf226	S223	C1orf226 S223	A1L170	Con vs MC58	0.111347	0.537748	6.694	0.312632	0.0956355	0.502127	1	limma	1.24197				limma	0.0956355	0.502127
2589	KIFAP3	S60	KIFAP3 S60	Q92845	Con vs MC58	0.17791	0.620542	6.72499	-0.4452	0.0823194	0.486749	1	limma	0.734482				limma	0.0823194	0.486749
2590	STMN1	S16,S25	STMN1 S16,S25	P16949	Con vs MC58	0.270344	0.745524	6.74027	-0.181703	0.303607	0.743136	1	limma	0.881662				limma	0.303607	0.743136
2591	STMN1	S16	STMN1 S16	P16949	Con vs MC58	0.713303	0.945133	6.68942	0.0617433	0.745934	0.926632	1	limma	1.04373				limma	0.745934	0.926632
2592	KLC3	S466	KLC3 S466	Q6P597	Con vs MC58	0.17791	0.620542	6.64605	0.304962	0.0697396	0.45848	1	limma	1.23539				limma	0.0697396	0.45848
2593	CCDC86	S47	CCDC86 S47	Q9H6F5	Con vs MC58	0.111347	0.537748	6.69285	0.364473	0.0702682	0.458879	1	limma	1.28741				limma	0.0702682	0.458879
2595	MISP	S394,S397	MISP S394,S397	Q8IVT2	Con vs MC58	0.540291	0.903764	6.70361	-0.109657	0.525715	0.847963	1	limma	0.926808				limma	0.525715	0.847963
2596	MISP	S394	MISP S394	Q8IVT2	Con vs MC58	0.270344	0.745524	6.69801	0.162054	0.255087	0.708639	1	limma	1.11888				limma	0.255088	0.708639
2599	Q9Y2H0-1	S741	Q9Y2H0-1 S741	Q9Y2H0-1	Con vs MC58	0.540291	0.903764	6.68791	0.209477	0.458747	0.820171	1	limma	1.15627				limma	0.458747	0.820171
2604	CEP170B	S1179	CEP170B S1179	Q9Y4F5	Con vs MC58	0.0199645	0.273477	6.64839	0.419243	0.0324485	0.32947	1	limma	1.33723				limma	0.0324485	0.32947
2606	P62269	P62269	P62269	P62269	Con vs MC58	0.540291	0.903764	6.63976	-0.163233	0.464483	0.821459	1	limma	0.893022				limma	0.464483	0.821459
2607	Q9H4G0	Q9H4G0	Q9H4G0	Q9H4G0	Con vs MC58	1.09748	1	6.73564	-0.100734	0.690137	0.910746	1	limma	0.932558	MENTAL RETARDATION, AUTOSOMAL DOMINANT 11	C3280285		limma	0.690137	0.910746
2608	FNIP1	S220	FNIP1 S220	Q8TF40	Con vs MC58	0.902523	0.986881	6.68087	-0.122379	0.545776	0.858015	1	limma	0.918671				limma	0.545776	0.858015
2609	MAP3K1	S292	MAP3K1 S292	Q13233	Con vs MC58	0.270344	0.745524	6.68511	0.275379	0.150625	0.592603	1	limma	1.21031	46,XY SEX REVERSAL 6, Breast Carcinoma	C3151064, C0678222	cisplatin,gefitinib,paclitaxel,223366167,docetaxel,erlotinib,DB06061,CHEMBL1097999,carboplatin,DB11967,CI-1040,Tumor necrosis factor alpha (TNF-alpha) inhibitors,DB12010	limma	0.150625	0.592603
2611	Q5IS70	S641	Q5IS70 S641	Q5IS70	Con vs MC58	0.17791	0.620542	6.72327	0.14303	0.484214	0.830238	1	limma	1.10422				limma	0.484214	0.830238
2612	SHANK2	S1330	SHANK2 S1330	Q9UPX8	Con vs MC58	0.713303	0.945133	6.75612	0.157758	0.407125	0.788962	1	limma	1.11555				limma	0.407125	0.788962
2615	SIK2	S587	SIK2 S587	Q9H0K1	Con vs MC58	0.111347	0.537748	6.65315	0.335581	0.108899	0.531379	1	limma	1.26189				limma	0.108899	0.531379
2616	SIK1B	S575	SIK1B S575	A0A0B4J2F2	Con vs MC58	0.17791	0.620542	6.68803	-0.627321	0.0554933	0.415002	1	limma	0.647378	Early infantile epileptic encephalopathy with suppression bursts, EPILEPTIC ENCEPHALOPATHY, EARLY INFANTILE, 30	C0393706, C4225360		limma	0.0554933	0.415002
2618	Q9Y2K2-8	S503	Q9Y2K2-8 S503	Q9Y2K2-8	Con vs MC58	0.713303	0.945133	6.76163	-0.00511287	0.977561	0.994188	1	limma	0.996462				limma	0.977561	0.994188
2619	TOMM34	S93	TOMM34 S93	Q15785	Con vs MC58	0.540291	0.903764	6.08949	-0.171992	0.457969	0.819797	1	limma	0.887616				limma	0.457969	0.819797
2621	Q8TEK3-1	S1104	Q8TEK3-1 S1104	Q8TEK3-1	Con vs MC58	0.391267	0.828036	6.75819	0.0880158	0.717977	0.916949	1	limma	1.06291				limma	0.717977	0.916949
2622	SPAG1	S423	SPAG1 S423	Q07617	Con vs MC58	0.713303	0.945133	6.78765	0.0359887	0.846721	0.958601	1	limma	1.02526	CILIARY DYSKINESIA, PRIMARY, 28	C3809706		limma	0.846721	0.958601
2624	HUWE1	S3662	HUWE1 S3662	Q7Z6Z7	Con vs MC58	0.111347	0.537748	6.71912	-0.333091	0.139056	0.58001	1	limma	0.793834	Mental Retardation, X-Linked, Syndromic, Turner Type	C2678046		limma	0.139056	0.58001
2625	FLNA	S2152	FLNA S2152	P21333	Con vs MC58	0.17791	0.620542	6.74674	-0.757792	0.0450845	0.3924	1	limma	0.591401	Cardiac valvular dysplasia, X-linked, Congenital idiopathic intestinal pseudoobstruction, Familial thoracic aortic aneurysm and aortic dissection, FG SYNDROME 2, Frontometaphyseal dysplasia, FRONTOMETAPHYSEAL DYSPLASIA 1, Melnick-Needles Syndrome, Oto-Palato-digital syndrome type 1, OTOPALATODIGITAL SYNDROME, TYPE II, Periventricular Heterotopia, X-Linked, Periventricular Nodular Heterotopia, Ter…	C0262436, C2746068, C4707243, C1845902, C0265293, C4281559, C0025237, C0265251, C1844696, C1848213, C1868720, C1846129	PTI-125,DB11638	limma	0.0450845	0.3924
2627	MCRIP2	S78,S80	MCRIP2 S78,S80	Q9BUT9	Con vs MC58	0.0661926	0.435922	6.67781	-0.42857	0.0677637	0.455061	1	limma	0.742998				limma	0.0677637	0.455061
2629	SHANK2	S1330,S1334	SHANK2 S1330,S1334	Q9UPX8	Con vs MC58	0.0373364	0.357879	6.67723	-0.508056	0.0384462	0.358483	1	limma	0.703169				limma	0.0384462	0.358483
2630	UBAC1	S98	UBAC1 S98	Q9BSL1	Con vs MC58	0.902523	0.986881	6.7473	-0.0190554	0.934221	0.981252	1	limma	0.986879				limma	0.934221	0.981252
2631	PHLDA2	S144	PHLDA2 S144	Q53GA4	Con vs MC58	0.111347	0.537748	6.67033	0.361785	0.0680109	0.455061	1	limma	1.28502				limma	0.0680109	0.455061
2632	RC3H2	S1119	RC3H2 S1119	Q9HBD1	Con vs MC58	0.391267	0.828036	6.7109	-0.172594	0.415271	0.795672	1	limma	0.887246				limma	0.415271	0.795672
2635	TRIM2	S424,S428	TRIM2 S424,S428	Q9C040	Con vs MC58	0.391267	0.828036	6.73892	0.123149	0.520188	0.84642	1	limma	1.08911	CHARCOT-MARIE-TOOTH DISEASE, AXONAL, TYPE 2R	C3809655		limma	0.520188	0.84642
2637	P25705	P25705	P25705	P25705	Con vs MC58	0.540291	0.903764	6.46859	-0.304968	0.424006	0.80027	1	limma	0.80946	Alzheimer's Disease, COMBINED OXIDATIVE PHOSPHORYLATION DEFICIENCY 22, MITOCHONDRIAL COMPLEX V (ATP SYNTHASE) DEFICIENCY, NUCLEAR TYPE 4	C0002395, C4015062, C3808899		limma	0.424005	0.80027
2638	MEPCE	S254	MEPCE S254	Q7L2J0	Con vs MC58	0.713303	0.945133	6.73708	0.132252	0.586717	0.870093	1	limma	1.096				limma	0.586717	0.870093
2639	P36952	P36952	P36952	P36952	Con vs MC58	0.391267	0.828036	6.73796	-0.305507	0.257024	0.711394	1	limma	0.809158				limma	0.257024	0.711394
2640	EHBP1	S432,S436	EHBP1 S432,S436	Q8NDI1	Con vs MC58	1.09748	1	6.71112	-0.175063	0.542379	0.857078	1	limma	0.885729				limma	0.542379	0.857078
2641	SYNE2	S4156	SYNE2 S4156	Q8WXH0	Con vs MC58	0.391267	0.828036	6.76702	0.0392052	0.817849	0.944463	1	limma	1.02755	Autosomal Dominant Emery-Dreifuss Muscular Dystrophy (disorder), EMERY-DREIFUSS MUSCULAR DYSTROPHY 5, AUTOSOMAL DOMINANT, Muscular Dystrophy, Emery-Dreifuss	C0410190, C2751805, C0410189		limma	0.817849	0.944463
2642	EHBP1	S436	EHBP1 S436	Q8NDI1	Con vs MC58	1.09748	1	6.72613	-0.139554	0.572745	0.865571	1	limma	0.9078				limma	0.572745	0.865571
2645	PRKAB2	S184	PRKAB2 S184	O43741	Con vs MC58	0.0661926	0.435922	6.72491	0.218075	0.131758	0.56933	1	limma	1.16318				limma	0.131758	0.56933
2647	RANBP3	S333	RANBP3 S333	Q9H6Z4	Con vs MC58	0.0661926	0.435922	6.76442	-0.204946	0.205675	0.661064	1	limma	0.867571				limma	0.205675	0.661064
2648	PPP1R10	S313	PPP1R10 S313	Q96QC0	Con vs MC58	0.0199645	0.273477	6.55255	-0.663311	0.0130838	0.203366	1	limma	0.631427				limma	0.0130838	0.203366
2649	IBTK	S1045	IBTK S1045	Q9P2D0	Con vs MC58	1.09748	1	6.75471	-0.310383	0.26919	0.722251	1	limma	0.806428				limma	0.26919	0.722251
2650	Q8NDI1	Q8NDI1	Q8NDI1	Q8NDI1	Con vs MC58	0.0373364	0.357879	6.65209	-0.581519	0.0432235	0.384924	1	limma	0.66826				limma	0.0432235	0.384924
2651	PHF14	S280	PHF14 S280	O94880	Con vs MC58	0.713303	0.945133	6.76809	-0.0171413	0.89745	0.971743	1	limma	0.988189				limma	0.89745	0.971743
2652	MAP4	S280	MAP4 S280	P27816	Con vs MC58	0.391267	0.828036	6.7082	-0.423493	0.212163	0.663298	1	limma	0.745617				limma	0.212163	0.663298
2653	COBLL1	S917	COBLL1 S917	Q53SF7	Con vs MC58	0.622753	0.945133	6.77607	-0.0990087	0.52407	0.847963	1	limma	0.933674				limma	0.52407	0.847963
2655	USP32	T1326	USP32 T1326	Q8NFA0	Con vs MC58	0.0199645	0.273477	6.7087	-0.989352	0.00314486	0.107697	1	limma	0.503704				limma	0.00314486	0.107697
2656	TJP2	S986	TJP2 S986	Q9UDY2	Con vs MC58	0.713303	0.945133	6.72986	-0.434435	0.238107	0.690191	1	limma	0.739983	Cholestasis, progressive familial intrahepatic 4, Hypercholanemia, Familial	C2931067, C1843139		limma	0.238107	0.690191
2657	NFATC2IP	S92	NFATC2IP S92	Q8NCF5	Con vs MC58	0.713303	0.945133	6.69168	-0.0802213	0.630254	0.890269	1	limma	0.945913				limma	0.630254	0.890269
2658	EAF1	S165	EAF1 S165	Q96JC9	Con vs MC58	0.713303	0.945133	6.73874	-0.0970571	0.614016	0.884389	1	limma	0.934938				limma	0.614016	0.884389
2659	ADNP	S921	ADNP S921	Q9H2P0	Con vs MC58	0.902523	0.986881	6.74298	-0.00681564	0.963959	0.988898	1	limma	0.995287	ADNP-related multiple congenital anomalies, intellectual disability, autism spectrum disorder, Autistic Disorder	C4014538, C0004352		limma	0.963959	0.988898
2663	P61981	P61981	P61981	P61981	Con vs MC58	0.902523	0.986881	6.74003	-0.0323505	0.836808	0.953031	1	limma	0.977826	EPILEPTIC ENCEPHALOPATHY, EARLY INFANTILE, 56	C4540034	DAUNORUBICIN HYDROCHLORIDE,DOXORUBICIN HYDROCHLORIDE	limma	0.836808	0.953031
2667	MAP4	S507	MAP4 S507	P27816	Con vs MC58	0.17791	0.620542	6.76112	-0.198995	0.271578	0.722961	1	limma	0.871157				limma	0.271578	0.722961
2668	RBL1	S640	RBL1 S640	P28749	Con vs MC58	0.540291	0.903764	6.60715	0.237351	0.484022	0.830238	1	limma	1.17883				limma	0.484023	0.830238
2669	MVB12A	S170	MVB12A S170	Q96EY5	Con vs MC58	0.0373364	0.357879	6.77528	0.707426	0.0065747	0.14655	1	limma	1.63289				limma	0.00657471	0.14655
2670	YWHAQ	S230	YWHAQ S230	P27348	Con vs MC58	0.538594	0.903764	6.69053	0.0884794	0.63863	0.891603	1	limma	1.06325				limma	0.63863	0.891603
2671	CAMSAP3	S334	CAMSAP3 S334	Q9P1Y5	Con vs MC58	0.17791	0.620542	6.70551	-0.258194	0.174209	0.624112	1	limma	0.836134				limma	0.174209	0.624112
2672	ARHGAP12	S592	ARHGAP12 S592	Q8IWW6	Con vs MC58	0.111347	0.537748	6.77193	-0.280057	0.131791	0.56933	1	limma	0.823559				limma	0.131791	0.56933
2675	P25490	P25490	P25490	P25490	Con vs MC58	0.902523	0.986881	6.70813	-0.105521	0.60788	0.884305	1	limma	0.929469	GABRIELE-DE VRIES SYNDROME	C4479652	ANTISERUM	limma	0.60788	0.884305
2679	RBM39	S136	RBM39 S136	Q14498	Con vs MC58	0.902523	0.986881	6.70681	-0.172784	0.526516	0.847963	1	limma	0.887129				limma	0.526516	0.847963
2680	PCBP1	S190	PCBP1 S190	Q15365	Con vs MC58	0.0661926	0.435922	6.67108	0.327931	0.0629187	0.437297	1	limma	1.25521				limma	0.0629187	0.437297
2681	Q8WUA4	Q8WUA4	Q8WUA4	Q8WUA4	Con vs MC58	0.540291	0.903764	6.72502	0.207807	0.334503	0.756154	1	limma	1.15493				limma	0.334503	0.756154
2682	P14618	P14618	P14618	P14618	Con vs MC58	0.17791	0.620542	6.42857	-1.08034	0.0427151	0.384854	1	limma	0.472917				limma	0.0427151	0.384854
2683	MARCKS	S46	MARCKS S46	P29966	Con vs MC58	0.540291	0.903764	6.73499	0.0874332	0.57596	0.865571	1	limma	1.06248				limma	0.57596	0.865571
2686	PSMD2	S16	PSMD2 S16	Q13200	Con vs MC58	0.902523	0.986881	6.69547	-0.032748	0.911628	0.976955	1	limma	0.977556				limma	0.911628	0.976955
2687	FIP1L1	S492	FIP1L1 S492	Q6UN15	Con vs MC58	0.540291	0.903764	6.70557	-0.128655	0.445475	0.81328	1	limma	0.914683				limma	0.445475	0.81328
2688	SLC2A3	S485	SLC2A3 S485	P11169	Con vs MC58	1.09748	1	6.79328	-0.0160107	0.948994	0.985353	1	limma	0.988964				limma	0.948994	0.985353
2691	RHBDF2	S177	RHBDF2 S177	Q6PJF5	Con vs MC58	0.391267	0.828036	6.74181	-0.411983	0.237881	0.690191	1	limma	0.75159	TYLOSIS WITH ESOPHAGEAL CANCER	C1835664	opioids,fentanyl,morphine,oxycodone	limma	0.237881	0.690191
2692	BCLAF1	S512	BCLAF1 S512	Q9NYF8	Con vs MC58	0.902523	0.986881	6.77451	0.0338726	0.824979	0.948625	1	limma	1.02376				limma	0.824979	0.948625
2693	P02768	P02768	P02768	P02768	Con vs MC58	0.902523	0.986881	4.57705	-0.0132433	0.972084	0.992308	1	limma	0.990862	Diabetic Nephropathy, Hyperthyroxinemia, Familial Dysalbuminemic, Hypoalbuminemia	C0011881, C0342185, C0239981	Sodium lauryl sulfate,Gadofosveset,RALTITREXED,Activated recombinant FVII-albumin fusion protein,Oxyphenbutazone,EPIGALOCATECHIN GALLATE,DB00493,PHENYLBUTAZONE,EPIGALLOCATECHIN,Iodipamide,[19F]-HALOPERIDOL,DIAZEPAM,DB00545,Gadobenate Dimeglumine,(-)-EPICATECHIN,ANTISERUM,DB12965,DB11359,DB06728,EVANS BLUE,PYROGALLOL,DB06713,AMODIAQUINE HYDROCHLORIDE,WARFARIN,DICLOFENAC,DB03255,Bismuth,DB13967,NAP…	limma	0.972084	0.992308
2694	SIK2	S534	SIK2 S534	Q9H0K1	Con vs MC58	0.270344	0.745524	6.66022	0.35034	0.251163	0.708181	1	limma	1.27486				limma	0.251163	0.708181
2695	P07355	P07355	P07355	P07355	Con vs MC58	1.09748	1	6.66002	-0.294049	0.392467	0.779828	1	limma	0.81561				limma	0.392467	0.779828
2696	NCOA7	T210	NCOA7 T210	Q8NI08	Con vs MC58	0.391267	0.828036	6.6837	-0.162237	0.494864	0.834072	1	limma	0.893638				limma	0.494864	0.834072
2697	ITGB4	T1487	ITGB4 T1487	P16144	Con vs MC58	0.17791	0.620542	6.62283	0.366178	0.139133	0.58001	1	limma	1.28893	Adult junctional epidermolysis bullosa (disorder), Aplasia Cutis Congenita, EPIDERMOLYSIS BULLOSA, JUNCTIONAL, LOCALISATA VARIANT (disorder), Epidermolysis Bullosa Progressiva, Epidermolysis bullosa with pyloric atresia, Junctional Epidermolysis Bullosa	C0268374, C0282160, C2608084, C0079297, C1856934, C0079301	DB05122	limma	0.139133	0.58001
2699	MKI67	T1315	MKI67 T1315	P46013	Con vs MC58	0.391267	0.828036	6.68727	0.314336	0.285435	0.732888	1	limma	1.24344				limma	0.285435	0.732888
2701	RPS27	S11	RPS27 S11	P42677	Con vs MC58	0.902523	0.986881	6.69382	-0.0161939	0.96098	0.988036	1	limma	0.988838	Anemia, Diamond-Blackfan, DIAMOND-BLACKFAN ANEMIA 17	C1260899, C4479428		limma	0.96098	0.988036
2703	Q9UNZ2	Q9UNZ2	Q9UNZ2	Q9UNZ2	Con vs MC58	0.902523	0.986881	6.37661	0.0416902	0.865045	0.962978	1	limma	1.02932				limma	0.865045	0.962978
2704	MRGBP	S191,S195	MRGBP S191,S195	Q9NV56	Con vs MC58	0.0373364	0.357879	6.73188	-0.366716	0.0460353	0.394666	1	limma	0.775546				limma	0.0460353	0.394666
2705	EIF3J	T109	EIF3J T109	O75822	Con vs MC58	0.391267	0.828036	6.73454	0.0787586	0.614513	0.884389	1	limma	1.05611				limma	0.614513	0.884389
2706	P08758	P08758	P08758	P08758	Con vs MC58	0.902523	0.986881	6.73949	-0.220153	0.407238	0.788962	1	limma	0.858475	Hepatolenticular Degeneration	C0019202	DB02929,DB03935,DB03959,DB09130,DB00591,DB02846,Diannexin,DB03981,BETA-LAPACHONE,DB03484,DNR,DB02497	limma	0.407238	0.788962
2708	Q96RT1-8	S1239	Q96RT1-8 S1239	Q96RT1-8	Con vs MC58	0.902523	0.986881	6.60206	-0.182246	0.676347	0.908016	1	limma	0.88133				limma	0.676347	0.908016
2709	P15531	T94	P15531 T94	P15531; O60361	Con vs MC58	0.540291	0.903764	6.74097	-0.125934	0.521616	0.8471	1	limma	0.916411				limma	0.521616	0.8471
2710	FOXK2	S239	FOXK2 S239	Q01167	Con vs MC58	0.902523	0.986881	6.73149	0.111913	0.590152	0.871659	1	limma	1.08066				limma	0.590152	0.871659
2711	SMCR8	S417	SMCR8 S417	Q8TEV9	Con vs MC58	0.540291	0.903764	6.74919	0.203514	0.378974	0.774974	1	limma	1.1515				limma	0.378974	0.774974
2714	LUC7L2	S354	LUC7L2 S354	Q9Y383	Con vs MC58	1.09748	1	6.69998	0.00415311	0.984541	0.995375	1	limma	1.00288				limma	0.984541	0.995375
2716	P05783	P05783	P05783	P05783	Con vs MC58	1.09748	1	6.52961	-0.406461	0.418044	0.797256	1	limma	0.754472	Cirrhosis, Familial	C1861556	ANTIVIRAL,MITOMYCIN-C,IL-6,RIBAVIRIN	limma	0.418044	0.797256
2717	CPSF7	T203	CPSF7 T203	Q8N684	Con vs MC58	0.0661926	0.435922	6.70171	0.239608	0.141346	0.58001	1	limma	1.18067				limma	0.141346	0.58001
2719	INTS13	S626	INTS13 S626	Q9NVM9	Con vs MC58	0.902523	0.986881	6.51737	-0.447686	0.381245	0.774974	1	limma	0.733218				limma	0.381245	0.774974
2722	CDC42EP4	S322	CDC42EP4 S322	Q9H3Q1	Con vs MC58	0.391267	0.828036	6.728	0.109709	0.51812	0.846015	1	limma	1.07901				limma	0.51812	0.846015
2723	RANBP2	S2454	RANBP2 S2454	P49792	Con vs MC58	0.389284	0.828036	6.65706	0.210263	0.445587	0.81328	1	limma	1.1569	Inflammatory Myofibroblastic Tumor	C0334121		limma	0.445587	0.81328
2728	NUP98	S623	NUP98 S623	P52948	Con vs MC58	0.391267	0.828036	6.74134	-0.205396	0.215286	0.669127	1	limma	0.867301				limma	0.215286	0.669127
2729	RBL1	S1041	RBL1 S1041	P28749	Con vs MC58	0.713303	0.945133	6.70087	0.0782849	0.631484	0.890269	1	limma	1.05576				limma	0.631484	0.890269
2731	SRCIN1	S522	SRCIN1 S522	Q9C0H9	Con vs MC58	0.540291	0.903764	6.74076	0.212879	0.292561	0.73568	1	limma	1.159				limma	0.292561	0.73568
2732	FARP2	S439	FARP2 S439	O94887	Con vs MC58	0.391267	0.828036	6.80785	-0.254974	0.210558	0.663298	1	limma	0.838002				limma	0.210558	0.663298
2735	Q8NEY8	Q8NEY8	Q8NEY8	Q8NEY8	Con vs MC58	1.09748	1	6.75524	0.0264026	0.884587	0.967961	1	limma	1.01847				limma	0.884587	0.967961
2737	MATR3	S766	MATR3 S766	P43243	Con vs MC58	0.713303	0.945133	6.72753	-0.205475	0.362661	0.774974	1	limma	0.867253	Amyotrophic Lateral Sclerosis, AMYOTROPHIC LATERAL SCLEROSIS 21	C0002736, C3807521		limma	0.362661	0.774974
2739	ERICH1	S238	ERICH1 S238	Q86X53	Con vs MC58	1.09748	1	6.64374	0.0532672	0.787865	0.936833	1	limma	1.03761				limma	0.787865	0.936833
2740	WDR33	S1210	WDR33 S1210	Q9C0J8	Con vs MC58	0.270344	0.745524	6.66106	0.229085	0.323498	0.750841	1	limma	1.17209				limma	0.323498	0.750841
2741	MSH6	S137	MSH6 S137	P52701	Con vs MC58	0.902523	0.986881	6.63652	-0.0337071	0.87906	0.965992	1	limma	0.976907	COLORECTAL CANCER, HEREDITARY NONPOLYPOSIS, TYPE 5, Colorectal Carcinoma, Endometrial Carcinoma, Hereditary Nonpolyposis Colorectal Cancer, Hereditary non-polyposis colorectal cancer syndrome, Lynch Syndrome, Malignant neoplasm of breast, Malignant neoplasm of ovary, Torre-Muir syndrome, Turcot syndrome (disorder)	C1833477, C0009402, C0476089, C1333990, C1112155, C4552100, C0006142, C1140680, C1321489, C0265325	Temozolomide,N/A,DURVALUMAB,KU60648,ANTI-PD-1 MONOCLONAL ANTIBODY MEDI0680,TEMOZOLOMIDE	limma	0.87906	0.965992
2742	NEDD4L	S475	NEDD4L S475	Q96PU5	Con vs MC58	0.902523	0.986881	6.72243	-0.185628	0.5243	0.847963	1	limma	0.879266	Cleft Palate, Periventricular Nodular Heterotopia, PERIVENTRICULAR NODULAR HETEROTOPIA 7	C0008925, C1868720, C4310669	diuretics,citalopram,hydrochlorothiazide	limma	0.5243	0.847963
2746	CD2AP	S542,S554	CD2AP S542,S554	Q9Y5K6	Con vs MC58	0.391267	0.828036	6.68816	0.387226	0.340145	0.759966	1	limma	1.30788	Alzheimer's Disease, Focal glomerulosclerosis	C0002395, C0017668		limma	0.340145	0.759966
2747	CRYBG1	S484	CRYBG1 S484	Q9Y4K1	Con vs MC58	0.0199645	0.273477	6.73354	-0.68376	0.0075828	0.156947	1	limma	0.622541				limma	0.0075828	0.156947
2748	HSF1	S303	HSF1 S303	Q00613	Con vs MC58	0.712155	0.945133	6.77193	-0.145946	0.437678	0.811967	1	limma	0.903787				limma	0.437678	0.811967
2749	P63267	P63267	P63267	P63267; P60709	Con vs MC58	0.0373364	0.357879	5.98804	-0.373908	0.108546	0.531027	1	limma	0.771689				limma	0.108546	0.531027
2750	RBMX	S332	RBMX S332	P38159	Con vs MC58	1.09748	1	6.49619	-0.00902725	0.960381	0.987918	1	limma	0.993762				limma	0.960381	0.987918
2751	PHF14	S84	PHF14 S84	O94880	Con vs MC58	0.902523	0.986881	6.68427	-0.33244	0.410704	0.792583	1	limma	0.794192				limma	0.410704	0.792583
2753	ZBTB44	S161	ZBTB44 S161	Q8NCP5	Con vs MC58	0.270344	0.745524	6.70209	0.112919	0.429019	0.803683	1	limma	1.08141				limma	0.429019	0.803683
2754	BPTF	S1297	BPTF S1297	Q12830	Con vs MC58	0.713303	0.945133	6.74471	0.125735	0.65568	0.902758	1	limma	1.09106	NEURODEVELOPMENTAL DISORDER WITH DYSMORPHIC FACIES AND DISTAL LIMB ANOMALIES	C4540327	252827533	limma	0.65568	0.902758
2755	RBM15	T568	RBM15 T568	Q96T37	Con vs MC58	0.713303	0.945133	6.75549	-0.0555415	0.69765	0.912517	1	limma	0.962233				limma	0.69765	0.912517
2759	HMOX1	S229	HMOX1 S229	P09601	Con vs MC58	0.391267	0.828036	6.71463	0.164504	0.403243	0.788915	1	limma	1.12078	Acute kidney injury, Chemical and Drug Induced Liver Injury, Chronic Obstructive Airway Disease, Colitis, Congestive heart failure, Diabetes Mellitus, Experimental, Diabetes Mellitus, Non-Insulin-Dependent, Heart failure, Liver Cirrhosis, Experimental, Myocardial Ischemia, Reperfusion Injury, Status Epilepticus	C2609414, C4277682, C0024117, C0009319, C0018802, C0011853, C0011860, C0018801, C0023893, C0151744, C0035126, C0038220	ZNCL2,DB04912,NEUROTROPHIC FACTOR,DB06914,HORMONES,DB02468,SELENIUM,DB07342,DB00157,DB02073,Stannsoporfin,DB03906,DB04803,STANNSOPORFIN,DB01942,SORAFENIB,SUNITINIB,ASPIRIN,VITAMIN D,252827530	limma	0.403243	0.788915
2764	THUMPD1	S86,S88	THUMPD1 S86,S88	Q9NXG2	Con vs MC58	0.391267	0.828036	6.52157	-0.302244	0.319046	0.748273	1	limma	0.81099				limma	0.319046	0.748273
2766	P09211	P09211	P09211	P09211	Con vs MC58	0.111347	0.537748	6.64642	0.445952	0.0212345	0.264966	1	limma	1.36221	Bladder Neoplasm, Malignant neoplasm of lung, Malignant neoplasm of urinary bladder	C0005695, C0242379, C0005684	DB13014,DNR,FOLFOX REGIMEN,DB11672,DB04339,DB00903,NITROGEN MUSTARD,ADM,thiotepa,DB01915,PREDNISONE,CARBOPLATIN,epirubicin,5-AZACYTIDINE,fluorouracil,DB02633,DB04972,DB11831,BPDE,isoniazid,CISPLATIN,daunorubicin,DROLOXIFENE,DB04132,etoposide,VERAPAMIL,cyclophosphamide,OXALIPLATIN,cisplatin,PEITC,RU 486,DEXAMETHASONE,DB07849,AMB,ANDROGENS,OMEPRAZOLE,MELPHALAN,DB06246,SELENOMETHIONINE,CHEMBL2103810…	limma	0.0212345	0.264966
2769	PLEKHG6	S537	PLEKHG6 S537	Q3KR16	Con vs MC58	0.713303	0.945133	6.68532	0.0556243	0.73261	0.922646	1	limma	1.03931				limma	0.73261	0.922646
2773	LIG1	S66,S76	LIG1 S66,S76	P18858	Con vs MC58	0.270344	0.745524	6.72004	0.295755	0.147942	0.587068	1	limma	1.22753				limma	0.147942	0.587068
2774	LIG1	S66	LIG1 S66	P18858	Con vs MC58	1.09748	1	6.7407	0.0489554	0.783893	0.935682	1	limma	1.03452				limma	0.783893	0.935682
2775	Q5T200	Q5T200	Q5T200	Q5T200	Con vs MC58	0.270344	0.745524	6.64629	-0.562826	0.156337	0.605263	1	limma	0.676975				limma	0.156337	0.605263
2778	BCL9L	S116,S118	BCL9L S116,S118	Q86UU0	Con vs MC58	0.0199645	0.273477	6.66201	-0.521514	0.00478054	0.125932	1	limma	0.69664				limma	0.00478054	0.125932
2780	Q9Y2U5	Q9Y2U5	Q9Y2U5	Q9Y2U5	Con vs MC58	0.0373364	0.357879	6.70837	0.290496	0.0553245	0.415002	1	limma	1.22306				limma	0.0553246	0.415002
2782	EPS8L1	S182,T187	EPS8L1 S182,T187	Q8TE68	Con vs MC58	0.0661926	0.435922	6.69875	0.253926	0.139645	0.58001	1	limma	1.19245				limma	0.139645	0.58001
2783	EPS8L1	T187	EPS8L1 T187	Q8TE68	Con vs MC58	0.0199645	0.273477	6.68614	0.34825	0.0222474	0.265886	1	limma	1.27302				limma	0.0222474	0.265886
2785	Q12979-2	S33	Q12979-2 S33	Q12979-2	Con vs MC58	0.17791	0.620542	6.78917	-0.430484	0.0959734	0.502127	1	limma	0.742013				limma	0.0959734	0.502127
2786	WNK1	S167	WNK1 S167	Q9H4A3	Con vs MC58	0.540291	0.903764	6.75911	-0.177455	0.403783	0.788928	1	limma	0.884261	Neuropathy, Hereditary Sensory And Autonomic, Type IIA, Pseudohypoaldosteronism, Type IIc	C2752089, C1840391	252827493,hydrochlorothiazide	limma	0.403784	0.788928
2787	NSRP1	T275	NSRP1 T275	Q9H0G5	Con vs MC58	0.902523	0.986881	6.72362	0.0716984	0.745684	0.926632	1	limma	1.05095				limma	0.745684	0.926632
2788	SHROOM3	S910	SHROOM3 S910	Q8TF72	Con vs MC58	0.540291	0.903764	6.72211	0.0930899	0.612485	0.884305	1	limma	1.06665				limma	0.612485	0.884305
2789	ATL1	S10	ATL1 S10	Q8WXF7	Con vs MC58	0.622753	0.945133	6.77286	-0.208417	0.331526	0.7557	1	limma	0.865486	NEUROPATHY, HEREDITARY SENSORY, TYPE ID, Spastic paraplegia 3, autosomal dominant	C3150972, C2931355		limma	0.331526	0.7557
2791	PANK2	S189	PANK2 S189	Q9BZ23	Con vs MC58	0.713303	0.945133	6.68962	0.0741638	0.695576	0.911829	1	limma	1.05275	Hallervorden-Spatz Syndrome, Hypoprebetalipoproteinemia, Acanthocytosis, Retinitis Pigmentosa, And Pallidal Degeneration	C0018523, C1846582		limma	0.695576	0.911829
2792	MICAL3	S1310	MICAL3 S1310	Q7RTP6	Con vs MC58	0.713303	0.945133	6.7235	0.0705855	0.711202	0.915618	1	limma	1.05014				limma	0.711202	0.915618
2795	SRRM2	T1453,S1458,S1462	SRRM2 T1453,S1458,S1462	Q9UQ35	Con vs MC58	1.09748	1	6.6984	-0.0214898	0.942669	0.982239	1	limma	0.985215				limma	0.942669	0.982239
2796	SIRT1	S47	SIRT1 S47	Q96EB6	Con vs MC58	1.09748	1	6.71082	0.0847771	0.642041	0.894111	1	limma	1.06052	Acute kidney injury, Atherosclerosis, Diabetes Mellitus, Experimental, Diabetes Mellitus, Non-Insulin-Dependent, Fatty Liver, Metabolic Syndrome X, Obesity	C2609414, C0004153, C0011853, C0011860, C0015695, C0524620, C0028754	249565780,DB02709,SALERMIDE,336446902,ALTISSIMACOUMARIN C,RESVERATROL,DB13978,GINSENOSIDE RH1,GISENOSIDE RK1,20(S)-PROTOPANAXADIOL,MB-12066,META-SIRTINOL,252827436,SEN-196,PSAMMAPLIN A,PARA-SIRTINOL,GSK2245840,249565781,SRT-1720,SRT-1460,20(S)-PROTOPANAXATRIOL,PMID25435179-Compound-WO2012106509Salermide,223366036,TENOVIN-1,PMID25435179-Compound-WO2012106509CAY10602,CAMBINOL,SRT2379,DB15493,ALTISS…	limma	0.642042	0.894111
2797	OTUD4	S1023,S1024	OTUD4 S1023,S1024	Q01804	Con vs MC58	1.09748	1	6.73248	-0.204487	0.433118	0.806805	1	limma	0.867847				limma	0.433118	0.806805
2798	PRPF4B	S144	PRPF4B S144	Q13523	Con vs MC58	1.09748	1	6.72141	-0.0609906	0.729552	0.921295	1	limma	0.958606				limma	0.729552	0.921295
2800	SCRIB	S1475	SCRIB S1475	Q14160	Con vs MC58	1	1	6.66187	0.081283	0.724428	0.918797	1	limma	1.05796				limma	0.724428	0.918797
2801	TNIK	S764	TNIK S764	Q9UKE5	Con vs MC58	0.391267	0.828036	6.58241	-0.350106	0.358991	0.771489	1	limma	0.784527	MENTAL RETARDATION, AUTOSOMAL RECESSIVE 54	C4310755	DB12010,SB-202190,HESPERADIN,135652717,249565872,CEP-1347	limma	0.358991	0.771489
2803	RNF169	S247	RNF169 S247	Q8NCN4	Con vs MC58	0.713303	0.945133	6.66303	0.229538	0.331365	0.7557	1	limma	1.17246				limma	0.331365	0.7557
2804	CUSTOS	S179	CUSTOS S179	Q96C57	Con vs MC58	1.09748	1	6.72664	-0.101189	0.703437	0.914006	1	limma	0.932264				limma	0.703437	0.914006
2807	FLAD1	S563	FLAD1 S563	Q8NFF5	Con vs MC58	1	1	6.47117	-0.162142	0.709031	0.914214	1	limma	0.893697	LIPID STORAGE MYOPATHY DUE TO FLAVIN ADENINE DINUCLEOTIDE SYNTHETASE DEFICIENCY	C4310822		limma	0.709031	0.914214
2809	P08729	P08729	P08729	P08729; P14136; P04259; P05787; P13647	Con vs MC58	0.540291	0.903764	6.75372	-0.185384	0.307346	0.745507	1	limma	0.879415				limma	0.307346	0.745507
2810	O95365	O95365	O95365	O95365	Con vs MC58	0.111347	0.537748	6.7075	-0.170709	0.295377	0.73568	1	limma	0.888406				limma	0.295377	0.73568
2812	ITSN1	S315	ITSN1 S315	Q15811	Con vs MC58	0.17791	0.620542	6.66858	-0.302634	0.158312	0.606933	1	limma	0.810771				limma	0.158312	0.606933
2814	CAMKK2	S129,S133	CAMKK2 S129,S133	Q96RR4	Con vs MC58	0.391267	0.828036	6.69687	0.180752	0.467188	0.822282	1	limma	1.13347				limma	0.467188	0.822282
2816	SRRM2	S2132	SRRM2 S2132	Q9UQ35	Con vs MC58	1.09748	1	6.63386	0.0592684	0.800265	0.940038	1	limma	1.04194				limma	0.800265	0.940038
2817	PLA2G4A	S727	PLA2G4A S727	P47712	Con vs MC58	0.270344	0.745524	6.62652	-0.286824	0.227102	0.679462	1	limma	0.819705	Liver Cirrhosis, Experimental, Malignant neoplasm of breast	C0023893, C0006142	FLUOROMETHOLONE,FLURANDRENOLIDE,MEDRYSONE,FLUTICASONE PROPIONATE,FLUNISOLIDE,DB06311,Pyrazolones,DB04552,propionic acid derivatives,diclofenac,atenolol,FLUOCINOLONE ACETONIDE,252827429,DB00588,DB01103,DB00721,aspirin,acetaminophen,FLUOCINONIDE,ZPL521,DB13867	limma	0.227102	0.679462
2818	CHD8	T1982,S1991	CHD8 T1982,S1991	Q9HCK8	Con vs MC58	0.0661926	0.435922	6.67442	-0.441969	0.0423938	0.382967	1	limma	0.736129	Autism Spectrum Disorders, AUTISM, SUSCEPTIBILITY TO, 18, Autistic Disorder	C1510586, C3554373, C0004352		limma	0.0423938	0.382967
2820	NUP153	S522	NUP153 S522	P49790	Con vs MC58	0.902523	0.986881	6.6939	-0.21088	0.503942	0.838186	1	limma	0.86401				limma	0.503942	0.838186
2821	RCC2	S51	RCC2 S51	Q9P258	Con vs MC58	0.713303	0.945133	6.74871	-0.0601193	0.751779	0.928773	1	limma	0.959185				limma	0.751779	0.928773
2822	PPFIBP2	S363	PPFIBP2 S363	Q8ND30	Con vs MC58	0.17791	0.620542	6.75784	-0.197224	0.191514	0.644935	1	limma	0.872227				limma	0.191514	0.644935
2826	KIAA1522	S327	KIAA1522 S327	Q9P206	Con vs MC58	0.391267	0.828036	6.33275	0.539098	0.244699	0.702042	1	limma	1.45306				limma	0.244699	0.702042
2827	FLNA	S1459	FLNA S1459	P21333	Con vs MC58	0.713303	0.945133	6.63313	0.118345	0.563965	0.864655	1	limma	1.08549	Cardiac valvular dysplasia, X-linked, Congenital idiopathic intestinal pseudoobstruction, Familial thoracic aortic aneurysm and aortic dissection, FG SYNDROME 2, Frontometaphyseal dysplasia, FRONTOMETAPHYSEAL DYSPLASIA 1, Melnick-Needles Syndrome, Oto-Palato-digital syndrome type 1, OTOPALATODIGITAL SYNDROME, TYPE II, Periventricular Heterotopia, X-Linked, Periventricular Nodular Heterotopia, Ter…	C0262436, C2746068, C4707243, C1845902, C0265293, C4281559, C0025237, C0265251, C1844696, C1848213, C1868720, C1846129	PTI-125,DB11638	limma	0.563965	0.864655
2828	Q9Y478	Q9Y478	Q9Y478	Q9Y478	Con vs MC58	0.713303	0.945133	6.74623	-0.0605171	0.713246	0.915868	1	limma	0.95892				limma	0.713246	0.915868
2829	TP53BP1	S784	TP53BP1 S784	Q12888	Con vs MC58	0.391267	0.828036	6.7083	0.0904341	0.501877	0.836697	1	limma	1.06469				limma	0.501877	0.836697
2831	Q9NYT0	Q9NYT0	Q9NYT0	Q9NYT0	Con vs MC58	0.0373364	0.357879	6.73934	-0.768565	0.0131187	0.203366	1	limma	0.587001				limma	0.0131187	0.203366
2836	KRT18	S100	KRT18 S100	P05783	Con vs MC58	0.540291	0.903764	6.71869	0.125279	0.439219	0.812635	1	limma	1.09072	Cirrhosis, Familial	C1861556	ANTIVIRAL,MITOMYCIN-C,IL-6,RIBAVIRIN	limma	0.439219	0.812635
2837	ZNRF2	S19	ZNRF2 S19	Q8NHG8	Con vs MC58	0.540291	0.903764	6.7389	0.150969	0.374364	0.774974	1	limma	1.11031				limma	0.374364	0.774974
2839	P51812	S227	P51812 S227	P51812; Q15418	Con vs MC58	0.391267	0.828036	6.72513	0.0674171	0.601323	0.880196	1	limma	1.04784				limma	0.601323	0.880196
2841	Q92900	Q92900	Q92900	Q92900	Con vs MC58	0.713303	0.945133	6.67434	-0.0893488	0.574189	0.865571	1	limma	0.939947				limma	0.574189	0.865571
2842	MRTFA	S385	MRTFA S385	Q969V6	Con vs MC58	0.391267	0.828036	6.71921	-0.0589007	0.64583	0.896275	1	limma	0.959995				limma	0.64583	0.896275
2844	O75052	O75052	O75052	O75052	Con vs MC58	0.540291	0.903764	6.62904	-0.506487	0.211276	0.663298	1	limma	0.703934	Schizophrenia	C0036341	verapamil,Dihydropyridine derivatives,amiodarone,granisetron,dolasetron,repaglinide	limma	0.211276	0.663298
2845	Q0JRZ9	Q0JRZ9	Q0JRZ9	Q0JRZ9	Con vs MC58	0.391267	0.828036	6.68323	-0.179361	0.349102	0.767083	1	limma	0.883094				limma	0.349102	0.767083
2847	BCL9	T315	BCL9 T315	O00512	Con vs MC58	0.713303	0.945133	6.69675	0.200432	0.392902	0.779828	1	limma	1.14904				limma	0.392902	0.779828
2848	LARP1	T526	LARP1 T526	Q6PKG0	Con vs MC58	1	1	6.72811	0.00572455	0.981722	0.995125	1	limma	1.00398				limma	0.981722	0.995125
2850	EPHA2	S892	EPHA2 S892	P29317	Con vs MC58	0.391267	0.828036	6.68173	-0.0983882	0.583133	0.868388	1	limma	0.934076	CATARACT, POSTERIOR POLAR, 1	C1861825	DASATINIB,DB12010,TOZASERTIB,LITHOGLYCOCHOLATE,MLN-8054,OSI-632,249565850,DS-8895,DASATINIB,MEDI-547,N/A,DB01254,DASATINIB,178101606,CHEMBL1421,DASATINIB,249565821,CYC-116,CHEMBL24828,RG-1530,SORAFENIB,ALISERTIB,CAR-T cells targeting EphA2,381118815,DB08896,DB04395,PF-562271,TAMATINIB,MEDI-543,LINIFANIB,SNS-314,DASATINIB,GNF-PF-2301,REGORAFENIB,Dasatinib,ILORASERTIB	limma	0.583133	0.868388
2852	EPHA2	S897,S901	EPHA2 S897,S901	P29317	Con vs MC58	0.270344	0.745524	6.68412	-0.237634	0.323486	0.750841	1	limma	0.848135	CATARACT, POSTERIOR POLAR, 1	C1861825	DASATINIB,DB12010,TOZASERTIB,LITHOGLYCOCHOLATE,MLN-8054,OSI-632,249565850,DS-8895,DASATINIB,MEDI-547,N/A,DB01254,DASATINIB,178101606,CHEMBL1421,DASATINIB,249565821,CYC-116,CHEMBL24828,RG-1530,SORAFENIB,ALISERTIB,CAR-T cells targeting EphA2,381118815,DB08896,DB04395,PF-562271,TAMATINIB,MEDI-543,LINIFANIB,SNS-314,DASATINIB,GNF-PF-2301,REGORAFENIB,Dasatinib,ILORASERTIB	limma	0.323486	0.750841
2853	ZNF687	S433	ZNF687 S433	Q8N1G0	Con vs MC58	0.902523	0.986881	6.73845	-0.0918149	0.691014	0.910746	1	limma	0.938342				limma	0.691014	0.910746
2854	STX7	S129	STX7 S129	O15400	Con vs MC58	0.0661926	0.435922	6.72881	-0.224123	0.148208	0.587068	1	limma	0.856115				limma	0.148208	0.587068
2855	EIF4H	S21	EIF4H S21	Q15056	Con vs MC58	0.902523	0.986881	6.6335	-0.0301978	0.878049	0.965725	1	limma	0.979286				limma	0.878049	0.965725
2856	SRRM2	S2398	SRRM2 S2398	Q9UQ35	Con vs MC58	0.139983	0.620542	6.70896	0.179659	0.208027	0.661656	1	limma	1.13262				limma	0.208028	0.661656
2857	Q13822	Q13822	Q13822	Q13822	Con vs MC58	1.09748	1	4.00309	-0.443301	0.519674	0.84642	1	limma	0.73545	Liver Cirrhosis, Experimental	C0023893	315661229,NSC-12188,(S)-CARBA CYCLIC-PHOSPHATIDIC ACID,NSC-1741,354702264,315661228,NSC-34937,NSC-1698,315661227,336446947	limma	0.519674	0.84642
2858	AHSG	S138	AHSG S138	P02765	Con vs MC58	0.111347	0.537748	6.67993	0.563687	0.0149137	0.217636	1	limma	1.47804	Alopecia-Mental Retardation Syndrome 1	C1859878	DB14548,DB01593,DB14533,DB14487,DB09130	limma	0.0149137	0.217636
2859	AHSG	S138	AHSG S138	P02765	Con vs MC58	0.391267	0.828036	6.52653	0.582065	0.138188	0.579035	1	limma	1.49699	Alopecia-Mental Retardation Syndrome 1	C1859878	DB14548,DB01593,DB14533,DB14487,DB09130	limma	0.138188	0.579035
2861	USP24	S2047	USP24 S2047	Q9UPU5	Con vs MC58	0.713303	0.945133	6.77211	0.0278457	0.868407	0.963561	1	limma	1.01949				limma	0.868407	0.963561
2862	P02768	P02768	P02768	P02768	Con vs MC58	0.713303	0.945133	4.5468	0.202273	0.619146	0.88704	1	limma	1.15051	Diabetic Nephropathy, Hyperthyroxinemia, Familial Dysalbuminemic, Hypoalbuminemia	C0011881, C0342185, C0239981	Sodium lauryl sulfate,Gadofosveset,RALTITREXED,Activated recombinant FVII-albumin fusion protein,Oxyphenbutazone,EPIGALOCATECHIN GALLATE,DB00493,PHENYLBUTAZONE,EPIGALLOCATECHIN,Iodipamide,[19F]-HALOPERIDOL,DIAZEPAM,DB00545,Gadobenate Dimeglumine,(-)-EPICATECHIN,ANTISERUM,DB12965,DB11359,DB06728,EVANS BLUE,PYROGALLOL,DB06713,AMODIAQUINE HYDROCHLORIDE,WARFARIN,DICLOFENAC,DB03255,Bismuth,DB13967,NAP…	limma	0.619146	0.88704
2864	P02768	P02768	P02768	P02768	Con vs MC58	0.713303	0.945133	4.81318	0.240558	0.521051	0.846764	1	limma	1.18145	Diabetic Nephropathy, Hyperthyroxinemia, Familial Dysalbuminemic, Hypoalbuminemia	C0011881, C0342185, C0239981	Sodium lauryl sulfate,Gadofosveset,RALTITREXED,Activated recombinant FVII-albumin fusion protein,Oxyphenbutazone,EPIGALOCATECHIN GALLATE,DB00493,PHENYLBUTAZONE,EPIGALLOCATECHIN,Iodipamide,[19F]-HALOPERIDOL,DIAZEPAM,DB00545,Gadobenate Dimeglumine,(-)-EPICATECHIN,ANTISERUM,DB12965,DB11359,DB06728,EVANS BLUE,PYROGALLOL,DB06713,AMODIAQUINE HYDROCHLORIDE,WARFARIN,DICLOFENAC,DB03255,Bismuth,DB13967,NAP…	limma	0.521051	0.846764
2865	TNKS1BP1	S1138	TNKS1BP1 S1138	Q9C0C2	Con vs MC58	0.902523	0.986881	6.78742	0.0291955	0.849928	0.958865	1	limma	1.02044				limma	0.849928	0.958865
2869	ANXA2	Y30	ANXA2 Y30	P07355	Con vs MC58	0.270344	0.745524	6.6751	0.353949	0.123081	0.557697	1	limma	1.27805				limma	0.123081	0.557697
2870	P07355	P07355	P07355	P07355	Con vs MC58	0.902523	0.986881	6.5499	-0.100436	0.789344	0.938	1	limma	0.932751				limma	0.789344	0.938
2871	CDK7	T170	CDK7 T170	P50613	Con vs MC58	0.17791	0.620542	6.70614	0.139264	0.316185	0.748273	1	limma	1.10134				limma	0.316185	0.748273
2872	FGD6	S692	FGD6 S692	Q6ZV73	Con vs MC58	0.713303	0.945133	6.71729	-0.148495	0.704095	0.914006	1	limma	0.902191				limma	0.704095	0.914006
2873	Q6ZV73	Q6ZV73	Q6ZV73	Q6ZV73	Con vs MC58	0.270344	0.745524	6.73073	-0.0126599	0.963676	0.988877	1	limma	0.991263				limma	0.963676	0.988877
2875	LRRFIP1	S733	LRRFIP1 S733	Q32MZ4	Con vs MC58	0.540291	0.903764	6.6206	0.103638	0.694189	0.9114	1	limma	1.07448				limma	0.694189	0.9114
2878	DYNC1LI2	S194	DYNC1LI2 S194	O43237	Con vs MC58	0.391267	0.828036	6.72048	0.130718	0.367097	0.774974	1	limma	1.09484				limma	0.367097	0.774974
2879	PALM3	S303	PALM3 S303	A6NDB9	Con vs MC58	0.902523	0.986881	6.6787	-0.0070851	0.973927	0.992636	1	limma	0.995101				limma	0.973927	0.992636
2881	KIAA1671	S1224	KIAA1671 S1224	Q9BY89	Con vs MC58	0.540291	0.903764	6.7289	0.194957	0.310025	0.747007	1	limma	1.14469				limma	0.310025	0.747007
2882	DYNC1LI1	S405,T408	DYNC1LI1 S405,T408	Q9Y6G9	Con vs MC58	0.0199645	0.273477	6.66991	0.527193	0.0055306	0.132699	1	limma	1.44112				limma	0.0055306	0.132699
2884	YAP1	S397	YAP1 S397	P46937	Con vs MC58	0.902523	0.986881	6.69254	-0.14037	0.577975	0.865571	1	limma	0.907286	COLOBOMA, OCULAR, WITH OR WITHOUT HEARING IMPAIRMENT, CLEFT LIP/PALATE, AND/OR MENTAL RETARDATION	C3805432		limma	0.577975	0.865571
2885	DYNC1LI2	S194	DYNC1LI2 S194	O43237	Con vs MC58	1.09748	1	6.5485	-0.0149681	0.92255	0.979336	1	limma	0.989679				limma	0.92255	0.979336
2886	EIF3B	S119	EIF3B S119	P55884	Con vs MC58	0.391267	0.828036	6.71463	0.252232	0.223046	0.676472	1	limma	1.19105				limma	0.223046	0.676472
2888	O95817	O95817	O95817	O95817	Con vs MC58	0.713303	0.945133	6.75196	0.157539	0.495747	0.835187	1	limma	1.11538	CARDIOMYOPATHY, DILATED, 1HH, Myofibrillar Myopathy, Myopathy, Myofibrillar, Bag3-Related	C3151293, C2678065, C2751831		limma	0.495747	0.835187
2889	Q8NC51-3	S237	Q8NC51-3 S237	Q8NC51-3	Con vs MC58	0.540291	0.903764	6.77499	0.0959711	0.547353	0.858015	1	limma	1.06878				limma	0.547353	0.858015
2891	RPS3	T221	RPS3 T221	P23396	Con vs MC58	0.391267	0.828036	6.75412	-0.165827	0.356755	0.770582	1	limma	0.891417				limma	0.356755	0.770582
2892	NPM1	S70	NPM1 S70	P06748	Con vs MC58	0.713303	0.945133	6.73728	-0.0694028	0.767482	0.931413	1	limma	0.953032	Acute Myeloid Leukemia (AML-M2), Acute Myeloid Leukemia, M1, Acute Promyelocytic Leukemia, Dyskeratosis Congenita, Leukemia, Myelocytic, Acute	C1879321, C0026998, C0023487, C0265965, C0023467	Crizotinib,IPP-204106,N/A,AZD3463,Deguelin,Venetoclax,EPZ004777,DB11638,MI-503,TRETINOIN,Midostaurin,NSC348884,ENMD-2076,midostaurin,PF-06463922,venetoclax,TAE684,Daunorubicin,Vorinostat,Alectinib,NSC348884,Ixazomib,ASP3026,Entrectinib,Ceritinib,AP26113	limma	0.767482	0.931413
2893	EPB41L1	S461,S466,T475	EPB41L1 S461,S466,T475	Q9H4G0	Con vs MC58	0.0373364	0.357879	6.73606	-0.459065	0.0117317	0.192144	1	limma	0.727457	MENTAL RETARDATION, AUTOSOMAL DOMINANT 11	C3280285		limma	0.0117317	0.192144
2894	SRRM2	S2388	SRRM2 S2388	Q9UQ35	Con vs MC58	0.540291	0.903764	6.71816	0.123099	0.537005	0.85539	1	limma	1.08907				limma	0.537005	0.85539
2895	DYNC1LI1	S207	DYNC1LI1 S207	Q9Y6G9	Con vs MC58	0.713303	0.945133	6.70687	0.0840093	0.575207	0.865571	1	limma	1.05996				limma	0.575207	0.865571
2896	PATJ	S522	PATJ S522	Q8NI35	Con vs MC58	0.713303	0.945133	6.76878	-0.0494159	0.757108	0.928773	1	limma	0.966327				limma	0.757108	0.928773
2897	P05187	P05187	P05187	P05187; P10696	Con vs MC58	0.540291	0.903764	6.59418	0.235178	0.262463	0.716968	1	limma	1.17705				limma	0.262463	0.716968
2908	KIAA1522	S612	KIAA1522 S612	Q9P206	Con vs MC58	0.0373364	0.357879	6.74168	-0.452636	0.0530333	0.408541	1	limma	0.730706				limma	0.0530333	0.408541
2909	PAK2	T154	PAK2 T154	Q13177	Con vs MC58	0.0373364	0.357879	6.72461	0.364878	0.0449438	0.3924	1	limma	1.28777				limma	0.0449438	0.3924
2910	DCAF6	S336	DCAF6 S336	Q58WW2	Con vs MC58	0.391267	0.828036	6.72789	-0.112391	0.481665	0.82911	1	limma	0.925053				limma	0.481665	0.82911
2911	P01893	P01893	P01893	P01893	Con vs MC58	0.17791	0.620542	6.76663	-0.302021	0.088897	0.496044	1	limma	0.811115				limma	0.088897	0.496044
2912	MCM3	T722	MCM3 T722	P25205	Con vs MC58	0.902523	0.986881	6.7406	-0.26078	0.272394	0.723632	1	limma	0.834636				limma	0.272394	0.723632
2914	P05187	S434	P05187 S434	P05187; P10696	Con vs MC58	0.540291	0.903764	6.71298	0.0844771	0.567566	0.865571	1	limma	1.0603				limma	0.567566	0.865571
2915	EPB41L1	S466,T475	EPB41L1 S466,T475	Q9H4G0	Con vs MC58	0.0199645	0.273477	6.73323	-0.552471	0.00536682	0.132136	1	limma	0.681851	MENTAL RETARDATION, AUTOSOMAL DOMINANT 11	C3280285		limma	0.00536682	0.132136
2916	TTC7A	S647	TTC7A S647	Q9ULT0	Con vs MC58	1.09748	1	6.6616	-0.087003	0.758054	0.928773	1	limma	0.941477	Multiple gastrointestinal atresias (disorder)	C0220744		limma	0.758054	0.928773
2917	EPB41L1	S466	EPB41L1 S466	Q9H4G0	Con vs MC58	0.0199645	0.273477	6.54605	0.671389	0.00261616	0.0975751	1	limma	1.59261	MENTAL RETARDATION, AUTOSOMAL DOMINANT 11	C3280285		limma	0.00261616	0.0975751
2918	MAP1A	S1818	MAP1A S1818	P78559	Con vs MC58	0.902523	0.986881	6.73307	-0.00316846	0.985584	0.995558	1	limma	0.997806				limma	0.985584	0.995558
2919	Q9H330	Q9H330	Q9H330	Q9H330	Con vs MC58	0.0199645	0.273477	6.68225	0.336647	0.0416196	0.379471	1	limma	1.26282				limma	0.0416196	0.379471
2920	AHNAK2	S294	AHNAK2 S294	Q8IVF2	Con vs MC58	0.902523	0.986881	6.44034	-0.118169	0.809151	0.940043	1	limma	0.921356				limma	0.809151	0.940043
2924	PTDSS2	S16	PTDSS2 S16	Q9BVG9	Con vs MC58	0.270344	0.745524	6.71381	0.0994637	0.46248	0.821387	1	limma	1.07138				limma	0.46248	0.821387
2927	ADCY6	S54	ADCY6 S54	O43306	Con vs MC58	0.540291	0.903764	6.60875	0.194646	0.367887	0.774974	1	limma	1.14444	LETHAL CONGENITAL CONTRACTURE SYNDROME 8	C4225385	178101917	limma	0.367887	0.774974
2928	P08727	P08727	P08727	P08727	Con vs MC58	0.391267	0.828036	6.67701	-0.00627608	0.982312	0.995125	1	limma	0.995659				limma	0.982312	0.995125
2929	PNPLA6	S420	PNPLA6 S420	Q8IY17	Con vs MC58	0.0199645	0.273477	6.48869	-1.11441	8.42968e-05	0.0170104	1	limma	0.461879	Chorioretinal Dystrophy, Spinocerebellar Ataxia, and Hypogonadotropic Hypogonadism, Laurence-Moon Syndrome, Oliver-McFarlane syndrome, Spastic Paraplegia 39, Autosomal Recessive	C1859093, C0023138, C1848745, C2677586		limma	8.42968e-05	0.0170104
2930	Q07157-2	S125,S131	Q07157-2 S125,S131	Q07157-2	Con vs MC58	0.902523	0.986881	6.66921	0.101582	0.66516	0.904244	1	limma	1.07295				limma	0.66516	0.904244
2932	KHSRP	S181	KHSRP S181	Q92945	Con vs MC58	0.902523	0.986881	6.69733	0.0293814	0.853393	0.959346	1	limma	1.02057				limma	0.853393	0.959346
2936	RSF1	S604	RSF1 S604	Q96T23	Con vs MC58	0.713303	0.945133	6.77663	-0.0032768	0.978476	0.99478	1	limma	0.997731				limma	0.978476	0.99478
2937	MYO9B	S1290	MYO9B S1290	Q13459	Con vs MC58	0.540291	0.903764	6.75727	-0.237789	0.20533	0.661064	1	limma	0.848044	Celiac Disease	C0007570	SALT,STREPTOZOTOCIN,PTHRP,WORTMANNIN,TESTOSTERONE,PROPYLTHIOURACIL,CAPTOPRIL,FELODIPINE,CAFFEINE,NIFEDIPINE,DIBUCAINE,BCM	limma	0.20533	0.661064
2938	UTP18	S121,S124	UTP18 S121,S124	Q9Y5J1	Con vs MC58	0.111347	0.537748	6.76472	-0.322983	0.134636	0.571784	1	limma	0.799415				limma	0.134636	0.571784
2939	TNKS1BP1	S1620,S1621	TNKS1BP1 S1620,S1621	Q9C0C2	Con vs MC58	0.902523	0.986881	6.68781	0.0477203	0.816769	0.944083	1	limma	1.03363				limma	0.816769	0.944083
2941	P53999	P53999	P53999	P53999	Con vs MC58	0.0661926	0.435922	6.73295	-0.520537	0.0281132	0.299159	1	limma	0.697112				limma	0.0281132	0.299159
2942	CEP97	S500	CEP97 S500	Q8IW35	Con vs MC58	0.0199645	0.273477	6.70588	-0.976847	0.0018764	0.07942	1	limma	0.508089				limma	0.0018764	0.07942
2945	P49407	P49407	P49407	P49407	Con vs MC58	0.540291	0.903764	6.69777	-0.18362	0.450255	0.815522	1	limma	0.880491				limma	0.450255	0.815522
2947	PTPN12	S19	PTPN12 S19	Q05209	Con vs MC58	0.902523	0.986881	6.81181	0.0293466	0.893658	0.970427	1	limma	1.02055	Malignant tumor of colon	C0007102	DB01133,CRIZOTINIB,SUNITINIB,GNF-PF-231	limma	0.893658	0.970427
2949	Q9UKY7	Q9UKY7	Q9UKY7	Q9UKY7	Con vs MC58	0.902523	0.986881	6.56978	-0.37786	0.438493	0.812096	1	limma	0.769579				limma	0.438493	0.812096
2953	SLC20A2	S268	SLC20A2 S268	Q08357	Con vs MC58	0.111347	0.537748	6.76122	-0.380528	0.0440713	0.387856	1	limma	0.768157	Fahr's syndrome (disorder), Idiopathic basal ganglia calcification 1	C0393590, C4551624		limma	0.0440713	0.387856
2956	BAG3	S386	BAG3 S386	O95817	Con vs MC58	0.391267	0.828036	6.70547	-0.367602	0.176649	0.625232	1	limma	0.77507	CARDIOMYOPATHY, DILATED, 1HH, Myofibrillar Myopathy, Myopathy, Myofibrillar, Bag3-Related	C3151293, C2678065, C2751831		limma	0.176649	0.625232
2959	CTPS1	S571	CTPS1 S571	P17812	Con vs MC58	0.540291	0.903764	6.73975	-0.157889	0.454008	0.81554	1	limma	0.896336	IMMUNODEFICIENCY 24	C4014617	DB00130,Cyclopentenylcytosine	limma	0.454008	0.81554
2960	SRSF1	S199,S201	SRSF1 S199,S201	Q07955	Con vs MC58	0.540291	0.903764	6.70835	-0.0928779	0.512459	0.84078	1	limma	0.93765				limma	0.512459	0.84078
2962	MYBBP1A	S1163	MYBBP1A S1163	Q9BQG0	Con vs MC58	0.270344	0.745524	6.75078	0.230644	0.21217	0.663298	1	limma	1.17336				limma	0.21217	0.663298
2964	P00558	P00558	P00558	P00558	Con vs MC58	0.902523	0.986881	5.55252	-0.1752	0.666888	0.90554	1	limma	0.885645	Phosphoglycerate Kinase 1 Deficiency	C1970848	DB03909,DB09130,lamivudine,DB11638,DB04510	limma	0.666888	0.90554
2966	AFF4	S703,S706	AFF4 S703,S706	Q9UHB7	Con vs MC58	1.09748	1	6.73512	0.136301	0.546364	0.858015	1	limma	1.09908	CHOPS SYNDROME	C4085597		limma	0.546364	0.858015
2967	SRSF1	S199	SRSF1 S199	Q07955	Con vs MC58	0.111347	0.537748	6.71879	0.309674	0.0944643	0.502127	1	limma	1.23943				limma	0.0944643	0.502127
2968	AFF4	S706	AFF4 S706	Q9UHB7	Con vs MC58	0.540291	0.903764	6.75354	-0.0558767	0.702111	0.914006	1	limma	0.96201	CHOPS SYNDROME	C4085597		limma	0.702111	0.914006
2971	MREG	S213	MREG S213	Q8N565	Con vs MC58	1.09748	1	6.64569	0.105513	0.601604	0.880196	1	limma	1.07588				limma	0.601604	0.880196
2972	RAB3IL1	S179	RAB3IL1 S179	Q8TBN0	Con vs MC58	0.325163	0.828036	6.72705	-0.257255	0.271839	0.722961	1	limma	0.836679				limma	0.271839	0.722961
2974	MKI67	T1476	MKI67 T1476	P46013	Con vs MC58	0.17791	0.620542	6.65358	0.467385	0.123493	0.557697	1	limma	1.3826				limma	0.123493	0.557697
2977	MKI67	T2203	MKI67 T2203	P46013	Con vs MC58	0.270344	0.745524	6.62549	0.550817	0.186932	0.639789	1	limma	1.46492				limma	0.186932	0.639789
2978	CHD3	S713	CHD3 S713	Q12873	Con vs MC58	0.713303	0.945133	6.80745	0.160754	0.431868	0.806805	1	limma	1.11787	SNIJDERS BLOK-CAMPEAU SYNDROME	C4748701		limma	0.431868	0.806805
2980	KIF21A	S1212	KIF21A S1212	Q7Z4S6	Con vs MC58	0.713303	0.945133	6.73485	0.00269238	0.984505	0.995375	1	limma	1.00187	Congenital Fibrosis of the Extraocular Muscles, Fibrosis Of Extraocular Muscles, Congenital, 1, FIBROSIS OF EXTRAOCULAR MUSCLES, CONGENITAL, 3B (disorder)	C1302995, C1851102, C2751105		limma	0.984505	0.995375
2982	O43491-4	S645	O43491-4 S645	O43491-4; O43491	Con vs MC58	0.902523	0.986881	6.67628	-0.00218333	0.992216	0.99698	1	limma	0.998488				limma	0.992216	0.99698
2983	SSX2IP	S312	SSX2IP S312	Q9Y2D8	Con vs MC58	0.902523	0.986881	6.70681	0.0945094	0.661892	0.903077	1	limma	1.0677				limma	0.661892	0.903077
2984	SRRM2	S1320,S1329	SRRM2 S1320,S1329	Q9UQ35	Con vs MC58	0.540291	0.903764	6.6653	0.192426	0.315349	0.748273	1	limma	1.14268				limma	0.315349	0.748273
2985	SRRM2	S1320	SRRM2 S1320	Q9UQ35	Con vs MC58	0.713303	0.945133	6.70007	0.10809	0.472301	0.822372	1	limma	1.0778				limma	0.472301	0.822372
2986	SRRM2	S1320	SRRM2 S1320	Q9UQ35	Con vs MC58	0.902523	0.986881	6.63028	-0.0900665	0.720354	0.917179	1	limma	0.939479				limma	0.720354	0.917179
2987	KTN1	S75	KTN1 S75	Q86UP2	Con vs MC58	0.902523	0.986881	6.69015	0.0269775	0.899678	0.971964	1	limma	1.01888				limma	0.899678	0.971964
2988	RPRD1A	S156	RPRD1A S156	Q96P16	Con vs MC58	0.713303	0.945133	6.76047	-0.0389653	0.822319	0.947301	1	limma	0.973353				limma	0.822319	0.947301
2990	P15311	P15311	P15311	P15311	Con vs MC58	0.0661926	0.435922	6.58097	-0.392982	0.070788	0.458879	1	limma	0.761554				limma	0.070788	0.458879
2991	WDR44	S96	WDR44 S96	Q5JSH3	Con vs MC58	0.460558	0.903764	6.69553	0.214144	0.273987	0.724288	1	limma	1.16002				limma	0.273987	0.724288
2993	HSP90AB1	S226	HSP90AB1 S226	P08238	Con vs MC58	0.713303	0.945133	6.74064	-0.280254	0.278451	0.726403	1	limma	0.823446				limma	0.278451	0.726403
2994	HSP90AB1	S226	HSP90AB1 S226	P08238	Con vs MC58	0.540291	0.903764	6.68796	-0.228079	0.37335	0.774974	1	limma	0.853771				limma	0.37335	0.774974
2996	ZMYND8	S547	ZMYND8 S547	Q9ULU4	Con vs MC58	0.391267	0.828036	6.71549	0.170542	0.499538	0.836001	1	limma	1.12548				limma	0.499538	0.836001
2997	MKI67	T1963	MKI67 T1963	P46013	Con vs MC58	0.713303	0.945133	6.72661	0.0655953	0.723107	0.91839	1	limma	1.04652				limma	0.723107	0.91839
3000	LUZP1	S659	LUZP1 S659	Q86V48	Con vs MC58	0.902523	0.986881	6.70454	-0.0124457	0.970258	0.991404	1	limma	0.99141				limma	0.970258	0.991404
3001	PWP1	S50,S57	PWP1 S50,S57	Q13610	Con vs MC58	0.0661926	0.435922	6.75227	-0.310781	0.100905	0.515752	1	limma	0.806205				limma	0.100905	0.515752
3002	PWP1	S50	PWP1 S50	Q13610	Con vs MC58	0.713303	0.945133	6.75353	-0.0741255	0.742224	0.926632	1	limma	0.949918				limma	0.742224	0.926632
3005	INTS3	S502	INTS3 S502	Q68E01	Con vs MC58	0.902523	0.986881	6.69028	-0.194802	0.557614	0.862135	1	limma	0.873693				limma	0.557614	0.862135
3007	DAXX	S688	DAXX S688	Q9UER7	Con vs MC58	1	1	6.7642	-0.0427157	0.777194	0.935065	1	limma	0.970826				limma	0.777194	0.935065
3012	Q07866-4	S460	Q07866-4 S460	Q07866-4	Con vs MC58	1.09748	1	6.73754	-0.0117706	0.959915	0.987918	1	limma	0.991874				limma	0.959915	0.987918
3015	PLCH1	S1386	PLCH1 S1386	Q4KWH8	Con vs MC58	0.713303	0.945133	6.75302	0.0850745	0.713487	0.915868	1	limma	1.06074				limma	0.713487	0.915868
3016	NFYA	S326	NFYA S326	P23511	Con vs MC58	0.268341	0.745524	6.76332	0.104971	0.44053	0.81328	1	limma	1.07547				limma	0.44053	0.81328
3017	DEK	S51	DEK S51	P35659	Con vs MC58	1.09748	1	6.65066	0.127941	0.715012	0.915868	1	limma	1.09273				limma	0.715012	0.915868
3018	RBM23	S149	RBM23 S149	Q86U06	Con vs MC58	0.540291	0.903764	6.75955	-0.143491	0.457287	0.819783	1	limma	0.905326				limma	0.457286	0.819783
3019	SRRM1	T220	SRRM1 T220	Q8IYB3	Con vs MC58	1.09748	1	6.67674	-0.343429	0.378562	0.774974	1	limma	0.788166				limma	0.378562	0.774974
3020	C17orf75	S18	C17orf75 S18	Q9HAS0	Con vs MC58	0.391267	0.828036	6.62834	0.324142	0.17645	0.625232	1	limma	1.25192				limma	0.17645	0.625232
3022	BRD2	S633	BRD2 S633	P25440	Con vs MC58	0.713303	0.945133	6.75687	-0.108194	0.465911	0.822282	1	limma	0.927749	Glioblastoma Multiforme	C1621958	TRIAZOLAM,Pyrrolo-pyrrolone derivative 1,187051820,PMID26924192-Compound-102,PMID26924192-Compound-103,187051816,OTX-015,ALPRAZOLAM,187051823,187051818,187051822,178102626,178103613,ACETAMINOPHEN,ABBV-744,PMA,404859011,187051812,PMID26924192-Compound-104,178103612,L-655708,PMID26924192-Compound-106,MIDAZOLAM,223366139,PMID26924192-Compound-105,223366138,187051825	limma	0.465911	0.822282
3023	MACC1	S115,S116	MACC1 S115,S116	Q6ZN28	Con vs MC58	0.713303	0.945133	6.71607	0.0587783	0.759239	0.928773	1	limma	1.04158				limma	0.759239	0.928773
3026	SRSF8	S26	SRSF8 S26	Q9BRL6	Con vs MC58	0.902523	0.986881	6.70521	0.0951486	0.662294	0.903077	1	limma	1.06818				limma	0.662294	0.903077
3027	C7orf50	S175	C7orf50 S175	Q9BRJ6	Con vs MC58	0.391267	0.828036	6.69392	0.171136	0.295454	0.73568	1	limma	1.12594				limma	0.295454	0.73568
3028	SRSF2	T25	SRSF2 T25	Q01130	Con vs MC58	0.0661926	0.435922	6.61021	0.209317	0.12466	0.560376	1	limma	1.15614				limma	0.12466	0.560376
3029	UBR4	S178	UBR4 S178	Q5T4S7	Con vs MC58	0.540291	0.903764	6.68312	-0.0355124	0.85504	0.960316	1	limma	0.975685				limma	0.85504	0.960316
3030	P84243	P84243	P84243	P84243	Con vs MC58	0.111347	0.537748	5.7501	-0.400661	0.145496	0.586018	1	limma	0.757511	Glioblastoma	C0017636		limma	0.145496	0.586018
3031	SRSF2	S26	SRSF2 S26	Q01130	Con vs MC58	0.713303	0.945133	6.70464	0.0237805	0.880138	0.966049	1	limma	1.01662				limma	0.880138	0.966049
3032	PNN	S347	PNN S347	Q9H307	Con vs MC58	0.902523	0.986881	6.73152	-0.0788837	0.745718	0.926632	1	limma	0.94679				limma	0.745718	0.926632
3033	OCLN	S321	OCLN S321	Q16625	Con vs MC58	0.902523	0.986881	6.76278	-0.104079	0.636528	0.891603	1	limma	0.930399	Pseudo-TORCH syndrome, PSEUDO-TORCH SYNDROME 1	C3489725, C4552078	RETINOIC ACID	limma	0.636528	0.891603
3034	NUCKS1	T202,S204,S214	NUCKS1 T202,S204,S214	Q9H1E3	Con vs MC58	0.0490901	0.435922	6.73281	-0.581029	0.0327259	0.329621	1	limma	0.668487				limma	0.0327259	0.329621
3035	NUCKS1	T202,S214	NUCKS1 T202,S214	Q9H1E3	Con vs MC58	0.713303	0.945133	6.60151	-0.709744	0.218341	0.670874	1	limma	0.611428				limma	0.218341	0.670874
3036	NUCKS1	S214	NUCKS1 S214	Q9H1E3	Con vs MC58	0.902523	0.986881	6.52579	-0.609519	0.363611	0.774974	1	limma	0.655415				limma	0.363611	0.774974
3037	SYNRG	S1085	SYNRG S1085	Q9UMZ2	Con vs MC58	0.0199645	0.273477	6.67859	0.671057	0.00705757	0.151219	1	limma	1.59224				limma	0.00705757	0.151219
3039	ITGB4	Y1207	ITGB4 Y1207	P16144	Con vs MC58	0.17791	0.620542	6.68363	0.31626	0.136788	0.576314	1	limma	1.2451	Adult junctional epidermolysis bullosa (disorder), Aplasia Cutis Congenita, EPIDERMOLYSIS BULLOSA, JUNCTIONAL, LOCALISATA VARIANT (disorder), Epidermolysis Bullosa Progressiva, Epidermolysis bullosa with pyloric atresia, Junctional Epidermolysis Bullosa	C0268374, C0282160, C2608084, C0079297, C1856934, C0079301	DB05122	limma	0.136788	0.576314
3040	Q9H2Y7	Q9H2Y7	Q9H2Y7	Q9H2Y7	Con vs MC58	0.17791	0.620542	6.64059	0.269552	0.174294	0.624112	1	limma	1.20543				limma	0.174294	0.624112
3043	Q9UQ35	Q9UQ35	Q9UQ35	Q9UQ35	Con vs MC58	0.902523	0.986881	6.73003	-0.0137073	0.91729	0.977768	1	limma	0.990544				limma	0.91729	0.977768
3045	SUB1	S118	SUB1 S118	P53999	Con vs MC58	0.713303	0.945133	6.63083	0.0855907	0.626534	0.889616	1	limma	1.06112				limma	0.626533	0.889616
3046	P47895	P47895	P47895	P47895	Con vs MC58	0.391267	0.828036	6.68585	-0.606628	0.115635	0.544875	1	limma	0.65673	MICROPHTHALMIA, ISOLATED 8	C3554524	DB00162,DB00157	limma	0.115635	0.544875
3047	RNPC3	S108	RNPC3 S108	Q96LT9	Con vs MC58	0.270344	0.745524	6.74016	-0.164831	0.324409	0.751423	1	limma	0.892033	ISOLATED GROWTH HORMONE DEFICIENCY, TYPE V	C4748435		limma	0.324409	0.751423
3050	SULT2B1	S350	SULT2B1 S350	O00204	Con vs MC58	0.902523	0.986881	6.42644	0.140475	0.769775	0.932693	1	limma	1.10227	ICHTHYOSIS, CONGENITAL, AUTOSOMAL RECESSIVE 14	C4539754	DB01812,DB02789,cytarabine,idarubicin,gemtuzumab ozogamicin,DB03309,anthracyclines and related substances,fludarabine	limma	0.769775	0.932693
3051	USP28	S1053	USP28 S1053	Q96RU2	Con vs MC58	1.09748	1	6.7163	-0.0395329	0.815063	0.94298	1	limma	0.97297				limma	0.815063	0.94298
3052	RAPGEFL1	S313	RAPGEFL1 S313	Q9UHV5	Con vs MC58	0.902523	0.986881	6.68189	0.0676756	0.748602	0.927626	1	limma	1.04803				limma	0.748602	0.927626
3056	USP39	S46	USP39 S46	Q53GS9	Con vs MC58	1.09748	1	6.70722	-0.0607844	0.718078	0.916949	1	limma	0.958743				limma	0.718078	0.916949
3058	CDCA3	S29	CDCA3 S29	Q99618	Con vs MC58	0.17791	0.620542	6.66877	0.361172	0.113991	0.544237	1	limma	1.28447				limma	0.113991	0.544237
3060	MAPK1	T185,Y187	MAPK1 T185,Y187	P28482	Con vs MC58	0.270344	0.745524	6.6532	-0.170661	0.376221	0.774974	1	limma	0.888436				limma	0.376221	0.774974
3061	USP39	S82	USP39 S82	Q53GS9	Con vs MC58	0.902523	0.986881	6.6326	0.187146	0.535572	0.85415	1	limma	1.13851				limma	0.535572	0.85415
3063	FIP1L1	S492	FIP1L1 S492	Q6UN15	Con vs MC58	0.712155	0.945133	6.71579	0.0614027	0.659961	0.903033	1	limma	1.04348				limma	0.659961	0.903033
3064	FIP1L1	S492	FIP1L1 S492	Q6UN15	Con vs MC58	0.713303	0.945133	6.74334	0.0137546	0.936935	0.981252	1	limma	1.00958				limma	0.936935	0.981252
3065	USP39	S46	USP39 S46	Q53GS9	Con vs MC58	0.391267	0.828036	6.72383	0.115028	0.444983	0.81328	1	limma	1.083				limma	0.444983	0.81328
3066	NRBP2	S22	NRBP2 S22	Q9NSY0	Con vs MC58	0.270344	0.745524	6.71833	-0.238897	0.204546	0.660828	1	limma	0.847393				limma	0.204546	0.660828
3069	HSP90AA1	S231	HSP90AA1 S231	P07900	Con vs MC58	0.902523	0.986881	6.64121	-0.279334	0.492649	0.832894	1	limma	0.823971				limma	0.492649	0.832894
3070	FIP1L1	S492,S500	FIP1L1 S492,S500	Q6UN15	Con vs MC58	0.270344	0.745524	6.71927	0.110076	0.459966	0.820793	1	limma	1.07929				limma	0.459966	0.820793
3071	FIP1L1	S492,S496	FIP1L1 S492,S496	Q6UN15	Con vs MC58	0.540291	0.903764	6.21262	0.116385	0.660147	0.903033	1	limma	1.08401				limma	0.660147	0.903033
3072	FIP1L1	S492	FIP1L1 S492	Q6UN15	Con vs MC58	1	1	6.35864	0.0264873	0.88931	0.968777	1	limma	1.01853				limma	0.88931	0.968777
3073	Q53EZ4	Q53EZ4	Q53EZ4	Q53EZ4	Con vs MC58	0.0373364	0.357879	6.74509	-0.665534	0.0286208	0.301518	1	limma	0.630455	Hydranencephaly with Renal Aplasia-Dysplasia	C1856053		limma	0.0286208	0.301518
3074	PRKAR2A	S78	PRKAR2A S78	P13861	Con vs MC58	0.902523	0.986881	6.74856	-0.0646228	0.687835	0.910607	1	limma	0.956195				limma	0.687836	0.910607
3075	PRKAR2A	S78,S80	PRKAR2A S78,S80	P13861	Con vs MC58	0.270344	0.745524	6.7555	-0.328485	0.194169	0.644935	1	limma	0.796372				limma	0.194169	0.644935
3076	NOLC1	S643	NOLC1 S643	Q14978	Con vs MC58	0.270344	0.745524	6.71548	0.485926	0.0770208	0.470562	1	limma	1.40048				limma	0.0770208	0.470562
3077	MAPK1	T185	MAPK1 T185	P28482	Con vs MC58	0.111347	0.537748	6.68505	-0.32596	0.0916747	0.500491	1	limma	0.797767				limma	0.0916747	0.500491
3080	O95218-2	S120	O95218-2 S120	O95218-2	Con vs MC58	0.902523	0.986881	6.74334	-0.161284	0.452752	0.81554	1	limma	0.894229				limma	0.452752	0.81554
3082	RACGAP1	S114	RACGAP1 S114	Q9H0H5	Con vs MC58	0.391267	0.828036	6.72697	-0.099911	0.525312	0.847963	1	limma	0.933091				limma	0.525312	0.847963
3083	TMPO	T355	TMPO T355	P42167	Con vs MC58	0.902523	0.986881	6.68497	0.135413	0.60864	0.884305	1	limma	1.09841	Cardiomyopathy, Familial Idiopathic	C1449563		limma	0.608641	0.884305
3084	TMPO	T355	TMPO T355	P42167	Con vs MC58	0.713303	0.945133	6.70683	0.0562554	0.76711	0.931413	1	limma	1.03976	Cardiomyopathy, Familial Idiopathic	C1449563		limma	0.76711	0.931413
3085	P18583	P18583	P18583	P18583	Con vs MC58	0.540291	0.903764	6.49962	-0.0536954	0.938015	0.981252	1	limma	0.963465				limma	0.938015	0.981252
3089	ITPR3	S1832	ITPR3 S1832	Q14573	Con vs MC58	0.019451	0.273477	6.67653	-0.627221	0.00678391	0.148575	1	limma	0.647422				limma	0.0067839	0.148575
3091	EGFR	T693	EGFR T693	P00533	Con vs MC58	0.17791	0.620542	6.64694	-0.331637	0.185877	0.638869	1	limma	0.794634	Acute kidney injury, Adenocarcinoma of lung (disorder), Carcinoma of lung, Esophageal carcinoma, Giant Cell Glioblastoma, Glioblastoma, Glioblastoma Multiforme, Glioma, INFLAMMATORY SKIN AND BOWEL DISEASE, NEONATAL, 2, Malignant Head and Neck Neoplasm, Malignant neoplasm of esophagus, Malignant neoplasm of lung, Non-Small Cell Lung Carcinoma, Squamous cell carcinoma, Squamous cell carcinoma of es…	C2609414, C0152013, C0684249, C0152018, C0334588, C0017636, C1621958, C0017638, C4015130, C0278996, C0546837, C0242379, C0007131, C0007137, C0279626, C0149782, C1168401	AMG 595,249565586,CHEMBL1201827,385612228,gefitinib,Pyrrolo[2,3-d]pyrimidine derivative 24,INC280,363894206,CHEMBL422872,315661259,223365979,TETRAHYDROAPLYSULPHURIN-1,afatinib,249565627,POZIOTINIB,neratinib,LAPATINIB,DACOMITINIB,BIBX-1382,GRACILIN J,DACOMITINIB,DB12202,TAMATINIB,PANITUMUMAB,TAK-715,DB00317,AZD8931,DB05294,363894223,178102539,PANITUMUMAB,252827493,Dacomitinib,AP26113,AKOS004227608…	limma	0.185878	0.638869
3092	CBL	S619	CBL S619	P22681	Con vs MC58	0.540291	0.903764	6.64359	-0.0768494	0.725263	0.918797	1	limma	0.948126	Juvenile Myelomonocytic Leukemia, Leukemia, Myelocytic, Acute, NOONAN SYNDROME-LIKE DISORDER WITH OR WITHOUT JUVENILE MYELOMONOCYTIC LEUKEMIA	C0349639, C0023467, C3150803	Fasudil,ANTISENSE OLIGONUCLEOTIDES,Gemcitabine,DASATINIB,SU11274,N/A,Quizartinib,IL-2,Erlotinib,FLT3-LIGAND,TCDD,Dasatinib	limma	0.725263	0.918797
3094	P06703	P06703	P06703	P06703	Con vs MC58	1.09748	1	6.62397	-0.32977	0.343122	0.76007	1	limma	0.795663				limma	0.343122	0.76007
3095	P63267	P63267	P63267	P63267; P60709	Con vs MC58	0.019451	0.273477	6.71117	-0.510826	0.00284013	0.100932	1	limma	0.701821				limma	0.00284013	0.100932
3097	CNOT4	S432	CNOT4 S432	O95628	Con vs MC58	0.902523	0.986881	6.43282	0.359321	0.505742	0.838186	1	limma	1.28282				limma	0.505742	0.838186
3098	RANBP2	T1396	RANBP2 T1396	P49792	Con vs MC58	0.270344	0.745524	6.73873	0.268561	0.193537	0.644935	1	limma	1.20461	Inflammatory Myofibroblastic Tumor	C0334121		limma	0.193537	0.644935
3099	SGTA	S77	SGTA S77	O43765	Con vs MC58	0.0661926	0.435922	6.66573	0.332879	0.0779437	0.473571	1	limma	1.25952				limma	0.0779437	0.473571
3102	RELCH	S453	RELCH S453	Q9P260	Con vs MC58	0.111347	0.537748	6.71111	0.224077	0.153833	0.598645	1	limma	1.16803				limma	0.153833	0.598645
3103	SLC12A7	S62	SLC12A7 S62	Q9Y666	Con vs MC58	0.713303	0.945133	6.79541	0.0793261	0.684861	0.910308	1	limma	1.05652				limma	0.684861	0.910308
3104	LRCH1	S536	LRCH1 S536	Q9Y2L9	Con vs MC58	0.0199645	0.273477	6.69395	-0.936308	0.000815875	0.0539193	1	limma	0.522568				limma	0.000815875	0.0539193
3105	UHRF1	S639	UHRF1 S639	Q96T88	Con vs MC58	0.17791	0.620542	6.69592	0.37559	0.20692	0.661064	1	limma	1.29737				limma	0.20692	0.661064
3108	P60709	P60709	P60709	P60709	Con vs MC58	0.902523	0.986881	5.38438	-0.0964719	0.794651	0.939389	1	limma	0.935318	Chemical and Drug Induced Liver Injury, Iris Coloboma with Ptosis, Hypertelorism, and Mental Retardation, Juvenile-onset dystonia	C4277682, C1855722, C1846331	ETHINYLESTRADIOL,ENVIRONMENTAL ESTROGEN,DB04216,CYCLOPHOSPHAMIDE,DB12695	limma	0.794651	0.939389
3111	LAD1	S468	LAD1 S468	O00515	Con vs MC58	0.111347	0.537748	6.31321	0.294246	0.155118	0.602402	1	limma	1.22624				limma	0.155118	0.602402
3114	SH3BP1	S262	SH3BP1 S262	Q9Y3L3	Con vs MC58	0.902523	0.986881	6.52504	-0.0809412	0.823733	0.947771	1	limma	0.945441				limma	0.823733	0.947771
3115	TCF20	S1522	TCF20 S1522	Q9UGU0	Con vs MC58	0.176098	0.620542	5.41559	-0.354331	0.24469	0.702042	1	limma	0.782232				limma	0.24469	0.702042
3116	Q8TD19	Q8TD19	Q8TD19	Q8TD19	Con vs MC58	0.0373364	0.357879	6.76134	-0.425886	0.0249999	0.28196	1	limma	0.744382	ARTHROGRYPOSIS, PERTHES DISEASE, AND UPWARD GAZE PALSY, LETHAL CONGENITAL CONTRACTURE SYNDROME 10, Nevus comedonicus	C3280309, C4310760, C0265987	DB12010	limma	0.0249999	0.28196
3117	TERF2IP	S154	TERF2IP S154	Q9NYB0	Con vs MC58	0.713303	0.945133	6.74831	0.0361709	0.847653	0.958818	1	limma	1.02539				limma	0.847653	0.958818
3119	O95218-2	S120	O95218-2 S120	O95218-2	Con vs MC58	0.902523	0.986881	6.6988	0.0649445	0.719211	0.917153	1	limma	1.04604				limma	0.719211	0.917153
3120	GFPT1	S261	GFPT1 S261	Q06210	Con vs MC58	0.902523	0.986881	6.64278	-0.429473	0.249339	0.706551	1	limma	0.742533	MYASTHENIC SYNDROME, CONGENITAL, 12, Myasthenic Syndromes, Congenital	C3552335, C0751882		limma	0.249339	0.706551
3121	FOXK1	S445	FOXK1 S445	P85037	Con vs MC58	0.713303	0.945133	6.75233	-0.0090801	0.966407	0.989908	1	limma	0.993726				limma	0.966407	0.989908
3122	FOXK2	S398	FOXK2 S398	Q01167	Con vs MC58	0.713303	0.945133	6.74918	-0.0320336	0.801806	0.940038	1	limma	0.978041				limma	0.801806	0.940038
3123	BCL9L	S21,S25	BCL9L S21,S25	Q86UU0	Con vs MC58	0.713303	0.945133	6.70957	-0.0630622	0.705308	0.914006	1	limma	0.95723				limma	0.705308	0.914006
3124	Q9BX66-5	S341	Q9BX66-5 S341	Q9BX66-5	Con vs MC58	0.391267	0.828036	6.70885	-0.615448	0.0907919	0.499891	1	limma	0.652727				limma	0.0907919	0.499891
3125	PPAN	S359	PPAN S359	Q9NQ55	Con vs MC58	0.540291	0.903764	6.62446	-0.138179	0.404012	0.788962	1	limma	0.908665				limma	0.404012	0.788962
3126	O60716-3	S268	O60716-3 S268	O60716-3	Con vs MC58	0.391267	0.828036	6.67332	0.38331	0.0988478	0.510082	1	limma	1.30433				limma	0.0988478	0.510082
3127	ABCC3	S884	ABCC3 S884	O15438	Con vs MC58	0.902523	0.986881	6.75337	0.0522558	0.795321	0.939389	1	limma	1.03688	Cholestasis	C0008370	EMTRICITABINE,MONOMETHYL AURISTATIN E,methotrexate,CEFOPERAZONE,DOXORUBICIN,ABACAVIR,CEFACLOR,TENOFOVIR,DELAVIRDINE,cisplatin,LAMIVUDINE,vincristine,CEPHALEXIN,CEFUROXIME,doxorubicin,morphine,PACLITAXEL,CEPHRADINE,cyclophosphamide,CEFOXITIN,RIMONABANT,CEFMETAZOLE,CEFTRIAXONE,ETRAVIRINE,NEVIRAPINE,EFAVIRENZ,lamivudine,CEFAMANDOLE	limma	0.795321	0.939389
3128	SLC9A3R1	S280	SLC9A3R1 S280	O14745	Con vs MC58	0.391267	0.828036	6.6733	0.140973	0.380827	0.774974	1	limma	1.10265	Nephrolithiasis-Osteoporosis, Hypophosphatemic, 2	C2676782		limma	0.380827	0.774974
3131	PRRC2B	S613	PRRC2B S613	Q5JSZ5	Con vs MC58	0.17791	0.620542	6.7444	0.210734	0.275313	0.725179	1	limma	1.15728				limma	0.275313	0.725179
3132	O14523	O14523	O14523	O14523	Con vs MC58	0.902523	0.986881	6.7227	0.0854244	0.636362	0.891603	1	limma	1.061				limma	0.636362	0.891603
3134	Q13409-2	Q13409-2	Q13409-2	Q13409-2	Con vs MC58	0.0661926	0.435922	6.77494	-0.361031	0.0683125	0.455061	1	limma	0.778608				limma	0.0683125	0.455061
3137	DNMT1	S714	DNMT1 S714	P26358	Con vs MC58	0.270344	0.745524	6.69256	-0.314924	0.318041	0.748273	1	limma	0.803893	CEREBELLAR ATAXIA, DEAFNESS, AND NARCOLEPSY, AUTOSOMAL DOMINANT, Hereditary Sensory and Autonomic Neuropathy Type Ie	C3807295, C3279885	Guadecitabine,DEMETHOXYCURCUMIN,5-FLUORODEOXYURIDINE,IFOSFAMIDE,TETRAHYDROCURCUMIN,PMID27376512-Compound-PG-11048,DB00928,DNDI1417346,S-110,ARSENIC TRIOXIDE,PMID27376512-Compound-CROs,AZACITIDINE,TCMDC-125813,TCDD,DB01262,BENZANTHRONE,POLYPHENOL,ADRIAMYCIN,Curcumin,PMID27376512-Compound-MTC-427,AZACITIDINE,SGI110,S-110,PMID27376512-Compound-miR-155-5p,PMID27376512-Compound-asCEBP-2HPE,PMID2737651…	limma	0.318041	0.748273
3139	O60716-3	S268,S269	O60716-3 S268,S269	O60716-3	Con vs MC58	0.111347	0.537748	6.18682	0.25574	0.220408	0.673129	1	limma	1.19395				limma	0.220408	0.673129
3140	PXN	Y118	PXN Y118	P49023	Con vs MC58	0.391267	0.828036	6.73915	0.307646	0.20262	0.657423	1	limma	1.23769				limma	0.20262	0.657423
3141	TOP2A	S1106	TOP2A S1106	P11388	Con vs MC58	0.902523	0.986881	6.67267	-0.195134	0.637889	0.891603	1	limma	0.873492				limma	0.637889	0.891603
3142	TOP2A	S1106	TOP2A S1106	P11388	Con vs MC58	1.09748	1	6.58215	-0.146902	0.755979	0.928773	1	limma	0.903188				limma	0.755979	0.928773
3145	P67809	P67809	P67809	P67809	Con vs MC58	1.09748	1	6.59687	-0.160943	0.56447	0.865076	1	limma	0.89444				limma	0.56447	0.865076
3146	P67809	P67809	P67809	P67809	Con vs MC58	0.540291	0.903764	6.72759	-0.364538	0.187933	0.640672	1	limma	0.776717				limma	0.187933	0.640672
3147	PRKAR1A	S83	PRKAR1A S83	P10644	Con vs MC58	0.391267	0.828036	6.76397	0.0685568	0.696098	0.911829	1	limma	1.04867	Acrodysostosis, ACRODYSOSTOSIS 1 WITH OR WITHOUT HORMONE RESISTANCE, Acute Promyelocytic Leukemia, Atrial myxoma, familial, Carney Complex, Carney Complex, Type 1, Carney Complex, Type 2, Intracardiac myxoma, PIGMENTED NODULAR ADRENOCORTICAL DISEASE, PRIMARY, 1 (disorder)	C0220659, C3276228, C0023487, C1850635, C0406810, C2607929, C1854540, C2931787, C1864846	DB02527,DB05798,DB01790,DB02315	limma	0.696098	0.911829
3148	HNRNPDL	S241	HNRNPDL S241	O14979	Con vs MC58	0.540291	0.903764	6.76477	-0.143871	0.447406	0.815374	1	limma	0.905088	LIMB-GIRDLE MUSCULAR DYSTROPHY, TYPE 1G (disorder)	C1836765		limma	0.447406	0.815374
3150	P69905	P69905	P69905	P69905	Con vs MC58	0.540291	0.903764	4.99491	0.558117	0.234536	0.689359	1	limma	1.47235	alpha-Thalassemia, alpha-Thalassemia, Heinz Body Anemias, Heinz Body Anemias, Hemoglobin H Disease, Hemoglobin H Disease, Hydrops Fetalis, Hydrops Fetalis	C0002312, C0002312, C0700299, C0700299, C3161174, C3161174, C0020305, C0020305		limma	0.234536	0.689359
3151	BRAP	S117	BRAP S117	Q7Z569	Con vs MC58	0.902523	0.986881	6.7653	-0.119759	0.57595	0.865571	1	limma	0.920341				limma	0.57595	0.865571
3152	TNFAIP3	S667	TNFAIP3 S667	P21580	Con vs MC58	0.391267	0.828036	6.75547	-0.354008	0.176615	0.625232	1	limma	0.782407	AUTOINFLAMMATORY SYNDROME, FAMILIAL, BEHCET-LIKE, Lupus Erythematosus, Systemic, Psoriasis, Rheumatoid Arthritis	C4225218, C0024141, C0033860, C0003873	Tumor necrosis factor alpha (TNF-alpha) inhibitors,ustekinumab,methotrexate	limma	0.176615	0.625232
3154	Q9UKV3-5	Q9UKV3-5	Q9UKV3-5	Q9UKV3-5	Con vs MC58	1.09748	1	6.66128	0.0308415	0.865206	0.962978	1	limma	1.02161				limma	0.865206	0.962978
3155	GORASP2	S451	GORASP2 S451	Q9H8Y8	Con vs MC58	0.17791	0.620542	6.75771	-0.194376	0.261212	0.716146	1	limma	0.873951				limma	0.261212	0.716146
3156	ZKSCAN1	S13	ZKSCAN1 S13	P17029	Con vs MC58	0.540291	0.903764	6.7315	0.134347	0.363027	0.774974	1	limma	1.0976				limma	0.363027	0.774974
3157	RANBP2	S2900	RANBP2 S2900	P49792	Con vs MC58	0.17791	0.620542	6.72603	-0.538499	0.119132	0.552478	1	limma	0.688487	Inflammatory Myofibroblastic Tumor	C0334121		limma	0.119132	0.552478
3159	SYNE2	S6361	SYNE2 S6361	Q8WXH0	Con vs MC58	0.713303	0.945133	6.66624	0.152308	0.434781	0.807603	1	limma	1.11135	Autosomal Dominant Emery-Dreifuss Muscular Dystrophy (disorder), EMERY-DREIFUSS MUSCULAR DYSTROPHY 5, AUTOSOMAL DOMINANT, Muscular Dystrophy, Emery-Dreifuss	C0410190, C2751805, C0410189		limma	0.434781	0.807603
3163	Q9BW71	Q9BW71	Q9BW71	Q9BW71	Con vs MC58	0.540291	0.903764	6.6915	-0.129332	0.540931	0.856858	1	limma	0.914255				limma	0.540931	0.856858
3168	Q6KC79-2	S318	Q6KC79-2 S318	Q6KC79-2	Con vs MC58	0.713303	0.945133	6.75635	-0.0836741	0.684396	0.910308	1	limma	0.943651				limma	0.684396	0.910308
3171	MAP4	S1073	MAP4 S1073	P27816	Con vs MC58	0.902523	0.986881	6.72007	0.00508141	0.987582	0.995926	1	limma	1.00353				limma	0.987582	0.995926
3174	PTPN12	S673	PTPN12 S673	Q05209	Con vs MC58	0.0199645	0.273477	6.72004	-0.425647	0.0226571	0.265886	1	limma	0.744505	Malignant tumor of colon	C0007102	DB01133,CRIZOTINIB,SUNITINIB,GNF-PF-231	limma	0.0226571	0.265886
3176	STRN	S376	STRN S376	O43815	Con vs MC58	0.0199645	0.273477	6.7187	0.373711	0.0276234	0.297152	1	limma	1.29568				limma	0.0276234	0.297152
3178	P05787	P05787	P05787	P05787	Con vs MC58	0.0373364	0.357879	6.69559	-0.731841	0.00963925	0.17714	1	limma	0.602135	Breast Carcinoma, Cirrhosis, Familial	C0678222, C1861556	DB06245,DB00031,DB09130	limma	0.00963925	0.17714
3179	PAK1	T219	PAK1 T219	Q13153	Con vs MC58	0.0661926	0.435922	6.72616	-0.210176	0.147701	0.58691	1	limma	0.864432	INTELLECTUAL DEVELOPMENTAL DISORDER WITH MACROCEPHALY, SEIZURES, AND SPEECH DELAY	C4748428	AZD-1152-HQPA,TOZASERTIB,ILORASERTIB,DB12010,310264717,MLN-8054,310264719,249565861,RG-1530,PF-562271,TAE-684,310264722,LAUROGUADINE,CENISERTIB,310264720,310264721,249565812,TAMATINIB,310264718,249565832	limma	0.147701	0.58691
3180	PKP4	S314	PKP4 S314	Q99569	Con vs MC58	0.270344	0.745524	6.72642	-0.230198	0.243009	0.6992	1	limma	0.852518				limma	0.243009	0.6992
3181	MAP4	T521	MAP4 T521	P27816	Con vs MC58	0.805701	0.986881	6.78272	0.0956046	0.675651	0.908016	1	limma	1.06851				limma	0.675651	0.908016
3182	PPFIA1	S668	PPFIA1 S668	Q13136	Con vs MC58	0.019451	0.273477	6.60298	0.494093	0.00378777	0.115622	1	limma	1.40843				limma	0.00378777	0.115622
3183	PTGES3	S113	PTGES3 S113	Q15185	Con vs MC58	0.270344	0.745524	6.71533	-0.229462	0.204024	0.659705	1	limma	0.852953				limma	0.204024	0.659705
3184	EIF4G1	S1231	EIF4G1 S1231	Q04637	Con vs MC58	0.540291	0.903764	6.75619	-0.203582	0.257363	0.711404	1	limma	0.868392	PARKINSON DISEASE 18	C3280271	INSULIN	limma	0.257363	0.711404
3185	ITGB4	S1518,S1521	ITGB4 S1518,S1521	P16144	Con vs MC58	0.111347	0.537748	6.74949	0.272379	0.0857053	0.491917	1	limma	1.2078	Adult junctional epidermolysis bullosa (disorder), Aplasia Cutis Congenita, EPIDERMOLYSIS BULLOSA, JUNCTIONAL, LOCALISATA VARIANT (disorder), Epidermolysis Bullosa Progressiva, Epidermolysis bullosa with pyloric atresia, Junctional Epidermolysis Bullosa	C0268374, C0282160, C2608084, C0079297, C1856934, C0079301	DB05122	limma	0.0857053	0.491917
3187	EPB41L1	S75	EPB41L1 S75	Q9H4G0	Con vs MC58	0.902523	0.986881	6.75929	-0.0107816	0.958956	0.987558	1	limma	0.992555	MENTAL RETARDATION, AUTOSOMAL DOMINANT 11	C3280285		limma	0.958956	0.987558
3189	CASKIN2	S403	CASKIN2 S403	Q8WXE0	Con vs MC58	0.111347	0.537748	6.72544	0.228652	0.12766	0.563547	1	limma	1.17174				limma	0.12766	0.563547
3190	DDX3X	S605	DDX3X S605	O00571	Con vs MC58	0.111347	0.537748	6.64631	0.632523	0.0297514	0.310453	1	limma	1.55027	MENTAL RETARDATION, X-LINKED 102	C4085582		limma	0.0297514	0.310453
3197	P55196	P55196	P55196	P55196	Con vs MC58	0.0661926	0.435922	6.75113	-0.322963	0.0779119	0.473571	1	limma	0.799426				limma	0.0779119	0.473571
3198	NUFIP2	S629	NUFIP2 S629	Q7Z417	Con vs MC58	1.09748	1	6.76946	-0.0348931	0.859466	0.961783	1	limma	0.976104				limma	0.859466	0.961783
3199	BAIAP2L1	S281	BAIAP2L1 S281	Q9UHR4	Con vs MC58	0.270344	0.745524	6.60866	0.410185	0.352453	0.767452	1	limma	1.32886				limma	0.352453	0.767452
3200	O43390	O43390	O43390	O43390	Con vs MC58	0.540291	0.903764	6.71992	-0.374123	0.243337	0.6992	1	limma	0.771574				limma	0.243337	0.6992
3202	NFRKB	S1291	NFRKB S1291	Q6P4R8	Con vs MC58	0.902523	0.986881	6.77306	0.0244374	0.895241	0.971026	1	limma	1.01708				limma	0.895242	0.971026
3203	PDS5B	S1283	PDS5B S1283	Q9NTI5	Con vs MC58	0.713303	0.945133	6.73212	-0.190817	0.46237	0.821387	1	limma	0.876109				limma	0.46237	0.821387
3205	PGRMC1	S181	PGRMC1 S181	O00264	Con vs MC58	0.713303	0.945133	6.71702	-0.144973	0.61883	0.88704	1	limma	0.904396				limma	0.61883	0.88704
3206	PGRMC1	S181	PGRMC1 S181	O00264	Con vs MC58	0.391267	0.828036	6.70467	-0.343216	0.231943	0.686138	1	limma	0.788282				limma	0.231943	0.686138
3207	PGRMC1	S181	PGRMC1 S181	O00264	Con vs MC58	0.902523	0.986881	6.75306	-0.0541308	0.802352	0.940038	1	limma	0.963175				limma	0.802352	0.940038
3208	LIG1	T183	LIG1 T183	P18858	Con vs MC58	0.902523	0.986881	6.73227	-0.247588	0.389113	0.779259	1	limma	0.842303				limma	0.389113	0.779259
3209	RBM12B	S250,S254	RBM12B S250,S254	Q8IXT5	Con vs MC58	0.17791	0.620542	6.72091	-0.245624	0.141272	0.58001	1	limma	0.843451				limma	0.141272	0.58001
3210	WRAP53	S85,S90	WRAP53 S85,S90	Q9BUR4	Con vs MC58	0.0199645	0.273477	6.75094	-0.278634	0.0429092	0.384854	1	limma	0.824371	Dyskeratosis Congenita, DYSKERATOSIS CONGENITA, AUTOSOMAL RECESSIVE, 3	C0265965, C3151442		limma	0.0429092	0.384854
3211	WRAP53	S90	WRAP53 S90	Q9BUR4	Con vs MC58	0.391267	0.828036	6.75833	-0.166682	0.327364	0.754117	1	limma	0.890889	Dyskeratosis Congenita, DYSKERATOSIS CONGENITA, AUTOSOMAL RECESSIVE, 3	C0265965, C3151442		limma	0.327364	0.754117
3213	YY1AP1	S724	YY1AP1 S724	Q9H869	Con vs MC58	0.17791	0.620542	6.70168	-0.470229	0.216286	0.669781	1	limma	0.72185	Arterial Occlusive Disease, Progressive, with Hypertension, Heart Defects, Bone Fragility, and Brachysyndactyly	C1865267		limma	0.216286	0.669781
3214	CCDC9	S386	CCDC9 S386	Q9Y3X0	Con vs MC58	0.0661926	0.435922	6.74774	-0.371511	0.0815134	0.484608	1	limma	0.772972				limma	0.0815134	0.484608
3215	SSR1	S268	SSR1 S268	P43307	Con vs MC58	0.17791	0.620542	6.7275	0.307997	0.146255	0.586108	1	limma	1.23799				limma	0.146255	0.586108
3220	PRKCQ	S676	PRKCQ S676	Q04759	Con vs MC58	0.805701	0.986881	6.76103	-0.0332665	0.866178	0.962978	1	limma	0.977205	Retinal Detachment	C0035305	329968392,DB02482,DB12010,178101884,CHEMBL3545332,INGENOL MEBUTATE,Sotrastaurin acetate,SOPHORETIN,PHA-767491,TAE-684,CHEMBL574737,CHEMBL565612,SOTRASTAURIN,TCMDC-125758,CHEMBL608533,AZD-1775,249565629,CHEMBL494089,DB04522,DNDI1417467,FASUDIL,328083451,DB02010,PF-562271,BRYOSTATIN-1,681640,BRYOSTATIN,CENISERTIB,ENTRECTINIB	limma	0.866178	0.962978
3221	P11142	P11142	P11142	P11142; P11021; P0DMV9	Con vs MC58	0.713303	0.945133	6.6462	0.101077	0.700743	0.913888	1	limma	1.07257				limma	0.700743	0.913888
3225	TSC22D4	T229	TSC22D4 T229	Q9Y3Q8	Con vs MC58	1.09748	1	6.66702	-0.0404632	0.804425	0.940038	1	limma	0.972343				limma	0.804425	0.940038
3226	RPLP0	S307	RPLP0 S307	P05388	Con vs MC58	0.713303	0.945133	6.73898	-0.212868	0.417514	0.797252	1	limma	0.86282				limma	0.417515	0.797252
3227	HNRNPH1	S63	HNRNPH1 S63	P31943	Con vs MC58	0.902523	0.986881	6.72866	-0.112428	0.671315	0.907697	1	limma	0.92503				limma	0.671315	0.907697
3228	Q8TD16	Q8TD16	Q8TD16	Q8TD16	Con vs MC58	0.540291	0.903764	6.71248	-0.154623	0.504486	0.838186	1	limma	0.898367	SPINAL MUSCULAR ATROPHY, LOWER EXTREMITY-PREDOMINANT, 2A, CHILDHOOD ONSET, AUTOSOMAL DOMINANT, SPINAL MUSCULAR ATROPHY, LOWER EXTREMITY-PREDOMINANT, 2B, PRENATAL ONSET, AUTOSOMAL DOMINANT	C4747715, C4749003		limma	0.504486	0.838186
3233	HDGFL2	S652	HDGFL2 S652	Q7Z4V5	Con vs MC58	0.713303	0.945133	6.70981	-0.0567105	0.676408	0.908016	1	limma	0.961454				limma	0.676408	0.908016
3234	Q15007	Q15007	Q15007	Q15007	Con vs MC58	0.391267	0.828036	6.73624	-0.0857468	0.498635	0.836001	1	limma	0.942297				limma	0.498635	0.836001
3235	SSRP1	S444	SSRP1 S444	Q08945	Con vs MC58	0.391267	0.828036	6.70333	0.201013	0.264443	0.718676	1	limma	1.14951				limma	0.264443	0.718676
3236	P62937	P62937	P62937	P62937	Con vs MC58	0.389284	0.828036	6.64773	0.134604	0.493925	0.833568	1	limma	1.09779				limma	0.493925	0.833568
3237	CAST	S243	CAST S243	P20810	Con vs MC58	0.17791	0.620542	6.75432	-0.411095	0.111055	0.537682	1	limma	0.752052	PEELING SKIN WITH LEUKONYCHIA, ACRAL PUNCTATE KERATOSES, CHEILITIS, AND KNUCKLE PADS	C4225381	STAUROSPORINE,ACE INHIBITOR,DB01373,DB11638,DHT,12-O-TETRADECANOYLPHORBOL-13-ACETATE,DOX,THROMBIN,EPINEPHRINE	limma	0.111055	0.537682
3238	HSF1	S314	HSF1 S314	Q00613	Con vs MC58	0.0199645	0.273477	6.69775	0.619098	0.00835998	0.166041	1	limma	1.53591				limma	0.00835998	0.166041
3240	LIMA1	S686	LIMA1 S686	Q9UHB6	Con vs MC58	0.391267	0.828036	6.65364	-0.42133	0.232052	0.686138	1	limma	0.746736				limma	0.232052	0.686138
3241	Q9UHB6	Q9UHB6	Q9UHB6	Q9UHB6	Con vs MC58	0.713303	0.945133	6.66329	-0.0811006	0.792205	0.938755	1	limma	0.945336				limma	0.792205	0.938755
3242	CCDC25	S204	CCDC25 S204	Q86WR0	Con vs MC58	1.09748	1	6.73122	0.00762196	0.959996	0.987918	1	limma	1.0053				limma	0.959996	0.987918
3243	P63241	P63241	P63241	P63241	Con vs MC58	0.270344	0.745524	6.69571	-0.478259	0.100548	0.515323	1	limma	0.717843				limma	0.100547	0.515323
3244	STX7	T79	STX7 T79	O15400	Con vs MC58	0.540291	0.903764	6.67736	-0.0322629	0.814729	0.942883	1	limma	0.977885				limma	0.814729	0.942883
3245	ATP2A2	S663	ATP2A2 S663	P16615	Con vs MC58	0.902523	0.986881	6.6903	-0.0133338	0.934803	0.981252	1	limma	0.9908	Acrokeratosis Verruciformis of Hopf, Congestive heart failure, Diabetes Mellitus, Experimental, Diabetes Mellitus, Non-Insulin-Dependent, Diabetic Cardiomyopathies, Heart failure, Keratosis Follicularis	C0265971, C0018802, C0011853, C0011860, C0853897, C0018801, C0022595	celecoxib,ISTAROXIME,DB06157,Gallopamil,Mydicar	limma	0.934803	0.981252
3246	LAD1	S356	LAD1 S356	O00515	Con vs MC58	0.713303	0.945133	6.60691	-0.113649	0.672567	0.908016	1	limma	0.924247				limma	0.672567	0.908016
3248	HNRNPUL2	S161	HNRNPUL2 S161	Q1KMD3	Con vs MC58	0.17791	0.620542	6.77127	-0.261383	0.147376	0.586884	1	limma	0.834288				limma	0.147376	0.586884
3250	AHNAK2	S4419	AHNAK2 S4419	Q8IVF2	Con vs MC58	0.0199645	0.273477	6.73394	-0.684864	0.0016124	0.0732486	1	limma	0.622065				limma	0.0016124	0.0732486
3252	PCIF1	S19	PCIF1 S19	Q9H4Z3	Con vs MC58	0.540291	0.903764	6.66155	0.155636	0.718578	0.91704	1	limma	1.11391				limma	0.718579	0.91704
3254	SNRNP200	S225	SNRNP200 S225	O75643	Con vs MC58	0.540291	0.903764	6.68576	0.167129	0.357688	0.77083	1	limma	1.12282	Retinitis Pigmentosa, RETINITIS PIGMENTOSA 33 (disorder)	C0035334, C1835895		limma	0.357688	0.77083
3255	FOXK1	S213,S223	FOXK1 S213,S223	P85037	Con vs MC58	1.09748	1	6.71362	-0.11177	0.720642	0.917179	1	limma	0.925452				limma	0.720642	0.917179
3256	PRKRA	S18	PRKRA S18	O75569	Con vs MC58	0.0199645	0.273477	6.67865	-1.02263	0.00856952	0.166771	1	limma	0.49222	DYSTONIA 16 (disorder)	C2677567		limma	0.00856952	0.166771
3259	P07900	P07900	P07900	P07900; P08238	Con vs MC58	0.325163	0.828036	6.73848	0.0927541	0.507664	0.838186	1	limma	1.0664				limma	0.507664	0.838186
3260	GTF3C1	S1856	GTF3C1 S1856	Q12789	Con vs MC58	0.540291	0.903764	6.70171	0.149131	0.506987	0.838186	1	limma	1.1089				limma	0.506987	0.838186
3261	P62805	P62805	P62805	P62805	Con vs MC58	0.17791	0.620542	6.45252	-0.719807	0.10976	0.534193	1	limma	0.607178				limma	0.10976	0.534193
3263	TRIM56	T442	TRIM56 T442	Q9BRZ2	Con vs MC58	0.540291	0.903764	6.70764	0.156523	0.332354	0.7557	1	limma	1.1146				limma	0.332354	0.7557
3267	P02647	P02647	P02647	P02647	Con vs MC58	0.540291	0.903764	4.98015	0.247519	0.496671	0.835247	1	limma	1.18716	Amyloidosis, familial visceral, Hypoalphalipoproteinemia, Familial	C0268389, C1704429	PROTEIN SYNTHESIS INHIBITOR,RVX-208,DB09130,DB01593,CER-522,TESTOSTERONE,CER-001,PROTEIN PHOSPHATASE INHIBITOR,3TC,RETINOIC ACID,GENERIC,BMS-309403,DB14533,MDCO-216,PROGESTOGENS,CSL-112,fenofibrate,DB14548,FUROSEMIDE,CER-001,DB14487,GLUCAGON,ETHANOL	limma	0.496671	0.835247
3268	Q15424	S247	Q15424 S247	Q15424; Q14151	Con vs MC58	0.540291	0.903764	6.73664	-0.055629	0.739778	0.926136	1	limma	0.962175				limma	0.739777	0.926136
3269	HUWE1	S3816	HUWE1 S3816	Q7Z6Z7	Con vs MC58	1.09748	1	6.73508	-0.0634976	0.763754	0.9302	1	limma	0.956941	Mental Retardation, X-Linked, Syndromic, Turner Type	C2678046		limma	0.763754	0.9302
3271	O95218-2	S120	O95218-2 S120	O95218-2	Con vs MC58	1.09748	1	6.54066	-0.140358	0.569175	0.865571	1	limma	0.907294				limma	0.569175	0.865571
3272	SYMPK	S1243	SYMPK S1243	Q92797	Con vs MC58	0.268341	0.745524	6.75396	-0.166387	0.328837	0.754117	1	limma	0.891071				limma	0.328837	0.754117
3273	RBMX	S88	RBMX S88	P38159	Con vs MC58	0.0199645	0.273477	6.76253	-0.376919	0.0225168	0.265886	1	limma	0.77008				limma	0.0225168	0.265886
3274	P36915	P36915	P36915	P36915	Con vs MC58	0.391267	0.828036	6.57956	0.26449	0.413541	0.795205	1	limma	1.20121				limma	0.41354	0.795205
3275	HSF1	S303,S307	HSF1 S303,S307	Q00613	Con vs MC58	0.713303	0.945133	6.67931	0.198999	0.324665	0.751423	1	limma	1.1479				limma	0.324665	0.751423
3277	MICALL1	S578	MICALL1 S578	Q8N3F8	Con vs MC58	0.0661926	0.435922	6.41235	0.373796	0.050236	0.405985	1	limma	1.29576				limma	0.050236	0.405985
3279	NOP56	S520	NOP56 S520	O00567	Con vs MC58	0.391267	0.828036	6.74228	-0.208538	0.276298	0.725307	1	limma	0.865414	Spinocerebellar ataxia 36	C3472711		limma	0.276298	0.725307
3280	SCAF11	S771,S776	SCAF11 S771,S776	Q99590	Con vs MC58	0.713303	0.945133	6.75018	-0.0679571	0.716423	0.916389	1	limma	0.953988				limma	0.716423	0.916389
3282	U2AF2	S79	U2AF2 S79	P26368	Con vs MC58	0.902523	0.986881	6.65556	-0.0421884	0.873003	0.964957	1	limma	0.971181				limma	0.873003	0.964957
3283	O60216	O60216	O60216	O60216	Con vs MC58	0.902523	0.986881	6.6671	0.102898	0.647298	0.89712	1	limma	1.07393	Cornelia De Lange Syndrome, CORNELIA DE LANGE SYNDROME 4, MUNGAN SYNDROME	C0270972, C3553517, C1969653	N/A	limma	0.647298	0.89712
3285	TNRC18	S991,S995,S999	TNRC18 S991,S995,S999	O15417	Con vs MC58	0.902523	0.986881	6.74261	0.0782479	0.688312	0.910607	1	limma	1.05574				limma	0.688312	0.910607
3287	N4BP1	T242	N4BP1 T242	O75113	Con vs MC58	0.713303	0.945133	6.60382	-0.0776103	0.869956	0.964143	1	limma	0.947626				limma	0.869956	0.964143
3288	Q15149-4	S4245	Q15149-4 S4245	Q15149-4; Q15149	Con vs MC58	1	1	6.71023	0.0547778	0.719747	0.917179	1	limma	1.0387				limma	0.719747	0.917179
3293	PPP1R13L	S183,S187	PPP1R13L S183,S187	Q8WUF5	Con vs MC58	0.0199645	0.273477	6.76317	0.440292	0.00667395	0.147575	1	limma	1.35688				limma	0.00667395	0.147575
3294	TNS3	S811	TNS3 S811	Q68CZ2	Con vs MC58	0.713303	0.945133	6.74769	-0.209407	0.373956	0.774974	1	limma	0.864892				limma	0.373956	0.774974
3296	Q96JY6	Q96JY6	Q96JY6	Q96JY6	Con vs MC58	0.0373364	0.357879	6.65671	-0.605802	0.00826151	0.166041	1	limma	0.657106				limma	0.00826151	0.166041
3297	P02768	P02768	P02768	P02768	Con vs MC58	0.270344	0.745524	4.93561	-0.45437	0.221398	0.673129	1	limma	0.729829	Diabetic Nephropathy, Hyperthyroxinemia, Familial Dysalbuminemic, Hypoalbuminemia	C0011881, C0342185, C0239981	Sodium lauryl sulfate,Gadofosveset,RALTITREXED,Activated recombinant FVII-albumin fusion protein,Oxyphenbutazone,EPIGALOCATECHIN GALLATE,DB00493,PHENYLBUTAZONE,EPIGALLOCATECHIN,Iodipamide,[19F]-HALOPERIDOL,DIAZEPAM,DB00545,Gadobenate Dimeglumine,(-)-EPICATECHIN,ANTISERUM,DB12965,DB11359,DB06728,EVANS BLUE,PYROGALLOL,DB06713,AMODIAQUINE HYDROCHLORIDE,WARFARIN,DICLOFENAC,DB03255,Bismuth,DB13967,NAP…	limma	0.221398	0.673129
3298	Q8IZL8	Q8IZL8	Q8IZL8	Q8IZL8	Con vs MC58	1.09748	1	6.71276	0.135725	0.524821	0.847963	1	limma	1.09865				limma	0.524821	0.847963
3299	COBLL1	S344	COBLL1 S344	Q53SF7	Con vs MC58	0.0850999	0.537748	6.74161	-0.216759	0.132644	0.570088	1	limma	0.860497				limma	0.132644	0.570088
3301	COBLL1	S344	COBLL1 S344	Q53SF7	Con vs MC58	0.0199645	0.273477	6.67448	-0.674434	0.0350637	0.342514	1	limma	0.626578				limma	0.0350637	0.342514
3306	GTF3C2	S893	GTF3C2 S893	Q8WUA4	Con vs MC58	0.713303	0.945133	6.61005	-0.241776	0.448612	0.815522	1	limma	0.845703				limma	0.448612	0.815522
3307	TWF1	S143	TWF1 S143	Q12792	Con vs MC58	0.111347	0.537748	6.62181	-0.310788	0.146907	0.586848	1	limma	0.806201				limma	0.146907	0.586848
3309	PLEKHA5	S855	PLEKHA5 S855	Q9HAU0	Con vs MC58	0.713303	0.945133	6.7912	-0.0674275	0.613562	0.884305	1	limma	0.954338				limma	0.613562	0.884305
3310	HNRNPU	S271	HNRNPU S271	Q00839	Con vs MC58	0.17791	0.620542	6.75537	-0.334535	0.163238	0.610036	1	limma	0.79304	EPILEPTIC ENCEPHALOPATHY, EARLY INFANTILE, 54	C4479319		limma	0.163238	0.610036
3317	DKC1	S494	DKC1 S494	O60832	Con vs MC58	0.902523	0.986881	6.643	0.0311938	0.948834	0.985353	1	limma	1.02186	Dyskeratosis Congenita, HOYERAAL-HREIDARSSON SYNDROME, X-Linked Dyskeratosis Congenita	C0265965, C1846142, C1148551	V934/V935	limma	0.948834	0.985353
3325	SIN3A	S1112	SIN3A S1112	Q96ST3	Con vs MC58	0.540291	0.903764	6.67489	0.0140283	0.933738	0.981252	1	limma	1.00977	WITTEVEEN-KOLK SYNDROME	C4310804		limma	0.933738	0.981252
3328	DBNL	S232	DBNL S232	Q9UJU6	Con vs MC58	0.111347	0.537748	6.59327	0.578134	0.0717536	0.458879	1	limma	1.49292				limma	0.0717536	0.458879
3330	DDX20	S714	DDX20 S714	Q9UHI6	Con vs MC58	0.111347	0.537748	6.73856	0.37644	0.05063	0.406299	1	limma	1.29813				limma	0.05063	0.406299
3332	TANC2	S1579	TANC2 S1579	Q9HCD6	Con vs MC58	0.902523	0.986881	6.71104	-0.0398858	0.884327	0.967961	1	limma	0.972732				limma	0.884327	0.967961
3335	MAP3K20	S633	MAP3K20 S633	Q9NYL2	Con vs MC58	0.0661926	0.435922	6.57334	0.666409	0.0428513	0.384854	1	limma	1.58712	Congenital Fiber Type Disproportion, SPLIT-FOOT MALFORMATION WITH MESOAXIAL POLYDACTYLY	C0546264, C4225167	DB01254,CYC-116,GNF-PF-3023,LAS38096,CENISERTIB,SP-600125,ILORASERTIB,384403681,DOVITINIB,GW441756X,SNS-314,SORAFENIB,PF-562271,ALSTERPAULLONE,DB12010,LINIFANIB,TAK-715,249565874,DASATINIB,TOZASERTIB	limma	0.0428513	0.384854
3336	P63267	P63267	P63267	P63267; P60709	Con vs MC58	0.460558	0.903764	4.9482	-0.185322	0.539435	0.856683	1	limma	0.879452				limma	0.539435	0.856683
3337	O00159-3	S6	O00159-3 S6	O00159-3	Con vs MC58	0.391267	0.828036	6.50192	0.325442	0.293418	0.73568	1	limma	1.25305				limma	0.293419	0.73568
3338	USP7	S18	USP7 S18	Q93009	Con vs MC58	0.540291	0.903764	6.71703	0.0963661	0.543674	0.85763	1	limma	1.06908				limma	0.543674	0.85763
3339	NSUN2	S743,S751	NSUN2 S743,S751	Q08J23	Con vs MC58	0.902523	0.986881	6.70061	0.0456247	0.81271	0.941146	1	limma	1.03213	MENTAL RETARDATION, AUTOSOMAL RECESSIVE 5	C1970199		limma	0.81271	0.941146
3340	NSUN2	S743	NSUN2 S743	Q08J23	Con vs MC58	1.09748	1	6.69498	0.131811	0.44989	0.815522	1	limma	1.09567	MENTAL RETARDATION, AUTOSOMAL RECESSIVE 5	C1970199		limma	0.44989	0.815522
3341	CDC42EP4	S64	CDC42EP4 S64	Q9H3Q1	Con vs MC58	0.540291	0.903764	6.7712	-0.0927249	0.612801	0.884305	1	limma	0.93775				limma	0.612801	0.884305
3343	TRPS1	S90	TRPS1 S90	Q9UHF7	Con vs MC58	0.0373364	0.357879	6.71426	0.546639	0.0111279	0.187102	1	limma	1.46068	Langer-Giedion Syndrome, Trichorhinophalangeal dysplasia type I, Trichorhinophalangeal Syndrome, Type III	C0023003, C0432233, C1860823		limma	0.0111279	0.187102
3345	O95208-2	S192,S195	O95208-2 S192,S195	O95208-2	Con vs MC58	0.902523	0.986881	6.51133	0.214696	0.548293	0.858015	1	limma	1.16046				limma	0.548293	0.858015
3346	DKC1	S494	DKC1 S494	O60832	Con vs MC58	0.019451	0.273477	6.76973	-0.177476	0.184716	0.637787	1	limma	0.884249	Dyskeratosis Congenita, HOYERAAL-HREIDARSSON SYNDROME, X-Linked Dyskeratosis Congenita	C0265965, C1846142, C1148551	V934/V935	limma	0.184716	0.637787
3347	PCM1	S93	PCM1 S93	Q15154	Con vs MC58	0.0199645	0.273477	6.56999	-1.2673	0.00329486	0.109838	1	limma	0.415436				limma	0.00329486	0.109838
3348	Q9Y4E1-1	S158,S160	Q9Y4E1-1 S158,S160	Q9Y4E1-1; Q641Q2	Con vs MC58	0.713303	0.945133	6.7623	0.0856688	0.578155	0.865571	1	limma	1.06118				limma	0.578155	0.865571
3351	ZNF148	S784	ZNF148 S784	Q9UQR1	Con vs MC58	0.902523	0.986881	6.66895	0.0218345	0.901644	0.972091	1	limma	1.01525	GLOBAL DEVELOPMENTAL DELAY, ABSENT OR HYPOPLASTIC CORPUS CALLOSUM, AND DYSMORPHIC FACIES	C4310644		limma	0.901644	0.972091
3354	SRRM2	S1404,T1413	SRRM2 S1404,T1413	Q9UQ35	Con vs MC58	0.902523	0.986881	6.64067	0.104353	0.6754	0.908016	1	limma	1.07501				limma	0.6754	0.908016
3356	SRRM2	S1404	SRRM2 S1404	Q9UQ35	Con vs MC58	0.17791	0.620542	6.64977	0.30984	0.112274	0.538085	1	limma	1.23957				limma	0.112274	0.538085
3358	TOM1	S355	TOM1 S355	O60784	Con vs MC58	0.0199645	0.273477	6.63219	-0.398309	0.0600219	0.426137	1	limma	0.758747				limma	0.0600219	0.426137
3359	Q16777	Q16777	Q16777	Q16777	Con vs MC58	0.325163	0.828036	5.62671	-0.58762	0.161243	0.608398	1	limma	0.66544				limma	0.161243	0.608398
3361	P63267	P63267	P63267	P63267	Con vs MC58	0.902523	0.986881	6.7893	-0.056537	0.831748	0.950585	1	limma	0.961569	Megacystis microcolon intestinal hypoperistalsis syndrome, Visceral Myopathy, Visceral Myopathy, Familial	C1608393, C0042781, C0266833		limma	0.831748	0.950585
3364	MAPT	S713	MAPT S713	P10636	Con vs MC58	0.713303	0.945133	6.48117	-0.487267	0.354694	0.767452	1	limma	0.713375	Alzheimer's Disease, Dementia, Frontotemporal dementia, Memory Disorders, Parkinson Disease, PARKINSON DISEASE, LATE-ONSET, Pick Disease of the Brain, Progressive supranuclear palsy, Semantic Dementia, Supranuclear Palsy, Progressive, 1, Supranuclear Palsy, Progressive, 1, Atypical	C0002395, C0497327, C0338451, C0025261, C0030567, C3160718, C0236642, C0038868, C0338462, C4551863, C1850077	DIHYDROXANTHOHUMOL,DB14914,ERGOCRYPTINE,FENRETINIDE,RALOXIFENE,GNF-PF-5134,RHEIN,BIIB092,PYRANTEL PAMOATE,MMV007396,CARBIDOPA,DOXORUBICIN HYDROCHLORIDE,JUGLONE,DAPH,METHYL 7-DESHYDROXYPYROGALLIN-4-CARBOXYLATE,MORIN,GNF-PF-5510,GOSSYPOL,NSC-632536,3,3',4'-TRIHYDROXYFLAVONE,GNF-PF-4085,HOE-33342,DIHYDROERGOCRISTINE,NSC-228155,NOREPINEPHRINE,ITRAZOLE,GNF-PF-1919,GNF-PF-5007,HEXACHLOROPHENE,PD-98059,…	limma	0.354694	0.767452
3368	DNPH1	S169	DNPH1 S169	O43598	Con vs MC58	0.17791	0.620542	6.6688	0.117839	0.448955	0.815522	1	limma	1.08511				limma	0.448955	0.815522
3369	NDRG1	S319	NDRG1 S319	Q92597	Con vs MC58	0.540291	0.903764	6.73527	-0.305979	0.213349	0.665211	1	limma	0.808893	CHARCOT-MARIE-TOOTH DISEASE, TYPE 4D	C1832334		limma	0.213349	0.665211
3373	MDM2	S166,S172	MDM2 S166,S172	Q00987	Con vs MC58	0.540291	0.903764	6.50015	0.334879	0.273568	0.724054	1	limma	1.26127	Breast Carcinoma, Malignant neoplasm of breast, melanoma	C0678222, C0006142, C0025202	DB14548,RG7388,PD-98059,DNDI1417132,Platinum compounds,RO5045337,HELENALIN,TCDD,ANTIANGIOGENIC,APG-115,DB01593,DB14533,PEMBROLIZUMAB,Cisplatin,DB04144,DIPLAMINE B,DS-3032,GAMBOGIC ACID,IPILIMUMAB,RG7775,AMG 232,NUTLIN-3,NIVOLUMAB,DB14487,DB02872,Milademetan Tosylate,340590229,HDM2 INHIBITOR MK-8242,ALRN-6924,HDM201,nutlin-3,LISSOCLINIDINE B,MANGOSTIN,THIRAM,JNJ-26854165	limma	0.273568	0.724054
3374	MDM2	S166	MDM2 S166	Q00987	Con vs MC58	0.713303	0.945133	6.70441	0.0559798	0.763497	0.9302	1	limma	1.03956	Breast Carcinoma, Malignant neoplasm of breast, melanoma	C0678222, C0006142, C0025202	DB14548,RG7388,PD-98059,DNDI1417132,Platinum compounds,RO5045337,HELENALIN,TCDD,ANTIANGIOGENIC,APG-115,DB01593,DB14533,PEMBROLIZUMAB,Cisplatin,DB04144,DIPLAMINE B,DS-3032,GAMBOGIC ACID,IPILIMUMAB,RG7775,AMG 232,NUTLIN-3,NIVOLUMAB,DB14487,DB02872,Milademetan Tosylate,340590229,HDM2 INHIBITOR MK-8242,ALRN-6924,HDM201,nutlin-3,LISSOCLINIDINE B,MANGOSTIN,THIRAM,JNJ-26854165	limma	0.763497	0.9302
3375	ARPP19	S62	ARPP19 S62	P56211	Con vs MC58	0.111347	0.537748	6.72818	0.508139	0.0314025	0.323205	1	limma	1.42221				limma	0.0314025	0.323205
3376	DGCR8	S271,S275	DGCR8 S271,S275	Q8WYQ5	Con vs MC58	1.09788	1	6.78761	0.0157808	0.916774	0.977657	1	limma	1.011				limma	0.916774	0.977657
3378	IQGAP1	S330	IQGAP1 S330	P46940	Con vs MC58	0.391267	0.828036	6.53163	0.181754	0.326136	0.752329	1	limma	1.13426				limma	0.326136	0.752329
3381	P04075	P04075	P04075	P04075	Con vs MC58	1.09748	1	4.78327	-0.0233402	0.945268	0.984194	1	limma	0.983952	Glycogen Storage Disease XII	C0272066	DB08240,DB14548,DB01593,DB14487,DB04326,DB04733,DB11638,DB14533,DB02512	limma	0.945268	0.984194
3382	O14545	O14545	O14545	O14545	Con vs MC58	0.0490901	0.435922	6.67078	0.41846	0.0461369	0.394666	1	limma	1.3365				limma	0.0461369	0.394666
3383	SRRM2	T1492	SRRM2 T1492	Q9UQ35	Con vs MC58	0.805701	0.986881	6.63842	0.206813	0.306221	0.745507	1	limma	1.15414				limma	0.306221	0.745507
3384	Q07866-4	S631	Q07866-4 S631	Q07866-4	Con vs MC58	0.391267	0.828036	6.52739	0.273906	0.343413	0.76007	1	limma	1.20908				limma	0.343413	0.76007
3385	NCOR1	S1980,S1981	NCOR1 S1980,S1981	O75376	Con vs MC58	0.111347	0.537748	6.73698	0.316305	0.0833368	0.486877	1	limma	1.24514	Breast Carcinoma, Malignant neoplasm of breast	C0678222, C0006142		limma	0.0833368	0.486877
3386	Q86VM9	Q86VM9	Q86VM9	Q86VM9	Con vs MC58	0.540291	0.903764	6.61349	0.435203	0.330424	0.7557	1	limma	1.3521				limma	0.330424	0.7557
3387	NEURL4	S502	NEURL4 S502	Q96JN8	Con vs MC58	0.902523	0.986881	6.64139	0.281236	0.309143	0.746979	1	limma	1.21524				limma	0.309143	0.746979
3388	CCDC86	S47	CCDC86 S47	Q9H6F5	Con vs MC58	0.17791	0.620542	6.69947	-0.201877	0.212069	0.663298	1	limma	0.869418				limma	0.212069	0.663298
3390	Q92552	Q92552	Q92552	Q92552	Con vs MC58	1.09748	1	6.67053	0.029965	0.864128	0.962978	1	limma	1.02099				limma	0.864128	0.962978
3391	SLC4A2	S144	SLC4A2 S144	P04920	Con vs MC58	0.0199645	0.273477	6.75367	-0.670803	0.00114061	0.0640472	1	limma	0.628157	Autosomal Recessive Polycystic Kidney Disease	C0085548		limma	0.00114061	0.0640472
3393	SLC4A2	S144	SLC4A2 S144	P04920	Con vs MC58	0.0199645	0.273477	6.65293	-0.556999	0.0103712	0.181103	1	limma	0.679714	Autosomal Recessive Polycystic Kidney Disease	C0085548		limma	0.0103712	0.181103
3395	P05787	P05787	P05787	P05787	Con vs MC58	0.902523	0.986881	6.64137	-0.344747	0.379477	0.774974	1	limma	0.787446	Breast Carcinoma, Cirrhosis, Familial	C0678222, C1861556	DB06245,DB00031,DB09130	limma	0.379477	0.774974
3397	CWC22	S39	CWC22 S39	Q9HCG8	Con vs MC58	1.09748	1	6.66999	0.0349332	0.871922	0.96462	1	limma	1.02451				limma	0.871922	0.96462
3399	Q8IVT2	Q8IVT2	Q8IVT2	Q8IVT2	Con vs MC58	0.713303	0.945133	6.64125	-0.0433003	0.874521	0.965227	1	limma	0.970432				limma	0.874521	0.965227
3400	Q6ZV73	Q6ZV73	Q6ZV73	Q6ZV73	Con vs MC58	1.09748	1	6.68237	-0.315785	0.454176	0.81554	1	limma	0.803414				limma	0.454176	0.81554
3404	KMT2D	S4738	KMT2D S4738	O14686	Con vs MC58	0.713303	0.945133	6.6749	0.147602	0.41877	0.797256	1	limma	1.10773	Kabuki make-up syndrome	C0796004	Bicalutamide,HDAC INHIBITOR AR-42	limma	0.41877	0.797256
3405	UBXN1	S200	UBXN1 S200	Q04323	Con vs MC58	0.0661926	0.435922	6.76154	-0.295951	0.0833649	0.486877	1	limma	0.814536				limma	0.0833649	0.486877
3406	BAZ2A	S1397	BAZ2A S1397	Q9UIF9	Con vs MC58	0.0661926	0.435922	6.78261	-0.216935	0.140703	0.58001	1	limma	0.860391				limma	0.140703	0.58001
3409	Q15262	Q15262	Q15262	Q15262	Con vs MC58	0.111347	0.537748	6.68548	0.240069	0.170516	0.621212	1	limma	1.18105				limma	0.170516	0.621212
3411	PTPRK	S856,T860	PTPRK S856,T860	Q15262	Con vs MC58	1.09748	1	6.65985	-0.00129641	0.994443	0.997344	1	limma	0.999102				limma	0.994443	0.997344
3412	P02768	P02768	P02768	P02768	Con vs MC58	0.805701	0.986881	4.54203	-0.00974143	0.979696	0.995021	1	limma	0.993271	Diabetic Nephropathy, Hyperthyroxinemia, Familial Dysalbuminemic, Hypoalbuminemia	C0011881, C0342185, C0239981	Sodium lauryl sulfate,Gadofosveset,RALTITREXED,Activated recombinant FVII-albumin fusion protein,Oxyphenbutazone,EPIGALOCATECHIN GALLATE,DB00493,PHENYLBUTAZONE,EPIGALLOCATECHIN,Iodipamide,[19F]-HALOPERIDOL,DIAZEPAM,DB00545,Gadobenate Dimeglumine,(-)-EPICATECHIN,ANTISERUM,DB12965,DB11359,DB06728,EVANS BLUE,PYROGALLOL,DB06713,AMODIAQUINE HYDROCHLORIDE,WARFARIN,DICLOFENAC,DB03255,Bismuth,DB13967,NAP…	limma	0.979696	0.995021
3413	P08727	P08727	P08727	P08727	Con vs MC58	0.17791	0.620542	6.60097	-0.638435	0.0863374	0.492032	1	limma	0.642409				limma	0.0863374	0.492032
3414	Q8WWI1-3	S1116	Q8WWI1-3 S1116	Q8WWI1-3	Con vs MC58	0.17791	0.620542	6.63419	0.297264	0.14499	0.586018	1	limma	1.22881				limma	0.14499	0.586018
3416	RRN3P2	S44	RRN3P2 S44	A6NIE6	Con vs MC58	0.17791	0.620542	6.7653	0.19932	0.21857	0.67103	1	limma	1.14816				limma	0.21857	0.67103
3418	ERBB3	S686	ERBB3 S686	P21860	Con vs MC58	0.540291	0.903764	6.75252	-0.322528	0.172793	0.623256	1	limma	0.799667	Lethal Congenital Contracture Syndrome 2	C1843478	Trastuzumab,252827373,TRASTUZUMAB,178101724,lapatinib,CHEMBL2109406,DACOMITINIB,CDX-3379,315661317,LAPATINIB,PERTUZUMAB,Seribantumab,AFATINIB,Elisidepsin,METHYLCURCUMIN,CHEMBL2109402,CHEMBL2110732,MM-121,Drug 2849330,252166509,docetaxel,trastuzumab,MEHD7945A,AZD8931,HER2 INHIBITOR CP-724,714,POZIOTINIB,AV-203,310264711,GEFITINIB,AV203,GEFITINIB,REGN1400,LJM716,U3-1287,178101725,RG7116,LAPATINIB,S…	limma	0.172793	0.623256
3419	HUWE1	S1395	HUWE1 S1395	Q7Z6Z7	Con vs MC58	0.540291	0.903764	6.71142	0.138617	0.432756	0.806805	1	limma	1.10085	Mental Retardation, X-Linked, Syndromic, Turner Type	C2678046		limma	0.432756	0.806805
3420	KANK2	S375	KANK2 S375	Q63ZY3	Con vs MC58	0.0373364	0.357879	6.67487	0.377027	0.0218274	0.265886	1	limma	1.29866	NEPHROTIC SYNDROME, TYPE 16, PALMOPLANTAR KERATODERMA AND WOOLLY HAIR	C4540453, C4015202		limma	0.0218274	0.265886
3423	TBC1D10B	S132	TBC1D10B S132	Q4KMP7	Con vs MC58	0.17791	0.620542	6.72324	-0.505845	0.0871577	0.493955	1	limma	0.704248				limma	0.0871577	0.493955
3426	STX4	S117	STX4 S117	Q12846	Con vs MC58	0.391267	0.828036	6.75476	0.127532	0.401615	0.788369	1	limma	1.09242				limma	0.401616	0.788369
3428	PGK1	S203	PGK1 S203	P00558	Con vs MC58	0.713303	0.945133	6.77325	-0.0339353	0.863467	0.962978	1	limma	0.976752	Phosphoglycerate Kinase 1 Deficiency	C1970848	DB03909,DB09130,lamivudine,DB11638,DB04510	limma	0.863467	0.962978
3431	ECT2	S861	ECT2 S861	Q9H8V3	Con vs MC58	0.270344	0.745524	6.58533	0.548224	0.0873335	0.493955	1	limma	1.46228				limma	0.0873335	0.493955
3433	IQGAP2	S16	IQGAP2 S16	Q13576	Con vs MC58	0.0661926	0.435922	6.74117	-0.323968	0.0583413	0.421236	1	limma	0.79887	Liver carcinoma	C2239176		limma	0.0583413	0.421236
3436	IQGAP2	S16	IQGAP2 S16	Q13576	Con vs MC58	0.17791	0.620542	6.72121	-0.336946	0.0909013	0.499891	1	limma	0.791716	Liver carcinoma	C2239176		limma	0.0909013	0.499891
3437	SRF	S224	SRF S224	P11831	Con vs MC58	0.17791	0.620542	6.71276	0.260815	0.158714	0.606933	1	limma	1.19816				limma	0.158714	0.606933
3439	PDHA1	S293,S300	PDHA1 S293,S300	P08559	Con vs MC58	0.391267	0.828036	6.62852	-0.27931	0.284707	0.73272	1	limma	0.823985	Pyruvate Dehydrogenase Complex Deficiency Disease, Pyruvate Dehydrogenase E1 Alpha Deficiency	C0034345, C1839413	DB00157,CPI-613	limma	0.284707	0.73272
3441	PEA15	S116	PEA15 S116	Q15121	Con vs MC58	0.713303	0.945133	6.58837	0.0517261	0.882974	0.967189	1	limma	1.0365				limma	0.882974	0.967189
3449	PTPN1	S50	PTPN1 S50	P18031	Con vs MC58	0.0199645	0.273477	6.67735	0.462287	0.014267	0.21076	1	limma	1.37772	Diabetes Mellitus, Non-Insulin-Dependent	C0011860	DB02622,252827507,OLEANOLIC_ACID,DB08001,DB08003,DB06887,384403654,ALLYL ISOTHIOCYANATE,DB03982,DB02436,DB02420,DB05506,LICOAGRODIN,DB06521,DB02977,REL-HUEAFURANOID A,ISIS 113715,DB04800,DB07719,TILUDRONATE,GLISOFLAVONE,DB02784,DB03311,INSULIN,TTP-814,DB08549,DB07263,DB01734,DB07197,DB03557,DB07480,DB08371,DB07730,354702208,DB07298,IONIS-PTP1BRX,FLUORESCEIN DIPHOSPHATE,LICOAGRONE,DB04285,URSOLIC …	limma	0.014267	0.21076
3450	ANLN	S182	ANLN S182	Q9NQW6	Con vs MC58	0.622753	0.945133	6.70927	0.123393	0.44431	0.81328	1	limma	1.08929	FOCAL SEGMENTAL GLOMERULOSCLEROSIS 8	C4014993		limma	0.44431	0.81328
3452	O95817	O95817	O95817	O95817	Con vs MC58	0.17791	0.620542	6.6469	-0.230908	0.311474	0.747007	1	limma	0.852098	CARDIOMYOPATHY, DILATED, 1HH, Myofibrillar Myopathy, Myopathy, Myofibrillar, Bag3-Related	C3151293, C2678065, C2751831		limma	0.311474	0.747007
3453	EIF4G1	S1209	EIF4G1 S1209	Q04637	Con vs MC58	0.0199645	0.273477	6.64436	-0.76466	0.00166219	0.0736641	1	limma	0.588592	PARKINSON DISEASE 18	C3280271	INSULIN	limma	0.00166219	0.0736641
3455	PPM1H	S211	PPM1H S211	Q9ULR3	Con vs MC58	0.540291	0.903764	6.6891	-0.0665171	0.674984	0.908016	1	limma	0.954941				limma	0.674984	0.908016
3457	ANLN	S182,T194	ANLN S182,T194	Q9NQW6	Con vs MC58	0.902523	0.986881	6.73522	0.152661	0.538167	0.85539	1	limma	1.11162	FOCAL SEGMENTAL GLOMERULOSCLEROSIS 8	C4014993		limma	0.538167	0.85539
3461	RECQL5	S815	RECQL5 S815	O94762	Con vs MC58	0.391267	0.828036	6.65918	0.126625	0.408848	0.791434	1	limma	1.09174				limma	0.408848	0.791434
3462	Q9UET6	Q9UET6	Q9UET6	Q9UET6	Con vs MC58	0.111347	0.537748	6.72498	-0.435057	0.0414593	0.379471	1	limma	0.739664	Mental Retardation, X-Linked 9	C0796215		limma	0.0414593	0.379471
3464	POLR2A	S1847	POLR2A S1847	P24928	Con vs MC58	0.176098	0.620542	5.87785	-0.142822	0.497556	0.835247	1	limma	0.905746				limma	0.497556	0.835247
3467	MNAT1	S279	MNAT1 S279	P51948	Con vs MC58	0.902523	0.986881	6.68626	-0.210648	0.379979	0.774974	1	limma	0.864149				limma	0.379979	0.774974
3468	DCBLD2	S606	DCBLD2 S606	Q96PD2	Con vs MC58	1.09748	1	6.51984	0.0801323	0.826097	0.948897	1	limma	1.05711				limma	0.826097	0.948897
3471	BCL2L12	S273	BCL2L12 S273	Q9HB09	Con vs MC58	0.540291	0.903764	6.66122	0.163136	0.360959	0.773777	1	limma	1.11972				limma	0.360959	0.773777
3472	KBTBD11	S107	KBTBD11 S107	O94819	Con vs MC58	0.270344	0.745524	6.71172	0.181213	0.289684	0.735139	1	limma	1.13384				limma	0.289685	0.735139
3473	ARFGEF1	S52	ARFGEF1 S52	Q9Y6D6	Con vs MC58	1.09748	1	6.5548	-0.577497	0.333105	0.7557	1	limma	0.670126				limma	0.333105	0.7557
3476	PDS5A	S1305	PDS5A S1305	Q29RF7	Con vs MC58	0.713303	0.945133	6.70929	0.147407	0.420428	0.797896	1	limma	1.10758				limma	0.420428	0.797896
3477	TSC22D4	T211	TSC22D4 T211	Q9Y3Q8	Con vs MC58	0.0373364	0.357879	6.74729	0.543261	0.00651577	0.14655	1	limma	1.45726				limma	0.00651577	0.14655
3478	DSG2	T791	DSG2 T791	Q14126	Con vs MC58	1.09748	1	6.74182	0.00805027	0.958633	0.987558	1	limma	1.0056	Arrhythmogenic Right Ventricular Dysplasia, Familial, 10, Cardiomyopathy, Dilated, 1BB	C1857777, C2752072		limma	0.958633	0.987558
3481	Q7Z5J4	Q7Z5J4	Q7Z5J4	Q7Z5J4	Con vs MC58	0.391267	0.828036	6.7723	-0.145527	0.331056	0.7557	1	limma	0.904049	Potocki-Lupski syndrome, Smith-Magenis syndrome	C2931246, C0795864		limma	0.331056	0.7557
3482	PKP2	Y631	PKP2 Y631	Q99959	Con vs MC58	0.111347	0.537748	6.68368	0.341885	0.110795	0.537147	1	limma	1.26741	Arrhythmogenic Right Ventricular Dysplasia, Arrhythmogenic Right Ventricular Dysplasia, Familial, 9, Brugada Syndrome (disorder)	C0349788, C1836906, C1142166		limma	0.110795	0.537147
3483	TJP2	S978,S986	TJP2 S978,S986	Q9UDY2	Con vs MC58	0.713303	0.945133	6.69833	-0.147244	0.675708	0.908016	1	limma	0.902974	Cholestasis, progressive familial intrahepatic 4, Hypercholanemia, Familial	C2931067, C1843139		limma	0.675708	0.908016
3484	TJP2	S986	TJP2 S986	Q9UDY2	Con vs MC58	0.17791	0.620542	6.73554	-0.414115	0.171337	0.622998	1	limma	0.75048	Cholestasis, progressive familial intrahepatic 4, Hypercholanemia, Familial	C2931067, C1843139		limma	0.171337	0.622998
3485	PKP4	S273,S281	PKP4 S273,S281	Q99569	Con vs MC58	0.391267	0.828036	6.76902	0.148407	0.293024	0.73568	1	limma	1.10834				limma	0.293024	0.73568
3486	OCLN	S369	OCLN S369	Q16625	Con vs MC58	0.17791	0.620542	6.7889	0.119622	0.390629	0.779809	1	limma	1.08645	Pseudo-TORCH syndrome, PSEUDO-TORCH SYNDROME 1	C3489725, C4552078	RETINOIC ACID	limma	0.390629	0.779809
3488	MINDY1	S103	MINDY1 S103	Q8N5J2	Con vs MC58	0.902523	0.986881	6.71028	0.0993032	0.629596	0.890269	1	limma	1.07126				limma	0.629596	0.890269
3489	NIBAN2	S696	NIBAN2 S696	Q96TA1	Con vs MC58	0.0199645	0.273477	6.77266	-0.431427	0.02637	0.292164	1	limma	0.741528				limma	0.02637	0.292164
3490	KRI1	S136	KRI1 S136	Q8N9T8	Con vs MC58	0.713303	0.945133	6.54943	0.217297	0.537563	0.85539	1	limma	1.16255				limma	0.537563	0.85539
3491	P02768	P02768	P02768	P02768	Con vs MC58	0.902523	0.986881	4.98047	0.18656	0.589004	0.871419	1	limma	1.13805	Diabetic Nephropathy, Hyperthyroxinemia, Familial Dysalbuminemic, Hypoalbuminemia	C0011881, C0342185, C0239981	Sodium lauryl sulfate,Gadofosveset,RALTITREXED,Activated recombinant FVII-albumin fusion protein,Oxyphenbutazone,EPIGALOCATECHIN GALLATE,DB00493,PHENYLBUTAZONE,EPIGALLOCATECHIN,Iodipamide,[19F]-HALOPERIDOL,DIAZEPAM,DB00545,Gadobenate Dimeglumine,(-)-EPICATECHIN,ANTISERUM,DB12965,DB11359,DB06728,EVANS BLUE,PYROGALLOL,DB06713,AMODIAQUINE HYDROCHLORIDE,WARFARIN,DICLOFENAC,DB03255,Bismuth,DB13967,NAP…	limma	0.589004	0.871419
3500	P67809	P67809	P67809	P67809	Con vs MC58	0.540291	0.903764	6.66213	0.203767	0.380014	0.774974	1	limma	1.1517				limma	0.380014	0.774974
3502	LZTS2	S570	LZTS2 S570	Q9BRK4	Con vs MC58	0.268341	0.745524	6.67367	0.27779	0.139043	0.58001	1	limma	1.21234				limma	0.139043	0.58001
3503	ISL2	S154,S157	ISL2 S154,S157	Q96A47	Con vs MC58	0.713303	0.945133	6.71908	-0.0670359	0.714283	0.915868	1	limma	0.954597				limma	0.714283	0.915868
3504	PTPN14	S594	PTPN14 S594	Q15678	Con vs MC58	0.902523	0.986881	6.59354	0.139433	0.604207	0.88219	1	limma	1.10147	CHOANAL ATRESIA AND LYMPHEDEMA	C3150875		limma	0.604207	0.88219
3509	ARFGAP1	T189	ARFGAP1 T189	Q8N6T3	Con vs MC58	0.460558	0.903764	6.7191	0.137757	0.336011	0.756154	1	limma	1.10019				limma	0.336012	0.756154
3513	Q6KC79-2	S350	Q6KC79-2 S350	Q6KC79-2	Con vs MC58	0.902117	0.986881	6.78132	0.0129962	0.942866	0.982239	1	limma	1.00905				limma	0.942866	0.982239
3514	OXSR1	S359	OXSR1 S359	O95747	Con vs MC58	0.270344	0.745524	6.68001	-0.100588	0.654517	0.902259	1	limma	0.932653				limma	0.654517	0.902259
3516	Q96I25	Q96I25	Q96I25	Q96I25	Con vs MC58	0.0661926	0.435922	6.73735	-0.408422	0.0815712	0.484608	1	limma	0.753447				limma	0.0815712	0.484608
3517	RPL14	S139	RPL14 S139	P50914	Con vs MC58	0.713303	0.945133	6.48054	0.319534	0.418545	0.797256	1	limma	1.24793				limma	0.418545	0.797256
3519	DDX46	S804	DDX46 S804	Q7L014	Con vs MC58	0.902523	0.986881	6.34389	-0.028888	0.885448	0.967961	1	limma	0.980175				limma	0.885448	0.967961
3522	CRYBG1	S75	CRYBG1 S75	Q9Y4K1	Con vs MC58	0.111347	0.537748	6.72745	0.158754	0.370757	0.774974	1	limma	1.11632				limma	0.370757	0.774974
3523	ZC3H4	S1104,T1106	ZC3H4 S1104,T1106	Q9UPT8	Con vs MC58	0.540291	0.903764	6.75939	-0.0887352	0.672514	0.908016	1	limma	0.940347				limma	0.672514	0.908016
3524	Q9UKV3-5	S240,S243	Q9UKV3-5 S240,S243	Q9UKV3-5	Con vs MC58	1.09748	1	6.76375	0.00295577	0.988216	0.995983	1	limma	1.00205				limma	0.988216	0.995983
3526	P04049	P04049	P04049	P04049	Con vs MC58	0.17791	0.620542	6.70267	-0.169977	0.297062	0.736205	1	limma	0.888857	CARDIOMYOPATHY, DILATED, 1NN, Hypertrophic Cardiomyopathy, LEOPARD Syndrome, Leopard Syndrome 1, LEOPARD SYNDROME 2, melanoma, Noonan Syndrome, Noonan Syndrome 5	C4014656, C0007194, C0175704, C4551484, C1969056, C0025202, C0028326, C1969057	SORAFENIB,sorafenib,REGORAFENIB,404859105,TRAMETINIB,CHEMBL3545296,CHEMBL1200485,SORAFENIB,328083491,XL281,ISIS 5132,REGORAFENIB,SORAFENIB,docetaxel,315661214,COBIMETINIB,paclitaxel,C-RAF ANTISENSE OLIGONUCLEOTIDE,DB04973,CHEMBL3348923,315661215,cisplatin,LGX818,CHEMBL3545027,ICO-007,CHIR-265,DB08896,XL281,223366209,384403666,354702286,Sorafenib,Cobimetinib,249565752,384403668,354702287,GDC-5573,…	limma	0.297062	0.736205
3528	NIBAN2	S692	NIBAN2 S692	Q96TA1	Con vs MC58	0.902523	0.986881	6.70644	-0.16811	0.634486	0.891603	1	limma	0.890008				limma	0.634486	0.891603
3529	Q9H4L5	S437	Q9H4L5 S437	Q9H4L5; Q9H4L5-2	Con vs MC58	0.270344	0.745524	6.66744	0.0978748	0.490846	0.832753	1	limma	1.0702				limma	0.490846	0.832753
3530	GBF1	S1298	GBF1 S1298	Q92538	Con vs MC58	0.391267	0.828036	6.48324	0.089577	0.855916	0.960316	1	limma	1.06406				limma	0.855916	0.960316
3531	Q06830	Q06830	Q06830	Q06830	Con vs MC58	0.111347	0.537748	6.15275	-0.257248	0.395171	0.783449	1	limma	0.836682				limma	0.395171	0.783449
3533	P51608	P51608	P51608	P51608	Con vs MC58	0.17791	0.620542	6.72484	0.159728	0.259444	0.714012	1	limma	1.11708	Angelman Syndrome, Autistic Disorder, ENCEPHALOPATHY, NEONATAL SEVERE, DUE TO MECP2 MUTATIONS, Liver carcinoma, Lubs X-linked mental retardation syndrome, Lupus Erythematosus, Systemic, Mental Retardation, X-Linked, Syndromic 13, Rett Syndrome, Trisomy Xq28, Visual seizure	C0162635, C0004352, C1968556, C2239176, C1846058, C0024141, C1968550, C0035372, C3714043, C0270824		limma	0.259444	0.714012
3534	LIG1	T195	LIG1 T195	P18858	Con vs MC58	1.09748	1	6.54855	-0.0108616	0.951456	0.986324	1	limma	0.9925				limma	0.951456	0.986324
3535	RBM39	S97	RBM39 S97	Q14498	Con vs MC58	1	1	6.76284	-0.0573907	0.753259	0.928773	1	limma	0.961001				limma	0.753259	0.928773
3539	RIOK2	S350	RIOK2 S350	Q9BVS4	Con vs MC58	0.270344	0.745524	6.39376	0.242138	0.261154	0.716146	1	limma	1.18274				limma	0.261154	0.716146
3540	PDS5B	S1358	PDS5B S1358	Q9NTI5	Con vs MC58	0.713303	0.945133	6.72397	-0.0277863	0.848714	0.958818	1	limma	0.980924				limma	0.848714	0.958818
3541	HUWE1	S1395	HUWE1 S1395	Q7Z6Z7	Con vs MC58	1.09748	1	6.78153	-0.0779614	0.676589	0.908016	1	limma	0.947395	Mental Retardation, X-Linked, Syndromic, Turner Type	C2678046		limma	0.676589	0.908016
3542	HUWE1	S1395	HUWE1 S1395	Q7Z6Z7	Con vs MC58	0.902523	0.986881	6.56644	0.096118	0.647991	0.897157	1	limma	1.06889	Mental Retardation, X-Linked, Syndromic, Turner Type	C2678046		limma	0.647991	0.897157
3543	Q9UKV3-5	S490	Q9UKV3-5 S490	Q9UKV3-5	Con vs MC58	1.09748	1	6.72866	-0.0251559	0.90289	0.972259	1	limma	0.982714				limma	0.90289	0.972259
3544	Q9NZN5-2	Q9NZN5-2	Q9NZN5-2	Q9NZN5-2	Con vs MC58	0.540291	0.903764	6.81418	-0.215741	0.295368	0.73568	1	limma	0.861104				limma	0.295368	0.73568
3545	Q9NQW6	Q9NQW6	Q9NQW6	Q9NQW6	Con vs MC58	0.540291	0.903764	6.66993	0.158086	0.56328	0.863956	1	limma	1.11581	FOCAL SEGMENTAL GLOMERULOSCLEROSIS 8	C4014993		limma	0.56328	0.863956
3546	STIM1	S257	STIM1 S257	Q13586	Con vs MC58	0.111347	0.537748	6.63538	-0.395013	0.0679529	0.455061	1	limma	0.760483	Immune dysfunction with T-cell inactivation due to calcium entry defect 2, MYOPATHY, TUBULAR AGGREGATE, 1, Stormorken Syndrome, Tubular Aggregate Myopathy	C2748557, C4011726, C1861451, C0410207		limma	0.0679529	0.455061
3548	PDS5B	S1358	PDS5B S1358	Q9NTI5	Con vs MC58	0.0661926	0.435922	6.75769	0.294886	0.0715903	0.458879	1	limma	1.22679				limma	0.0715903	0.458879
3549	MTFR1	S290	MTFR1 S290	Q15390	Con vs MC58	1.09748	1	6.77693	-0.0525457	0.818933	0.944674	1	limma	0.964233				limma	0.818933	0.944674
3552	TCF3	S379	TCF3 S379	P15923	Con vs MC58	0.902523	0.986881	6.76153	-0.0127068	0.931944	0.981252	1	limma	0.991231	Agammaglobulinemia, Burkitt Lymphoma	C0001768, C0006413		limma	0.931944	0.981252
3554	ZNF217	S407	ZNF217 S407	O75362	Con vs MC58	0.713303	0.945133	6.68445	-0.1353	0.531876	0.850938	1	limma	0.910481				limma	0.531876	0.850938
3555	PPP1R2	S121	PPP1R2 S121	P41236	Con vs MC58	0.902523	0.986881	6.69958	-0.0253961	0.860463	0.96192	1	limma	0.982551				limma	0.860463	0.96192
[truncated: 1,768 more rows]

## Sheet: p-value <= 0.05
uids	Identifier	Sites	GeneSite	UniprotID	Comparison	Wilcox p-value	Adj. Wilcox p-value	AveExpr	Log2 Fold change	limma p-value	Adj. limma p-value	Shapiro-Wilk Normality Test p-value	Recommended_Test	Fold change	Diseases	UMLS	drug_names	Recommended statistical test	p-value	Adj. p-value
50	PKP3	S314	PKP3 S314	Q9Y446	Con vs MC58	0.0199645	0.273477	6.69084	-0.77233	0.00134201	0.0680482	1	limma	0.585471				limma	0.00134201	0.0680482
67	TMEM230	S24	TMEM230 S24	Q96A57	Con vs MC58	0.0373364	0.357879	6.77387	-0.448243	0.0118451	0.192527	1	limma	0.732935				limma	0.0118451	0.192527
71	AKAP13	S1507	AKAP13 S1507	Q12802	Con vs MC58	0.0373364	0.357879	6.77669	-0.75325	0.00377533	0.115622	1	limma	0.593265				limma	0.00377533	0.115622
74	MTDH	S298	MTDH S298	Q86UE4	Con vs MC58	0.0199645	0.273477	6.61218	-1.23844	0.000235946	0.0279966	1	limma	0.42383				limma	0.000235946	0.0279966
102	YAP1	S367	YAP1 S367	P46937	Con vs MC58	0.0661926	0.435922	6.66433	0.395879	0.0489952	0.399491	1	limma	1.31574	COLOBOMA, OCULAR, WITH OR WITHOUT HEARING IMPAIRMENT, CLEFT LIP/PALATE, AND/OR MENTAL RETARDATION	C3805432		limma	0.0489952	0.399491
112	ARHGAP5	S590	ARHGAP5 S590	Q13017	Con vs MC58	0.0373364	0.357879	6.62151	-1.14519	0.00904099	0.170287	1	limma	0.452131				limma	0.00904099	0.170287
143	Q9Y4A5	Q9Y4A5	Q9Y4A5	Q9Y4A5	Con vs MC58	0.0199645	0.273477	6.52796	-1.61526	2.34637e-05	0.00883879	1	limma	0.326406	melanoma	C0025202		limma	2.34637e-05	0.00883879
144	PRPF38B	S529	PRPF38B S529	Q5VTL8	Con vs MC58	0.0199645	0.273477	6.73555	0.720178	0.00163336	0.0732486	1	limma	1.64739				limma	0.00163336	0.0732486
174	KAT7	S50	KAT7 S50	O95251	Con vs MC58	0.0199645	0.273477	6.47389	-1.28205	6.18452e-05	0.0145607	1	limma	0.41121				limma	6.18452e-05	0.0145607
187	SORBS3	S530	SORBS3 S530	O60504	Con vs MC58	0.0199645	0.273477	6.67182	0.333467	0.0431797	0.384924	1	limma	1.26004				limma	0.0431797	0.384924
206	RBM15B	S562	RBM15B S562	Q8NDT2	Con vs MC58	0.0199645	0.273477	6.61112	-0.682819	0.0096709	0.17714	1	limma	0.622947				limma	0.0096709	0.17714
254	TRIM28	S473	TRIM28 S473	Q13263	Con vs MC58	0.0199645	0.273477	6.53552	-0.973472	0.00113216	0.0640472	1	limma	0.509279	Nephroblastoma	C0027708		limma	0.00113216	0.0640472
329	PLEKHA6	S472,S476	PLEKHA6 S472,S476	Q9Y2H5	Con vs MC58	0.0661926	0.435922	6.65911	0.595188	0.0173419	0.235336	1	limma	1.51067				limma	0.0173419	0.235336
346	TAGLN2	S163	TAGLN2 S163	P37802	Con vs MC58	0.0199645	0.273477	6.74783	-0.594014	0.00605325	0.141681	1	limma	0.662497				limma	0.00605325	0.141681
350	GRK2	S670	GRK2 S670	P25098	Con vs MC58	0.0199645	0.273477	6.6784	-1.11825	0.00278084	0.099766	1	limma	0.460653	Congestive heart failure, Heart failure	C0018802, C0018801	US9493490, L,405560387,249565822,US9493490, E,US9493490, C,DB00171,249565823,BDBM50173306,252166647,US9493490, D	limma	0.00278084	0.099766
352	TNFAIP3	S729	TNFAIP3 S729	P21580	Con vs MC58	0.0199645	0.273477	5.96705	-2.7261	1.90173e-05	0.00883879	1	limma	0.151134	AUTOINFLAMMATORY SYNDROME, FAMILIAL, BEHCET-LIKE, Lupus Erythematosus, Systemic, Psoriasis, Rheumatoid Arthritis	C4225218, C0024141, C0033860, C0003873	Tumor necrosis factor alpha (TNF-alpha) inhibitors,ustekinumab,methotrexate	limma	1.90173e-05	0.00883879
401	NUFIP2	S652	NUFIP2 S652	Q7Z417	Con vs MC58	0.0199645	0.273477	6.71046	-0.421398	0.0265673	0.292301	1	limma	0.746701				limma	0.0265673	0.292301
418	ARHGAP35	S589	ARHGAP35 S589	Q9NRY4	Con vs MC58	0.0199645	0.273477	6.75461	-0.52735	0.0053016	0.131804	1	limma	0.693828				limma	0.0053016	0.131804
439	TNKS1BP1	S1666	TNKS1BP1 S1666	Q9C0C2	Con vs MC58	0.0661926	0.435922	6.74471	-0.527391	0.0241909	0.276746	1	limma	0.693808				limma	0.0241909	0.276746
457	ATXN3	S265	ATXN3 S265	P54252	Con vs MC58	0.0199645	0.273477	6.71392	-0.719085	0.00209548	0.0822258	1	limma	0.607483	Machado-Joseph Disease, Machado-Joseph Disease Type I, Machado-Joseph Disease Type II, Machado-Joseph Disease Type III	C0024408, C0751668, C0751669, C0751670		limma	0.00209548	0.0822258
461	Q9NUQ3	Q9NUQ3	Q9NUQ3	Q9NUQ3	Con vs MC58	0.0199645	0.273477	6.47612	-1.72391	2.15466e-05	0.00883879	1	limma	0.302726				limma	2.15466e-05	0.00883879
472	MKI67	T1557	MKI67 T1557	P46013	Con vs MC58	0.0373364	0.357879	6.32162	0.626468	0.0189504	0.248733	1	limma	1.54378				limma	0.0189504	0.248733
473	SUGT1	S281	SUGT1 S281	Q9Y2Z0	Con vs MC58	0.0199645	0.273477	6.4999	0.898892	0.00752766	0.156667	1	limma	1.86463				limma	0.00752766	0.156667
477	PARN	S557	PARN S557	O95453	Con vs MC58	0.0199645	0.273477	6.65995	-0.87721	0.00476688	0.125932	1	limma	0.544419	Dyskeratosis Congenita, DYSKERATOSIS CONGENITA, AUTOSOMAL RECESSIVE 6, Idiopathic Pulmonary Fibrosis, PULMONARY FIBROSIS AND/OR BONE MARROW FAILURE, TELOMERE-RELATED, 4	C0265965, C4225356, C1800706, C4225347		limma	0.00476688	0.125932
497	LASP1	S146	LASP1 S146	Q14847	Con vs MC58	0.0373364	0.357879	6.61513	-0.423235	0.0476355	0.397657	1	limma	0.745751				limma	0.0476355	0.397657
498	DEPTOR	S244	DEPTOR S244	Q8TB45	Con vs MC58	0.0199645	0.273477	6.67245	0.828979	0.00529538	0.131804	1	limma	1.77643				limma	0.00529538	0.131804
521	ANO6	S909	ANO6 S909	Q4KMQ2	Con vs MC58	0.0199645	0.273477	6.68167	-0.473828	0.0158133	0.225639	1	limma	0.720051	Scott Syndrome	C0796149		limma	0.0158133	0.225639
556	PDS5B	S1166	PDS5B S1166	Q9NTI5	Con vs MC58	0.0199645	0.273477	6.63503	0.554414	0.0267575	0.292301	1	limma	1.46857				limma	0.0267575	0.292301
596	PLCE1	S1709	PLCE1 S1709	Q9P212	Con vs MC58	0.0661926	0.435922	6.68734	0.475553	0.0236395	0.273119	1	limma	1.39045	NEPHROTIC SYNDROME, TYPE 3, Squamous cell carcinoma of esophagus	C1853124, C0279626	hydrochlorothiazide	limma	0.0236395	0.273119
642	XRN2	S471,S473	XRN2 S471,S473	Q9H0D6	Con vs MC58	0.0373364	0.357879	6.73261	-0.518523	0.0188717	0.248733	1	limma	0.698086				limma	0.0188717	0.248733
731	P05783	P05783	P05783	P05783	Con vs MC58	0.0199645	0.273477	6.48454	-1.19475	0.000682061	0.0494101	1	limma	0.436864	Cirrhosis, Familial	C1861556	ANTIVIRAL,MITOMYCIN-C,IL-6,RIBAVIRIN	limma	0.000682061	0.0494101
784	LGALSL	S22	LGALSL S22	Q3ZCW2	Con vs MC58	0.0661926	0.435922	6.56706	-0.575865	0.04303	0.384924	1	limma	0.670884				limma	0.04303	0.384924
788	FAM83B	S803,S809	FAM83B S803,S809	Q5T0W9	Con vs MC58	0.111347	0.537748	6.51676	1.09882	0.0104135	0.181103	1	limma	2.14179				limma	0.0104135	0.181103
789	TPX2	T369	TPX2 T369	Q9ULW0	Con vs MC58	0.17791	0.620542	6.65405	0.804662	0.0344165	0.341839	1	limma	1.74674				limma	0.0344165	0.341839
806	KRT18	S7	KRT18 S7	P05783	Con vs MC58	0.0373364	0.357879	6.67016	0.498895	0.0125652	0.199223	1	limma	1.41313	Cirrhosis, Familial	C1861556	ANTIVIRAL,MITOMYCIN-C,IL-6,RIBAVIRIN	limma	0.0125652	0.199223
833	LMNA	S628	LMNA S628	P02545	Con vs MC58	0.0199645	0.273477	6.63585	0.690935	0.000732272	0.0518067	1	limma	1.61433	Autosomal Dominant Emery-Dreifuss Muscular Dystrophy (disorder), Autosomal Recessive Emery-Dreifuss Muscular Dystrophy, Cardiomyopathy, Familial Idiopathic, Charcot-Marie-Tooth disease, Type 2B1, Congenital Fiber Type Disproportion, Emery-Dreifuss Muscular Dystrophy 3, Familial partial lipodystrophy, Familial Partial Lipodystrophy, Type 1, Familial Partial Lipodystrophy, Type 2, Heart-hand syndro…	C0410190, C1450051, C1449563, C1854154, C0546264, C2750035, C0271694, C1720859, C1720860, C1857829, C0406585, C0796031, C0432291, C2750785, C0410189, C0033300	HISTAMINE,SU-4312	limma	0.000732272	0.0518067
836	TAB2	S524	TAB2 S524	Q9NYJ8	Con vs MC58	0.17791	0.620542	6.71565	-0.60243	0.0331504	0.331993	1	limma	0.658644	CONGENITAL HEART DEFECTS, MULTIPLE TYPES, 2	C3554279	gefitinib	limma	0.0331504	0.331993
850	AHNAK2	S5175	AHNAK2 S5175	Q8IVF2	Con vs MC58	0.0199645	0.273477	6.78121	-0.840231	0.000243005	0.0279966	1	limma	0.558554				limma	0.000243005	0.0279966
855	CEP131	S47	CEP131 S47	Q9UPN4	Con vs MC58	0.0199645	0.273477	6.67651	-0.905204	0.00103982	0.0631774	1	limma	0.533957				limma	0.00103982	0.0631774
867	ADAR	T601	ADAR T601	P55265	Con vs MC58	0.0199645	0.273477	6.74257	-0.606646	0.00486506	0.127269	1	limma	0.656722	AICARDI-GOUTIERES SYNDROME, AICARDI-GOUTIERES SYNDROME 6, Malignant neoplasm of breast, Symmetrical dyschromatosis of extremities	C0393591, C3539013, C0006142, C0406775		limma	0.00486506	0.127269
901	NUMA1	S1834	NUMA1 S1834	Q14980	Con vs MC58	0.0661926	0.435922	6.68595	0.701865	0.0171056	0.235336	1	limma	1.62661	Acute Promyelocytic Leukemia	C0023487	calcium channel blockers	limma	0.0171056	0.235336
902	KRT8	S24	KRT8 S24	P05787	Con vs MC58	0.0199645	0.273477	6.64553	0.416636	0.0147539	0.217101	1	limma	1.33481	Breast Carcinoma, Cirrhosis, Familial	C0678222, C1861556	DB06245,DB00031,DB09130	limma	0.0147539	0.217101
908	RBM34	S14	RBM34 S14	P42696	Con vs MC58	0.0661926	0.435922	6.75803	-0.428786	0.024439	0.277644	1	limma	0.742887				limma	0.024439	0.277644
909	MORC2	S739,S743	MORC2 S739,S743	Q9Y6X9	Con vs MC58	0.0199645	0.273477	6.66094	-1.12155	0.00357184	0.114879	1	limma	0.459599	CHARCOT-MARIE-TOOTH DISEASE, AXONAL, TYPE 2Z	C4225243		limma	0.00357184	0.114879
912	PHF14	S835	PHF14 S835	O94880	Con vs MC58	0.0199645	0.273477	6.5392	-1.54454	0.00542487	0.132324	1	limma	0.342805				limma	0.00542487	0.132324
932	O15231-3	S203	O15231-3 S203	O15231-3	Con vs MC58	0.0199645	0.273477	6.67395	-1.10164	0.0109126	0.18434	1	limma	0.465987				limma	0.0109126	0.18434
946	RANBP2	S1509	RANBP2 S1509	P49792	Con vs MC58	0.0661926	0.435922	6.6859	-0.980011	0.00745562	0.156029	1	limma	0.506976	Inflammatory Myofibroblastic Tumor	C0334121		limma	0.00745562	0.156029
947	KIAA1522	S979	KIAA1522 S979	Q9P206	Con vs MC58	0.0199645	0.273477	6.76666	0.36011	0.0217618	0.265886	1	limma	1.28352				limma	0.0217617	0.265886
959	DYNC1LI1	S421	DYNC1LI1 S421	Q9Y6G9	Con vs MC58	0.0199645	0.273477	6.68843	0.748771	0.00366519	0.115622	1	limma	1.68036				limma	0.00366519	0.115622
984	DYNC1LI1	T513,S516	DYNC1LI1 T513,S516	Q9Y6G9	Con vs MC58	0.0199645	0.273477	6.72111	-0.77221	0.0087405	0.167987	1	limma	0.58552				limma	0.0087405	0.167987
1021	USP43	S969	USP43 S969	Q70EL4	Con vs MC58	0.0199645	0.273477	6.7343	0.546242	0.00531836	0.131804	1	limma	1.46028				limma	0.00531836	0.131804
1025	NCOR2	S939	NCOR2 S939	Q9Y618	Con vs MC58	0.0199645	0.273477	6.71773	0.421845	0.0226544	0.265886	1	limma	1.33964				limma	0.0226544	0.265886
1038	TNK1	S96	TNK1 S96	Q13470	Con vs MC58	0.0373364	0.357879	6.77871	0.347768	0.0382281	0.358483	1	limma	1.27259				limma	0.0382281	0.358483
1039	NCOR2	S1251	NCOR2 S1251	Q9Y618	Con vs MC58	0.0373364	0.357879	6.68538	0.400086	0.0363827	0.348737	1	limma	1.31959				limma	0.0363827	0.348737
1048	ATAT1	S315	ATAT1 S315	Q5SQI0	Con vs MC58	0.0199645	0.273477	6.61267	0.825281	0.00179562	0.0768648	1	limma	1.77188				limma	0.00179562	0.0768648
1063	C1orf198	S174	C1orf198 S174	Q9H425	Con vs MC58	0.0661926	0.435922	6.63629	0.471817	0.0415779	0.379471	1	limma	1.38686				limma	0.0415779	0.379471
1089	EZH2	T367	EZH2 T367	Q15910	Con vs MC58	0.0199645	0.273477	6.74949	-0.403599	0.0211269	0.264966	1	limma	0.75597	Diffuse Large B-Cell Lymphoma, Lymphoma, Follicular, Weaver syndrome	C0079744, C0024301, C0265210	GSK2816126,PMID28394193-Compound-55,178103592,PMID28394193-Compound-54,PMID28394193-Compound-20,DZNeP,PMID28394193-Compound-17,PMID28394193-Compound-40,PMID28394193-Compound-12,178103590,Tazemetostat,PMID28394193-Compound-45,MK2206,PMID28394193-Compound-36,PMID28394193-Compound-21,PMID28394193-Compound-Figure5aVIII,EI1,PMID28394193-Compound-15,JQEZ5,EED226,252166598,PMID28394193-Compound-16,PMID2…	limma	0.0211269	0.264966
1103	AHNAK	S210	AHNAK S210	Q09666	Con vs MC58	0.0199645	0.273477	6.61726	-0.609813	0.00572774	0.136559	1	limma	0.655282				limma	0.00572774	0.136559
1113	ZMYND8	S406	ZMYND8 S406	Q9ULU4	Con vs MC58	0.0199645	0.273477	6.75759	-0.632475	0.00686259	0.14943	1	limma	0.645069				limma	0.00686259	0.14943
1157	AFDN	S1799	AFDN S1799	P55196	Con vs MC58	0.0661926	0.435922	6.70573	-0.58739	0.0377014	0.35684	1	limma	0.665546				limma	0.0377014	0.35684
1200	NCL	S563	NCL S563	P19338	Con vs MC58	0.0373364	0.357879	6.66163	0.388357	0.026768	0.292301	1	limma	1.3089				limma	0.026768	0.292301
1215	Q9UJF2-2	S159	Q9UJF2-2 S159	Q9UJF2-2	Con vs MC58	0.0373364	0.357879	6.68008	0.469822	0.0159173	0.226267	1	limma	1.38494				limma	0.0159173	0.226267
1232	EXOC7	S250	EXOC7 S250	Q9UPT5	Con vs MC58	0.0661926	0.435922	6.73238	0.585843	0.0115901	0.191491	1	limma	1.50092				limma	0.0115901	0.191491
1244	MSL3	S400,T405	MSL3 S400,T405	Q8N5Y2	Con vs MC58	0.0199645	0.273477	6.71733	-0.708171	0.00413182	0.116153	1	limma	0.612095				limma	0.00413182	0.116153
1254	ARHGAP1	S51	ARHGAP1 S51	Q07960	Con vs MC58	0.0199645	0.273477	6.72404	-0.701468	0.0030912	0.106831	1	limma	0.614946				limma	0.0030912	0.106831
1284	LRCH4	S513	LRCH4 S513	O75427	Con vs MC58	0.0199645	0.273477	6.70806	0.452199	0.0107274	0.182027	1	limma	1.36812				limma	0.0107274	0.182027
1296	PKP3	S196,S199	PKP3 S196,S199	Q9Y446	Con vs MC58	0.0199645	0.273477	6.65226	0.613859	0.0093294	0.173979	1	limma	1.53035				limma	0.0093294	0.173979
1297	Q8TE67	Q8TE67	Q8TE67	Q8TE67	Con vs MC58	0.0199645	0.273477	6.74403	-0.697827	0.0154088	0.220703	1	limma	0.6165				limma	0.0154088	0.220703
1314	PKP3	S196	PKP3 S196	Q9Y446	Con vs MC58	0.0373364	0.357879	6.73458	0.450147	0.0201551	0.25725	1	limma	1.36618				limma	0.0201551	0.25725
1324	KLF3	S250	KLF3 S250	P57682	Con vs MC58	0.0373364	0.357879	6.67577	-0.470463	0.0220034	0.265886	1	limma	0.721733				limma	0.0220034	0.265886
1340	NCOR2	S67	NCOR2 S67	Q9Y618	Con vs MC58	0.0199645	0.273477	6.67375	-0.54837	0.00111293	0.0640472	1	limma	0.683792				limma	0.00111293	0.0640472
1359	TTC14	S629	TTC14 S629	Q96N46	Con vs MC58	0.0373364	0.357879	6.63382	-0.585865	0.0202139	0.25725	1	limma	0.66625				limma	0.0202139	0.25725
1362	IRF2BP2	S455,S460	IRF2BP2 S455,S460	Q7Z5L9	Con vs MC58	0.0199645	0.273477	6.72461	-0.549271	0.00732757	0.154206	1	limma	0.683365	Acute Promyelocytic Leukemia	C0023487		limma	0.00732757	0.154206
1392	PFKFB3	S461	PFKFB3 S461	Q16875	Con vs MC58	0.0199645	0.273477	6.70935	-0.932925	7.67654e-05	0.0170103	1	limma	0.523795				limma	7.67654e-05	0.0170103
1428	DST	S3968	DST S3968	Q03001	Con vs MC58	0.0199645	0.273477	6.74762	-0.535745	0.0105022	0.181103	1	limma	0.689803	EPIDERMOLYSIS BULLOSA SIMPLEX, AUTOSOMAL RECESSIVE 2, NEUROPATHY, HEREDITARY SENSORY AND AUTONOMIC, TYPE VI	C3809470, C3539003		limma	0.0105022	0.181103
1440	RBM7	S137	RBM7 S137	Q9Y580	Con vs MC58	0.0373364	0.357879	6.59142	0.766917	0.00425371	0.117858	1	limma	1.70163				limma	0.00425371	0.117858
1444	CAMSAP3	S1031	CAMSAP3 S1031	Q9P1Y5	Con vs MC58	0.0373364	0.357879	6.67853	0.607234	0.0097705	0.17714	1	limma	1.52334				limma	0.0097705	0.17714
1450	GTF2I	S412	GTF2I S412	P78347	Con vs MC58	0.0199645	0.273477	6.54448	-1.04155	0.00157622	0.0732486	1	limma	0.485805	Williams Syndrome	C0175702		limma	0.00157622	0.0732486
1453	SENP7	S11	SENP7 S11	Q9BQF6	Con vs MC58	0.0199645	0.273477	6.72528	-0.746345	0.00467895	0.125932	1	limma	0.596112				limma	0.00467895	0.125932
1454	TRIM28	S473	TRIM28 S473	Q13263	Con vs MC58	0.0199645	0.273477	6.6857	-0.854527	0.000408608	0.0366482	1	limma	0.553047	Nephroblastoma	C0027708		limma	0.000408608	0.0366482
1457	FAM83G	S610	FAM83G S610	A6ND36	Con vs MC58	0.0199645	0.273477	6.7124	0.431024	0.0111755	0.187102	1	limma	1.34819				limma	0.0111755	0.187102
1469	MACF1	S3927	MACF1 S3927	Q9UPN3	Con vs MC58	0.0661926	0.435922	6.78857	-0.356443	0.0481369	0.397657	1	limma	0.781088				limma	0.0481369	0.397657
1509	TAF7	S171	TAF7 S171	Q15545	Con vs MC58	0.0199645	0.273477	6.56391	-0.674295	0.00406214	0.115755	1	limma	0.626638				limma	0.00406214	0.115755
1521	Q7Z309-3	S138	Q7Z309-3 S138	Q7Z309-3	Con vs MC58	0.0199645	0.273477	6.61849	0.576983	0.00846296	0.166041	1	limma	1.49173				limma	0.00846295	0.166041
1529	PRDM2	S421	PRDM2 S421	Q13029	Con vs MC58	0.0373364	0.357879	6.69268	-0.679356	0.0345741	0.341839	1	limma	0.624444				limma	0.0345741	0.341839
1560	PABIR1	S147	PABIR1 S147	Q96E09	Con vs MC58	0.0661926	0.435922	6.64008	0.538708	0.0212423	0.264966	1	limma	1.45267				limma	0.0212423	0.264966
1562	NUP153	S334,S338	NUP153 S334,S338	P49790	Con vs MC58	0.0199645	0.273477	6.6413	-0.444056	0.0356687	0.346299	1	limma	0.735065				limma	0.0356687	0.346299
1570	RANBP2	S1456	RANBP2 S1456	P49792	Con vs MC58	0.111347	0.537748	6.61411	0.878998	0.0403202	0.37227	1	limma	1.8391	Inflammatory Myofibroblastic Tumor	C0334121		limma	0.0403202	0.37227
1573	ZC3H11A	S758	ZC3H11A S758	O75152	Con vs MC58	0.0199645	0.273477	6.71066	-1.04321	0.00696788	0.150851	1	limma	0.485246				limma	0.00696788	0.150851
1577	Q9UKV3-5	S710	Q9UKV3-5 S710	Q9UKV3-5	Con vs MC58	0.0199645	0.273477	6.6819	-1.09111	0.000441885	0.0387112	1	limma	0.4694				limma	0.000441885	0.0387112
1580	ZC3H11A	S758,S761	ZC3H11A S758,S761	O75152	Con vs MC58	0.0199645	0.273477	6.58511	-1.64522	0.00201309	0.081068	1	limma	0.319697				limma	0.00201309	0.081068
1586	RPRD2	S1099	RPRD2 S1099	Q5VT52	Con vs MC58	0.0199645	0.273477	6.51469	-1.00002	0.000638125	0.0494101	1	limma	0.499992				limma	0.000638125	0.0494101
1595	PSMA5	S56	PSMA5 S56	P28066	Con vs MC58	0.0199645	0.273477	6.67417	-0.724728	0.00388554	0.115622	1	limma	0.605111				limma	0.00388554	0.115622
1622	WRNIP1	S75	WRNIP1 S75	Q96S55	Con vs MC58	0.0661926	0.435922	6.75761	-0.535773	0.0219715	0.265886	1	limma	0.689789				limma	0.0219715	0.265886
1627	PLEKHF2	S16	PLEKHF2 S16	Q9H8W4	Con vs MC58	0.0373364	0.357879	6.56065	-0.643197	0.022413	0.265886	1	limma	0.640292				limma	0.022413	0.265886
1634	PAPOLG	S525	PAPOLG S525	Q9BWT3	Con vs MC58	0.0199645	0.273477	6.43064	-1.32528	0.00025117	0.0279966	1	limma	0.399071				limma	0.00025117	0.0279966
1673	NUP107	S37	NUP107 S37	P57740	Con vs MC58	0.0661926	0.435922	6.6236	0.502391	0.0301386	0.313274	1	limma	1.41656	NEPHROTIC SYNDROME, TYPE 11	C4225228	Platinum compounds	limma	0.0301386	0.313274
1692	PLEKHA7	S612	PLEKHA7 S612	Q6IQ23	Con vs MC58	0.0373364	0.357879	6.62802	0.432488	0.0244698	0.277644	1	limma	1.34956				limma	0.0244698	0.277644
1698	Q15345	Q15345	Q15345	Q15345	Con vs MC58	0.0199645	0.273477	6.45745	-1.80442	4.89537e-05	0.0131721	1	limma	0.286296				limma	4.89537e-05	0.0131721
1727	LIMK1	S298	LIMK1 S298	P53667	Con vs MC58	0.111347	0.537748	6.62078	-0.590663	0.0358272	0.346944	1	limma	0.664038	Williams Syndrome	C0175702	PAZOPANIB,GO-6976,CENISERTIB,TAE-684,BMS-345541,TCMDC-125758,249565797,DB12010,SB-220025,RG-1530,363894217,CHIR-99021,249565799,JNJ-7706621,249565831,DNDI1417467,DACTOLISIB,GW843682X,SORAFENIB,DB08912,TOZASERTIB,384403681,DOVITINIB,363894133,GEFITINIB,249565832,249565798,363894134,ILORASERTIB,ALISERTIB,KENPAULLONE,LAUROGUADINE,DASATINIB	limma	0.0358272	0.346944
1731	PDLIM1	S130	PDLIM1 S130	O00151	Con vs MC58	0.0199645	0.273477	6.59758	0.823222	0.0015897	0.0732486	1	limma	1.76935				limma	0.0015897	0.0732486
1732	SOS1	S1134	SOS1 S1134	Q07889	Con vs MC58	0.0481402	0.435922	6.739	-0.482635	0.0383885	0.358483	1	limma	0.715669	Noonan Syndrome, Noonan Syndrome 4	C0028326, C1853120	385612239,IL-6	limma	0.0383885	0.358483
1760	Q14451	Q14451	Q14451	Q14451	Con vs MC58	0.0199645	0.273477	6.7323	0.399381	0.0237085	0.273119	1	limma	1.31894				limma	0.0237085	0.273119
1771	PRKAR2A	S99	PRKAR2A S99	P13861	Con vs MC58	0.0199645	0.273477	6.56596	0.600365	0.0116897	0.192144	1	limma	1.5161				limma	0.0116897	0.192144
1793	Q12955-4	S1473	Q12955-4 S1473	Q12955-4	Con vs MC58	0.0373364	0.357879	6.69634	0.478967	0.0165014	0.230812	1	limma	1.39375				limma	0.0165014	0.230812
1828	RBL1	T369	RBL1 T369	P28749	Con vs MC58	0.111347	0.537748	6.48704	0.958531	0.00471279	0.125932	1	limma	1.94333				limma	0.00471279	0.125932
1830	RBL1	T369	RBL1 T369	P28749	Con vs MC58	0.17791	0.620542	6.57235	0.685221	0.027288	0.295384	1	limma	1.60795				limma	0.027288	0.295384
1834	MTDH	S568	MTDH S568	Q86UE4	Con vs MC58	0.0373364	0.357879	6.72209	0.522368	0.0377017	0.35684	1	limma	1.43631				limma	0.0377017	0.35684
[truncated: 357 more rows]

## Sheet: Adj. p-value <= 0.05
uids	Identifier	Sites	GeneSite	UniprotID	Comparison	Wilcox p-value	Adj. Wilcox p-value	AveExpr	Log2 Fold change	limma p-value	Adj. limma p-value	Shapiro-Wilk Normality Test p-value	Recommended_Test	Fold change	Diseases	UMLS	drug_names	Recommended statistical test	p-value	Adj. p-value
[truncated: 52 more rows]
