# Supplementary material for: The phosphoproteome of choroid plexus epithelial cells following infection with Neisseria meningitidis
Source: Front Cell Infect Microbiol. 2023 Mar 31;13:1113528. doi: 10.3389/fcimb.2023.1113528 (PMC10102474; doi:10.3389/fcimb.2023.1113528)
Supplement: Supplementary Table 2 — Statistical result of comparison Con vs MC58siaD. A summary of the statistical result of comparison Con vs MC58siaD showing all data and the results with a p-value ≤ 0.05 and an adjusted p-value ≤ 0.05 after statistical filtering of the data. [file Table_2.xlsx]

## Sheet: All data
uids	Identifier	Sites	GeneSite	UniprotID	Comparison	Wilcox p-value	Adj. Wilcox p-value	AveExpr	Log2 Fold change	limma p-value	Adj. limma p-value	Shapiro-Wilk Normality Test p-value	Recommended_Test	Fold change	Diseases	UMLS	drug_names	Recommended statistical test	p-value	Adj. p-value
2	ITGB4	T1530	ITGB4 T1530	P16144	Con vs MC58siaD	0.29627	0.583402	6.70107	-0.246078	0.214483	0.487014	0.301871	limma	0.843185	Adult junctional epidermolysis bullosa (disorder), Aplasia Cutis Congenita, EPIDERMOLYSIS BULLOSA, JUNCTIONAL, LOCALISATA VARIANT (disorder), Epidermolysis Bullosa Progressiva, Epidermolysis bullosa with pyloric atresia, Junctional Epidermolysis Bullosa	C0268374, C0282160, C2608084, C0079297, C1856934, C0079301	DB05122	limma	0.214483	0.487015
3	ITGB4	T1530	ITGB4 T1530	P16144	Con vs MC58siaD	0.834532	0.93229	6.70947	-0.0306085	0.850559	0.933582	0.880042	limma	0.979007	Adult junctional epidermolysis bullosa (disorder), Aplasia Cutis Congenita, EPIDERMOLYSIS BULLOSA, JUNCTIONAL, LOCALISATA VARIANT (disorder), Epidermolysis Bullosa Progressiva, Epidermolysis bullosa with pyloric atresia, Junctional Epidermolysis Bullosa	C0268374, C0282160, C2608084, C0079297, C1856934, C0079301	DB05122	limma	0.850559	0.933582
6	FAM171A1	S422	FAM171A1 S422	Q5VUB5	Con vs MC58siaD	0.0601028	0.278142	6.6898	-0.35354	0.0385403	0.186608	0.137435	limma	0.782662				limma	0.0385403	0.186608
7	SRCIN1	S339,S343	SRCIN1 S339,S343	Q9C0H9	Con vs MC58siaD	0.210075	0.500856	6.70181	0.225124	0.202255	0.471469	0.607194	limma	1.16888				limma	0.202255	0.471469
11	Q8NE71	Q8NE71	Q8NE71	Q8NE71	Con vs MC58siaD	0.143672	0.418895	6.71138	-0.332754	0.121282	0.364329	0.199737	limma	0.794019				limma	0.121282	0.364329
12	TRIP11	S1891	TRIP11 S1891	Q15643	Con vs MC58siaD	0.753298	0.931913	6.79847	0.0636414	0.738641	0.878025	0.467607	limma	1.0451	Achondrogenesis type 1A, Spondylometaphyseal dysplasia with dentinogenesis imperfecta	C0265273, C2745953		limma	0.738641	0.878025
13	MDC1	S453,T455	MDC1 S453,T455	Q14676	Con vs MC58siaD	0.210075	0.500856	6.71506	-0.280852	0.111467	0.347786	0.111756	limma	0.823105				limma	0.111467	0.347786
16	TOX4	S182	TOX4 S182	O94842	Con vs MC58siaD	0.143672	0.418895	6.7013	-0.302579	0.0515945	0.224198	0.186929	limma	0.810802				limma	0.0515945	0.224198
18	ABCF1	T108,S109	ABCF1 T108,S109	Q8NE71	Con vs MC58siaD	1	1	6.76499	-0.0421591	0.755509	0.886053	0.274391	limma	0.9712				limma	0.755509	0.886053
19	RBBP8NL	S645	RBBP8NL S645	Q8NC74	Con vs MC58siaD	0.0936926	0.347669	6.68398	0.23728	0.108171	0.342422	0.856056	limma	1.17877				limma	0.108171	0.342422
21	MED1	T1051	MED1 T1051	Q15648	Con vs MC58siaD	0.29627	0.583402	6.76667	-0.134287	0.341777	0.608343	0.961685	limma	0.91112				limma	0.341777	0.608343
22	UBE4B	S88,S101	UBE4B S88,S101	O95155	Con vs MC58siaD	0.143672	0.418895	6.71652	-0.095871	0.61855	0.81373	0.0540942	limma	0.935707				limma	0.61855	0.81373
24	EIF4G1	S1077	EIF4G1 S1077	Q04637	Con vs MC58siaD	0.0601028	0.278142	6.71632	0.687786	0.00811836	0.0698216	0.710929	limma	1.61081	PARKINSON DISEASE 18	C3280271	INSULIN	limma	0.00811836	0.0698216
25	O60716-3	T869	O60716-3 T869	O60716-3	Con vs MC58siaD	0.403395	0.659831	6.61789	0.15457	0.451208	0.699742	0.251436	limma	1.11309				limma	0.451208	0.699742
26	EXOC1	S501	EXOC1 S501	Q9NV70	Con vs MC58siaD	0.530869	0.750107	6.58326	0.33681	0.493673	0.728008	1	limma	1.26296				limma	0.493673	0.728008
27	IRS1	S270	IRS1 S270	P35568	Con vs MC58siaD	0.0946929	0.347669	6.65662	0.463706	0.114045	0.352716	1	limma	1.37908	Diabetes Mellitus, Experimental, Diabetes Mellitus, Non-Insulin-Dependent, Obesity	C0011853, C0011860, C0028754	GS-101,fluorouracil,GLIMEPIRIDE,DHEA,INOSITOL,ETHANOL,epirubicin,cyclophosphamide,DB08513	limma	0.114045	0.352716
30	VDAC2	S115	VDAC2 S115	P45880	Con vs MC58siaD	0.210075	0.500856	6.75817	0.369308	0.138599	0.39197	1	limma	1.29173				limma	0.138599	0.39197
31	VDAC2	S115	VDAC2 S115	P45880	Con vs MC58siaD	1	1	6.75488	-0.00313717	0.984629	0.993392	1	limma	0.997828				limma	0.984629	0.993392
32	VDAC1	S104	VDAC1 S104	P21796	Con vs MC58siaD	0.29627	0.583402	6.74975	0.331867	0.169442	0.435692	1	limma	1.25864				limma	0.169442	0.435692
33	VDAC1	S104	VDAC1 S104	P21796	Con vs MC58siaD	0.143672	0.418895	6.78388	0.208229	0.168438	0.434656	1	limma	1.15527				limma	0.168438	0.434656
34	PLEKHA2	S184	PLEKHA2 S184	Q9HB19	Con vs MC58siaD	0.0121858	0.123067	6.62389	-0.955647	7.04247e-05	0.0035372	1	limma	0.51561				limma	7.04247e-05	0.0035372
35	Q6ZV73	Q6ZV73	Q6ZV73	Q6ZV73	Con vs MC58siaD	0.403395	0.659831	6.72164	0.338232	0.244259	0.521611	1	limma	1.26421				limma	0.244259	0.521611
36	MKI67	S2466	MKI67 S2466	P46013	Con vs MC58siaD	0.530869	0.750107	6.7335	0.323432	0.236736	0.513892	1	limma	1.2513				limma	0.236736	0.513891
39	P08727	P08727	P08727	P08727	Con vs MC58siaD	0.29627	0.583402	6.51952	-0.36466	0.288812	0.560802	1	limma	0.776652				limma	0.288812	0.560802
50	PKP3	S314	PKP3 S314	Q9Y446	Con vs MC58siaD	0.0121858	0.123067	6.69084	-1.19243	1.06939e-05	0.00130056	1	limma	0.437565				limma	1.06939e-05	0.00130056
52	P08727	P08727	P08727	P08727	Con vs MC58siaD	0.29627	0.583402	6.5369	-0.450446	0.219333	0.493086	1	limma	0.731817				limma	0.219333	0.493086
54	LRRC8A	S217	LRRC8A S217	Q8IWT6	Con vs MC58siaD	0.401965	0.659831	6.64273	0.13308	0.592968	0.796169	1	limma	1.09663	Agammaglobulinemia	C0001768		limma	0.592968	0.796169
55	NUMA1	S395	NUMA1 S395	Q14980	Con vs MC58siaD	1	1	6.72455	-0.241878	0.500514	0.732777	1	limma	0.845644	Acute Promyelocytic Leukemia	C0023487	calcium channel blockers	limma	0.500513	0.732777
58	SQSTM1	T269	SQSTM1 T269	Q13501	Con vs MC58siaD	0.403395	0.659831	6.70465	0.338309	0.163462	0.427612	1	limma	1.26427	Amyotrophic Lateral Sclerosis, FRONTOTEMPORAL DEMENTIA AND/OR AMYOTROPHIC LATERAL SCLEROSIS 3, NEURODEGENERATION WITH ATAXIA, DYSTONIA, AND GAZE PALSY, CHILDHOOD-ONSET, NONAKA MYOPATHY, Osteitis Deformans, PAGET DISEASE OF BONE 3	C0002736, C4225326, C4310693, C1853926, C0029401, C4085252	IMX-942	limma	0.163462	0.427612
61	KRT6B	S44	KRT6B S44	P04259	Con vs MC58siaD	0.403395	0.659831	6.73686	-0.126758	0.491133	0.726338	1	limma	0.915887	PACHYONYCHIA CONGENITA 4	C3714949		limma	0.491133	0.726338
62	Q07866-4	S524	Q07866-4 S524	Q07866-4	Con vs MC58siaD	0.834532	0.93229	6.76231	-0.00789255	0.964346	0.983936	1	limma	0.994544				limma	0.964346	0.983936
63	JUNB	T255,S259	JUNB T255,S259	P17275	Con vs MC58siaD	0.0121858	0.123067	6.69714	-0.63971	0.000254837	0.00813533	1	limma	0.641842				limma	0.000254837	0.00813534
65	JUNB	S251,T255,S259	JUNB S251,T255,S259	P17275	Con vs MC58siaD	0.0121858	0.123067	6.71295	-0.577367	0.000498232	0.0116574	1	limma	0.670186				limma	0.000498232	0.0116574
67	TMEM230	S24	TMEM230 S24	Q96A57	Con vs MC58siaD	0.0121858	0.123067	6.77387	-0.423091	0.0118972	0.0898128	1	limma	0.745825				limma	0.0118972	0.0898128
68	LSR	S530	LSR S530	Q86X29	Con vs MC58siaD	0.676103	0.841944	6.68339	0.111897	0.495391	0.728008	1	limma	1.08065				limma	0.495391	0.728008
69	KRT8	S34	KRT8 S34	P05787	Con vs MC58siaD	0.676103	0.841944	6.71084	-0.136267	0.423307	0.679522	1	limma	0.90987	Breast Carcinoma, Cirrhosis, Familial	C0678222, C1861556	DB06245,DB00031,DB09130	limma	0.423307	0.679522
70	LSR	S530	LSR S530	Q86X29	Con vs MC58siaD	0.529619	0.750107	6.44715	-0.0679734	0.773608	0.897459	1	limma	0.953977				limma	0.773609	0.897459
71	AKAP13	S1507	AKAP13 S1507	Q12802	Con vs MC58siaD	0.0215717	0.164829	6.77669	-0.703868	0.00273835	0.0352061	1	limma	0.613924				limma	0.00273835	0.0352061
73	TJP2	S702	TJP2 S702	Q9UDY2	Con vs MC58siaD	0.676103	0.841944	6.73942	-0.0264868	0.885673	0.950162	1	limma	0.981808	Cholestasis, progressive familial intrahepatic 4, Hypercholanemia, Familial	C2931067, C1843139		limma	0.885673	0.950162
74	MTDH	S298	MTDH S298	Q86UE4	Con vs MC58siaD	0.0121858	0.123067	6.61218	-1.42621	0.000872162	0.0172918	1	limma	0.372107				limma	0.000872162	0.0172918
76	O00267	O00267	O00267	O00267	Con vs MC58siaD	1	1	6.46625	0.0182912	0.955072	0.978183	1	limma	1.01276				limma	0.955072	0.978183
79	PHF2	S539	PHF2 S539	O75151	Con vs MC58siaD	0.530869	0.750107	6.78179	-0.226404	0.142424	0.398398	1	limma	0.854763				limma	0.142424	0.398398
83	O43491	O43491	O43491	O43491	Con vs MC58siaD	0.530869	0.750107	6.67792	-0.275417	0.34085	0.607508	1	limma	0.826211				limma	0.340851	0.607508
86	EPB41L1	S378	EPB41L1 S378	Q9H4G0	Con vs MC58siaD	1	1	6.76148	-0.0683754	0.721783	0.869232	1	limma	0.953711	MENTAL RETARDATION, AUTOSOMAL DOMINANT 11	C3280285		limma	0.721784	0.869232
89	P05787	P05787	P05787	P05787	Con vs MC58siaD	0.0367139	0.21147	6.74573	-0.373228	0.0232781	0.135165	1	limma	0.772053	Breast Carcinoma, Cirrhosis, Familial	C0678222, C1861556	DB06245,DB00031,DB09130	limma	0.0232781	0.135165
91	FLNB	S2478	FLNB S2478	O75369	Con vs MC58siaD	0.29627	0.583402	6.65797	-0.283408	0.172053	0.439406	1	limma	0.821648	Atelosteogenesis, type 1, Atelosteogenesis Type 3, Boomerang dysplasia, Larsen syndrome, Larsen syndrome, dominant type, SPONDYLOCARPOTARSAL SYNOSTOSIS SYNDROME	C0265283, C3668942, C0432201, C0175778, C2931648, C1848934		limma	0.172053	0.439406
92	PGRMC1	S57	PGRMC1 S57	O00264	Con vs MC58siaD	1	1	6.67123	0.0935021	0.72149	0.869157	1	limma	1.06696				limma	0.72149	0.869157
94	Q06830	Q06830	Q06830	Q06830	Con vs MC58siaD	0.29627	0.583402	6.69322	0.24963	0.30261	0.574605	1	limma	1.1889				limma	0.30261	0.574605
95	ITGA3	S1042	ITGA3 S1042	P26006	Con vs MC58siaD	0.0367139	0.21147	6.66694	-0.413719	0.0329461	0.166264	1	limma	0.750686	INTERSTITIAL LUNG DISEASE, NEPHROTIC SYNDROME, AND EPIDERMOLYSIS BULLOSA, CONGENITAL	C3553636	252827506	limma	0.0329461	0.166264
99	P08727	P08727	P08727	P08727; P05783	Con vs MC58siaD	0.530869	0.750107	6.45411	0.456772	0.209515	0.481246	1	limma	1.37247				limma	0.209515	0.481246
102	YAP1	S367	YAP1 S367	P46937	Con vs MC58siaD	1	1	6.66433	0.0631361	0.682215	0.848714	1	limma	1.04473	COLOBOMA, OCULAR, WITH OR WITHOUT HEARING IMPAIRMENT, CLEFT LIP/PALATE, AND/OR MENTAL RETARDATION	C3805432		limma	0.682215	0.848714
103	P02768	P02768	P02768	P02768	Con vs MC58siaD	0.403395	0.659831	4.48168	-0.270022	0.406427	0.6679	1	limma	0.829307	Diabetic Nephropathy, Hyperthyroxinemia, Familial Dysalbuminemic, Hypoalbuminemia	C0011881, C0342185, C0239981	Sodium lauryl sulfate,Gadofosveset,RALTITREXED,Activated recombinant FVII-albumin fusion protein,Oxyphenbutazone,EPIGALOCATECHIN GALLATE,DB00493,PHENYLBUTAZONE,EPIGALLOCATECHIN,Iodipamide,[19F]-HALOPERIDOL,DIAZEPAM,DB00545,Gadobenate Dimeglumine,(-)-EPICATECHIN,ANTISERUM,DB12965,DB11359,DB06728,EVANS BLUE,PYROGALLOL,DB06713,AMODIAQUINE HYDROCHLORIDE,WARFARIN,DICLOFENAC,DB03255,Bismuth,DB13967,NAP…	limma	0.406427	0.6679
105	OGFR	S378	OGFR S378	Q9NZT2	Con vs MC58siaD	0.0367139	0.21147	6.75629	-0.285667	0.0707568	0.270589	1	limma	0.820362				limma	0.0707568	0.270589
108	MAF1	S75	MAF1 S75	Q9H063	Con vs MC58siaD	0.210075	0.500856	6.74091	0.275497	0.105673	0.337348	1	limma	1.21041				limma	0.105673	0.337348
109	RALGPS2	S422	RALGPS2 S422	Q86X27	Con vs MC58siaD	0.210075	0.500856	6.69277	-0.617989	0.0604128	0.247096	1	limma	0.651578				limma	0.0604128	0.247096
110	SEPTIN2	S218	SEPTIN2 S218	Q15019	Con vs MC58siaD	0.0946929	0.347669	6.52505	-1.34638	0.0158564	0.108998	1	limma	0.393277				limma	0.0158564	0.108998
111	SEPTIN2	S218	SEPTIN2 S218	Q15019	Con vs MC58siaD	1	1	6.64105	-0.405727	0.360194	0.628172	1	limma	0.754856				limma	0.360194	0.628171
112	ARHGAP5	S590	ARHGAP5 S590	Q13017	Con vs MC58siaD	0.0121858	0.123067	6.62151	-1.50163	0.000108794	0.00444788	1	limma	0.353155				limma	0.000108794	0.00444788
120	NEDD1	S516	NEDD1 S516	Q8NHV4	Con vs MC58siaD	0.345742	0.659831	6.73453	0.0784442	0.573557	0.783716	1	limma	1.05588				limma	0.573557	0.783716
121	GAPDH	S83	GAPDH S83	P04406	Con vs MC58siaD	0.29627	0.583402	6.69319	0.416457	0.220907	0.495331	1	limma	1.33465				limma	0.220907	0.495331
128	RMDN3	S46	RMDN3 S46	Q96TC7	Con vs MC58siaD	0.403395	0.659831	6.73712	0.0315568	0.824521	0.922748	1	limma	1.02211				limma	0.824521	0.922748
130	P46013	P46013	P46013	P46013	Con vs MC58siaD	0.0601028	0.278142	6.70673	0.545494	0.0299623	0.157502	1	limma	1.45952				limma	0.0299623	0.157502
131	CLASRP	S547	CLASRP S547	Q8N2M8	Con vs MC58siaD	0.0601028	0.278142	6.77107	0.296838	0.0482845	0.214744	1	limma	1.22845				limma	0.0482845	0.214744
135	P47736-4	S505	P47736-4 S505	P47736-4	Con vs MC58siaD	0.676103	0.841944	6.78294	0.00874703	0.950233	0.977024	1	limma	1.00608				limma	0.950233	0.977024
136	BAG3	S173	BAG3 S173	O95817	Con vs MC58siaD	0.0946929	0.347669	6.63012	-0.657151	0.00482824	0.0492899	1	limma	0.634129	CARDIOMYOPATHY, DILATED, 1HH, Myofibrillar Myopathy, Myopathy, Myofibrillar, Bag3-Related	C3151293, C2678065, C2751831		limma	0.00482824	0.0492899
139	SPEN	S727	SPEN S727	Q96T58	Con vs MC58siaD	0.753298	0.931913	6.64142	-0.135983	0.453438	0.700616	1	limma	0.910049				limma	0.453438	0.700616
141	SQSTM1	S272	SQSTM1 S272	Q13501	Con vs MC58siaD	0.0121858	0.123067	6.71378	-0.411502	0.00649344	0.0614593	1	limma	0.75184	Amyotrophic Lateral Sclerosis, FRONTOTEMPORAL DEMENTIA AND/OR AMYOTROPHIC LATERAL SCLEROSIS 3, NEURODEGENERATION WITH ATAXIA, DYSTONIA, AND GAZE PALSY, CHILDHOOD-ONSET, NONAKA MYOPATHY, Osteitis Deformans, PAGET DISEASE OF BONE 3	C0002736, C4225326, C4310693, C1853926, C0029401, C4085252	IMX-942	limma	0.00649344	0.0614593
143	Q9Y4A5	Q9Y4A5	Q9Y4A5	Q9Y4A5	Con vs MC58siaD	0.0121858	0.123067	6.52796	-2.04376	1.07028e-05	0.00130056	1	limma	0.24253	melanoma	C0025202		limma	1.07028e-05	0.00130056
144	PRPF38B	S529	PRPF38B S529	Q5VTL8	Con vs MC58siaD	0.0121858	0.123067	6.73555	0.678649	0.000640962	0.0141203	1	limma	1.60064				limma	0.000640962	0.0141203
145	ATP13A3	S817	ATP13A3 S817	Q9H7F0	Con vs MC58siaD	0.29627	0.583402	6.48111	-0.286139	0.314878	0.58481	1	limma	0.820094				limma	0.314878	0.58481
148	SLU7	S215	SLU7 S215	O95391	Con vs MC58siaD	0.530869	0.750107	6.71616	0.0293708	0.918843	0.965221	1	limma	1.02057				limma	0.918843	0.965221
149	TANC2	S1722	TANC2 S1722	Q9HCD6	Con vs MC58siaD	0.834532	0.93229	6.76008	-0.122735	0.523098	0.749529	1	limma	0.918445				limma	0.523098	0.749529
150	ZNF609	S576	ZNF609 S576	O15014	Con vs MC58siaD	0.210075	0.500856	6.75361	-0.299617	0.0651525	0.259371	1	limma	0.812468				limma	0.0651525	0.259371
151	Q86YS7-3	S659	Q86YS7-3 S659	Q86YS7-3	Con vs MC58siaD	0.403395	0.659831	6.68148	-0.260842	0.440681	0.691489	1	limma	0.834601				limma	0.440681	0.691489
152	GTSE1	S575	GTSE1 S575	Q9NYZ3	Con vs MC58siaD	0.834532	0.93229	6.63063	-0.0769876	0.766951	0.892526	1	limma	0.948035				limma	0.766951	0.892526
153	RIPOR1	S22	RIPOR1 S22	Q6ZS17	Con vs MC58siaD	0.530869	0.750107	6.69407	0.167065	0.307957	0.577439	1	limma	1.12277				limma	0.307957	0.577439
163	Q7KZI7-9	S486	Q7KZI7-9 S486	Q7KZI7-9	Con vs MC58siaD	0.0946929	0.347669	6.6734	0.354323	0.0298945	0.1575	1	limma	1.27839				limma	0.0298945	0.1575
169	RGL2	S409	RGL2 S409	O15211	Con vs MC58siaD	0.143672	0.418895	6.73216	0.225734	0.199123	0.467728	1	limma	1.16937				limma	0.199123	0.467728
174	KAT7	S50	KAT7 S50	O95251	Con vs MC58siaD	0.0121858	0.123067	6.47389	-1.71566	3.82814e-05	0.0023259	1	limma	0.304464				limma	3.82814e-05	0.0023259
177	AFDN	S246	AFDN S246	P55196	Con vs MC58siaD	0.29627	0.583402	6.69	-0.129805	0.406556	0.6679	1	limma	0.913955				limma	0.406556	0.6679
179	TOR1AIP1	S143	TOR1AIP1 S143	Q5JTV8	Con vs MC58siaD	0.29627	0.583402	6.64297	0.319582	0.167616	0.433362	1	limma	1.24797	MYOPATHY, AUTOSOMAL RECESSIVE, WITH RIGID SPINE AND DISTAL JOINT CONTRACTURES	C4310731		limma	0.167616	0.433362
181	TPX2	S738	TPX2 S738	Q9ULW0	Con vs MC58siaD	0.210075	0.500856	6.70713	0.419516	0.0460332	0.208172	1	limma	1.33748				limma	0.0460332	0.208172
182	Q8NC51	S394	Q8NC51 S394	Q8NC51; Q8NC51-3	Con vs MC58siaD	0.210075	0.500856	6.76869	-0.133404	0.327634	0.596278	1	limma	0.911678				limma	0.327634	0.596279
184	P06753-2	P06753-2	P06753-2	P06753-2	Con vs MC58siaD	0.530869	0.750107	6.6716	-0.234881	0.304416	0.575829	1	limma	0.849755				limma	0.304416	0.575829
187	SORBS3	S530	SORBS3 S530	O60504	Con vs MC58siaD	0.676103	0.841944	6.67182	0.0682205	0.641863	0.825119	1	limma	1.04842				limma	0.641863	0.825119
190	PHRF1	S915	PHRF1 S915	Q9P1Y6	Con vs MC58siaD	0.403395	0.659831	6.73847	0.0772255	0.531019	0.754849	1	limma	1.05499				limma	0.531019	0.754849
191	NDRG3	T329,S331	NDRG3 T329,S331	Q9UGV2	Con vs MC58siaD	0.834532	0.93229	6.6151	-0.438453	0.244149	0.521611	1	limma	0.737926				limma	0.244149	0.521611
192	ATRX	S1527	ATRX S1527	P46100	Con vs MC58siaD	0.530869	0.750107	6.75406	0.261356	0.228312	0.50178	1	limma	1.1986	ALPHA-THALASSEMIA/MENTAL RETARDATION SYNDROME, NONDELETION TYPE, X-LINKED, Alpha-Thalassemia Myelodysplasia Syndrome, Juberg-Marsidi syndrome	C1845055, C0585216, C0796003	Gemcitabine,Radiotherapy,AZ20,PROCARBAZINE,Irinotecan,Topotecan,Doxorubicin,E7449,LOMUSTINE,VE-821,TEMOZOLOMIDE,VINCRISTINE	limma	0.228312	0.50178
196	P42167	S159,T160	P42167 S159,T160	P42167; P42166	Con vs MC58siaD	0.0946929	0.347669	6.70828	0.277073	0.0835141	0.296552	1	limma	1.21173				limma	0.0835141	0.296552
197	P35221	P35221	P35221	P35221	Con vs MC58siaD	0.676103	0.841944	6.64309	-0.0693745	0.776544	0.898968	1	limma	0.953051	Macular Dystrophy, Butterfly-Shaped Pigmentary, 2	C1837029		limma	0.776544	0.898968
199	CTNNA1	S655,T658	CTNNA1 S655,T658	P35221	Con vs MC58siaD	0.834532	0.93229	6.70727	0.0397667	0.785351	0.903195	1	limma	1.02795	Macular Dystrophy, Butterfly-Shaped Pigmentary, 2	C1837029		limma	0.785351	0.903195
200	SRRT	S493	SRRT S493	Q9BXP5	Con vs MC58siaD	0.29627	0.583402	6.67803	0.201323	0.214931	0.487737	1	limma	1.14975				limma	0.214931	0.487737
201	P02545-2	P02545-2	P02545-2	P02545-2; P02545	Con vs MC58siaD	0.143672	0.418895	6.57664	-0.498605	0.12096	0.363943	1	limma	0.707791				limma	0.12096	0.363943
202	FBRSL1	T1020	FBRSL1 T1020	Q9HCM7	Con vs MC58siaD	0.0215717	0.164829	6.67466	0.623447	0.00406917	0.0440111	1	limma	1.54055				limma	0.00406917	0.0440111
203	DIP2B	T283	DIP2B T283	Q9P265	Con vs MC58siaD	0.676103	0.841944	6.70871	0.227761	0.453208	0.700548	1	limma	1.17102	Mental Retardation, Fra12a Type	C1969893		limma	0.453208	0.700548
204	P02545-2	S390	P02545-2 S390	P02545-2; P02545	Con vs MC58siaD	0.834532	0.93229	6.6401	0.01053	0.955525	0.978381	1	limma	1.00733				limma	0.955526	0.978381
206	RBM15B	S562	RBM15B S562	Q8NDT2	Con vs MC58siaD	0.0121858	0.123067	6.61112	-1.21088	6.45684e-05	0.00337818	1	limma	0.432006				limma	6.45684e-05	0.00337818
207	PPP1R2	S121,S122	PPP1R2 S121,S122	P41236	Con vs MC58siaD	0.676103	0.841944	6.67099	-0.168353	0.469077	0.709543	1	limma	0.889858				limma	0.469077	0.709543
210	CLMN	S921	CLMN S921	Q96JQ2	Con vs MC58siaD	0.403395	0.659831	6.21917	-0.294973	0.528511	0.753558	1	limma	0.815088				limma	0.528511	0.753558
211	TRIM28	S752	TRIM28 S752	Q13263	Con vs MC58siaD	0.834532	0.93229	6.82488	0.0159646	0.909724	0.960133	1	limma	1.01113	Nephroblastoma	C0027708		limma	0.909724	0.960133
213	PWP1	S50	PWP1 S50	Q13610	Con vs MC58siaD	0.834532	0.93229	6.69558	-0.0475858	0.736487	0.877403	1	limma	0.967554				limma	0.736487	0.877403
214	P41236	P41236	P41236	P41236	Con vs MC58siaD	0.210075	0.500856	6.7489	-0.335622	0.184682	0.452045	1	limma	0.792443				limma	0.184682	0.452045
215	BAG6	S1117	BAG6 S1117	P46379	Con vs MC58siaD	0.0946929	0.347669	6.6776	0.492996	0.0256811	0.14246	1	limma	1.40736				limma	0.0256811	0.14246
217	P06703	P06703	P06703	P06703	Con vs MC58siaD	0.403395	0.659831	6.60331	0.046	0.885551	0.950162	1	limma	1.0324				limma	0.885551	0.950162
218	Q96IF1	Q96IF1	Q96IF1	Q96IF1	Con vs MC58siaD	0.834532	0.93229	6.7772	0.0732323	0.699913	0.857701	1	limma	1.05207				limma	0.699913	0.857701
222	P67936	P67936	P67936	P67936	Con vs MC58siaD	0.210075	0.500856	6.64204	-0.278931	0.245169	0.522075	1	limma	0.824202				limma	0.245169	0.522075
224	PPP1R2	S121,S122	PPP1R2 S121,S122	P41236	Con vs MC58siaD	0.0601028	0.278142	6.70092	-0.186678	0.176123	0.443189	1	limma	0.878627				limma	0.176123	0.443189
225	FOXK1	S213,S223	FOXK1 S213,S223	P85037	Con vs MC58siaD	0.210075	0.500856	6.61482	-0.605057	0.121729	0.364581	1	limma	0.657445				limma	0.121729	0.364581
226	RHPN1	S24	RHPN1 S24	Q8TCX5	Con vs MC58siaD	0.676103	0.841944	6.72342	-0.101783	0.504364	0.736696	1	limma	0.931881				limma	0.504364	0.736696
227	ATXN2L	S559	ATXN2L S559	Q8WWM7	Con vs MC58siaD	0.210075	0.500856	6.62636	-0.211243	0.296084	0.570047	1	limma	0.863793				limma	0.296084	0.570047
228	KIAA1143	S50	KIAA1143 S50	Q96AT1	Con vs MC58siaD	0.530869	0.750107	6.73104	0.117589	0.613179	0.808486	1	limma	1.08492				limma	0.613179	0.808486
229	PTK2	S910	PTK2 S910	Q05397	Con vs MC58siaD	0.0936926	0.347669	6.68679	-0.289833	0.0874099	0.30226	1	limma	0.817997	Glioblastoma Multiforme, Liver carcinoma	C1621958, C2239176	DNDI1417467,SNS-314,CHEMBL1084546,RG-1530,BI-853520,PF-562271,PF-04554878,GW843682X,CHEMBL3544967,1,2,4-triazolo[1,5a]pyridine derivative 1,PD-0166285,328083484,252827400,DB12010,PMA,AZD-1775,PF-562271,DB06423,GSK-2256098,PF-4554878,CHEMBL3544933,CHEMBL3545051,MLN-8054,TPKI-48,CHEMBL3137331,PF00562271,ENTRECTINIB,HESPERADIN,VS-4718,CEP-37440,328083483,TAMATINIB,N/A,DB07460,PAZOPANIB,ALISERTIB,DB0…	limma	0.0874099	0.30226
230	ZBTB21	S1003	ZBTB21 S1003	Q9ULJ3	Con vs MC58siaD	0.0121858	0.123067	6.79184	-0.361526	0.0212406	0.129009	1	limma	0.778341				limma	0.0212406	0.129009
231	TASOR	S979	TASOR S979	Q9UK61	Con vs MC58siaD	0.0215717	0.164829	6.76162	0.405921	0.0071153	0.0644311	1	limma	1.32493				limma	0.0071153	0.0644311
232	LEO1	S162,S171	LEO1 S162,S171	Q8WVC0	Con vs MC58siaD	0.0946929	0.347669	6.70368	0.643952	0.0497181	0.218794	1	limma	1.5626				limma	0.0497181	0.218795
233	TEX10	T29	TEX10 T29	Q9NXF1	Con vs MC58siaD	0.29627	0.583402	6.72398	0.257399	0.284015	0.557521	1	limma	1.19532				limma	0.284015	0.557521
238	CDK17	S165	CDK17 S165	Q00537	Con vs MC58siaD	0.530869	0.750107	6.71656	-0.0434683	0.796764	0.909529	1	limma	0.970319				limma	0.796764	0.909529
239	TJP2	S966	TJP2 S966	Q9UDY2	Con vs MC58siaD	1	1	6.756	-0.172188	0.389394	0.653974	1	limma	0.887496	Cholestasis, progressive familial intrahepatic 4, Hypercholanemia, Familial	C2931067, C1843139		limma	0.389394	0.653974
241	TOP2B	S1236	TOP2B S1236	Q02880	Con vs MC58siaD	0.0367139	0.21147	6.65512	0.563644	0.0294564	0.156726	1	limma	1.478				limma	0.0294564	0.156726
244	CCDC86	S91	CCDC86 S91	Q9H6F5	Con vs MC58siaD	0.676103	0.841944	6.68182	0.165017	0.400406	0.663792	1	limma	1.12118				limma	0.400406	0.663792
245	P02545-2	S390,S392	P02545-2 S390,S392	P02545-2; P02545	Con vs MC58siaD	0.0946929	0.347669	6.61729	0.465863	0.0491244	0.217581	1	limma	1.38114				limma	0.0491244	0.217581
246	NDRG2	T330,S332	NDRG2 T330,S332	Q9UN36	Con vs MC58siaD	0.210075	0.500856	6.35002	-0.227542	0.425376	0.681252	1	limma	0.854089				limma	0.425376	0.681252
247	NDRG2	S332	NDRG2 S332	Q9UN36	Con vs MC58siaD	0.530869	0.750107	6.66637	0.115922	0.516361	0.745337	1	limma	1.08367				limma	0.516361	0.745337
250	Q8WWI1-3	T714	Q8WWI1-3 T714	Q8WWI1-3	Con vs MC58siaD	0.0121858	0.123067	6.7226	0.709046	0.000934983	0.018062	1	limma	1.63472				limma	0.000934983	0.018062
251	O75494-3	S131,S133	O75494-3 S131,S133	O75494-3	Con vs MC58siaD	0.403395	0.659831	6.52339	-0.161612	0.582902	0.790706	1	limma	0.894026				limma	0.582902	0.790706
252	ANXA2	S26	ANXA2 S26	P07355	Con vs MC58siaD	0.0601028	0.278142	6.70494	-0.430237	0.0959459	0.321842	1	limma	0.74214				limma	0.0959459	0.321842
254	TRIM28	S473	TRIM28 S473	Q13263	Con vs MC58siaD	0.0121858	0.123067	6.53552	-1.64178	1.24225e-05	0.00137633	1	limma	0.32046	Nephroblastoma	C0027708		limma	1.24224e-05	0.00137634
255	Q7Z460	Q7Z460	Q7Z460	Q7Z460; Q7Z460-3	Con vs MC58siaD	0.0367139	0.21147	6.73763	0.383665	0.0391632	0.188414	1	limma	1.30465				limma	0.0391632	0.188414
257	FCHO2	S488	FCHO2 S488	Q0JRZ9	Con vs MC58siaD	0.143672	0.418895	6.68523	-0.297565	0.0792443	0.290237	1	limma	0.813625				limma	0.0792444	0.290237
258	Q96N67	Q96N67	Q96N67	Q96N67	Con vs MC58siaD	0.210075	0.500856	6.61686	-0.435368	0.111805	0.347786	1	limma	0.739505	EPILEPTIC ENCEPHALOPATHY, EARLY INFANTILE, 23	C4014492		limma	0.111805	0.347786
259	L3MBTL3	S608	L3MBTL3 S608	Q96JM7	Con vs MC58siaD	0.29627	0.583402	6.73088	0.235644	0.173185	0.439699	1	limma	1.17743				limma	0.173185	0.439699
260	DOCK7	S896,S900	DOCK7 S896,S900	Q96N67	Con vs MC58siaD	0.0121858	0.123067	6.28645	0.401774	0.201558	0.470428	1	limma	1.32113	EPILEPTIC ENCEPHALOPATHY, EARLY INFANTILE, 23	C4014492		limma	0.201559	0.470428
264	NDRG1	S364,T366	NDRG1 S364,T366	Q92597	Con vs MC58siaD	0.143672	0.418895	6.76314	-0.517679	0.0476774	0.213303	1	limma	0.698495	CHARCOT-MARIE-TOOTH DISEASE, TYPE 4D	C1832334		limma	0.0476774	0.213303
265	O75122	O75122	O75122	O75122	Con vs MC58siaD	0.676103	0.841944	6.77857	0.0731716	0.622259	0.816249	1	limma	1.05203				limma	0.622259	0.816249
270	KANSL1	S249	KANSL1 S249	Q7Z3B3	Con vs MC58siaD	0.0601028	0.278142	6.74875	-0.332406	0.0283197	0.153056	1	limma	0.794211	Chromosome 17q21.31 Deletion Syndrome	C1864871		limma	0.0283197	0.153056
271	NFATC2	S856	NFATC2 S856	Q13469	Con vs MC58siaD	0.0367139	0.21147	6.70308	0.390405	0.0342849	0.1716	1	limma	1.31076				limma	0.0342849	0.1716
272	RBBP8NL	S196	RBBP8NL S196	Q8NC74	Con vs MC58siaD	1	1	6.73142	0.029455	0.833232	0.927588	1	limma	1.02063				limma	0.833232	0.927588
274	Q9BQ52	Q9BQ52	Q9BQ52	Q9BQ52	Con vs MC58siaD	0.530869	0.750107	6.65726	-0.287392	0.219188	0.493086	1	limma	0.819382	COMBINED OXIDATIVE PHOSPHORYLATION DEFICIENCY 17, Prostate cancer, familial	C3809526, C2931456		limma	0.219188	0.493086
275	FOSL2	S200	FOSL2 S200	P15408	Con vs MC58siaD	0.143672	0.418895	6.73007	-0.305448	0.0844865	0.298072	1	limma	0.809191				limma	0.0844865	0.298072
276	ZNF687	T377	ZNF687 T377	Q8N1G0	Con vs MC58siaD	0.0121858	0.123067	6.6975	-0.511338	0.00314772	0.0376557	1	limma	0.701572				limma	0.00314772	0.0376557
277	LIMA1	S604	LIMA1 S604	Q9UHB6	Con vs MC58siaD	0.530869	0.750107	6.68777	0.309613	0.357252	0.625066	1	limma	1.23938				limma	0.357252	0.625066
279	LARP7	S261	LARP7 S261	Q4G0J3	Con vs MC58siaD	0.403395	0.659831	6.64899	-0.258966	0.210511	0.482619	1	limma	0.835686	Microcephalic primordial dwarfism Alazami type	C3554439		limma	0.210511	0.482619
280	LARP7	S261	LARP7 S261	Q4G0J3	Con vs MC58siaD	0.0601028	0.278142	6.75615	-0.364245	0.0307012	0.159657	1	limma	0.776875	Microcephalic primordial dwarfism Alazami type	C3554439		limma	0.0307012	0.159657
282	AHNAK	S2397	AHNAK S2397	Q09666	Con vs MC58siaD	1	1	6.67938	-0.0631659	0.845253	0.930199	1	limma	0.957161				limma	0.845253	0.930199
283	SSH3	S602	SSH3 S602	Q8TE77	Con vs MC58siaD	0.0367139	0.21147	6.68442	0.343635	0.0883472	0.304208	1	limma	1.26895				limma	0.0883471	0.304208
284	MTCL1	S1791	MTCL1 S1791	Q9Y4B5	Con vs MC58siaD	0.0946929	0.347669	6.59318	-0.53138	0.0492499	0.217581	1	limma	0.691892				limma	0.0492499	0.217581
285	P05787	P05787	P05787	P05787	Con vs MC58siaD	0.530869	0.750107	6.64573	0.131244	0.662441	0.837206	1	limma	1.09524	Breast Carcinoma, Cirrhosis, Familial	C0678222, C1861556	DB06245,DB00031,DB09130	limma	0.66244	0.837206
286	ADD1	S358	ADD1 S358	P35611	Con vs MC58siaD	1	1	6.72319	-0.0734614	0.716267	0.866686	1	limma	0.950355				limma	0.716267	0.866686
289	SRRM2	S952,S954	SRRM2 S952,S954	Q9UQ35	Con vs MC58siaD	0.834532	0.93229	6.6539	0.0946422	0.561746	0.776264	1	limma	1.0678				limma	0.561746	0.776264
290	TJP2	S170	TJP2 S170	Q9UDY2	Con vs MC58siaD	0.834532	0.93229	6.72673	-0.0131222	0.932057	0.972593	1	limma	0.990946	Cholestasis, progressive familial intrahepatic 4, Hypercholanemia, Familial	C2931067, C1843139		limma	0.932057	0.972593
291	PELP1	S477,S481	PELP1 S477,S481	Q8IZL8	Con vs MC58siaD	0.463344	0.750107	6.564	0.382338	0.481423	0.718306	1	limma	1.30345				limma	0.481424	0.718306
292	LIMA1	S132	LIMA1 S132	Q9UHB6	Con vs MC58siaD	0.143672	0.418895	6.73188	-0.397457	0.0602339	0.2469	1	limma	0.759195				limma	0.0602339	0.2469
293	TJP2	S170,S174	TJP2 S170,S174	Q9UDY2	Con vs MC58siaD	0.403395	0.659831	6.6896	0.30177	0.283787	0.557364	1	limma	1.23266	Cholestasis, progressive familial intrahepatic 4, Hypercholanemia, Familial	C2931067, C1843139		limma	0.283787	0.557364
294	HRH1	S380	HRH1 S380	P35367	Con vs MC58siaD	0.210075	0.500856	6.79843	-0.259167	0.279061	0.553681	1	limma	0.83557				limma	0.279061	0.553681
300	LRCH3	S352	LRCH3 S352	Q96II8	Con vs MC58siaD	0.0121858	0.123067	6.71076	0.477235	0.0065303	0.0616531	1	limma	1.39207				limma	0.0065303	0.0616531
301	NDRG1	T328	NDRG1 T328	Q92597	Con vs MC58siaD	0.834532	0.93229	6.6903	0.121028	0.57097	0.781919	1	limma	1.08751	CHARCOT-MARIE-TOOTH DISEASE, TYPE 4D	C1832334		limma	0.57097	0.781919
303	NDRG1	T328,S330	NDRG1 T328,S330	Q92597	Con vs MC58siaD	0.676103	0.841944	6.70694	0.0654446	0.662037	0.837158	1	limma	1.04641	CHARCOT-MARIE-TOOTH DISEASE, TYPE 4D	C1832334		limma	0.662037	0.837158
305	NDRG1	T328,S330,S342	NDRG1 T328,S330,S342	Q92597	Con vs MC58siaD	0.403395	0.659831	6.72188	0.137562	0.404629	0.667355	1	limma	1.10004	CHARCOT-MARIE-TOOTH DISEASE, TYPE 4D	C1832334		limma	0.404629	0.667355
308	Q13796	Q13796	Q13796	Q13796	Con vs MC58siaD	0.403395	0.659831	6.69263	-0.373078	0.18879	0.45705	1	limma	0.772133				limma	0.18879	0.457051
309	O60716-3	S320	O60716-3 S320	O60716-3	Con vs MC58siaD	0.0601028	0.278142	6.7117	-0.298305	0.0560637	0.237675	1	limma	0.813207				limma	0.0560637	0.237675
310	TP53BP1	S222	TP53BP1 S222	Q12888	Con vs MC58siaD	0.676103	0.841944	6.745	0.0398629	0.851635	0.933585	1	limma	1.02802				limma	0.851635	0.933585
311	DDB2	S26	DDB2 S26	Q92466	Con vs MC58siaD	0.29627	0.583402	6.73095	-0.282233	0.178162	0.445844	1	limma	0.822317	XERODERMA PIGMENTOSUM, COMPLEMENTATION GROUP E	C1848411		limma	0.178162	0.445844
312	PRPF4B	S366,S368	PRPF4B S366,S368	Q13523	Con vs MC58siaD	1	1	6.7275	0.0831983	0.692041	0.854652	1	limma	1.05936				limma	0.692041	0.854652
313	TASOR2	S2037	TASOR2 S2037	Q5VWN6	Con vs MC58siaD	0.834532	0.93229	6.67477	-0.0610969	0.748397	0.884198	1	limma	0.958535				limma	0.748397	0.884198
314	PPFIBP2	S387	PPFIBP2 S387	Q8ND30	Con vs MC58siaD	0.210075	0.500856	6.69193	0.237141	0.141505	0.397256	1	limma	1.17865				limma	0.141505	0.397256
318	SPEN	S190	SPEN S190	Q96T58	Con vs MC58siaD	0.249153	0.583402	6.74946	-0.222166	0.211055	0.482666	1	limma	0.857278				limma	0.211055	0.482666
319	SRRM2	S534,S536	SRRM2 S534,S536	Q9UQ35	Con vs MC58siaD	0.834532	0.93229	6.36797	0.0965727	0.78071	0.900507	1	limma	1.06923				limma	0.78071	0.900507
320	SCRIB	S1475	SCRIB S1475	Q14160	Con vs MC58siaD	0.403395	0.659831	6.66966	-0.264906	0.15962	0.421648	1	limma	0.832253				limma	0.15962	0.421648
321	GAPVD1	S902	GAPVD1 S902	Q14C86	Con vs MC58siaD	0.676103	0.841944	6.67973	0.216009	0.250044	0.52798	1	limma	1.16152				limma	0.250044	0.52798
322	ARHGAP21	S1861	ARHGAP21 S1861	Q5T5U3	Con vs MC58siaD	0.403395	0.659831	6.6973	-0.164537	0.416839	0.676241	1	limma	0.892215				limma	0.416839	0.676241
325	FAF1	S582	FAF1 S582	Q9UNN5	Con vs MC58siaD	0.143672	0.418895	6.71189	-0.278188	0.128647	0.375295	1	limma	0.824626				limma	0.128647	0.375296
326	SF1	S80,S82	SF1 S80,S82	Q15637	Con vs MC58siaD	0.530869	0.750107	6.77367	0.0856212	0.664472	0.839111	1	limma	1.06114				limma	0.664472	0.839111
327	Q8WWI1-3	S1089	Q8WWI1-3 S1089	Q8WWI1-3	Con vs MC58siaD	0.834532	0.93229	6.76704	-0.0511439	0.753455	0.885157	1	limma	0.965171				limma	0.753455	0.885157
328	RPL18A	S71	RPL18A S71	Q02543	Con vs MC58siaD	0.834532	0.93229	6.73097	0.126194	0.666197	0.839631	1	limma	1.09141				limma	0.666196	0.839631
329	PLEKHA6	S472,S476	PLEKHA6 S472,S476	Q9Y2H5	Con vs MC58siaD	0.0601028	0.278142	6.65911	0.526368	0.0135979	0.0982912	1	limma	1.4403				limma	0.0135979	0.0982912
332	TMCC1	S382	TMCC1 S382	O94876	Con vs MC58siaD	0.29627	0.583402	6.71908	-0.339464	0.272612	0.548286	1	limma	0.790335				limma	0.272612	0.548286
343	AP3B1	S276	AP3B1 S276	O00203	Con vs MC58siaD	0.0367139	0.21147	6.77218	0.25431	0.0837363	0.296637	1	limma	1.19277	Hermanski-Pudlak Syndrome, HERMANSKY-PUDLAK SYNDROME 2	C0079504, C1842362		limma	0.0837363	0.296637
344	CLSPN	S1289	CLSPN S1289	Q9HAW4	Con vs MC58siaD	0.210075	0.500856	6.67664	0.595445	0.0473842	0.212495	1	limma	1.51094				limma	0.0473842	0.212495
345	DDB2	S26	DDB2 S26	Q92466	Con vs MC58siaD	0.0946929	0.347669	6.78956	0.41098	0.0456738	0.207044	1	limma	1.32959	XERODERMA PIGMENTOSUM, COMPLEMENTATION GROUP E	C1848411		limma	0.0456738	0.207044
346	TAGLN2	S163	TAGLN2 S163	P37802	Con vs MC58siaD	0.0121858	0.123067	6.74783	-0.680205	0.00237713	0.0323863	1	limma	0.624077				limma	0.00237713	0.0323863
348	EIF5B	S214	EIF5B S214	O60841	Con vs MC58siaD	0.530869	0.750107	6.67342	-0.0174877	0.96582	0.984907	1	limma	0.987952				limma	0.96582	0.984907
350	GRK2	S670	GRK2 S670	P25098	Con vs MC58siaD	0.0367139	0.21147	6.6784	-0.842942	0.0255672	0.142262	1	limma	0.557506	Congestive heart failure, Heart failure	C0018802, C0018801	US9493490, L,405560387,249565822,US9493490, E,US9493490, C,DB00171,249565823,BDBM50173306,252166647,US9493490, D	limma	0.0255672	0.142262
352	TNFAIP3	S729	TNFAIP3 S729	P21580	Con vs MC58siaD	0.0121858	0.123067	5.96705	-3.90471	9.43895e-09	1.77783e-05	1	limma	0.0667677	AUTOINFLAMMATORY SYNDROME, FAMILIAL, BEHCET-LIKE, Lupus Erythematosus, Systemic, Psoriasis, Rheumatoid Arthritis	C4225218, C0024141, C0033860, C0003873	Tumor necrosis factor alpha (TNF-alpha) inhibitors,ustekinumab,methotrexate	limma	9.43895e-09	1.77783e-05
353	CIT	S1993	CIT S1993	O14578	Con vs MC58siaD	0.143672	0.418895	6.66862	0.161627	0.41107	0.672968	1	limma	1.11855	MICROCEPHALY 17, PRIMARY, AUTOSOMAL RECESSIVE	C4310723	DB12010	limma	0.41107	0.672968
355	Q8IYS0	Q8IYS0	Q8IYS0	Q8IYS0	Con vs MC58siaD	0.403395	0.659831	6.75029	0.251691	0.283752	0.557364	1	limma	1.1906				limma	0.283752	0.557364
358	Q71U36	Q71U36	Q71U36	Q71U36	Con vs MC58siaD	0.403395	0.659831	6.62013	-0.216583	0.303395	0.574605	1	limma	0.860602	Lissencephaly 3	C1969029	MEBENDAZOLE,CHEMBL2108628,CHEMBL492399,CHEMBL378544,CURCUMIN,ZAMPANOLIDE,VINORELBINE BASE,NSC-753575,COMBRETASTATIN A4,CHEMBL1743082,LARGAZOLE,NSC-751382,VINBLASTINE,COLCHICINE,CHEMBL2105643,CHEMBL1201748,DB03010,MAYTANSINOL,DB00643,CHEMBL107,DB15534,DB11638,10,11-DIHYDROEPOTHILONE D,CHEMBL289351,DB07574,DB12695,CHEMBL1683544,NSC-753582,NOCODAZOLE,CHEMBL1201752,CHEMBL428647,CHEMBL538943,DB00570,D…	limma	0.303395	0.574605
360	SMG1	S3570	SMG1 S3570	Q96Q15	Con vs MC58siaD	0.29627	0.583402	6.77839	-0.227108	0.235543	0.513041	1	limma	0.854346				limma	0.235543	0.513041
361	GTF2I	S674	GTF2I S674	P78347	Con vs MC58siaD	0.676103	0.841944	6.65212	0.167149	0.628261	0.818765	1	limma	1.12284	Williams Syndrome	C0175702		limma	0.628261	0.818765
365	KATNA1	S170	KATNA1 S170	O75449	Con vs MC58siaD	0.676103	0.841944	6.65187	0.267519	0.562932	0.776553	1	limma	1.20374				limma	0.562932	0.776553
366	P02545-2	S458	P02545-2 S458	P02545-2; P02545	Con vs MC58siaD	1	1	6.76077	-0.171769	0.510516	0.741656	1	limma	0.887753				limma	0.510516	0.741656
367	ATF7IP	S113	ATF7IP S113	Q6VMQ6	Con vs MC58siaD	0.834532	0.93229	6.75472	0.117402	0.628009	0.818765	1	limma	1.08478				limma	0.628009	0.818765
372	ZNF609	S491	ZNF609 S491	O15014	Con vs MC58siaD	1	1	6.77064	-0.0144514	0.930937	0.97217	1	limma	0.990033				limma	0.930937	0.97217
379	ZNF609	S491	ZNF609 S491	O15014	Con vs MC58siaD	0.0946929	0.347669	6.7924	0.429192	0.049297	0.217581	1	limma	1.34648				limma	0.049297	0.217581
380	TOPBP1	S888	TOPBP1 S888	Q92547	Con vs MC58siaD	0.403395	0.659831	6.72655	0.174969	0.379141	0.645088	1	limma	1.12894				limma	0.379141	0.645088
386	P34932	P34932	P34932	P34932	Con vs MC58siaD	0.29627	0.583402	6.73016	-0.218168	0.154972	0.415501	1	limma	0.859656				limma	0.154972	0.4155
387	FLII	S856	FLII S856	Q13045	Con vs MC58siaD	1	1	6.77049	-0.0214798	0.894585	0.953428	1	limma	0.985222				limma	0.894585	0.953428
388	PEX19	S147	PEX19 S147	P40855	Con vs MC58siaD	0.530869	0.750107	6.74653	-0.110029	0.576354	0.785502	1	limma	0.92657	PEROXISOME BIOGENESIS DISORDER 12A (ZELLWEGER), Zellweger Syndrome	C3554002, C0043459		limma	0.576354	0.785502
391	TLE3	T328	TLE3 T328	Q04726	Con vs MC58siaD	0.676103	0.841944	6.67409	0.131367	0.513476	0.74309	1	limma	1.09533				limma	0.513476	0.74309
396	SMARCC1	S310	SMARCC1 S310	Q92922	Con vs MC58siaD	1	1	6.68256	-0.0156669	0.94193	0.977024	1	limma	0.989199				limma	0.94193	0.977024
398	P02768	P02768	P02768	P02768	Con vs MC58siaD	0.834532	0.93229	5.39008	0.160809	0.669673	0.841167	1	limma	1.11791	Diabetic Nephropathy, Hyperthyroxinemia, Familial Dysalbuminemic, Hypoalbuminemia	C0011881, C0342185, C0239981	Sodium lauryl sulfate,Gadofosveset,RALTITREXED,Activated recombinant FVII-albumin fusion protein,Oxyphenbutazone,EPIGALOCATECHIN GALLATE,DB00493,PHENYLBUTAZONE,EPIGALLOCATECHIN,Iodipamide,[19F]-HALOPERIDOL,DIAZEPAM,DB00545,Gadobenate Dimeglumine,(-)-EPICATECHIN,ANTISERUM,DB12965,DB11359,DB06728,EVANS BLUE,PYROGALLOL,DB06713,AMODIAQUINE HYDROCHLORIDE,WARFARIN,DICLOFENAC,DB03255,Bismuth,DB13967,NAP…	limma	0.669673	0.841167
400	CDH1	T790	CDH1 T790	P12830	Con vs MC58siaD	0.29627	0.583402	6.59498	-0.338186	0.187791	0.455804	1	limma	0.791035	Bladder Neoplasm, BLEPHAROCHEILODONTIC SYNDROME 1, Breast Carcinoma, Carcinoma, Lobular, Colorectal Carcinoma, Endometrial Carcinoma, Hereditary Diffuse Gastric Cancer, Malignant neoplasm of breast, Malignant neoplasm of ovary, Malignant neoplasm of prostate, Malignant neoplasm of stomach, Malignant neoplasm of urinary bladder, Stomach Carcinoma	C0005695, C4551988, C0678222, C0206692, C0009402, C0476089, C1708349, C0006142, C1140680, C0376358, C0024623, C0005684, C0699791	Volasertib,Erlotinib,Selumetinib,Bicalutamide,N/A,PROTEOLYTIC ENZYMES,Capecitabine,BI2536,ANTISERUM,Lapatinib	limma	0.187791	0.455804
401	NUFIP2	S652	NUFIP2 S652	Q7Z417	Con vs MC58siaD	0.0121858	0.123067	6.71046	-0.884419	6.97136e-06	0.00114587	1	limma	0.541706				limma	6.97136e-06	0.00114587
402	Q8TC07-3	S666	Q8TC07-3 S666	Q8TC07-3	Con vs MC58siaD	1	1	6.72993	-0.0112233	0.92819	0.970439	1	limma	0.992251				limma	0.92819	0.970438
403	P14866	P14866	P14866	P14866	Con vs MC58siaD	0.210075	0.500856	6.61803	-0.624742	0.0614561	0.250547	1	limma	0.648536				limma	0.0614561	0.250547
405	HNRNPC	S233	HNRNPC S233	P07910	Con vs MC58siaD	0.345742	0.659831	6.69586	-0.251908	0.50514	0.737544	1	limma	0.839785				limma	0.50514	0.737544
408	NCOR1	S2184	NCOR1 S2184	O75376	Con vs MC58siaD	0.210075	0.500856	6.75932	-0.225606	0.144843	0.401892	1	limma	0.855236	Breast Carcinoma, Malignant neoplasm of breast	C0678222, C0006142		limma	0.144843	0.401892
413	KIF15	S568	KIF15 S568	Q9NS87	Con vs MC58siaD	0.0946929	0.347669	6.8035	0.286005	0.128454	0.375295	1	limma	1.21926				limma	0.128454	0.375296
418	ARHGAP35	S589	ARHGAP35 S589	Q9NRY4	Con vs MC58siaD	0.0121858	0.123067	6.75461	-0.718571	0.000327534	0.00936652	1	limma	0.607699				limma	0.000327534	0.00936652
419	LARP4	S647	LARP4 S647	Q71RC2	Con vs MC58siaD	0.29627	0.583402	6.70885	0.519863	0.149018	0.408039	1	limma	1.43382				limma	0.149018	0.408039
421	EPS8L1	T187	EPS8L1 T187	Q8TE68	Con vs MC58siaD	0.834532	0.93229	6.66594	0.0540824	0.756989	0.88696	1	limma	1.0382				limma	0.756989	0.886961
423	Q14157-1	S416	Q14157-1 S416	Q14157-1	Con vs MC58siaD	0.143672	0.418895	6.69104	0.535941	0.0488821	0.216889	1	limma	1.44989				limma	0.0488821	0.216889
424	TPX2	S486	TPX2 S486	Q9ULW0	Con vs MC58siaD	0.0121858	0.123067	6.65256	1.1367	0.000268427	0.00849717	1	limma	2.19878				limma	0.000268427	0.00849717
427	TNFRSF11A	S463	TNFRSF11A S463	Q9Y6Q6	Con vs MC58siaD	0.0367139	0.21147	6.67972	0.543832	0.0112251	0.086296	1	limma	1.45784	Familial expansile osteolysis, Osteitis Deformans, Osteopetrosis, Autosomal Recessive 7	C0432292, C0029401, C2676766	Pyrazolones,178101759,propionic acid derivatives,diclofenac,risperidone,DB05959,acetaminophen,aspirin	limma	0.0112251	0.086296
431	TP53BP2	S480	TP53BP2 S480	Q13625	Con vs MC58siaD	0.676103	0.841944	6.75739	0.114166	0.555834	0.773201	1	limma	1.08235				limma	0.555834	0.773201
433	TPD52L2	S166	TPD52L2 S166	O43399	Con vs MC58siaD	0.143672	0.418895	6.6664	0.254095	0.219126	0.493086	1	limma	1.19259				limma	0.219126	0.493086
436	TOMM34	S186	TOMM34 S186	Q15785	Con vs MC58siaD	0.143672	0.418895	6.78532	-0.232035	0.0924689	0.313811	1	limma	0.851433				limma	0.0924689	0.313811
437	CCDC120	S360	CCDC120 S360	Q96HB5	Con vs MC58siaD	0.676103	0.841944	6.73031	-0.00552073	0.976136	0.9898	1	limma	0.996181				limma	0.976136	0.9898
439	TNKS1BP1	S1666	TNKS1BP1 S1666	Q9C0C2	Con vs MC58siaD	0.0601028	0.278142	6.74471	-0.542275	0.0188847	0.120779	1	limma	0.686687				limma	0.0188847	0.120779
441	FERMT1	S500	FERMT1 S500	Q9BQL6	Con vs MC58siaD	0.0215717	0.164829	6.69831	-0.552367	0.00849629	0.0720845	1	limma	0.6819	Poikiloderma of Kindler	C0406557		limma	0.00849629	0.0720845
444	TMF1	S77	TMF1 S77	P82094	Con vs MC58siaD	0.403395	0.659831	6.7109	0.141302	0.446249	0.695786	1	limma	1.1029				limma	0.446249	0.695786
450	Q9C0D5	Q9C0D5	Q9C0D5	Q9C0D5	Con vs MC58siaD	0.143672	0.418895	6.74909	0.109592	0.393625	0.658139	1	limma	1.07892				limma	0.393625	0.658139
451	P23528	P23528	P23528	P23528	Con vs MC58siaD	0.0367139	0.21147	5.39128	-0.519072	0.0528469	0.227872	1	limma	0.697821				limma	0.0528469	0.227872
452	METTL3	S43	METTL3 S43	Q86U44	Con vs MC58siaD	1	1	6.63427	-0.310153	0.240872	0.517903	1	limma	0.806556				limma	0.240872	0.517903
456	LAD1	S38	LAD1 S38	O00515	Con vs MC58siaD	0.0121858	0.123067	6.60312	-0.593005	0.00839631	0.0715586	1	limma	0.662961				limma	0.00839631	0.0715586
457	ATXN3	S265	ATXN3 S265	P54252	Con vs MC58siaD	0.0121858	0.123067	6.71392	-0.805728	0.00141216	0.0235381	1	limma	0.572073	Machado-Joseph Disease, Machado-Joseph Disease Type I, Machado-Joseph Disease Type II, Machado-Joseph Disease Type III	C0024408, C0751668, C0751669, C0751670		limma	0.00141216	0.0235381
459	NFIC	S343	NFIC S343	P08651	Con vs MC58siaD	0.0367139	0.21147	6.64487	0.325503	0.0887503	0.304483	1	limma	1.2531				limma	0.0887503	0.304483
460	FCHO2	S403	FCHO2 S403	Q0JRZ9	Con vs MC58siaD	0.676103	0.841944	6.73052	0.0711225	0.690188	0.854119	1	limma	1.05053				limma	0.690188	0.854119
461	Q9NUQ3	Q9NUQ3	Q9NUQ3	Q9NUQ3	Con vs MC58siaD	0.0121858	0.123067	6.47612	-2.05821	1.28235e-05	0.00138018	1	limma	0.240114				limma	1.28235e-05	0.00138017
462	ZYX	S344	ZYX S344	Q15942	Con vs MC58siaD	0.0946929	0.347669	6.69269	-0.530786	0.0388694	0.187633	1	limma	0.692177				limma	0.0388694	0.187633
464	P62899	P62899	P62899	P62899	Con vs MC58siaD	0.676103	0.841944	6.65566	0.0492443	0.770646	0.895166	1	limma	1.03472				limma	0.770646	0.895166
472	MKI67	T1557	MKI67 T1557	P46013	Con vs MC58siaD	0.0215717	0.164829	6.32162	0.859763	0.0169707	0.113752	1	limma	1.81474				limma	0.0169707	0.113752
473	SUGT1	S281	SUGT1 S281	Q9Y2Z0	Con vs MC58siaD	0.210075	0.500856	6.4999	0.495097	0.0705687	0.270317	1	limma	1.40942				limma	0.0705687	0.270317
477	PARN	S557	PARN S557	O95453	Con vs MC58siaD	0.0121858	0.123067	6.65995	-1.20603	0.000150351	0.00560764	1	limma	0.433459	Dyskeratosis Congenita, DYSKERATOSIS CONGENITA, AUTOSOMAL RECESSIVE 6, Idiopathic Pulmonary Fibrosis, PULMONARY FIBROSIS AND/OR BONE MARROW FAILURE, TELOMERE-RELATED, 4	C0265965, C4225356, C1800706, C4225347		limma	0.000150351	0.00560764
478	KMT2E	S1070	KMT2E S1070	Q8IZD2	Con vs MC58siaD	0.210075	0.500856	6.71282	0.278339	0.135565	0.385997	1	limma	1.2128				limma	0.135565	0.385997
479	Q6WKZ4	Q6WKZ4	Q6WKZ4	Q6WKZ4	Con vs MC58siaD	1	1	6.76809	0.0573776	0.683989	0.849436	1	limma	1.04057				limma	0.683988	0.849436
480	RAB11FIP5	S176	RAB11FIP5 S176	Q9BXF6	Con vs MC58siaD	1	1	6.7638	-0.0464308	0.753536	0.885157	1	limma	0.968329				limma	0.753536	0.885157
484	TJP3	T325	TJP3 T325	O95049	Con vs MC58siaD	0.29627	0.583402	6.72231	-0.201414	0.262459	0.53747	1	limma	0.869698				limma	0.262459	0.53747
485	ADD3	S677	ADD3 S677	Q9UEY8	Con vs MC58siaD	0.210075	0.500856	6.75429	0.434802	0.159015	0.420949	1	limma	1.35173	CEREBRAL PALSY, SPASTIC QUADRIPLEGIC, 3	C4310767		limma	0.159015	0.420949
486	Q9UEY8	Q9UEY8	Q9UEY8	Q9UEY8	Con vs MC58siaD	1	1	6.68959	-0.0879914	0.826197	0.923526	1	limma	0.940832	CEREBRAL PALSY, SPASTIC QUADRIPLEGIC, 3	C4310767		limma	0.826197	0.923526
496	Q9UQ35	Q9UQ35	Q9UQ35	Q9UQ35	Con vs MC58siaD	0.676103	0.841944	6.74506	-0.0538315	0.695812	0.855459	1	limma	0.963374				limma	0.695812	0.855459
497	LASP1	S146	LASP1 S146	Q14847	Con vs MC58siaD	0.0121858	0.123067	6.61513	-0.650179	0.00598222	0.0574873	1	limma	0.637201				limma	0.00598222	0.0574873
498	DEPTOR	S244	DEPTOR S244	Q8TB45	Con vs MC58siaD	0.0121858	0.123067	6.67245	1.04495	8.25625e-05	0.00383966	1	limma	2.0633				limma	8.25625e-05	0.00383966
500	P25325-2	S17	P25325-2 S17	P25325-2	Con vs MC58siaD	1	1	6.48172	0.0591477	0.851035	0.933585	1	limma	1.04185				limma	0.851035	0.933585
502	CDK16	S95	CDK16 S95	Q00536	Con vs MC58siaD	0.834532	0.93229	6.58532	-0.0382944	0.897613	0.954902	1	limma	0.973806				limma	0.897613	0.954902
503	HNRNPM	S618	HNRNPM S618	P52272	Con vs MC58siaD	0.29627	0.583402	6.5421	0.223591	0.415799	0.676046	1	limma	1.16764				limma	0.415799	0.676046
504	STARD10	S284	STARD10 S284	Q9Y365	Con vs MC58siaD	0.530869	0.750107	6.68053	-0.215961	0.257849	0.532229	1	limma	0.860973				limma	0.257849	0.532229
505	TJP2	T455	TJP2 T455	Q9UDY2	Con vs MC58siaD	0.401965	0.659831	6.76948	0.149257	0.331435	0.600248	1	limma	1.109	Cholestasis, progressive familial intrahepatic 4, Hypercholanemia, Familial	C2931067, C1843139		limma	0.331435	0.600248
510	P69905	P69905	P69905	P69905	Con vs MC58siaD	0.403395	0.659831	4.44944	-0.450374	0.563383	0.776553	1	limma	0.731853	alpha-Thalassemia, alpha-Thalassemia, Heinz Body Anemias, Heinz Body Anemias, Hemoglobin H Disease, Hemoglobin H Disease, Hydrops Fetalis, Hydrops Fetalis	C0002312, C0002312, C0700299, C0700299, C3161174, C3161174, C0020305, C0020305		limma	0.563383	0.776553
512	CDK16	S95	CDK16 S95	Q00536	Con vs MC58siaD	0.210075	0.500856	6.61514	-0.494738	0.0510991	0.223307	1	limma	0.709691				limma	0.0510991	0.223307
513	CDK17	S122	CDK17 S122	Q00537	Con vs MC58siaD	0.0367139	0.21147	6.71293	-0.484255	0.0158932	0.109052	1	limma	0.714866				limma	0.0158932	0.109052
514	Q9Y618	Q9Y618	Q9Y618	Q9Y618	Con vs MC58siaD	0.403395	0.659831	6.78347	0.151695	0.376787	0.643116	1	limma	1.11087				limma	0.376787	0.643116
515	HDAC1	S393	HDAC1 S393	Q13547	Con vs MC58siaD	0.530869	0.750107	6.75491	0.102601	0.578103	0.787315	1	limma	1.07371				limma	0.578103	0.787315
517	Q9H0E9-2	T264,S268	Q9H0E9-2 T264,S268	Q9H0E9-2	Con vs MC58siaD	1	1	6.75752	0.0323867	0.899615	0.956211	1	limma	1.0227				limma	0.899615	0.956211
520	ZC3HAV1L	S257	ZC3HAV1L S257	Q96H79	Con vs MC58siaD	0.0215717	0.164829	6.66608	-0.759504	0.00166052	0.0259551	1	limma	0.5907				limma	0.00166052	0.0259551
521	ANO6	S909	ANO6 S909	Q4KMQ2	Con vs MC58siaD	0.0601028	0.278142	6.68167	-0.523525	0.0283622	0.153067	1	limma	0.69567	Scott Syndrome	C0796149		limma	0.0283622	0.153066
522	TNKS1BP1	S1554	TNKS1BP1 S1554	Q9C0C2	Con vs MC58siaD	0.676103	0.841944	6.71846	0.172744	0.378432	0.644756	1	limma	1.1272				limma	0.378432	0.644756
523	OSBP	S190,S193	OSBP S190,S193	P22059	Con vs MC58siaD	0.143672	0.418895	6.76012	-0.281558	0.0572039	0.238666	1	limma	0.822702				limma	0.0572039	0.238666
525	THOP1	S16	THOP1 S16	P52888	Con vs MC58siaD	0.210075	0.500856	6.69194	0.200089	0.348072	0.614496	1	limma	1.14877				limma	0.348071	0.614496
526	BCL7A	S207	BCL7A S207	Q4VC05	Con vs MC58siaD	0.210075	0.500856	6.74255	0.273147	0.166338	0.43065	1	limma	1.20844				limma	0.166338	0.43065
527	P0DP25	P0DP25	P0DP25	P0DP25	Con vs MC58siaD	0.210075	0.500856	6.73993	-0.310568	0.137717	0.389767	1	limma	0.806324	LONG QT SYNDROME 14, LONG QT SYNDROME 15, VENTRICULAR TACHYCARDIA, CATECHOLAMINERGIC POLYMORPHIC, 1 (disorder), VENTRICULAR TACHYCARDIA, CATECHOLAMINERGIC POLYMORPHIC, 4	C4015671, C4015695, C1631597, C3554047	DB11348,DB14481,DB11093	limma	0.137717	0.389767
528	CDC40	S43	CDC40 S43	O60508	Con vs MC58siaD	0.0601028	0.278142	6.64035	0.847342	0.020786	0.128056	1	limma	1.79918				limma	0.020786	0.128056
533	HDAC1	S393	HDAC1 S393	Q13547	Con vs MC58siaD	0.0946929	0.347669	6.73542	-0.24192	0.110679	0.346573	1	limma	0.845619				limma	0.110679	0.346573
535	PDS5B	S1166	PDS5B S1166	Q9NTI5	Con vs MC58siaD	0.676103	0.841944	6.56304	-0.355549	0.261874	0.537299	1	limma	0.781572				limma	0.261874	0.537299
536	EPHB4	T976	EPHB4 T976	P54760	Con vs MC58siaD	0.143672	0.418895	6.74187	-0.199909	0.196998	0.466674	1	limma	0.870606	CAPILLARY MALFORMATION-ARTERIOVENOUS MALFORMATION 2, LYMPHATIC MALFORMATION 7	C4748670, C4310629	DB07252,CHEMBL3544983,XL647,DB07254,XL647,CHEMBL24828,DB01254,DB11973,CHEMBL403989,KD019,DB07250,DB07249,DB07255,DB07253,DB07256,XL647,DB12010,249565821,249565627,DB07251,CHEMBL3545155	limma	0.196998	0.466674
540	AFDN	S1779	AFDN S1779	P55196	Con vs MC58siaD	0.0946929	0.347669	6.75726	-0.170965	0.200494	0.469689	1	limma	0.888249				limma	0.200494	0.469689
541	ZC3H18	S83	ZC3H18 S83	Q86VM9	Con vs MC58siaD	0.0946929	0.347669	6.6963	-0.194578	0.254562	0.53003	1	limma	0.873828				limma	0.254562	0.53003
542	PHF3	S1133	PHF3 S1133	Q92576	Con vs MC58siaD	1	1	6.72271	-0.00179802	0.992916	0.995497	1	limma	0.998754				limma	0.992916	0.995497
545	CD44	S706	CD44 S706	P16070	Con vs MC58siaD	0.0215717	0.164829	6.65954	0.972558	0.0073364	0.0661154	1	limma	1.96232				limma	0.0073364	0.0661154
546	SRRM2	S1179	SRRM2 S1179	Q9UQ35	Con vs MC58siaD	0.834532	0.93229	6.55969	-0.0685165	0.747036	0.884099	1	limma	0.953618				limma	0.747036	0.884099
548	SCRIB	S1306,S1309	SCRIB S1306,S1309	Q14160	Con vs MC58siaD	0.403395	0.659831	6.6869	-0.0860481	0.697325	0.856201	1	limma	0.9421				limma	0.697325	0.856201
551	MTDH	S426	MTDH S426	Q86UE4	Con vs MC58siaD	0.0601028	0.278142	6.58698	0.909934	0.017676	0.116817	1	limma	1.87896				limma	0.017676	0.116817
553	Q9P1Q0	Q9P1Q0	Q9P1Q0	Q9P1Q0	Con vs MC58siaD	0.29627	0.583402	6.74436	-0.290884	0.109306	0.344276	1	limma	0.817401				limma	0.109306	0.344276
554	O43187	O43187	O43187	O43187	Con vs MC58siaD	0.29627	0.583402	6.67444	-0.148527	0.334037	0.602394	1	limma	0.902171				limma	0.334037	0.602394
555	BORA	S325	BORA S325	Q6PGQ7	Con vs MC58siaD	0.210075	0.500856	6.72717	0.348259	0.133741	0.382539	1	limma	1.27302				limma	0.133741	0.382539
556	PDS5B	S1166	PDS5B S1166	Q9NTI5	Con vs MC58siaD	0.676103	0.841944	6.63503	-0.0190803	0.915683	0.963513	1	limma	0.986862				limma	0.915683	0.963513
557	CHD3	S1601,S1605	CHD3 S1601,S1605	Q12873	Con vs MC58siaD	0.0215717	0.164829	6.72464	-0.449366	0.0116746	0.0888841	1	limma	0.732365	SNIJDERS BLOK-CAMPEAU SYNDROME	C4748701		limma	0.0116746	0.0888841
558	ATF7IP	S477	ATF7IP S477	Q6VMQ6	Con vs MC58siaD	0.143672	0.418895	6.74928	0.372171	0.0935226	0.315964	1	limma	1.2943				limma	0.0935226	0.315964
560	SRRM2	S2453	SRRM2 S2453	Q9UQ35	Con vs MC58siaD	0.676103	0.841944	6.71403	-0.0921182	0.624755	0.816888	1	limma	0.938144				limma	0.624755	0.816888
563	PHC3	T609,S616	PHC3 T609,S616	Q8NDX5	Con vs MC58siaD	0.403395	0.659831	6.70084	-0.130048	0.449152	0.69829	1	limma	0.913801				limma	0.449152	0.69829
566	ITGB4	S1454,S1457	ITGB4 S1454,S1457	P16144	Con vs MC58siaD	0.403395	0.659831	6.70624	-0.1712	0.348166	0.614496	1	limma	0.888104	Adult junctional epidermolysis bullosa (disorder), Aplasia Cutis Congenita, EPIDERMOLYSIS BULLOSA, JUNCTIONAL, LOCALISATA VARIANT (disorder), Epidermolysis Bullosa Progressiva, Epidermolysis bullosa with pyloric atresia, Junctional Epidermolysis Bullosa	C0268374, C0282160, C2608084, C0079297, C1856934, C0079301	DB05122	limma	0.348166	0.614496
567	ITGB4	S1457	ITGB4 S1457	P16144	Con vs MC58siaD	0.403395	0.659831	6.64812	-0.32152	0.21324	0.485655	1	limma	0.800226	Adult junctional epidermolysis bullosa (disorder), Aplasia Cutis Congenita, EPIDERMOLYSIS BULLOSA, JUNCTIONAL, LOCALISATA VARIANT (disorder), Epidermolysis Bullosa Progressiva, Epidermolysis bullosa with pyloric atresia, Junctional Epidermolysis Bullosa	C0268374, C0282160, C2608084, C0079297, C1856934, C0079301	DB05122	limma	0.21324	0.485655
571	P13667	P13667	P13667	P13667	Con vs MC58siaD	0.530869	0.750107	6.63652	-0.174569	0.403327	0.666392	1	limma	0.886032				limma	0.403327	0.666392
572	MAPT	S721	MAPT S721	P10636	Con vs MC58siaD	0.210075	0.500856	6.65784	-0.346852	0.0721996	0.273893	1	limma	0.786298	Alzheimer's Disease, Dementia, Frontotemporal dementia, Memory Disorders, Parkinson Disease, PARKINSON DISEASE, LATE-ONSET, Pick Disease of the Brain, Progressive supranuclear palsy, Semantic Dementia, Supranuclear Palsy, Progressive, 1, Supranuclear Palsy, Progressive, 1, Atypical	C0002395, C0497327, C0338451, C0025261, C0030567, C3160718, C0236642, C0038868, C0338462, C4551863, C1850077	DIHYDROXANTHOHUMOL,DB14914,ERGOCRYPTINE,FENRETINIDE,RALOXIFENE,GNF-PF-5134,RHEIN,BIIB092,PYRANTEL PAMOATE,MMV007396,CARBIDOPA,DOXORUBICIN HYDROCHLORIDE,JUGLONE,DAPH,METHYL 7-DESHYDROXYPYROGALLIN-4-CARBOXYLATE,MORIN,GNF-PF-5510,GOSSYPOL,NSC-632536,3,3',4'-TRIHYDROXYFLAVONE,GNF-PF-4085,HOE-33342,DIHYDROERGOCRISTINE,NSC-228155,NOREPINEPHRINE,ITRAZOLE,GNF-PF-1919,GNF-PF-5007,HEXACHLOROPHENE,PD-98059,…	limma	0.0721996	0.273893
573	MPRIP	S619	MPRIP S619	Q6WCQ1	Con vs MC58siaD	0.834532	0.93229	6.77496	-0.0671393	0.657081	0.835153	1	limma	0.954529				limma	0.657081	0.835153
574	HDAC2	S394	HDAC2 S394	Q92769	Con vs MC58siaD	0.0601028	0.278142	6.70276	0.477566	0.0690216	0.267152	1	limma	1.39239	Chronic Obstructive Airway Disease, Endometriosis	C0024117, C0014175	2-ENE-VALPROATE,187051807,BELINOSTAT,187051797,PAZOPANIB,PRACINOSTAT,187051798,SODIUM PHENYLBUTYRATE,VORINOSTAT,PANOBINOSTAT,GIVINOSTAT,CHEMBL235191,PHENYLBUTANOIC ACID,348353622,DB01076,AR-42,ABEXINOSTAT,PANOBINOSTAT,BML-210,BUTANOIC ACID,310264675,CHR-3996,MGCD-0103,DB01223,BUTYRYLHYDROXAMIC ACID,TACEDINALINE,CRA-024781,DB05223,PMID29671355-Compound-21,DB00227,PMID29671355-Compound-56,7-ETHYL-1…	limma	0.0690216	0.267153
575	HDAC2	S394	HDAC2 S394	Q92769	Con vs MC58siaD	0.29627	0.583402	6.69463	-0.46307	0.129058	0.375704	1	limma	0.725441	Chronic Obstructive Airway Disease, Endometriosis	C0024117, C0014175	2-ENE-VALPROATE,187051807,BELINOSTAT,187051797,PAZOPANIB,PRACINOSTAT,187051798,SODIUM PHENYLBUTYRATE,VORINOSTAT,PANOBINOSTAT,GIVINOSTAT,CHEMBL235191,PHENYLBUTANOIC ACID,348353622,DB01076,AR-42,ABEXINOSTAT,PANOBINOSTAT,BML-210,BUTANOIC ACID,310264675,CHR-3996,MGCD-0103,DB01223,BUTYRYLHYDROXAMIC ACID,TACEDINALINE,CRA-024781,DB05223,PMID29671355-Compound-21,DB00227,PMID29671355-Compound-56,7-ETHYL-1…	limma	0.129058	0.375704
580	P16401	P16401	P16401	P16401	Con vs MC58siaD	0.530869	0.750107	6.62218	0.345899	0.466243	0.708448	1	limma	1.27094				limma	0.466243	0.708448
581	P16401	P16401	P16401	P16401	Con vs MC58siaD	0.530869	0.750107	6.65932	0.273805	0.348376	0.614496	1	limma	1.20899				limma	0.348376	0.614496
583	P10412	P10412	P10412	P10412	Con vs MC58siaD	0.210075	0.500856	6.6805	0.512772	0.09012	0.307502	1	limma	1.42679				limma	0.09012	0.307502
586	FDXR	S317	FDXR S317	P22570	Con vs MC58siaD	0.403395	0.659831	6.68852	-0.13754	0.337685	0.605166	1	limma	0.909068	AUDITORY NEUROPATHY AND OPTIC ATROPHY	C4521678	DB03461,DB03147	limma	0.337685	0.605166
588	SRRM2	S2123	SRRM2 S2123	Q9UQ35	Con vs MC58siaD	0.29627	0.583402	6.64319	-0.249204	0.170869	0.437978	1	limma	0.84136				limma	0.170869	0.437978
591	Q9Y5S9	Q9Y5S9	Q9Y5S9	Q9Y5S9	Con vs MC58siaD	0.173217	0.500856	6.49881	-0.473875	0.10007	0.329162	1	limma	0.720028	Thrombocytopenia-Absent Radius Syndrome	C0175703		limma	0.10007	0.329162
592	NFATC2	S148	NFATC2 S148	Q13469	Con vs MC58siaD	1	1	6.72756	-0.0584856	0.781995	0.901124	1	limma	0.960272				limma	0.781995	0.901124
595	AHNAK	S4520	AHNAK S4520	Q09666	Con vs MC58siaD	0.210075	0.500856	6.73971	0.285433	0.132125	0.380131	1	limma	1.21878				limma	0.132125	0.380131
596	PLCE1	S1709	PLCE1 S1709	Q9P212	Con vs MC58siaD	0.0367139	0.21147	6.68734	0.599828	0.00654665	0.0616531	1	limma	1.51554	NEPHROTIC SYNDROME, TYPE 3, Squamous cell carcinoma of esophagus	C1853124, C0279626	hydrochlorothiazide	limma	0.00654665	0.0616531
598	P11142	P11142	P11142	P11142	Con vs MC58siaD	0.530869	0.750107	6.51506	0.322322	0.463503	0.707749	1	limma	1.25034				limma	0.463503	0.707749
599	P69905	P69905	P69905	P69905	Con vs MC58siaD	1	1	5.82226	0.119662	0.783248	0.902016	1	limma	1.08648	alpha-Thalassemia, alpha-Thalassemia, Heinz Body Anemias, Heinz Body Anemias, Hemoglobin H Disease, Hemoglobin H Disease, Hydrops Fetalis, Hydrops Fetalis	C0002312, C0002312, C0700299, C0700299, C3161174, C3161174, C0020305, C0020305		limma	0.783248	0.902016
600	CEP170B	S853	CEP170B S853	Q9Y4F5	Con vs MC58siaD	0.676103	0.841944	6.62601	-0.0231256	0.892863	0.952809	1	limma	0.984098				limma	0.892863	0.952809
601	TP53BP1	S1114	TP53BP1 S1114	Q12888	Con vs MC58siaD	1	1	6.76259	0.0722137	0.662742	0.837206	1	limma	1.05133				limma	0.662742	0.837206
603	SCRIB	T826,S835	SCRIB T826,S835	Q14160	Con vs MC58siaD	0.834532	0.93229	6.71638	-0.0236979	0.859935	0.937086	1	limma	0.983708				limma	0.859935	0.937086
605	EIF4B	S93	EIF4B S93	P23588	Con vs MC58siaD	0.834532	0.93229	6.73068	-0.15419	0.433859	0.686284	1	limma	0.898637				limma	0.433858	0.686284
608	RAD9A	S387	RAD9A S387	Q99638	Con vs MC58siaD	0.403395	0.659831	6.65877	-0.180245	0.296928	0.570678	1	limma	0.882553				limma	0.296928	0.570678
609	AHNAK2	S102	AHNAK2 S102	Q8IVF2	Con vs MC58siaD	0.0215717	0.164829	6.71959	0.667121	0.00131556	0.0225261	1	limma	1.5879				limma	0.00131556	0.022526
610	CHD4	S1535	CHD4 S1535	Q14839	Con vs MC58siaD	0.0367139	0.21147	6.7405	0.394893	0.0174011	0.115405	1	limma	1.31485	SIFRIM-HITZ-WEISS SYNDROME	C4310688	vorinostat	limma	0.0174011	0.115405
616	P34932	P34932	P34932	P34932	Con vs MC58siaD	0.0601028	0.278142	6.73544	0.256904	0.117906	0.359054	1	limma	1.19491				limma	0.117905	0.359054
622	PPP4R2	S159	PPP4R2 S159	Q9NY27	Con vs MC58siaD	1	1	6.6935	0.0473398	0.806848	0.913949	1	limma	1.03336				limma	0.806848	0.913949
623	MAP9	S79	MAP9 S79	Q49MG5	Con vs MC58siaD	0.0601028	0.278142	6.68232	-0.783558	0.0117825	0.0894852	1	limma	0.580932				limma	0.0117825	0.0894852
625	CARHSP1	S32,S41	CARHSP1 S32,S41	Q9Y2V2	Con vs MC58siaD	0.403395	0.659831	6.70617	0.215787	0.319631	0.58898	1	limma	1.16134				limma	0.319631	0.58898
628	HPS5	S534	HPS5 S534	Q9UPZ3	Con vs MC58siaD	0.834532	0.93229	6.75522	0.105411	0.628373	0.818765	1	limma	1.0758	Hermanski-Pudlak Syndrome, HERMANSKY-PUDLAK SYNDROME 5	C0079504, C3888004		limma	0.628373	0.818765
629	NBN	S397	NBN S397	O60934	Con vs MC58siaD	0.834532	0.93229	6.69359	-0.0940638	0.659777	0.836185	1	limma	0.93688	Aplastic Anemia, Childhood Acute Lymphoblastic Leukemia, Glioma, Malignant neoplasm of breast, Malignant neoplasm of prostate, Medulloblastoma, Nijmegen Breakage Syndrome, Precursor Cell Lymphoblastic Leukemia Lymphoma, Rhabdomyosarcoma	C0002874, C0023452, C0017638, C0006142, C0376358, C0025149, C0398791, C1961102, C0035412	GPI-15427	limma	0.659777	0.836185
630	O00499	O00499	O00499	O00499	Con vs MC58siaD	0.0946929	0.347669	6.68879	-0.265461	0.150431	0.410037	1	limma	0.831933	Alzheimer's Disease, Autosomal Recessive Centronuclear Myopathy, Myopathy, Centronuclear, Autosomal Dominant, Myopathy, Centronuclear, Autosomal Recessive	C0002395, C3645536, C1834558, C0410204		limma	0.15043	0.410037
631	PCYT1A	S315,S319	PCYT1A S315,S319	P49585	Con vs MC58siaD	1	1	6.74906	0.0662903	0.759828	0.887802	1	limma	1.04702	Spondylometaphyseal Dysplasia with Cone-Rod Dystrophy	C1837073	DB14006,lamivudine,DB00122	limma	0.759828	0.887802
632	PCYT1A	S315,S319,S323	PCYT1A S315,S319,S323	P49585	Con vs MC58siaD	0.0946929	0.347669	6.67526	0.377945	0.0802179	0.291399	1	limma	1.29949	Spondylometaphyseal Dysplasia with Cone-Rod Dystrophy	C1837073	DB14006,lamivudine,DB00122	limma	0.0802179	0.291399
633	PHACTR4	S344,T358	PHACTR4 S344,T358	Q8IZ21	Con vs MC58siaD	0.210075	0.500856	6.77742	0.188797	0.281879	0.555354	1	limma	1.13981				limma	0.281879	0.555354
634	C17orf75	S8	C17orf75 S8	Q9HAS0	Con vs MC58siaD	0.834532	0.93229	6.68647	0.117343	0.517539	0.746389	1	limma	1.08474				limma	0.517539	0.746389
635	Q12955-4	S830	Q12955-4 S830	Q12955-4	Con vs MC58siaD	1	1	6.738	0.0349152	0.797184	0.909694	1	limma	1.0245				limma	0.797184	0.909694
636	CDK13	T871	CDK13 T871	Q14004	Con vs MC58siaD	0.834532	0.93229	6.77046	-0.135457	0.473207	0.713029	1	limma	0.910382	CONGENITAL HEART DEFECTS, DYSMORPHIC FACIAL FEATURES, AND INTELLECTUAL DEVELOPMENTAL DISORDER	C4479246	375973251,CHEMBL3544942,CHEMBL488436,CHEMBL445813,CHEMBL1230607	limma	0.473207	0.713028
637	CHD8	S1978	CHD8 S1978	Q9HCK8	Con vs MC58siaD	0.29627	0.583402	6.65833	-0.214358	0.333976	0.602394	1	limma	0.86193	Autism Spectrum Disorders, AUTISM, SUSCEPTIBILITY TO, 18, Autistic Disorder	C1510586, C3554373, C0004352		limma	0.333976	0.602394
638	MKI67	T1383	MKI67 T1383	P46013	Con vs MC58siaD	0.530869	0.750107	6.67265	0.199263	0.300894	0.573212	1	limma	1.14811				limma	0.300894	0.573212
639	LEO1	T188,S197,S205	LEO1 T188,S197,S205	Q8WVC0	Con vs MC58siaD	0.403395	0.659831	6.75188	0.0995263	0.603556	0.802824	1	limma	1.07142				limma	0.603556	0.802824
640	O95425-3	S270	O95425-3 S270	O95425-3	Con vs MC58siaD	0.210075	0.500856	6.63384	-0.180414	0.344284	0.611254	1	limma	0.88245				limma	0.344284	0.611254
642	XRN2	S471,S473	XRN2 S471,S473	Q9H0D6	Con vs MC58siaD	0.0121858	0.123067	6.73261	-0.931155	2.17103e-05	0.0018587	1	limma	0.524438				limma	2.17103e-05	0.0018587
644	TOR1AIP1	S305	TOR1AIP1 S305	Q5JTV8	Con vs MC58siaD	0.0121858	0.123067	6.6786	0.730324	0.00162767	0.0257624	1	limma	1.65901	MYOPATHY, AUTOSOMAL RECESSIVE, WITH RIGID SPINE AND DISTAL JOINT CONTRACTURES	C4310731		limma	0.00162767	0.0257624
646	IRF3	S175	IRF3 S175	Q14653	Con vs MC58siaD	0.403395	0.659831	6.75704	0.244919	0.187215	0.455286	1	limma	1.18503				limma	0.187215	0.455286
648	AHNAK	S4908	AHNAK S4908	Q09666	Con vs MC58siaD	0.210075	0.500856	6.72332	-0.437943	0.126004	0.371406	1	limma	0.738186				limma	0.126004	0.371405
649	AHNAK2	S842	AHNAK2 S842	Q8IVF2	Con vs MC58siaD	0.0215717	0.164829	6.69573	0.816305	0.00108095	0.019589	1	limma	1.76089				limma	0.00108095	0.019589
651	LARP4B	S601	LARP4B S601	Q92615	Con vs MC58siaD	0.834532	0.93229	6.76599	0.00453917	0.970631	0.987236	1	limma	1.00315				limma	0.970631	0.987236
652	MECP2	S229	MECP2 S229	P51608	Con vs MC58siaD	0.0121858	0.123067	6.7458	0.611804	0.000878977	0.0173356	1	limma	1.52817	Angelman Syndrome, Autistic Disorder, ENCEPHALOPATHY, NEONATAL SEVERE, DUE TO MECP2 MUTATIONS, Liver carcinoma, Lubs X-linked mental retardation syndrome, Lupus Erythematosus, Systemic, Mental Retardation, X-Linked, Syndromic 13, Rett Syndrome, Trisomy Xq28, Visual seizure	C0162635, C0004352, C1968556, C2239176, C1846058, C0024141, C1968550, C0035372, C3714043, C0270824		limma	0.000878977	0.0173356
654	P33316-2	P33316-2	P33316-2	P33316-2	Con vs MC58siaD	0.143672	0.418895	6.69443	0.397491	0.0942051	0.317416	1	limma	1.31722				limma	0.0942051	0.317416
656	MKI67	S1376	MKI67 S1376	P46013	Con vs MC58siaD	0.403395	0.659831	6.58096	-0.433589	0.10264	0.334178	1	limma	0.740418				limma	0.10264	0.334178
658	HNRNPU	S59	HNRNPU S59	Q00839	Con vs MC58siaD	0.0215717	0.164829	6.61488	-0.620584	0.00849402	0.0720845	1	limma	0.650408	EPILEPTIC ENCEPHALOPATHY, EARLY INFANTILE, 54	C4479319		limma	0.00849402	0.0720845
659	BCL9	S687	BCL9 S687	O00512	Con vs MC58siaD	0.403395	0.659831	6.67964	0.180765	0.235615	0.513041	1	limma	1.13349				limma	0.235615	0.513041
660	INTS10	S231	INTS10 S231	Q9NVR2	Con vs MC58siaD	0.676103	0.841944	6.72613	0.124618	0.417872	0.676426	1	limma	1.09022				limma	0.417872	0.676426
663	BAZ1B	S1468	BAZ1B S1468	Q9UIG0	Con vs MC58siaD	0.403395	0.659831	6.70809	-0.10394	0.463262	0.707668	1	limma	0.930489	Williams Syndrome	C0175702		limma	0.463263	0.707668
665	MAPK3	T202,Y204	MAPK3 T202,Y204	P27361	Con vs MC58siaD	0.0601028	0.278142	6.5888	-0.712838	0.011082	0.085545	1	limma	0.610119				limma	0.011082	0.085545
666	P27361	P27361	P27361	P27361	Con vs MC58siaD	0.403395	0.659831	6.70179	0.185454	0.241301	0.518331	1	limma	1.13717				limma	0.241301	0.518331
667	Q8TEK3-1	Q8TEK3-1	Q8TEK3-1	Q8TEK3-1	Con vs MC58siaD	0.403395	0.659831	6.6424	0.127853	0.500054	0.732777	1	limma	1.09267				limma	0.500054	0.732777
668	PTPN12	S332	PTPN12 S332	Q05209	Con vs MC58siaD	0.403395	0.659831	6.64206	0.526106	0.21817	0.492714	1	limma	1.44004	Malignant tumor of colon	C0007102	DB01133,CRIZOTINIB,SUNITINIB,GNF-PF-231	limma	0.21817	0.492714
670	MKI67	S2105	MKI67 S2105	P46013	Con vs MC58siaD	0.29627	0.583402	6.72927	-0.226616	0.262726	0.53747	1	limma	0.854637				limma	0.262726	0.53747
672	HDAC1	S421,S423	HDAC1 S421,S423	Q13547	Con vs MC58siaD	0.345742	0.659831	6.72925	-0.380767	0.118452	0.359846	1	limma	0.768029				limma	0.118452	0.359846
673	HDAC2	S422,S424	HDAC2 S422,S424	Q92769	Con vs MC58siaD	0.143672	0.418895	6.69108	-0.526426	0.0298894	0.1575	1	limma	0.694273	Chronic Obstructive Airway Disease, Endometriosis	C0024117, C0014175	2-ENE-VALPROATE,187051807,BELINOSTAT,187051797,PAZOPANIB,PRACINOSTAT,187051798,SODIUM PHENYLBUTYRATE,VORINOSTAT,PANOBINOSTAT,GIVINOSTAT,CHEMBL235191,PHENYLBUTANOIC ACID,348353622,DB01076,AR-42,ABEXINOSTAT,PANOBINOSTAT,BML-210,BUTANOIC ACID,310264675,CHR-3996,MGCD-0103,DB01223,BUTYRYLHYDROXAMIC ACID,TACEDINALINE,CRA-024781,DB05223,PMID29671355-Compound-21,DB00227,PMID29671355-Compound-56,7-ETHYL-1…	limma	0.0298894	0.1575
675	ATRIP	S224	ATRIP S224	Q8WXE1	Con vs MC58siaD	1	1	6.32164	0.109159	0.815693	0.91805	1	limma	1.0786	Seckel syndrome	C0265202		limma	0.815693	0.91805
676	Q9UBF8-2	S413	Q9UBF8-2 S413	Q9UBF8-2	Con vs MC58siaD	0.0946929	0.347669	6.68199	-0.534862	0.0135426	0.0981057	1	limma	0.690225				limma	0.0135426	0.0981057
679	P08729	P08729	P08729	P08729; P14136; P19013; P05787	Con vs MC58siaD	0.0946929	0.347669	6.63007	-0.339212	0.209368	0.481201	1	limma	0.790473				limma	0.209368	0.481201
681	Q9NZN5-2	S41	Q9NZN5-2 S41	Q9NZN5-2	Con vs MC58siaD	0.676103	0.841944	6.72835	0.0461998	0.7668	0.892526	1	limma	1.03254				limma	0.7668	0.892526
683	RBM10	S723	RBM10 S723	P98175	Con vs MC58siaD	1	1	6.71786	0.0446423	0.791733	0.906424	1	limma	1.03143	TARP syndrome	C1839463		limma	0.791733	0.906424
684	OTUD7B	S467	OTUD7B S467	Q6GQQ9	Con vs MC58siaD	0.403395	0.659831	6.72609	0.0371855	0.761124	0.888764	1	limma	1.02611				limma	0.761124	0.888764
685	TP53BP1	S380	TP53BP1 S380	Q12888	Con vs MC58siaD	0.0367139	0.21147	6.67167	-0.356445	0.0300424	0.157618	1	limma	0.781087				limma	0.0300424	0.157618
687	MACC1	S17	MACC1 S17	Q6ZN28	Con vs MC58siaD	0.0215717	0.164829	6.73658	0.590823	0.00409535	0.0440776	1	limma	1.50611				limma	0.00409535	0.0440776
688	RALBP1	S463	RALBP1 S463	Q15311	Con vs MC58siaD	0.0946929	0.347669	6.64732	0.89849	0.014658	0.103016	1	limma	1.86411				limma	0.014658	0.103016
689	CHAMP1	S204,S214	CHAMP1 S204,S214	Q96JM3	Con vs MC58siaD	0.834532	0.93229	6.74657	0.0951144	0.716918	0.866686	1	limma	1.06815				limma	0.716917	0.866686
694	EHBP1	T378	EHBP1 T378	Q8NDI1	Con vs MC58siaD	0.29627	0.583402	6.7252	-0.217933	0.162764	0.426972	1	limma	0.859796				limma	0.162764	0.426972
695	VCP	S702	VCP S702	P55072	Con vs MC58siaD	0.834532	0.93229	6.6954	-0.00960315	0.947837	0.977024	1	limma	0.993366	Amyotrophic Lateral Sclerosis, AMYOTROPHIC LATERAL SCLEROSIS 14 WITH OR WITHOUT FRONTOTEMPORAL DEMENTIA, CHARCOT-MARIE-TOOTH DISEASE, AXONAL, TYPE 2Y, INCLUSION BODY MYOPATHY WITH EARLY-ONSET PAGET DISEASE AND FRONTOTEMPORAL DEMENTIA, Inclusion Body Myopathy with Early-Onset Paget Disease with or without Frontotemporal Dementia 1	C0002736, C3151403, C4225244, C1833662, C4551951	AMENTOFLAVONE,DB04395,CB-5083,HEXACHLOROPHENE,DB12695	limma	0.947837	0.977024
696	HUWE1	S1903	HUWE1 S1903	Q7Z6Z7	Con vs MC58siaD	0.0361451	0.21147	6.71637	-0.526861	0.00514833	0.0517167	1	limma	0.694063	Mental Retardation, X-Linked, Syndromic, Turner Type	C2678046		limma	0.00514834	0.0517167
697	PRCC	S157,S159	PRCC S157,S159	Q92733	Con vs MC58siaD	0.530869	0.750107	6.72664	0.121591	0.700424	0.858048	1	limma	1.08793				limma	0.700424	0.858048
698	PGM3	S64	PGM3 S64	O95394	Con vs MC58siaD	0.0946929	0.347669	6.72769	0.239128	0.0834231	0.296552	1	limma	1.18028	IMMUNODEFICIENCY 23	C4014371		limma	0.083423	0.296552
703	ABLIM1	S455	ABLIM1 S455	O14639	Con vs MC58siaD	0.143672	0.418895	6.60755	-0.724014	0.0607424	0.248174	1	limma	0.605411				limma	0.0607424	0.248174
705	RAF1	S259	RAF1 S259	P04049	Con vs MC58siaD	0.29627	0.583402	6.62645	-0.330552	0.165856	0.430357	1	limma	0.795232	CARDIOMYOPATHY, DILATED, 1NN, Hypertrophic Cardiomyopathy, LEOPARD Syndrome, Leopard Syndrome 1, LEOPARD SYNDROME 2, melanoma, Noonan Syndrome, Noonan Syndrome 5	C4014656, C0007194, C0175704, C4551484, C1969056, C0025202, C0028326, C1969057	SORAFENIB,sorafenib,REGORAFENIB,404859105,TRAMETINIB,CHEMBL3545296,CHEMBL1200485,SORAFENIB,328083491,XL281,ISIS 5132,REGORAFENIB,SORAFENIB,docetaxel,315661214,COBIMETINIB,paclitaxel,C-RAF ANTISENSE OLIGONUCLEOTIDE,DB04973,CHEMBL3348923,315661215,cisplatin,LGX818,CHEMBL3545027,ICO-007,CHIR-265,DB08896,XL281,223366209,384403666,354702286,Sorafenib,Cobimetinib,249565752,384403668,354702287,GDC-5573,…	limma	0.165856	0.430357
707	G3BP2	T227	G3BP2 T227	Q9UN86	Con vs MC58siaD	0.916563	1	6.76902	0.0553205	0.682016	0.848714	1	limma	1.03909				limma	0.682016	0.848714
709	SRRM1	S463	SRRM1 S463	Q8IYB3	Con vs MC58siaD	0.403395	0.659831	6.54165	0.595857	0.311142	0.580875	1	limma	1.51137				limma	0.311142	0.580874
711	TMX1	S247	TMX1 S247	Q9H3N1	Con vs MC58siaD	0.676103	0.841944	6.73666	-0.0555836	0.827131	0.923858	1	limma	0.962205				limma	0.827131	0.923858
712	OGFR	S315	OGFR S315	Q9NZT2	Con vs MC58siaD	0.676103	0.841944	6.73943	0.169454	0.58493	0.791747	1	limma	1.12463				limma	0.58493	0.791747
713	ST13	S79	ST13 S79	P50502	Con vs MC58siaD	0.676103	0.841944	6.69618	0.253757	0.560299	0.775226	1	limma	1.19231				limma	0.560299	0.775226
716	NUCKS1	S223,S240	NUCKS1 S223,S240	Q9H1E3	Con vs MC58siaD	0.834532	0.93229	6.70755	-0.0181331	0.952476	0.97777	1	limma	0.98751				limma	0.952476	0.97777
717	Q9UN86-2	T227	Q9UN86-2 T227	Q9UN86-2	Con vs MC58siaD	0.834532	0.93229	6.77051	-0.0396673	0.842711	0.930118	1	limma	0.972879				limma	0.842711	0.930118
719	CGN	S332	CGN S332	Q9P2M7	Con vs MC58siaD	0.210075	0.500856	6.58754	-0.460557	0.155742	0.416381	1	limma	0.726705				limma	0.155742	0.416381
720	ARHGAP35	S1150	ARHGAP35 S1150	Q9NRY4	Con vs MC58siaD	0.676103	0.841944	6.73187	0.0623461	0.844703	0.930137	1	limma	1.04416				limma	0.844703	0.930137
722	Q14157-1	S467	Q14157-1 S467	Q14157-1	Con vs MC58siaD	0.834532	0.93229	6.73407	0.0512136	0.767267	0.892617	1	limma	1.03614				limma	0.767267	0.892617
723	PAXX	S148	PAXX S148	Q9BUH6	Con vs MC58siaD	0.834532	0.93229	6.67403	0.00161631	0.993036	0.995497	1	limma	1.00112				limma	0.993036	0.995497
725	O14874	O14874	O14874	O14874	Con vs MC58siaD	0.29627	0.583402	6.68108	-0.0870789	0.659671	0.836185	1	limma	0.941427	BRANCHED-CHAIN KETO ACID DEHYDROGENASE KINASE DEFICIENCY	C3554078	DB02930	limma	0.659671	0.836185
731	P05783	P05783	P05783	P05783	Con vs MC58siaD	0.0121858	0.123067	6.48454	-2.20493	4.97995e-07	0.000267992	1	limma	0.216896	Cirrhosis, Familial	C1861556	ANTIVIRAL,MITOMYCIN-C,IL-6,RIBAVIRIN	limma	4.97995e-07	0.000267992
733	NUCKS1	S19	NUCKS1 S19	Q9H1E3	Con vs MC58siaD	0.29627	0.583402	6.72974	-0.464218	0.108319	0.342602	1	limma	0.724864				limma	0.108319	0.342602
736	Q86TB9-4	S179	Q86TB9-4 S179	Q86TB9-4	Con vs MC58siaD	0.0367139	0.21147	6.63141	-0.523582	0.025688	0.14246	1	limma	0.695642				limma	0.0256881	0.14246
738	PAK4	T207	PAK4 T207	O96013	Con vs MC58siaD	1	1	6.66477	0.0500655	0.757787	0.887009	1	limma	1.03531				limma	0.757787	0.887009
739	Q9H1E3	Q9H1E3	Q9H1E3	Q9H1E3	Con vs MC58siaD	0.29627	0.583402	6.691	0.241486	0.453039	0.700548	1	limma	1.18221				limma	0.453039	0.700548
742	THOC2	S1417	THOC2 S1417	Q8NI27	Con vs MC58siaD	0.834532	0.93229	6.58493	-0.153848	0.650014	0.830879	1	limma	0.89885	MENTAL RETARDATION, X-LINKED 12	C0796218		limma	0.650014	0.830879
745	ZFC3H1	S949	ZFC3H1 S949	O60293	Con vs MC58siaD	0.29627	0.583402	6.68816	-0.217289	0.172529	0.439614	1	limma	0.86018				limma	0.172529	0.439614
746	Q13428	Q13428	Q13428	Q13428	Con vs MC58siaD	0.403395	0.659831	6.6868	0.295848	0.365828	0.633889	1	limma	1.22761	Mandibulofacial Dysostosis	C0242387		limma	0.365828	0.633889
747	TRAFD1	S415	TRAFD1 S415	O14545	Con vs MC58siaD	0.676103	0.841944	6.72541	0.0800067	0.593787	0.796704	1	limma	1.05702				limma	0.593787	0.796704
749	P22626	P22626	P22626	P22626	Con vs MC58siaD	0.834532	0.93229	6.62159	0.0206646	0.951888	0.97777	1	limma	1.01443	INCLUSION BODY MYOPATHY WITH EARLY-ONSET PAGET DISEASE AND FRONTOTEMPORAL DEMENTIA	C1833662	DB11638,DB09130	limma	0.951888	0.97777
750	Q07157-2	S912	Q07157-2 S912	Q07157-2	Con vs MC58siaD	0.530869	0.750107	6.74506	0.165317	0.376515	0.642943	1	limma	1.12141				limma	0.376515	0.642943
752	NHSL1	S328	NHSL1 S328	Q5SYE7	Con vs MC58siaD	0.676103	0.841944	6.64201	0.0579187	0.811032	0.916639	1	limma	1.04096				limma	0.811032	0.916639
753	Q7KZI7-9	T542	Q7KZI7-9 T542	Q7KZI7-9	Con vs MC58siaD	1	1	6.39491	0.0719759	0.849621	0.932825	1	limma	1.05116				limma	0.849621	0.932825
754	BCLAF1	S531	BCLAF1 S531	Q9NYF8	Con vs MC58siaD	0.676103	0.841944	6.66174	-0.0956854	0.605165	0.803693	1	limma	0.935828				limma	0.605165	0.803693
755	CCDC6	S240,S244	CCDC6 S240,S244	Q16204	Con vs MC58siaD	0.676103	0.841944	6.71449	-0.0640255	0.714194	0.865905	1	limma	0.956591	Papillary thyroid carcinoma	C0238463		limma	0.714194	0.865905
757	BCLAF1	T526	BCLAF1 T526	Q9NYF8	Con vs MC58siaD	0.834532	0.93229	6.7639	0.0435002	0.799002	0.910266	1	limma	1.03061				limma	0.799002	0.910266
759	P35606	P35606	P35606	P35606	Con vs MC58siaD	0.210075	0.500856	6.64768	0.577558	0.0854128	0.300276	1	limma	1.49232				limma	0.0854128	0.300276
760	EIF4A3	T163	EIF4A3 T163	P38919	Con vs MC58siaD	0.143672	0.418895	6.64529	0.253253	0.125656	0.370806	1	limma	1.19189	Richieri Costa Pereira syndrome	C1849348		limma	0.125656	0.370806
761	FAM83H	S513	FAM83H S513	Q6ZRV2	Con vs MC58siaD	0.403395	0.659831	6.6968	-0.202442	0.306389	0.577039	1	limma	0.869078	Amelogenesis Imperfecta, Amelogenesis Imperfecta, Type III	C0002452, C0399376		limma	0.306389	0.577039
763	MYH14	S1969,S1983	MYH14 S1969,S1983	Q7Z406	Con vs MC58siaD	0.142457	0.418895	6.7198	-0.225731	0.115256	0.354714	1	limma	0.855162	Deafness, Autosomal Dominant 4, PERIPHERAL NEUROPATHY, MYOPATHY, HOARSENESS, AND HEARING LOSS	C1833503, C3280556	DB01944,DB07469,DB07468,DB07470,DB04444,DB03126,DB08276,Mavacamten	limma	0.115256	0.354714
764	MYH14	S1969	MYH14 S1969	Q7Z406	Con vs MC58siaD	0.345742	0.659831	6.71044	-0.133497	0.352019	0.617919	1	limma	0.911619	Deafness, Autosomal Dominant 4, PERIPHERAL NEUROPATHY, MYOPATHY, HOARSENESS, AND HEARING LOSS	C1833503, C3280556	DB01944,DB07469,DB07468,DB07470,DB04444,DB03126,DB08276,Mavacamten	limma	0.352019	0.617919
767	P08238	S255	P08238 S255	P08238; Q58FF8	Con vs MC58siaD	0.530869	0.750107	6.52193	0.259608	0.682128	0.848714	1	limma	1.19715				limma	0.682128	0.848714
768	P08238	S255	P08238 S255	P08238; Q58FF8	Con vs MC58siaD	0.403395	0.659831	6.66157	0.195608	0.654678	0.833264	1	limma	1.14521				limma	0.654678	0.833264
769	P08238	S255	P08238 S255	P08238; Q58FF8	Con vs MC58siaD	1	1	6.74376	0.0203404	0.887483	0.950298	1	limma	1.0142				limma	0.887483	0.950298
771	ATP2B1	S1155	ATP2B1 S1155	P20020	Con vs MC58siaD	0.0946929	0.347669	6.75783	-0.27662	0.060313	0.246955	1	limma	0.825523				limma	0.060313	0.246955
772	CARMIL1	T916	CARMIL1 T916	Q5VZK9	Con vs MC58siaD	0.0601028	0.278142	6.75192	0.356179	0.0371713	0.182323	1	limma	1.28003				limma	0.0371713	0.182323
774	NMNAT1	S117	NMNAT1 S117	Q9HAN9	Con vs MC58siaD	0.29627	0.583402	6.55942	-0.763624	0.0371565	0.182323	1	limma	0.589015	Leber Congenital Amaurosis, LEBER CONGENITAL AMAUROSIS 9 (disorder)	C0339527, C1837873	DB04099,DB03227	limma	0.0371565	0.182323
776	LAD1	S121,S123	LAD1 S121,S123	O00515	Con vs MC58siaD	0.0121858	0.123067	6.74956	0.957537	0.000135206	0.00514467	1	limma	1.94199				limma	0.000135206	0.00514467
777	FAM83H	S513,S516	FAM83H S513,S516	Q6ZRV2	Con vs MC58siaD	0.403395	0.659831	6.71991	-0.124984	0.381462	0.647575	1	limma	0.917014	Amelogenesis Imperfecta, Amelogenesis Imperfecta, Type III	C0002452, C0399376		limma	0.381462	0.647575
778	P35606	P35606	P35606	P35606	Con vs MC58siaD	0.29627	0.583402	6.61487	0.629212	0.149316	0.40818	1	limma	1.54672				limma	0.149316	0.40818
780	O15231-3	S206	O15231-3 S206	O15231-3	Con vs MC58siaD	0.530869	0.750107	6.76013	0.0615556	0.661789	0.837126	1	limma	1.04359				limma	0.661789	0.837125
781	AGAP1	S521	AGAP1 S521	Q9UPQ3	Con vs MC58siaD	0.210075	0.500856	6.69587	0.175998	0.283174	0.557099	1	limma	1.12975				limma	0.283174	0.557099
782	P05783	P05783	P05783	P05783	Con vs MC58siaD	0.530869	0.750107	6.63845	0.122877	0.55889	0.774671	1	limma	1.0889	Cirrhosis, Familial	C1861556	ANTIVIRAL,MITOMYCIN-C,IL-6,RIBAVIRIN	limma	0.55889	0.774671
783	CLDN3	S203,S209	CLDN3 S203,S209	O15551	Con vs MC58siaD	0.834532	0.93229	6.73117	-0.121717	0.696562	0.855759	1	limma	0.919093				limma	0.696562	0.85576
784	LGALSL	S22	LGALSL S22	Q3ZCW2	Con vs MC58siaD	0.0121858	0.123067	6.56706	-1.51181	5.29403e-06	0.00110792	1	limma	0.35067				limma	5.29403e-06	0.00110792
786	Q14103	Q14103	Q14103	Q14103	Con vs MC58siaD	0.0946929	0.347669	6.7495	-0.529722	0.023832	0.136343	1	limma	0.692688				limma	0.023832	0.136343
788	FAM83B	S803,S809	FAM83B S803,S809	Q5T0W9	Con vs MC58siaD	0.0367139	0.21147	6.51676	1.41504	0.000356317	0.00969419	1	limma	2.66668				limma	0.000356317	0.00969419
789	TPX2	T369	TPX2 T369	Q9ULW0	Con vs MC58siaD	0.0121858	0.123067	6.65405	1.05623	0.00014305	0.00538867	1	limma	2.07949				limma	0.000143049	0.00538867
790	TP53BP1	S552	TP53BP1 S552	Q12888	Con vs MC58siaD	0.403395	0.659831	6.74317	0.0847569	0.512004	0.742672	1	limma	1.06051				limma	0.512004	0.742672
792	O60504	O60504	O60504	O60504	Con vs MC58siaD	0.403395	0.659831	6.68991	-0.122194	0.478499	0.715743	1	limma	0.918789				limma	0.478499	0.715742
793	PGM2	S165	PGM2 S165	Q96G03	Con vs MC58siaD	0.29627	0.583402	6.71323	0.50021	0.059396	0.243996	1	limma	1.41442				limma	0.059396	0.243996
794	P60174-1	P60174-1	P60174-1	P60174-1	Con vs MC58siaD	0.210075	0.500856	5.33062	-0.409748	0.162644	0.426955	1	limma	0.752755				limma	0.162644	0.426955
795	Q99795	Q99795	Q99795	Q99795	Con vs MC58siaD	1	1	6.6678	0.0533353	0.847056	0.93191	1	limma	1.03766				limma	0.847056	0.93191
799	PRPF4B	T847	PRPF4B T847	Q13523	Con vs MC58siaD	0.29627	0.583402	6.41229	-0.532955	0.172832	0.439614	1	limma	0.691138				limma	0.172832	0.439614
800	FNBP4	S499	FNBP4 S499	Q8N3X1	Con vs MC58siaD	0.530869	0.750107	6.70996	0.213	0.419072	0.676426	1	limma	1.1591				limma	0.419072	0.676426
802	PPP1R2	S87	PPP1R2 S87	P41236	Con vs MC58siaD	0.29627	0.583402	6.65184	-0.415941	0.0571954	0.238666	1	limma	0.74953				limma	0.0571954	0.238666
803	TACC2	S2317,S2321	TACC2 S2317,S2321	O95359	Con vs MC58siaD	0.29627	0.583402	6.77499	0.15155	0.254486	0.53003	1	limma	1.11076				limma	0.254486	0.53003
804	O95359	O95359	O95359	O95359	Con vs MC58siaD	1	1	6.74203	-0.111858	0.633302	0.820113	1	limma	0.925395				limma	0.633302	0.820113
806	KRT18	S7	KRT18 S7	P05783	Con vs MC58siaD	0.0215717	0.164829	6.67016	0.403102	0.0120187	0.0903684	1	limma	1.32235	Cirrhosis, Familial	C1861556	ANTIVIRAL,MITOMYCIN-C,IL-6,RIBAVIRIN	limma	0.0120187	0.0903684
807	BCLAF1	S658	BCLAF1 S658	Q9NYF8	Con vs MC58siaD	0.530869	0.750107	6.72663	0.0471651	0.707058	0.861134	1	limma	1.03323				limma	0.707058	0.861134
808	PKP2	T340	PKP2 T340	Q99959	Con vs MC58siaD	0.676103	0.841944	6.67301	0.134908	0.415215	0.676046	1	limma	1.09802	Arrhythmogenic Right Ventricular Dysplasia, Arrhythmogenic Right Ventricular Dysplasia, Familial, 9, Brugada Syndrome (disorder)	C0349788, C1836906, C1142166		limma	0.415214	0.676046
809	THRAP3	S682	THRAP3 S682	Q9Y2W1	Con vs MC58siaD	0.29627	0.583402	6.68171	0.160546	0.260584	0.535818	1	limma	1.11771				limma	0.260584	0.535818
813	PKM	S37	PKM S37	P14618	Con vs MC58siaD	0.403395	0.659831	6.70864	-0.121541	0.365484	0.633585	1	limma	0.919206				limma	0.365484	0.633585
814	P14618	P14618	P14618	P14618	Con vs MC58siaD	0.676103	0.841944	6.6868	-0.20664	0.368491	0.63538	1	limma	0.866553				limma	0.368491	0.635381
816	SLC12A2	T230	SLC12A2 T230	P55011	Con vs MC58siaD	0.0121858	0.123067	6.49125	-1.53291	0.0276399	0.150593	1	limma	0.345578				limma	0.0276399	0.150592
817	NAP1L1	T62	NAP1L1 T62	P55209	Con vs MC58siaD	0.834532	0.93229	6.73231	-0.0678584	0.622809	0.816249	1	limma	0.954053				limma	0.622809	0.816249
820	Q13813	Q13813	Q13813	Q13813	Con vs MC58siaD	0.0121858	0.123067	6.75769	0.422247	0.0050115	0.050885	1	limma	1.34001	EPILEPTIC ENCEPHALOPATHY, EARLY INFANTILE, 5	C3150731		limma	0.00501151	0.050885
821	CASC3	S148	CASC3 S148	O15234	Con vs MC58siaD	0.676103	0.841944	6.77794	-0.0539949	0.729476	0.872637	1	limma	0.963265				limma	0.729476	0.872637
822	TOP2B	S1581	TOP2B S1581	Q02880	Con vs MC58siaD	1	1	6.72747	-0.0576152	0.825787	0.923342	1	limma	0.960851				limma	0.825787	0.923342
823	RTKN	S543	RTKN S543	Q9BST9	Con vs MC58siaD	0.0367139	0.21147	6.63713	0.653637	0.0141492	0.100642	1	limma	1.57313				limma	0.0141492	0.100642
824	ALKBH5	S384	ALKBH5 S384	Q6P6C2	Con vs MC58siaD	0.0121858	0.123067	6.60392	0.268741	0.133391	0.382386	1	limma	1.20476				limma	0.133391	0.382386
825	O14646-2	S1688	O14646-2 S1688	O14646-2	Con vs MC58siaD	0.0121858	0.123067	6.69621	-0.901655	0.00378668	0.0418311	1	limma	0.535272				limma	0.00378668	0.0418311
828	ABCF1	T108	ABCF1 T108	Q8NE71	Con vs MC58siaD	0.403395	0.659831	6.61073	0.386487	0.459447	0.704698	1	limma	1.30721				limma	0.459447	0.704697
829	MED1	S1479	MED1 S1479	Q15648	Con vs MC58siaD	1	1	6.77413	0.111291	0.517948	0.746612	1	limma	1.08019				limma	0.517948	0.746612
831	PGAM1	S118	PGAM1 S118	P18669	Con vs MC58siaD	0.753298	0.931913	6.7601	-0.0485214	0.702991	0.858679	1	limma	0.966927				limma	0.702991	0.858679
832	KIF21A	S853	KIF21A S853	Q7Z4S6	Con vs MC58siaD	0.403395	0.659831	6.75224	-0.176636	0.3045	0.575829	1	limma	0.884764	Congenital Fibrosis of the Extraocular Muscles, Fibrosis Of Extraocular Muscles, Congenital, 1, FIBROSIS OF EXTRAOCULAR MUSCLES, CONGENITAL, 3B (disorder)	C1302995, C1851102, C2751105		limma	0.3045	0.575829
833	LMNA	S628	LMNA S628	P02545	Con vs MC58siaD	0.0121858	0.123067	6.63585	0.608404	0.00130229	0.0224005	1	limma	1.52457	Autosomal Dominant Emery-Dreifuss Muscular Dystrophy (disorder), Autosomal Recessive Emery-Dreifuss Muscular Dystrophy, Cardiomyopathy, Familial Idiopathic, Charcot-Marie-Tooth disease, Type 2B1, Congenital Fiber Type Disproportion, Emery-Dreifuss Muscular Dystrophy 3, Familial partial lipodystrophy, Familial Partial Lipodystrophy, Type 1, Familial Partial Lipodystrophy, Type 2, Heart-hand syndro…	C0410190, C1450051, C1449563, C1854154, C0546264, C2750035, C0271694, C1720859, C1720860, C1857829, C0406585, C0796031, C0432291, C2750785, C0410189, C0033300	HISTAMINE,SU-4312	limma	0.00130229	0.0224005
834	HS1BP3	S249	HS1BP3 S249	Q53T59	Con vs MC58siaD	0.834532	0.93229	6.73927	-0.181694	0.536251	0.75885	1	limma	0.881667				limma	0.536251	0.75885
836	TAB2	S524	TAB2 S524	Q9NYJ8	Con vs MC58siaD	0.403395	0.659831	6.71565	-0.356297	0.198949	0.467728	1	limma	0.781167	CONGENITAL HEART DEFECTS, MULTIPLE TYPES, 2	C3554279	gefitinib	limma	0.198949	0.467728
839	SPATS2L	S135	SPATS2L S135	Q9NUQ6	Con vs MC58siaD	0.143672	0.418895	6.6432	0.972869	0.0183103	0.118513	1	limma	1.96274				limma	0.0183103	0.118513
841	MYBBP1A	S1267	MYBBP1A S1267	Q9BQG0	Con vs MC58siaD	0.530869	0.750107	6.58996	0.361114	0.541996	0.763537	1	limma	1.28442				limma	0.541996	0.763537
844	ARHGEF2	S151	ARHGEF2 S151	Q92974	Con vs MC58siaD	0.29627	0.583402	6.61104	-0.245987	0.304295	0.575829	1	limma	0.843239	NEURODEVELOPMENTAL DISORDER WITH MIDBRAIN AND HINDBRAIN MALFORMATIONS	C4479613		limma	0.304295	0.575829
848	Q13557-8	T337	Q13557-8 T337	Q13557-8	Con vs MC58siaD	0.403395	0.659831	6.3912	0.924395	0.187473	0.455326	1	limma	1.89789				limma	0.187473	0.455326
849	Q13557-8	Q13557-8	Q13557-8	Q13557-8	Con vs MC58siaD	0.20869	0.500856	6.44558	1.20533	0.0513195	0.223751	1	limma	2.30591				limma	0.0513195	0.223751
850	AHNAK2	S5175	AHNAK2 S5175	Q8IVF2	Con vs MC58siaD	0.0121858	0.123067	6.78121	-0.695453	0.00103642	0.0193277	1	limma	0.617515				limma	0.00103642	0.0193277
852	HMGA2	S101,S102	HMGA2 S101,S102	P52926	Con vs MC58siaD	0.143672	0.418895	6.63451	-0.675698	0.0165181	0.111712	1	limma	0.626029				limma	0.0165181	0.111712
853	P52926	P52926	P52926	P52926	Con vs MC58siaD	0.0946929	0.347669	6.63967	-0.370755	0.0560856	0.237675	1	limma	0.773378				limma	0.0560856	0.237675
855	CEP131	S47	CEP131 S47	Q9UPN4	Con vs MC58siaD	0.0121858	0.123067	6.67651	-1.12681	0.000178875	0.00618186	1	limma	0.457927				limma	0.000178875	0.00618186
856	NDRG3	S361	NDRG3 S361	Q9UGV2	Con vs MC58siaD	0.249153	0.583402	6.70965	-0.293624	0.0867414	0.300472	1	limma	0.81585				limma	0.0867414	0.300472
857	SKA3	S110	SKA3 S110	Q8IX90	Con vs MC58siaD	1	1	6.72275	-0.0469578	0.860485	0.937086	1	limma	0.967975				limma	0.860485	0.937086
859	GTF3C1	S1062,S1068	GTF3C1 S1062,S1068	Q12789	Con vs MC58siaD	0.530869	0.750107	6.58709	0.412175	0.407634	0.668732	1	limma	1.33069				limma	0.407633	0.668732
860	Q9H6T3	Q9H6T3	Q9H6T3	Q9H6T3	Con vs MC58siaD	0.676103	0.841944	6.70263	-0.145674	0.597954	0.799324	1	limma	0.903957				limma	0.597955	0.799324
862	RAD51AP1	S294	RAD51AP1 S294	Q96B01	Con vs MC58siaD	0.29627	0.583402	6.64387	0.571422	0.157261	0.418349	1	limma	1.48599				limma	0.15726	0.418349
863	P40818	P40818	P40818	P40818	Con vs MC58siaD	0.0601028	0.278142	6.70797	-0.418728	0.0224839	0.132754	1	limma	0.748084	Pituitary-dependent Cushing's disease	C0221406		limma	0.0224839	0.132754
866	NSFL1C	S114	NSFL1C S114	Q9UNZ2	Con vs MC58siaD	0.29627	0.583402	6.47001	0.782716	0.185728	0.454015	1	limma	1.72037				limma	0.185728	0.454015
867	ADAR	T601	ADAR T601	P55265	Con vs MC58siaD	0.0121858	0.123067	6.74257	-0.758019	0.000596213	0.0133687	1	limma	0.591308	AICARDI-GOUTIERES SYNDROME, AICARDI-GOUTIERES SYNDROME 6, Malignant neoplasm of breast, Symmetrical dyschromatosis of extremities	C0393591, C3539013, C0006142, C0406775		limma	0.000596213	0.0133687
869	Q92890-1	S281	Q92890-1 S281	Q92890-1	Con vs MC58siaD	0.0946929	0.347669	6.45477	1.47887	0.0222839	0.132265	1	limma	2.78731				limma	0.0222839	0.132265
871	TP53I11	S14	TP53I11 S14	O14683	Con vs MC58siaD	0.834532	0.93229	6.54584	0.162196	0.759196	0.887613	1	limma	1.11899				limma	0.759196	0.887613
872	NFATC2IP	S204	NFATC2IP S204	Q8NCF5	Con vs MC58siaD	1	1	6.69402	-0.0781295	0.822967	0.921831	1	limma	0.947285				limma	0.822967	0.92183
876	BCL9L	S1017	BCL9L S1017	Q86UU0	Con vs MC58siaD	0.345742	0.659831	6.8222	-0.138993	0.345626	0.612406	1	limma	0.908153				limma	0.345626	0.612406
877	DDX10	S7	DDX10 S7	Q13206	Con vs MC58siaD	0.530869	0.750107	6.63934	0.239377	0.362197	0.63012	1	limma	1.18048				limma	0.362197	0.63012
878	SNTB1	S219	SNTB1 S219	Q13884	Con vs MC58siaD	0.403395	0.659831	6.75899	0.230394	0.253437	0.53003	1	limma	1.17316				limma	0.253437	0.53003
879	FAM83H	S881	FAM83H S881	Q6ZRV2	Con vs MC58siaD	0.210075	0.500856	6.71018	0.163653	0.432667	0.686284	1	limma	1.12012	Amelogenesis Imperfecta, Amelogenesis Imperfecta, Type III	C0002452, C0399376		limma	0.432667	0.686284
887	NEMF	S831	NEMF S831	O60524	Con vs MC58siaD	0.834532	0.93229	6.65515	-0.0752351	0.868316	0.939913	1	limma	0.949187				limma	0.868316	0.939913
890	KIF21A	S1239	KIF21A S1239	Q7Z4S6	Con vs MC58siaD	0.0121858	0.123067	6.75751	0.284435	0.0226223	0.133153	1	limma	1.21793	Congenital Fibrosis of the Extraocular Muscles, Fibrosis Of Extraocular Muscles, Congenital, 1, FIBROSIS OF EXTRAOCULAR MUSCLES, CONGENITAL, 3B (disorder)	C1302995, C1851102, C2751105		limma	0.0226223	0.133153
893	DDX54	S75	DDX54 S75	Q8TDD1	Con vs MC58siaD	0.403395	0.659831	6.64612	-0.516989	0.228179	0.50178	1	limma	0.698829				limma	0.228179	0.50178
894	TCOF1	S1378	TCOF1 S1378	Q13428	Con vs MC58siaD	0.210075	0.500856	6.70045	0.373597	0.272615	0.548286	1	limma	1.29558	Mandibulofacial Dysostosis	C0242387		limma	0.272615	0.548286
895	MARCKS	S27	MARCKS S27	P29966	Con vs MC58siaD	0.530869	0.750107	6.71555	0.097551	0.779018	0.899896	1	limma	1.06996				limma	0.779018	0.899896
897	P17096	P17096	P17096	P17096	Con vs MC58siaD	0.834532	0.93229	6.64234	-0.113087	0.799261	0.910266	1	limma	0.924608	Diabetes Mellitus, Non-Insulin-Dependent, Uterine Cancer	C0011860, C0153567		limma	0.799261	0.910266
899	RAB8A	S185	RAB8A S185	P61006	Con vs MC58siaD	0.403395	0.659831	6.77759	0.270803	0.306679	0.577039	1	limma	1.20648				limma	0.306679	0.577039
900	SF3B2	T780	SF3B2 T780	Q13435	Con vs MC58siaD	0.834532	0.93229	6.79664	0.0714983	0.675145	0.845304	1	limma	1.05081				limma	0.675145	0.845304
901	NUMA1	S1834	NUMA1 S1834	Q14980	Con vs MC58siaD	0.0367139	0.21147	6.68595	0.856654	0.00219303	0.0308285	1	limma	1.81083	Acute Promyelocytic Leukemia	C0023487	calcium channel blockers	limma	0.00219303	0.0308285
902	KRT8	S24	KRT8 S24	P05787	Con vs MC58siaD	0.0367139	0.21147	6.64553	0.244288	0.0671657	0.263422	1	limma	1.18451	Breast Carcinoma, Cirrhosis, Familial	C0678222, C1861556	DB06245,DB00031,DB09130	limma	0.0671657	0.263423
904	ZFC3H1	S1303	ZFC3H1 S1303	O60293	Con vs MC58siaD	0.345742	0.659831	6.71415	0.303715	0.271136	0.54734	1	limma	1.23432				limma	0.271136	0.54734
905	ZFC3H1	S1303,S1304	ZFC3H1 S1303,S1304	O60293	Con vs MC58siaD	0.403395	0.659831	6.73342	-0.3716	0.185592	0.453977	1	limma	0.772925				limma	0.185592	0.453977
907	Q13153	Q13153	Q13153	Q13153	Con vs MC58siaD	0.403395	0.659831	6.61798	-0.245877	0.256168	0.531284	1	limma	0.843303	INTELLECTUAL DEVELOPMENTAL DISORDER WITH MACROCEPHALY, SEIZURES, AND SPEECH DELAY	C4748428	AZD-1152-HQPA,TOZASERTIB,ILORASERTIB,DB12010,310264717,MLN-8054,310264719,249565861,RG-1530,PF-562271,TAE-684,310264722,LAUROGUADINE,CENISERTIB,310264720,310264721,249565812,TAMATINIB,310264718,249565832	limma	0.256168	0.531284
908	RBM34	S14	RBM34 S14	P42696	Con vs MC58siaD	0.0946929	0.347669	6.75803	-0.467962	0.0395532	0.189563	1	limma	0.722985				limma	0.0395532	0.189563
909	MORC2	S739,S743	MORC2 S739,S743	Q9Y6X9	Con vs MC58siaD	0.530869	0.750107	6.66094	-0.40244	0.314796	0.58481	1	limma	0.756578	CHARCOT-MARIE-TOOTH DISEASE, AXONAL, TYPE 2Z	C4225243		limma	0.314796	0.58481
912	PHF14	S835	PHF14 S835	O94880	Con vs MC58siaD	0.676103	0.841944	6.5392	-0.363798	0.465299	0.708446	1	limma	0.777116				limma	0.465299	0.708446
915	TIMELESS	S1173	TIMELESS S1173	Q9UNS1	Con vs MC58siaD	0.403395	0.659831	6.53006	0.804339	0.153714	0.41504	1	limma	1.74635				limma	0.153714	0.41504
917	PHKA1	S981,T995	PHKA1 S981,T995	P46020	Con vs MC58siaD	0.403395	0.659831	6.73694	-0.249012	0.210136	0.482085	1	limma	0.841473	Glycogen Storage Disease, Type IXD	C1845151		limma	0.210136	0.482085
919	TOP2B	S1336	TOP2B S1336	Q02880	Con vs MC58siaD	0.676103	0.841944	6.2972	0.716402	0.318352	0.588798	1	limma	1.64308				limma	0.318352	0.588798
920	SRRM1	S756	SRRM1 S756	Q8IYB3	Con vs MC58siaD	0.834532	0.93229	6.75985	0.0960818	0.717086	0.866686	1	limma	1.06887				limma	0.717086	0.866686
921	Q9NQW6	Q9NQW6	Q9NQW6	Q9NQW6	Con vs MC58siaD	0.142457	0.418895	6.69168	0.360779	0.319983	0.58898	1	limma	1.28412	FOCAL SEGMENTAL GLOMERULOSCLEROSIS 8	C4014993		limma	0.319983	0.58898
922	MCM7	S678	MCM7 S678	P33993	Con vs MC58siaD	0.403395	0.659831	6.63546	-0.207279	0.259854	0.535118	1	limma	0.866169				limma	0.259854	0.535118
924	TTC33	S197	TTC33 S197	Q6PID6	Con vs MC58siaD	0.29627	0.583402	6.78192	0.274278	0.263717	0.538441	1	limma	1.20939				limma	0.263717	0.538441
926	Q15042	Q15042	Q15042	Q15042	Con vs MC58siaD	0.29627	0.583402	6.78252	-0.0138234	0.969298	0.987117	1	limma	0.990464	Warburg Sjo Fledelius syndrome	C1838625		limma	0.969298	0.987117
931	NFATC2IP	S204	NFATC2IP S204	Q8NCF5	Con vs MC58siaD	0.143672	0.418895	6.76665	0.299768	0.107677	0.342006	1	limma	1.23095				limma	0.107677	0.342006
932	O15231-3	S203	O15231-3 S203	O15231-3	Con vs MC58siaD	0.0215717	0.164829	6.67395	-1.2892	0.00291687	0.0363837	1	limma	0.409177				limma	0.00291688	0.0363837
933	PLEKHA7	S612	PLEKHA7 S612	Q6IQ23	Con vs MC58siaD	0.143672	0.418895	6.28671	0.33783	0.302169	0.574496	1	limma	1.26385				limma	0.302169	0.574496
934	ALS2	S466	ALS2 S466	Q96Q42	Con vs MC58siaD	0.143672	0.418895	6.73525	0.40175	0.0735602	0.277935	1	limma	1.32111	AMYOTROPHIC LATERAL SCLEROSIS 2, JUVENILE (disorder), Hereditary spastic paralysis, infantile onset ascending, Primary lateral sclerosis juvenile	C1859807, C2931441, C1853396		limma	0.0735602	0.277935
935	DENND4C	S1061	DENND4C S1061	Q5VZ89	Con vs MC58siaD	0.29627	0.583402	6.70298	0.452272	0.203603	0.473621	1	limma	1.36819				limma	0.203603	0.473621
937	THRAP3	S320	THRAP3 S320	Q9Y2W1	Con vs MC58siaD	0.29627	0.583402	6.54762	0.644706	0.199981	0.468971	1	limma	1.56342				limma	0.199981	0.468971
938	PRRC2C	S878	PRRC2C S878	Q9Y520	Con vs MC58siaD	0.143672	0.418895	6.67503	-0.467234	0.0619872	0.251352	1	limma	0.72335				limma	0.0619872	0.251352
939	PAXX	S152	PAXX S152	Q9BUH6	Con vs MC58siaD	0.530869	0.750107	6.72981	0.207563	0.413246	0.674345	1	limma	1.15474				limma	0.413246	0.674345
940	RB1	T373	RB1 T373	P06400	Con vs MC58siaD	0.834532	0.93229	6.66216	-0.11288	0.684149	0.849436	1	limma	0.92474	Bladder Neoplasm, Breast Carcinoma, Familial Retinoblastoma, Malignant neoplasm of breast, Malignant neoplasm of urinary bladder, Osteosarcoma, Retinoblastoma, Small cell carcinoma of lung	C0005695, C0678222, C0751483, C0006142, C0005684, C0029463, C0035335, C0149925	DB00071,Trilaciclib,Entinostat,Vorinostat,PF-06463922,Asparaginase,BAY 61-3606,RIBOCICLIB,Bortezomib,R547,JQ1,GDC-0941,Prednisolone,Fostamatinib,Methotrexate,Sapanisertib,SELICICLIB,Mercaptopurine,Sirolimus,PD-0332991,RETINOIC ACID,DB00030,LARGAZOLE,Nutlin-3a,Trichostatin A,Topotecan,Trametinib,Cisplatin,VCN-01,Ribociclib,ALPELISIB,Dexamethasone,Palbociclib,PALBOCICLIB,Everolimus	limma	0.684149	0.849436
941	SON	S283	SON S283	P18583	Con vs MC58siaD	0.0601028	0.278142	6.72002	-0.442035	0.015305	0.105909	1	limma	0.736095				limma	0.015305	0.105909
942	Q8IVF2	Q8IVF2	Q8IVF2	Q8IVF2	Con vs MC58siaD	0.29627	0.583402	6.58949	0.589481	0.283208	0.557099	1	limma	1.50471				limma	0.283208	0.557099
943	ITPR3	S934	ITPR3 S934	Q14573	Con vs MC58siaD	1	1	6.77082	0.0240186	0.853479	0.933788	1	limma	1.01679				limma	0.853479	0.933788
944	TCEA1	S57	TCEA1 S57	P23193	Con vs MC58siaD	0.530869	0.750107	6.71699	0.168001	0.582037	0.790102	1	limma	1.1235				limma	0.582037	0.790102
945	SRRM1	S754,S756	SRRM1 S754,S756	Q8IYB3	Con vs MC58siaD	0.676103	0.841944	6.75518	0.00408654	0.97852	0.991416	1	limma	1.00284				limma	0.97852	0.991416
946	RANBP2	S1509	RANBP2 S1509	P49792	Con vs MC58siaD	0.0215717	0.164829	6.6859	-1.20447	0.00173391	0.026769	1	limma	0.433928	Inflammatory Myofibroblastic Tumor	C0334121		limma	0.00173391	0.026769
947	KIAA1522	S979	KIAA1522 S979	Q9P206	Con vs MC58siaD	0.0215717	0.164829	6.76666	0.358603	0.0112691	0.0864578	1	limma	1.28218				limma	0.0112691	0.0864578
948	CHAMP1	S282	CHAMP1 S282	Q96JM3	Con vs MC58siaD	1	1	6.71752	0.0204684	0.946047	0.977024	1	limma	1.01429				limma	0.946047	0.977024
953	Q02241-2	S684	Q02241-2 S684	Q02241-2	Con vs MC58siaD	0.676103	0.841944	6.57987	-0.133525	0.588993	0.794359	1	limma	0.911601				limma	0.588993	0.794359
954	AKAP11	S1242	AKAP11 S1242	Q9UKA4	Con vs MC58siaD	0.29627	0.583402	6.71235	0.219369	0.201297	0.4704	1	limma	1.16422				limma	0.201297	0.4704
957	CAMSAP3	S431	CAMSAP3 S431	Q9P1Y5	Con vs MC58siaD	0.0121858	0.123067	6.7042	0.295419	0.029676	0.157315	1	limma	1.22724				limma	0.029676	0.157315
958	SRRM1	S769,S773,S781	SRRM1 S769,S773,S781	Q8IYB3	Con vs MC58siaD	0.530869	0.750107	6.6885	0.386619	0.423387	0.679522	1	limma	1.30733				limma	0.423387	0.679522
959	DYNC1LI1	S421	DYNC1LI1 S421	Q9Y6G9	Con vs MC58siaD	0.0215717	0.164829	6.68843	0.785192	0.000435491	0.0107927	1	limma	1.72332				limma	0.000435491	0.0107927
962	MAPRE1	S155	MAPRE1 S155	Q15691	Con vs MC58siaD	0.0367139	0.21147	6.73687	-0.575707	0.00887584	0.0730028	1	limma	0.670957				limma	0.00887584	0.0730028
963	MTA1	T564	MTA1 T564	Q13330	Con vs MC58siaD	0.0121858	0.123067	6.68521	0.936942	0.00115777	0.0203801	1	limma	1.91447				limma	0.00115777	0.0203801
964	KIAA1522	S971,S979	KIAA1522 S971,S979	Q9P206	Con vs MC58siaD	0.676103	0.841944	6.7527	0.0441246	0.818144	0.91971	1	limma	1.03106				limma	0.818144	0.91971
965	IRF2BP2	S175	IRF2BP2 S175	Q7Z5L9	Con vs MC58siaD	0.0601028	0.278142	6.73442	0.182049	0.138957	0.392687	1	limma	1.13449	Acute Promyelocytic Leukemia	C0023487		limma	0.138957	0.392687
966	ECT2	S367,S370	ECT2 S367,S370	Q9H8V3	Con vs MC58siaD	1	1	6.70585	-0.139391	0.626668	0.817968	1	limma	0.907902				limma	0.626668	0.817968
968	P60174-1	S21	P60174-1 S21	P60174-1	Con vs MC58siaD	0.403395	0.659831	6.78608	0.147591	0.548264	0.76694	1	limma	1.10772				limma	0.548264	0.76694
969	PHRF1	S1034	PHRF1 S1034	Q9P1Y6	Con vs MC58siaD	0.29627	0.583402	6.65802	0.220841	0.249893	0.527958	1	limma	1.16541				limma	0.249893	0.527958
970	EIF5B	S113	EIF5B S113	O60841	Con vs MC58siaD	0.143672	0.418895	6.50794	1.13387	0.0451342	0.205542	1	limma	2.19446				limma	0.0451341	0.205541
974	NCOR1	S224	NCOR1 S224	O75376	Con vs MC58siaD	0.530869	0.750107	6.47053	0.545712	0.366661	0.634749	1	limma	1.45974	Breast Carcinoma, Malignant neoplasm of breast	C0678222, C0006142		limma	0.366661	0.634749
977	AKAP10	S96	AKAP10 S96	O43572	Con vs MC58siaD	0.0601028	0.278142	6.63923	1.02069	0.0195322	0.123246	1	limma	2.02889				limma	0.0195322	0.123246
978	HMGA1	S36,T53	HMGA1 S36,T53	P17096	Con vs MC58siaD	0.0601028	0.278142	6.29564	1.82066	0.0075974	0.0674986	1	limma	3.53243	Diabetes Mellitus, Non-Insulin-Dependent, Uterine Cancer	C0011860, C0153567		limma	0.0075974	0.0674986
982	Q8N3R9	Q8N3R9	Q8N3R9	Q8N3R9	Con vs MC58siaD	0.403395	0.659831	6.7438	0.190194	0.300825	0.573212	1	limma	1.14092				limma	0.300825	0.573212
983	GPALPP1	S105	GPALPP1 S105	Q8IXQ4	Con vs MC58siaD	0.530869	0.750107	6.71882	0.247197	0.438252	0.689886	1	limma	1.1869				limma	0.438252	0.689886
984	DYNC1LI1	T513,S516	DYNC1LI1 T513,S516	Q9Y6G9	Con vs MC58siaD	0.0121858	0.123067	6.72111	-0.596828	0.0330792	0.16659	1	limma	0.661206				limma	0.0330792	0.16659
991	CEP170	S1521,S1529	CEP170 S1521,S1529	Q5SW79	Con vs MC58siaD	1	1	6.64459	0.046856	0.860342	0.937086	1	limma	1.03301				limma	0.860342	0.937086
997	Q7Z309-3	S25	Q7Z309-3 S25	Q7Z309-3	Con vs MC58siaD	0.0946929	0.347669	6.60099	-0.682857	0.0205192	0.127287	1	limma	0.62293				limma	0.0205192	0.127287
999	TOR4A	S63	TOR4A S63	Q9NXH8	Con vs MC58siaD	0.530869	0.750107	6.67644	0.0229349	0.904651	0.958061	1	limma	1.01602				limma	0.904651	0.958061
1000	ERBB2	T701	ERBB2 T701	P04626	Con vs MC58siaD	0.210075	0.500856	6.74602	-0.167745	0.221583	0.496257	1	limma	0.890233	Adenocarcinoma of lung (disorder), Breast Carcinoma, Malignant neoplasm of breast, Malignant neoplasm of ovary, Malignant neoplasm of stomach, Non-Small Cell Lung Carcinoma, ovarian neoplasm, Stomach Carcinoma	C0152013, C0678222, C0006142, C1140680, C0024623, C0007131, C0919267, C0699791	EMODIN,CHEMBL2108029,Talazoparib,DB15035,Lapatinib,CHEMBL3545063,CHEMBL1645462,AC480,PERTUZUMAB,trastuzumab emtansine,GEMCITABINE,Neratinib,DB12267,Seribantumab,trastuzumab emtansine,CHEMBL3545396,178101775,CHEMBL3545111,AEE788,Fam-Trastuzumab Deruxtecan-nxki,223366208,PLATINUM COMPOUND,SIROLIMUS,CHEMBL1614707,DEPSIPEPTIDE,Ertumaxomab,MM-111,DB01259,PACLITAXEL,TRASTUZUMAB,CHEMBL1201585,WZ4002,GRE…	limma	0.221583	0.496257
1005	DYNC1LI1	S207	DYNC1LI1 S207	Q9Y6G9	Con vs MC58siaD	0.530869	0.750107	6.61216	-0.31846	0.152013	0.412857	1	limma	0.801926				limma	0.152013	0.412857
1007	Q5VT52-5	S732	Q5VT52-5 S732	Q5VT52-5; Q5VT52	Con vs MC58siaD	0.676103	0.841944	6.69841	0.0278316	0.844622	0.930137	1	limma	1.01948				limma	0.844622	0.930137
1008	MEF2D	S180	MEF2D S180	Q14814	Con vs MC58siaD	0.530869	0.750107	6.63479	0.0668783	0.734902	0.876345	1	limma	1.04745				limma	0.734902	0.876345
1009	P60174-1	S212	P60174-1 S212	P60174-1	Con vs MC58siaD	0.403395	0.659831	6.75974	0.158717	0.299945	0.572745	1	limma	1.11629				limma	0.299945	0.572745
1011	P20073	P20073	P20073	P20073	Con vs MC58siaD	0.29627	0.583402	6.19238	-0.628405	0.293679	0.566457	1	limma	0.646891				limma	0.293679	0.566457
1013	KRT23	S65	KRT23 S65	Q9C075	Con vs MC58siaD	0.834532	0.93229	6.76631	-0.0501799	0.835986	0.927588	1	limma	0.965816				limma	0.835986	0.927588
1015	STK39	T354	STK39 T354	Q9UEW8	Con vs MC58siaD	0.0946929	0.347669	6.63434	0.318822	0.124954	0.369599	1	limma	1.24731				limma	0.124954	0.369599
1019	RPS6KA4	S682	RPS6KA4 S682	O75676	Con vs MC58siaD	0.142457	0.418895	6.7233	0.168397	0.179795	0.446287	1	limma	1.12381				limma	0.179795	0.446287
1021	USP43	S969	USP43 S969	Q70EL4	Con vs MC58siaD	0.0121858	0.123067	6.7343	0.531954	0.00310872	0.0375338	1	limma	1.44589				limma	0.00310872	0.0375338
1023	Q96JP5	Q96JP5	Q96JP5	Q96JP5	Con vs MC58siaD	0.0946929	0.347669	6.76208	0.372976	0.0298021	0.1575	1	limma	1.29502				limma	0.0298021	0.1575
1024	NCOR2	S939	NCOR2 S939	Q9Y618	Con vs MC58siaD	0.0946929	0.347669	6.68692	-0.458012	0.0216257	0.130342	1	limma	0.727989				limma	0.0216257	0.130342
1025	NCOR2	S939	NCOR2 S939	Q9Y618	Con vs MC58siaD	0.0946929	0.347669	6.71773	0.239788	0.103311	0.334738	1	limma	1.18082				limma	0.103311	0.334738
1027	XRCC6	T455	XRCC6 T455	P12956	Con vs MC58siaD	0.210075	0.500856	6.75729	0.276823	0.111719	0.347786	1	limma	1.21152				limma	0.111719	0.347786
1028	P15056	P15056	P15056	P15056	Con vs MC58siaD	0.403395	0.659831	6.67633	-0.180581	0.263094	0.537752	1	limma	0.882348	Adenocarcinoma of large intestine, Adenocarcinoma of lung (disorder), Anaplastic astrocytoma, Carcinoma of lung, Cardio-facio-cutaneous syndrome, Colorectal Carcinoma, Costello syndrome (disorder), Craniopharyngioma, Cutaneous Melanoma, Glioma, Hairy Cell Leukemia, Histiocytosis, Langerhans-Cell, LEOPARD Syndrome, LEOPARD SYNDROME 3, Malignant neoplasm of lung, Malignant neoplasm of ovary, Melano…	C1319315, C0152013, C0334579, C0684249, C1275081, C0009402, C0587248, C0010276, C0151779, C0017638, C0023443, C0019621, C0175704, C3150971, C0242379, C1140680, C0027962, C0025202, C0026764, C0007131, C0028326, C3150970, C0919267, C0238463, C0334583, C0549473, C0040136	TRAMETINIB DIMETHYL SULFOXIDE,DUAL IGF-1R/INSR INHIBITOR BMS-754807,AMG 232,PLX3397,DB06999,PLX7904,PLX8394,Vemurafenib,Pimasertib,vemurafenib,GSK2126458,INU-152,U0126,RAF265,Panitumumab,RO-5212054,ARQ 736,DASATINIB,CHEMBL3545263,CCT196969,Selumetinib,PIMASERTIB,MK2206,SHP099,Binimetinib,Trametinib,GDC-0941,DB08896,GSK 2118436,310264724,CHEMBL3545246,CGM097,DABRAFENIB,VEMURAFENIB,MEK162,RO5212054…	limma	0.263095	0.537752
1031	CASP3	S26	CASP3 S26	P42574	Con vs MC58siaD	0.143672	0.418895	6.62435	-0.837845	0.0187202	0.120339	1	limma	0.559479	Alzheimer's Disease, Cryptorchidism, Diabetes Mellitus, Experimental, Diabetic Retinopathy, Myocardial Infarction, Reperfusion Injury, Sepsis, Status Epilepticus, Subarachnoid Hemorrhage	C0002395, C0010417, C0011853, C0011884, C0027051, C0035126, C0243026, C0038220, C0038525	celecoxib,SPERMINE,178101922,PACLITAXEL,AICAR,WITHAFERIN A,178103141,IPRIFLAVONE,DB00945,1,4-DICHLOROBENZENE,DB06862,DB08229,5,6,7-TRIBROMOISATIN,DB08251,ISOQUINOLINE-1,3(2H,4H)-DIONE,DB06255,NAPHTHOQUINONE,252166854,DB03124,53801033,AW-01208,GNF-PF-2893,KOBOPHENOL A,DB07696,GNF-PF-5159,TCMDC-124307,DB01017,PAC1,FAS LIGAND,252166828,DB00282,178101926,STAUROSPORINE,DB08213,DNDI1417156,GNF-PF-4068,…	limma	0.0187202	0.120339
1032	USP7	S963	USP7 S963	Q93009	Con vs MC58siaD	0.676103	0.841944	6.71362	-0.00353009	0.989501	0.994473	1	limma	0.997556				limma	0.989501	0.994473
1038	TNK1	S96	TNK1 S96	Q13470	Con vs MC58siaD	0.834532	0.93229	6.77871	0.107298	0.558126	0.774671	1	limma	1.07721				limma	0.558126	0.774671
1039	NCOR2	S1251	NCOR2 S1251	Q9Y618	Con vs MC58siaD	0.0367139	0.21147	6.68538	0.324789	0.0478859	0.213475	1	limma	1.25248				limma	0.0478859	0.213475
1044	Q9NV58	Q9NV58	Q9NV58	Q9NV58	Con vs MC58siaD	0.0367139	0.21147	6.75322	-0.366229	0.0254624	0.141889	1	limma	0.775808				limma	0.0254624	0.141889
1045	P08729	P08729	P08729	P08729; P05787	Con vs MC58siaD	0.403395	0.659831	6.3156	-0.426991	0.275754	0.551069	1	limma	0.743812				limma	0.275754	0.551069
1047	PGRMC2	T211	PGRMC2 T211	O15173	Con vs MC58siaD	0.403395	0.659831	6.713	0.354482	0.256634	0.531284	1	limma	1.27853				limma	0.256634	0.531284
1048	ATAT1	S315	ATAT1 S315	Q5SQI0	Con vs MC58siaD	0.0121858	0.123067	6.61267	0.813026	0.00051011	0.0118616	1	limma	1.75689				limma	0.000510109	0.0118616
1050	Q4G0J3	Q4G0J3	Q4G0J3	Q4G0J3	Con vs MC58siaD	0.210075	0.500856	6.61673	-0.0740102	0.679798	0.84786	1	limma	0.949994	Microcephalic primordial dwarfism Alazami type	C3554439		limma	0.679798	0.84786
1051	SIPA1L3	T175	SIPA1L3 T175	O60292	Con vs MC58siaD	0.0367139	0.21147	6.70523	-0.41018	0.0213771	0.129258	1	limma	0.752529				limma	0.0213771	0.129258
1053	EPC2	S538	EPC2 S538	Q52LR7	Con vs MC58siaD	0.530869	0.750107	6.64675	-0.0827144	0.581007	0.789272	1	limma	0.944279				limma	0.581006	0.789272
1054	LRBA	S1231	LRBA S1231	P50851	Con vs MC58siaD	0.0367139	0.21147	6.74342	-0.45485	0.00796989	0.0691765	1	limma	0.729586	IMMUNODEFICIENCY, COMMON VARIABLE, 8, WITH AUTOIMMUNITY	C3553512		limma	0.00796989	0.0691765
1055	LARP1	T649	LARP1 T649	Q6PKG0	Con vs MC58siaD	0.834532	0.93229	6.64976	0.038739	0.810022	0.916047	1	limma	1.02722				limma	0.810022	0.916047
1056	GTF3C4	S611	GTF3C4 S611	Q9UKN8	Con vs MC58siaD	0.530869	0.750107	6.78921	-0.0629273	0.609224	0.806312	1	limma	0.95732				limma	0.609224	0.806312
1060	Q16778	Q16778	Q16778	Q16778; Q5QNW6	Con vs MC58siaD	0.834532	0.93229	6.50682	-0.100805	0.737454	0.877445	1	limma	0.932512				limma	0.737455	0.877445
1061	FAM102B	S226	FAM102B S226	Q5T8I3	Con vs MC58siaD	0.834532	0.93229	6.57995	0.0417311	0.853721	0.933788	1	limma	1.02935				limma	0.853721	0.933788
1062	RBM15	S700	RBM15 S700	Q96T37	Con vs MC58siaD	0.0601028	0.278142	6.60094	0.511985	0.0208719	0.128056	1	limma	1.42601				limma	0.0208719	0.128056
1063	C1orf198	S174	C1orf198 S174	Q9H425	Con vs MC58siaD	0.0121858	0.123067	6.63629	0.662034	0.0021392	0.0302946	1	limma	1.58231				limma	0.0021392	0.0302946
1067	O43150	O43150	O43150	O43150	Con vs MC58siaD	0.0121858	0.123067	6.72613	-0.509037	0.0022249	0.0309691	1	limma	0.702691				limma	0.0022249	0.0309691
1069	RPS3A	S236	RPS3A S236	P61247	Con vs MC58siaD	0.834532	0.93229	6.78146	-0.0343921	0.806541	0.913949	1	limma	0.976443				limma	0.806541	0.913949
1072	MOCS2	S20	MOCS2 S20	O96007	Con vs MC58siaD	0.0367139	0.21147	6.75453	-0.392521	0.0199207	0.124653	1	limma	0.761797	Molybdenum Cofactor Deficiency, Complementation Group B	C1854989		limma	0.0199207	0.124654
1074	TAF12	S51	TAF12 S51	Q16514	Con vs MC58siaD	1	1	6.76603	-0.0286536	0.880858	0.947514	1	limma	0.980335				limma	0.880858	0.947514
1081	ZFYVE19	S354	ZFYVE19 S354	Q96K21	Con vs MC58siaD	0.834532	0.93229	6.70727	-0.0334438	0.795566	0.909309	1	limma	0.977085				limma	0.795566	0.909309
1084	MKI67	S1253	MKI67 S1253	P46013	Con vs MC58siaD	0.530869	0.750107	6.77876	0.00101988	0.995659	0.997471	1	limma	1.00071				limma	0.995659	0.997471
1089	EZH2	T367	EZH2 T367	Q15910	Con vs MC58siaD	0.676103	0.841944	6.74949	0.187566	0.423731	0.679522	1	limma	1.13884	Diffuse Large B-Cell Lymphoma, Lymphoma, Follicular, Weaver syndrome	C0079744, C0024301, C0265210	GSK2816126,PMID28394193-Compound-55,178103592,PMID28394193-Compound-54,PMID28394193-Compound-20,DZNeP,PMID28394193-Compound-17,PMID28394193-Compound-40,PMID28394193-Compound-12,178103590,Tazemetostat,PMID28394193-Compound-45,MK2206,PMID28394193-Compound-36,PMID28394193-Compound-21,PMID28394193-Compound-Figure5aVIII,EI1,PMID28394193-Compound-15,JQEZ5,EED226,252166598,PMID28394193-Compound-16,PMID2…	limma	0.423731	0.679522
1090	SF3B2	S307	SF3B2 S307	Q13435	Con vs MC58siaD	0.29627	0.583402	6.8173	0.15071	0.334554	0.602421	1	limma	1.11012				limma	0.334554	0.602421
1091	EPHA2	S897,S901	EPHA2 S897,S901	P29317	Con vs MC58siaD	0.143672	0.418895	6.64409	-0.405056	0.146671	0.405065	1	limma	0.755207	CATARACT, POSTERIOR POLAR, 1	C1861825	DASATINIB,DB12010,TOZASERTIB,LITHOGLYCOCHOLATE,MLN-8054,OSI-632,249565850,DS-8895,DASATINIB,MEDI-547,N/A,DB01254,DASATINIB,178101606,CHEMBL1421,DASATINIB,249565821,CYC-116,CHEMBL24828,RG-1530,SORAFENIB,ALISERTIB,CAR-T cells targeting EphA2,381118815,DB08896,DB04395,PF-562271,TAMATINIB,MEDI-543,LINIFANIB,SNS-314,DASATINIB,GNF-PF-2301,REGORAFENIB,Dasatinib,ILORASERTIB	limma	0.146671	0.405065
1092	EPHA2	S897	EPHA2 S897	P29317	Con vs MC58siaD	0.403395	0.659831	6.67816	-0.305342	0.190022	0.45833	1	limma	0.80925	CATARACT, POSTERIOR POLAR, 1	C1861825	DASATINIB,DB12010,TOZASERTIB,LITHOGLYCOCHOLATE,MLN-8054,OSI-632,249565850,DS-8895,DASATINIB,MEDI-547,N/A,DB01254,DASATINIB,178101606,CHEMBL1421,DASATINIB,249565821,CYC-116,CHEMBL24828,RG-1530,SORAFENIB,ALISERTIB,CAR-T cells targeting EphA2,381118815,DB08896,DB04395,PF-562271,TAMATINIB,MEDI-543,LINIFANIB,SNS-314,DASATINIB,GNF-PF-2301,REGORAFENIB,Dasatinib,ILORASERTIB	limma	0.190022	0.45833
1093	GGT7	S72	GGT7 S72	Q9UJ14	Con vs MC58siaD	0.676103	0.841944	6.74595	-0.00901754	0.945575	0.977024	1	limma	0.993769				limma	0.945575	0.977024
1094	DCAF15	S310	DCAF15 S310	Q66K64	Con vs MC58siaD	0.834532	0.93229	6.76094	-0.0641946	0.74776	0.884198	1	limma	0.956479				limma	0.74776	0.884198
1095	Q8TBP0	Q8TBP0	Q8TBP0	Q8TBP0	Con vs MC58siaD	0.0367139	0.21147	6.73196	-0.398537	0.0164732	0.111609	1	limma	0.758627				limma	0.0164731	0.111609
1096	Q8WWI1-3	S654	Q8WWI1-3 S654	Q8WWI1-3	Con vs MC58siaD	0.143672	0.418895	6.8237	0.163255	0.280502	0.555255	1	limma	1.11981				limma	0.280502	0.555254
1097	EIF4ENIF1	S587	EIF4ENIF1 S587	Q9NRA8	Con vs MC58siaD	0.210075	0.500856	6.64038	0.145141	0.368337	0.63538	1	limma	1.10584				limma	0.368337	0.635381
1101	LAD1	S356	LAD1 S356	O00515	Con vs MC58siaD	0.834532	0.93229	6.77036	-0.114333	0.502387	0.734949	1	limma	0.923809				limma	0.502387	0.734949
1102	AHNAK	S212,S216	AHNAK S212,S216	Q09666	Con vs MC58siaD	1	1	6.71475	-0.0104339	0.949029	0.977024	1	limma	0.992794				limma	0.949029	0.977024
1103	AHNAK	S210	AHNAK S210	Q09666	Con vs MC58siaD	0.0121858	0.123067	6.61726	-0.876101	0.000728983	0.015117	1	limma	0.544838				limma	0.000728983	0.015117
1106	ETV3	S139	ETV3 S139	P41162	Con vs MC58siaD	0.0121858	0.123067	6.67201	-0.240569	0.0915214	0.311719	1	limma	0.846412				limma	0.0915214	0.311719
1109	TTLL12	S16	TTLL12 S16	Q14166	Con vs MC58siaD	0.834532	0.93229	6.73983	0.0142562	0.918059	0.965221	1	limma	1.00993				limma	0.918059	0.965221
1111	Q8N3X6-3	S282	Q8N3X6-3 S282	Q8N3X6-3	Con vs MC58siaD	0.143672	0.418895	6.73407	0.379591	0.0986149	0.326434	1	limma	1.30097				limma	0.0986149	0.326434
1113	ZMYND8	S406	ZMYND8 S406	Q9ULU4	Con vs MC58siaD	0.143672	0.418895	6.75759	-0.429259	0.061668	0.251139	1	limma	0.742643				limma	0.061668	0.251139
1114	SP100	S18	SP100 S18	P23497	Con vs MC58siaD	0.29627	0.583402	6.6824	-0.424014	0.122727	0.366333	1	limma	0.745348				limma	0.122727	0.366333
1116	EPS15	S814	EPS15 S814	P42566	Con vs MC58siaD	0.530869	0.750107	6.71467	0.415875	0.154234	0.415386	1	limma	1.33411				limma	0.154234	0.415386
1117	TCF20	S574	TCF20 S574	Q9UGU0	Con vs MC58siaD	0.834532	0.93229	6.75229	-0.0448034	0.83519	0.927588	1	limma	0.969422				limma	0.83519	0.927588
1123	Q92625	Q92625	Q92625	Q92625	Con vs MC58siaD	0.403395	0.659831	6.67215	0.22067	0.251732	0.52883	1	limma	1.16527				limma	0.251732	0.52883
1129	PKN1	S562	PKN1 S562	Q16512	Con vs MC58siaD	0.29627	0.583402	6.72765	0.37128	0.10277	0.334312	1	limma	1.2935				limma	0.10277	0.334312
1132	AKT1S1	T246	AKT1S1 T246	Q96B36	Con vs MC58siaD	0.530869	0.750107	6.74457	0.181879	0.368731	0.63538	1	limma	1.13436				limma	0.368731	0.635381
1134	Q96CV9	Q96CV9	Q96CV9	Q96CV9	Con vs MC58siaD	1	1	6.60184	0.0085508	0.971506	0.987344	1	limma	1.00594	Amyotrophic Lateral Sclerosis, AMYOTROPHIC LATERAL SCLEROSIS 12, Glaucoma, Open-Angle, Glaucoma, Primary Open Angle, Osteitis Deformans	C0002736, C3150692, C0017612, C0339573, C0029401		limma	0.971506	0.987344
1135	EIF5B	S190	EIF5B S190	O60841	Con vs MC58siaD	0.753298	0.931913	6.72867	-0.081832	0.602653	0.802189	1	limma	0.944857				limma	0.602653	0.802189
1136	SHCBP1	S273	SHCBP1 S273	Q8NEM2	Con vs MC58siaD	0.530869	0.750107	6.73334	-0.106917	0.563425	0.776553	1	limma	0.92857				limma	0.563425	0.776553
1137	NDC1	T414	NDC1 T414	Q9BTX1	Con vs MC58siaD	0.0946929	0.347669	6.7172	0.639198	0.00804985	0.0693908	1	limma	1.55746				limma	0.00804985	0.0693908
1140	Q96PC5	Q96PC5	Q96PC5	Q96PC5	Con vs MC58siaD	0.530869	0.750107	6.72246	0.0405934	0.876407	0.944116	1	limma	1.02854				limma	0.876407	0.944116
1141	TRIO	S1724	TRIO S1724	O75962	Con vs MC58siaD	0.210075	0.500856	6.77033	0.270016	0.100138	0.329162	1	limma	1.20582	MENTAL RETARDATION, AUTOSOMAL DOMINANT 44	C4310740		limma	0.100138	0.329162
1143	MAP2K2	T394	MAP2K2 T394	P36507	Con vs MC58siaD	0.676103	0.841944	6.68942	-0.0608402	0.682215	0.848714	1	limma	0.958706	Cardio-facio-cutaneous syndrome, CARDIOFACIOCUTANEOUS SYNDROME 4, Costello syndrome (disorder), melanoma, Noonan Syndrome	C1275081, C3809007, C0587248, C0025202, C0028326	CHEMBL2138601,223365961,178102630,TOZASERTIB,SELUMETINIB,CHEMBL3545243,CHEMBL2146883,DASATINIB,CHEMBL3545081,SELUMETINIB,ARRY-162,BAY 869766,DABRAFENIB,ARRY-300,ILORASERTIB,TCMDC-125758,CHEMBL2107832,DOVITINIB,TAK-733,249565604,AZD6244, ARRY-142886,363894217,PD 0325901,SELUMETINIB,MEK162,PD0325901,249565625,TRAMETINIB,VANDETANIB,DB06616,RO-5068760,TAK-733,RG-1530,PIMASERTIB,CHEMBL2105741,Cobimeti…	limma	0.682215	0.848714
1145	P13716	P13716	P13716	P13716	Con vs MC58siaD	0.29627	0.583402	6.69437	0.268624	0.23718	0.513892	1	limma	1.20466	Lead Poisoning, Liver Cirrhosis, Porphobilinogen synthase deficiency, Visual seizure	C0023176, C0023890, C0268328, C0270824	Aminolevulinic acid hci,Porphobilinogen,DB02272,DB02260,DB04781,DB02239,DB04560,DB02068,DB02878,DB00855	limma	0.23718	0.513891
1149	ZC3HAV1	S387	ZC3HAV1 S387	Q7Z2W4	Con vs MC58siaD	0.0215717	0.164829	6.72225	0.742446	0.00238744	0.0323863	1	limma	1.67301				limma	0.00238743	0.0323863
1150	P05783	P05783	P05783	P05783	Con vs MC58siaD	0.0121858	0.123067	6.71792	-0.754822	0.00039465	0.0100449	1	limma	0.59262	Cirrhosis, Familial	C1861556	ANTIVIRAL,MITOMYCIN-C,IL-6,RIBAVIRIN	limma	0.00039465	0.0100449
1156	Q2PPJ7	Q2PPJ7	Q2PPJ7	Q2PPJ7	Con vs MC58siaD	0.0367139	0.21147	6.74109	-0.462928	0.0122657	0.0914173	1	limma	0.725513				limma	0.0122656	0.0914173
1157	AFDN	S1799	AFDN S1799	P55196	Con vs MC58siaD	0.29627	0.583402	6.70573	-0.364815	0.245704	0.522568	1	limma	0.776568				limma	0.245704	0.522568
1158	Q15149-4	S4249	Q15149-4 S4249	Q15149-4; Q15149	Con vs MC58siaD	0.210075	0.500856	6.73628	0.141478	0.293439	0.566457	1	limma	1.10303				limma	0.293439	0.566457
1159	Q15149-4	S4259	Q15149-4 S4259	Q15149-4; Q15149	Con vs MC58siaD	1	1	6.68399	0.109624	0.584791	0.791747	1	limma	1.07895				limma	0.584791	0.791747
1160	RBL2	S1080	RBL2 S1080	Q08999	Con vs MC58siaD	0.0121858	0.123067	6.67396	1.14733	0.000300502	0.00914559	1	limma	2.21504				limma	0.000300502	0.00914559
1161	P30101	P30101	P30101	P30101	Con vs MC58siaD	0.29627	0.583402	4.41338	-0.332585	0.325328	0.594908	1	limma	0.794112				limma	0.325328	0.594908
1162	ARAP1	S229	ARAP1 S229	Q96P48	Con vs MC58siaD	0.676103	0.841944	6.68629	-0.168274	0.363723	0.631403	1	limma	0.889906				limma	0.363723	0.631403
1168	GPBP1	S381	GPBP1 S381	Q86WP2	Con vs MC58siaD	0.600402	0.841944	6.6079	0.155481	0.464363	0.708138	1	limma	1.11379				limma	0.464363	0.708138
1169	PTTG1	S165	PTTG1 S165	O95997	Con vs MC58siaD	0.530869	0.750107	6.71071	0.228104	0.392558	0.657229	1	limma	1.17129				limma	0.392558	0.657229
1171	O43847	O43847	O43847	O43847	Con vs MC58siaD	0.834532	0.93229	6.68527	-0.155599	0.413919	0.674993	1	limma	0.89776				limma	0.413919	0.674993
1172	NRDC	S94,S96	NRDC S94,S96	O43847	Con vs MC58siaD	0.0121858	0.123067	6.72901	-0.370177	0.00753198	0.0672345	1	limma	0.773687				limma	0.00753198	0.0672345
1174	ITPR3	S2670	ITPR3 S2670	Q14573	Con vs MC58siaD	0.0601028	0.278142	6.62863	-0.60061	0.00366826	0.0408114	1	limma	0.659475				limma	0.00366826	0.0408114
1175	MYO9B	S1935	MYO9B S1935	Q13459	Con vs MC58siaD	0.676103	0.841944	6.71994	0.036587	0.909074	0.960045	1	limma	1.02568	Celiac Disease	C0007570	SALT,STREPTOZOTOCIN,PTHRP,WORTMANNIN,TESTOSTERONE,PROPYLTHIOURACIL,CAPTOPRIL,FELODIPINE,CAFFEINE,NIFEDIPINE,DIBUCAINE,BCM	limma	0.909074	0.960045
1180	P24941	T14,Y15	P24941 T14,Y15	P24941; P06493	Con vs MC58siaD	0.676103	0.841944	6.7437	-0.120831	0.563402	0.776553	1	limma	0.919658				limma	0.563402	0.776553
1181	P24941	T14	P24941 T14	P24941; P06493	Con vs MC58siaD	0.676103	0.841944	6.74732	-0.169277	0.470258	0.710004	1	limma	0.889288				limma	0.470258	0.710004
1182	VASP	S322	VASP S322	P50552	Con vs MC58siaD	0.834532	0.93229	6.70128	-0.0353396	0.813777	0.917146	1	limma	0.975802				limma	0.813777	0.917146
1183	SEPTIN9	S30	SEPTIN9 S30	Q9UHD8	Con vs MC58siaD	0.210075	0.500856	6.72233	0.511285	0.0609432	0.248725	1	limma	1.42532	AMYOTROPHY, HEREDITARY NEURALGIC, Brachial Plexus Neuritis, Neuralgic Amyotrophy	C1834304, C0221759, C1510479		limma	0.0609432	0.248725
1184	Q9UQB8	Q9UQB8	Q9UQB8	Q9UQB8	Con vs MC58siaD	0.173217	0.500856	6.71343	0.262119	0.244994	0.522012	1	limma	1.19924				limma	0.244994	0.522012
1186	RBM25	S677	RBM25 S677	P49756	Con vs MC58siaD	0.29627	0.583402	6.78646	0.161297	0.248776	0.526187	1	limma	1.11829				limma	0.248776	0.526187
1187	FARP1	T24	FARP1 T24	Q9Y4F1	Con vs MC58siaD	0.403395	0.659831	6.67218	-0.125383	0.445662	0.695282	1	limma	0.916761				limma	0.445663	0.695282
1188	STUB1	S19,S23	STUB1 S19,S23	Q9UNE7	Con vs MC58siaD	0.403395	0.659831	6.62516	0.280823	0.554771	0.772292	1	limma	1.21489	SPINOCEREBELLAR ATAXIA, AUTOSOMAL RECESSIVE 16	C4014261		limma	0.554771	0.772292
1189	P06733	P06733	P06733	P06733	Con vs MC58siaD	0.530869	0.750107	5.17674	0.13229	0.677902	0.847086	1	limma	1.09603				limma	0.677902	0.847086
1191	P68104	P68104	P68104	P68104	Con vs MC58siaD	0.0946929	0.347669	5.86612	-0.415382	0.188148	0.456359	1	limma	0.749821				limma	0.188148	0.456359
1192	PATJ	S645	PATJ S645	Q8NI35	Con vs MC58siaD	1	1	6.70652	0.0102427	0.942026	0.977024	1	limma	1.00712				limma	0.942026	0.977024
1195	MISP	S156	MISP S156	Q8IVT2	Con vs MC58siaD	0.530869	0.750107	6.71897	-0.0833428	0.600646	0.801568	1	limma	0.943868				limma	0.600646	0.801568
1197	PKP2	S151	PKP2 S151	Q99959	Con vs MC58siaD	0.0601028	0.278142	6.63805	-0.732679	0.00776478	0.0681817	1	limma	0.601785	Arrhythmogenic Right Ventricular Dysplasia, Arrhythmogenic Right Ventricular Dysplasia, Familial, 9, Brugada Syndrome (disorder)	C0349788, C1836906, C1142166		limma	0.00776478	0.0681817
1199	PKP2	S151	PKP2 S151	Q99959	Con vs MC58siaD	0.29627	0.583402	6.71015	-0.216842	0.133157	0.382029	1	limma	0.860447	Arrhythmogenic Right Ventricular Dysplasia, Arrhythmogenic Right Ventricular Dysplasia, Familial, 9, Brugada Syndrome (disorder)	C0349788, C1836906, C1142166		limma	0.133157	0.382029
1200	NCL	S563	NCL S563	P19338	Con vs MC58siaD	0.0946929	0.347669	6.66163	0.321499	0.0660425	0.261052	1	limma	1.24963				limma	0.0660425	0.261052
1205	CDK13	S525	CDK13 S525	Q14004	Con vs MC58siaD	0.834532	0.93229	6.694	-0.0515537	0.868553	0.939913	1	limma	0.964897	CONGENITAL HEART DEFECTS, DYSMORPHIC FACIAL FEATURES, AND INTELLECTUAL DEVELOPMENTAL DISORDER	C4479246	375973251,CHEMBL3544942,CHEMBL488436,CHEMBL445813,CHEMBL1230607	limma	0.868553	0.939913
1211	P42167	T160	P42167 T160	P42167; P42166	Con vs MC58siaD	0.401965	0.659831	6.70376	0.0298328	0.814336	0.917146	1	limma	1.02089				limma	0.814336	0.917146
1212	ARHGEF16	S577	ARHGEF16 S577	Q5VV41	Con vs MC58siaD	0.143672	0.418895	6.65218	-0.327778	0.170334	0.437387	1	limma	0.796763				limma	0.170334	0.437387
1213	AJUBA	S119	AJUBA S119	Q96IF1	Con vs MC58siaD	0.600402	0.841944	6.71412	-0.216224	0.242972	0.519453	1	limma	0.860815				limma	0.242972	0.519453
1215	Q9UJF2-2	S159	Q9UJF2-2 S159	Q9UJF2-2	Con vs MC58siaD	0.0215717	0.164829	6.68008	0.399041	0.0191129	0.121724	1	limma	1.31863				limma	0.0191129	0.121723
1216	RSF1	T1305	RSF1 T1305	Q96T23	Con vs MC58siaD	0.29627	0.583402	6.70833	-0.127299	0.454714	0.701149	1	limma	0.915544				limma	0.454714	0.701149
1217	CCNY	S25	CCNY S25	Q8ND76	Con vs MC58siaD	0.0215717	0.164829	6.71499	-0.252606	0.0827875	0.29643	1	limma	0.839379				limma	0.0827875	0.29643
1218	P02545-2	P02545-2	P02545-2	P02545-2; P02545	Con vs MC58siaD	0.403395	0.659831	6.2879	-0.600699	0.233348	0.50919	1	limma	0.659434				limma	0.233348	0.50919
1219	Q12774	Q12774	Q12774	Q12774	Con vs MC58siaD	0.834532	0.93229	6.68767	0.134764	0.478998	0.715743	1	limma	1.09791				limma	0.478998	0.715742
1220	KRT8	S410	KRT8 S410	P05787	Con vs MC58siaD	0.676103	0.841944	6.78275	0.108383	0.494876	0.728008	1	limma	1.07802	Breast Carcinoma, Cirrhosis, Familial	C0678222, C1861556	DB06245,DB00031,DB09130	limma	0.494876	0.728008
1222	Q5VT52-5	S635	Q5VT52-5 S635	Q5VT52-5; Q5VT52	Con vs MC58siaD	0.834532	0.93229	6.76822	0.00317724	0.980627	0.991794	1	limma	1.0022				limma	0.980627	0.991794
1227	P08727	P08727	P08727	P08727; Q04695; P35900	Con vs MC58siaD	0.530869	0.750107	6.46892	-0.516815	0.219382	0.493086	1	limma	0.698913				limma	0.219382	0.493086
1228	RPS6KA4	S347	RPS6KA4 S347	O75676	Con vs MC58siaD	0.530869	0.750107	6.77333	0.0878007	0.527181	0.753088	1	limma	1.06275				limma	0.527181	0.753088
1229	NCOR2	S149,S152	NCOR2 S149,S152	Q9Y618	Con vs MC58siaD	1	1	6.70408	0.000696478	0.996943	0.997738	1	limma	1.00048				limma	0.996943	0.997738
1231	PATJ	S645	PATJ S645	Q8NI35	Con vs MC58siaD	0.29627	0.583402	6.66694	-0.153432	0.472888	0.712832	1	limma	0.899109				limma	0.472888	0.712832
1232	EXOC7	S250	EXOC7 S250	Q9UPT5	Con vs MC58siaD	0.0601028	0.278142	6.73238	0.563455	0.0116169	0.0888841	1	limma	1.4778				limma	0.0116169	0.0888841
1235	CDR2L	S179	CDR2L S179	Q86X02	Con vs MC58siaD	0.676103	0.841944	6.53199	-0.101039	0.734127	0.875976	1	limma	0.932361				limma	0.734127	0.875976
1237	MSL3	S400	MSL3 S400	Q8N5Y2	Con vs MC58siaD	0.0121858	0.123067	6.72209	0.683709	0.000367796	0.00982615	1	limma	1.60626				limma	0.000367796	0.00982615
1238	Q8IWW6	Q8IWW6	Q8IWW6	Q8IWW6	Con vs MC58siaD	0.403395	0.659831	6.71175	-0.224214	0.29046	0.563421	1	limma	0.856061				limma	0.29046	0.56342
1239	TICRR	S599	TICRR S599	Q7Z2Z1	Con vs MC58siaD	1	1	6.62655	-0.186153	0.646875	0.828273	1	limma	0.878946				limma	0.646875	0.828272
1244	MSL3	S400,T405	MSL3 S400,T405	Q8N5Y2	Con vs MC58siaD	0.0121858	0.123067	6.71733	-0.758629	0.00204245	0.029575	1	limma	0.591058				limma	0.00204244	0.029575
1248	KRT20	S34	KRT20 S34	P35900	Con vs MC58siaD	0.834532	0.93229	6.66717	0.0200216	0.937302	0.974556	1	limma	1.01397				limma	0.937302	0.974557
1249	PHLDB1	S404	PHLDB1 S404	Q86UU1	Con vs MC58siaD	0.403395	0.659831	6.68343	-0.137818	0.445741	0.695282	1	limma	0.908893	Glioma	C0017638		limma	0.445741	0.695282
1252	CHD2	S1365	CHD2 S1365	O14647	Con vs MC58siaD	0.143672	0.418895	6.74418	-0.475117	0.0773166	0.287514	1	limma	0.719408	EPILEPTIC ENCEPHALOPATHY, CHILDHOOD-ONSET	C3809278		limma	0.0773166	0.287514
1253	DTX3L	S532	DTX3L S532	Q8TDB6	Con vs MC58siaD	0.463344	0.750107	6.75507	-0.2608	0.376057	0.642697	1	limma	0.834625				limma	0.376057	0.642697
1254	ARHGAP1	S51	ARHGAP1 S51	Q07960	Con vs MC58siaD	0.0121858	0.123067	6.72404	-1.001	2.51806e-05	0.00197615	1	limma	0.499652				limma	2.51806e-05	0.00197615
1256	SIPA1L1	S1549	SIPA1L1 S1549	O43166	Con vs MC58siaD	0.29627	0.583402	6.73932	-0.311276	0.137473	0.389662	1	limma	0.805928				limma	0.137473	0.389662
1259	MKI67	S1861,T1869	MKI67 S1861,T1869	P46013	Con vs MC58siaD	0.0367139	0.21147	6.73504	0.835455	0.00439748	0.0460147	1	limma	1.78442				limma	0.00439748	0.0460147
1261	P14174	P14174	P14174	P14174	Con vs MC58siaD	0.530869	0.750107	6.61122	-0.325577	0.297975	0.571233	1	limma	0.797979	Colitis	C0009319	ANTI-MIF MONOCLONAL ANTIBODY,COR100140,PPD,DB08334,Anti-MIF antibodies,TCMDC-124484,DB08765,DB07888,DB08335,ISO-1,PMA,DB07718,DB02728,DB01880,DB08333	limma	0.297975	0.571233
1264	Q9BTC0	Q9BTC0	Q9BTC0	Q9BTC0	Con vs MC58siaD	0.403395	0.659831	6.78544	0.0738768	0.531481	0.754936	1	limma	1.05254				limma	0.531481	0.754936
1268	G3BP1	S232	G3BP1 S232	Q13283	Con vs MC58siaD	1	1	6.68491	-0.0179606	0.898353	0.95515	1	limma	0.987628				limma	0.898353	0.95515
1269	TOP2A	S1247	TOP2A S1247	P11388	Con vs MC58siaD	0.530869	0.750107	6.75532	0.061947	0.749125	0.884198	1	limma	1.04387				limma	0.749124	0.884198
1270	Q9Y2K6	Q9Y2K6	Q9Y2K6	Q9Y2K6	Con vs MC58siaD	0.210075	0.500856	6.65139	-0.303989	0.144112	0.401532	1	limma	0.81001				limma	0.144112	0.401532
1271	Q8TE67	Q8TE67	Q8TE67	Q8TE67	Con vs MC58siaD	0.753298	0.931913	6.72853	-0.0082567	0.942739	0.977024	1	limma	0.994293				limma	0.942739	0.977024
1272	PANK2	S189	PANK2 S189	Q9BZ23	Con vs MC58siaD	1	1	6.71939	-0.0681038	0.77274	0.897289	1	limma	0.953891	Hallervorden-Spatz Syndrome, Hypoprebetalipoproteinemia, Acanthocytosis, Retinitis Pigmentosa, And Pallidal Degeneration	C0018523, C1846582		limma	0.77274	0.897289
1273	Q8IY57	Q8IY57	Q8IY57	Q8IY57	Con vs MC58siaD	0.676103	0.841944	6.56828	-0.197654	0.566215	0.779865	1	limma	0.871968				limma	0.566215	0.779865
1274	MAP3K20	S637	MAP3K20 S637	Q9NYL2	Con vs MC58siaD	0.530869	0.750107	6.78542	-0.0177502	0.912979	0.961707	1	limma	0.987772	Congenital Fiber Type Disproportion, SPLIT-FOOT MALFORMATION WITH MESOAXIAL POLYDACTYLY	C0546264, C4225167	DB01254,CYC-116,GNF-PF-3023,LAS38096,CENISERTIB,SP-600125,ILORASERTIB,384403681,DOVITINIB,GW441756X,SNS-314,SORAFENIB,PF-562271,ALSTERPAULLONE,DB12010,LINIFANIB,TAK-715,249565874,DASATINIB,TOZASERTIB	limma	0.912979	0.961707
1277	SQSTM1	S284	SQSTM1 S284	Q13501	Con vs MC58siaD	0.0367139	0.21147	6.73664	-0.617774	0.00459835	0.0474575	1	limma	0.651676	Amyotrophic Lateral Sclerosis, FRONTOTEMPORAL DEMENTIA AND/OR AMYOTROPHIC LATERAL SCLEROSIS 3, NEURODEGENERATION WITH ATAXIA, DYSTONIA, AND GAZE PALSY, CHILDHOOD-ONSET, NONAKA MYOPATHY, Osteitis Deformans, PAGET DISEASE OF BONE 3	C0002736, C4225326, C4310693, C1853926, C0029401, C4085252	IMX-942	limma	0.00459836	0.0474575
1278	TLN1	Y127	TLN1 Y127	Q9Y490	Con vs MC58siaD	0.834532	0.93229	6.72097	-0.039467	0.797401	0.909694	1	limma	0.973014				limma	0.797401	0.909694
1282	HSP90AB1	S445	HSP90AB1 S445	P08238	Con vs MC58siaD	1	1	6.67722	-0.00669252	0.970664	0.987236	1	limma	0.995372				limma	0.970664	0.987236
1284	LRCH4	S513	LRCH4 S513	O75427	Con vs MC58siaD	0.0367139	0.21147	6.70806	0.441828	0.00909836	0.0738654	1	limma	1.35832				limma	0.00909836	0.0738654
1286	PRPSAP1	S215	PRPSAP1 S215	Q14558	Con vs MC58siaD	0.403395	0.659831	6.78007	-0.135849	0.319805	0.58898	1	limma	0.910134				limma	0.319805	0.58898
1289	P12694	P12694	P12694	P12694	Con vs MC58siaD	0.403395	0.659831	6.69662	0.286591	0.353544	0.620307	1	limma	1.21975	Maple Syrup Urine Disease	C0024776		limma	0.353544	0.620307
1290	BCKDHA	S337	BCKDHA S337	P12694	Con vs MC58siaD	0.0601028	0.278142	5.88086	-1.64955	0.023856	0.136343	1	limma	0.318739	Maple Syrup Urine Disease	C0024776		limma	0.023856	0.136343
1291	P49815	P49815	P49815	P49815	Con vs MC58siaD	0.29627	0.583402	6.7912	0.357084	0.1152	0.354714	1	limma	1.28083	FOCAL CORTICAL DYSPLASIA OF TAYLOR, Lymphangioleiomyomatosis, Tuberous Sclerosis, TUBEROUS SCLEROSIS 2 (disorder)	C1846385, C0751674, C0041341, C1860707	EVEROLIMUS,Everolimus,Everolimus,MTOR INHIBITOR	limma	0.1152	0.354714
1294	ADD3	S681	ADD3 S681	Q9UEY8	Con vs MC58siaD	0.403395	0.659831	6.68454	0.404547	0.261097	0.536581	1	limma	1.32367	CEREBRAL PALSY, SPASTIC QUADRIPLEGIC, 3	C4310767		limma	0.261097	0.536581
1295	ZFP36	S90	ZFP36 S90	P26651	Con vs MC58siaD	0.0121858	0.123067	6.68069	-0.828635	0.000241008	0.00782651	1	limma	0.563062				limma	0.000241008	0.00782651
1296	PKP3	S196,S199	PKP3 S196,S199	Q9Y446	Con vs MC58siaD	0.834532	0.93229	6.65226	0.266547	0.251507	0.52883	1	limma	1.20292				limma	0.251507	0.52883
1297	Q8TE67	Q8TE67	Q8TE67	Q8TE67	Con vs MC58siaD	0.0601028	0.278142	6.74403	-0.632875	0.0230054	0.134777	1	limma	0.64489				limma	0.0230054	0.134777
1298	EIF4ENIF1	S951	EIF4ENIF1 S951	Q9NRA8	Con vs MC58siaD	0.834532	0.93229	6.76722	-0.0408047	0.804254	0.913362	1	limma	0.972113				limma	0.804254	0.913362
1299	Q9UNZ2	Q9UNZ2	Q9UNZ2	Q9UNZ2	Con vs MC58siaD	1	1	6.72513	0.0167113	0.933911	0.974257	1	limma	1.01165				limma	0.933911	0.974257
1301	TNIK	S707	TNIK S707	Q9UKE5	Con vs MC58siaD	0.403395	0.659831	6.69505	0.233353	0.18041	0.446287	1	limma	1.17556	MENTAL RETARDATION, AUTOSOMAL RECESSIVE 54	C4310755	DB12010,SB-202190,HESPERADIN,135652717,249565872,CEP-1347	limma	0.180411	0.446287
1302	ZNF318	S173	ZNF318 S173	Q5VUA4	Con vs MC58siaD	0.403395	0.659831	6.74141	-0.212879	0.199077	0.467728	1	limma	0.862814				limma	0.199077	0.467728
1305	PHACTR4	S118	PHACTR4 S118	Q8IZ21	Con vs MC58siaD	0.403395	0.659831	6.71733	-0.235858	0.13007	0.376904	1	limma	0.84918				limma	0.130071	0.376904
1306	SRRM2	S1103	SRRM2 S1103	Q9UQ35	Con vs MC58siaD	0.676103	0.841944	6.68142	-0.0198559	0.9132	0.961707	1	limma	0.986331				limma	0.9132	0.961707
1307	CEP170	S1165	CEP170 S1165	Q5SW79	Con vs MC58siaD	0.916563	1	6.71369	0.0172845	0.902153	0.95659	1	limma	1.01205				limma	0.902153	0.95659
1308	PWWP2B	S206	PWWP2B S206	Q6NUJ5	Con vs MC58siaD	1	1	6.72991	-0.0872052	0.678997	0.847508	1	limma	0.941345				limma	0.678997	0.847508
1309	FLNC	S2233	FLNC S2233	Q14315	Con vs MC58siaD	0.210075	0.500856	6.74123	0.254266	0.109004	0.343901	1	limma	1.19273	CARDIOMYOPATHY, FAMILIAL HYPERTROPHIC, 26, Filaminopathy, autosomal dominant, MYOPATHY, DISTAL, 4	C4310749, C1836050, C3279722		limma	0.109004	0.343901
1310	O95361	O95361	O95361	O95361	Con vs MC58siaD	0.0946929	0.347669	6.7763	0.208808	0.192084	0.460586	1	limma	1.15573				limma	0.192084	0.460586
1311	SRRM2	S1103,S1112	SRRM2 S1103,S1112	Q9UQ35	Con vs MC58siaD	0.143672	0.418895	6.55382	-0.161526	0.432559	0.686284	1	limma	0.894079				limma	0.432559	0.686284
1312	DDX54	S75	DDX54 S75	Q8TDD1	Con vs MC58siaD	0.530869	0.750107	6.58084	-0.0956995	0.662711	0.837206	1	limma	0.935818				limma	0.662711	0.837206
1313	Q13501	Q13501	Q13501	Q13501	Con vs MC58siaD	0.0601028	0.278142	6.77181	-0.185526	0.127742	0.374521	1	limma	0.879328	Amyotrophic Lateral Sclerosis, FRONTOTEMPORAL DEMENTIA AND/OR AMYOTROPHIC LATERAL SCLEROSIS 3, NEURODEGENERATION WITH ATAXIA, DYSTONIA, AND GAZE PALSY, CHILDHOOD-ONSET, NONAKA MYOPATHY, Osteitis Deformans, PAGET DISEASE OF BONE 3	C0002736, C4225326, C4310693, C1853926, C0029401, C4085252	IMX-942	limma	0.127742	0.374521
1314	PKP3	S196	PKP3 S196	Q9Y446	Con vs MC58siaD	0.403395	0.659831	6.73458	0.114781	0.363064	0.630841	1	limma	1.08281				limma	0.363064	0.630841
1315	BNIP2	S114	BNIP2 S114	Q12982	Con vs MC58siaD	0.210075	0.500856	6.71271	0.338002	0.251991	0.52883	1	limma	1.26401				limma	0.251991	0.52883
1316	Q9H694	Q9H694	Q9H694	Q9H694	Con vs MC58siaD	0.210075	0.500856	6.58753	-0.472554	0.0759255	0.284023	1	limma	0.720688	RENAL DYSPLASIA, CYSTIC, SUSCEPTIBILITY TO	C3275898		limma	0.0759255	0.284023
1317	PFKFB2	S466	PFKFB2 S466	O60825	Con vs MC58siaD	0.29627	0.583402	6.66287	-0.442076	0.0985654	0.326434	1	limma	0.736075				limma	0.0985654	0.326434
1318	CSTF3	S691	CSTF3 S691	Q12996	Con vs MC58siaD	0.530869	0.750107	6.6954	0.144056	0.696739	0.855759	1	limma	1.10501				limma	0.696739	0.85576
1319	SLC2A3	S485	SLC2A3 S485	P11169	Con vs MC58siaD	0.676103	0.841944	6.70289	0.235628	0.535686	0.758619	1	limma	1.17742				limma	0.535686	0.758619
1321	SEMA4B	S818	SEMA4B S818	Q9NPR2	Con vs MC58siaD	0.834532	0.93229	6.70332	-0.0477302	0.841535	0.929705	1	limma	0.967457				limma	0.841535	0.929705
1323	CLTC	S67	CLTC S67	Q00610	Con vs MC58siaD	0.29627	0.583402	6.77309	0.169861	0.285202	0.55872	1	limma	1.12495	MENTAL RETARDATION, AUTOSOMAL DOMINANT 56	C4693389		limma	0.285202	0.55872
1324	KLF3	S250	KLF3 S250	P57682	Con vs MC58siaD	0.0601028	0.278142	6.67577	-0.409095	0.0688513	0.267152	1	limma	0.753096				limma	0.0688513	0.267153
1325	RBM12B	S710	RBM12B S710	Q8IXT5	Con vs MC58siaD	0.530869	0.750107	6.73024	-0.0873332	0.628533	0.818765	1	limma	0.941261				limma	0.628533	0.818765
1327	SPEN	S725,S727	SPEN S725,S727	Q96T58	Con vs MC58siaD	0.676103	0.841944	6.704	-0.222613	0.463006	0.707668	1	limma	0.857012				limma	0.463006	0.707668
1328	RBM12B	S638	RBM12B S638	Q8IXT5	Con vs MC58siaD	0.834532	0.93229	6.72871	-0.00902614	0.953823	0.97777	1	limma	0.993763				limma	0.953823	0.97777
1329	TRA2B	T201	TRA2B T201	P62995	Con vs MC58siaD	0.0367139	0.21147	6.74424	-0.471282	0.00874583	0.0727105	1	limma	0.721323				limma	0.00874583	0.0727105
1330	DIS3L2	S875	DIS3L2 S875	Q8IYB7	Con vs MC58siaD	0.834532	0.93229	6.71031	0.0238176	0.936484	0.974556	1	limma	1.01665	Nephroblastomatosis, fetal ascites, macrosomia and Wilms tumor	C0796113		limma	0.936484	0.974557
1332	NCOR2	S1971	NCOR2 S1971	Q9Y618	Con vs MC58siaD	0.0749129	0.344563	6.7612	0.301911	0.0522182	0.226203	1	limma	1.23278				limma	0.0522182	0.226203
1334	HACD3	S114	HACD3 S114	Q9P035	Con vs MC58siaD	1	1	6.58824	-0.184491	0.709218	0.86237	1	limma	0.87996				limma	0.709218	0.86237
1335	RBM12B	S710,S718	RBM12B S710,S718	Q8IXT5	Con vs MC58siaD	1	1	6.73919	-0.0456433	0.793489	0.907705	1	limma	0.968858				limma	0.793489	0.907705
1338	CDCA3	S222	CDCA3 S222	Q99618	Con vs MC58siaD	0.143672	0.418895	6.73235	0.279925	0.0806111	0.292199	1	limma	1.21413				limma	0.0806111	0.292199
1340	NCOR2	S67	NCOR2 S67	Q9Y618	Con vs MC58siaD	0.0215717	0.164829	6.67375	-0.360712	0.100786	0.330426	1	limma	0.77878				limma	0.100786	0.330426
1341	ARHGEF5	S1044	ARHGEF5 S1044	Q12774	Con vs MC58siaD	0.29627	0.583402	6.77184	0.139621	0.342378	0.608941	1	limma	1.10162				limma	0.342378	0.608941
1342	ARHGEF5	S1044	ARHGEF5 S1044	Q12774	Con vs MC58siaD	1	1	6.6265	0.0333897	0.889555	0.951837	1	limma	1.02341				limma	0.889555	0.951837
1344	KRT6B	S37	KRT6B S37	P04259	Con vs MC58siaD	0.29627	0.583402	6.67452	-0.241448	0.202249	0.471469	1	limma	0.845896	PACHYONYCHIA CONGENITA 4	C3714949		limma	0.202249	0.471469
1345	P35527	P35527	P35527	P35527	Con vs MC58siaD	0.834532	0.93229	6.16058	-0.122009	0.862551	0.937464	1	limma	0.918907	Epidermolytic palmoplantar keratoderma Vorner type, Keratoderma, Palmoplantar, Epidermolytic	C2931735, C1721006	DB09130,DB14487,DB14548,DB01593,DB14533	limma	0.862551	0.937464
1346	RTKN	S106	RTKN S106	Q9BST9	Con vs MC58siaD	0.530869	0.750107	6.67743	-0.100892	0.597673	0.799232	1	limma	0.932457				limma	0.597673	0.799232
1348	SPEN	S736,S740	SPEN S736,S740	Q96T58	Con vs MC58siaD	0.676103	0.841944	6.71863	-0.0716535	0.678682	0.847508	1	limma	0.951547				limma	0.678682	0.847508
1350	ZNHIT6	S25	ZNHIT6 S25	Q9NWK9	Con vs MC58siaD	0.0601028	0.278142	6.64915	-0.607277	0.0142494	0.100918	1	limma	0.656434				limma	0.0142494	0.100918
1352	CRACD	S1017	CRACD S1017	Q6ZU35	Con vs MC58siaD	0.530869	0.750107	6.74801	-0.111463	0.56653	0.779994	1	limma	0.925649				limma	0.56653	0.779994
1353	GATAD2A	S100,S107,S114	GATAD2A S100,S107,S114	Q86YP4	Con vs MC58siaD	0.046533	0.26721	6.74245	-0.399367	0.0182058	0.118244	1	limma	0.758191				limma	0.0182058	0.118244
1354	GATAD2A	S100,S107	GATAD2A S100,S107	Q86YP4	Con vs MC58siaD	0.530869	0.750107	6.70966	-0.15337	0.347812	0.614496	1	limma	0.899148				limma	0.347812	0.614496
1355	KIF1B	S1057	KIF1B S1057	O60333	Con vs MC58siaD	0.401965	0.659831	6.72104	-0.167231	0.303223	0.574605	1	limma	0.89055	Charcot-Marie-Tooth Disease, Axonal, Type 2a1, Pheochromocytoma	C1861678, C0031511		limma	0.303223	0.574605
1357	DCAF10	S63	DCAF10 S63	Q5QP82	Con vs MC58siaD	0.0946929	0.347669	6.67596	-0.225904	0.180361	0.446287	1	limma	0.855059				limma	0.180361	0.446287
1358	RBM17	S155	RBM17 S155	Q96I25	Con vs MC58siaD	1	1	6.69568	-0.0138181	0.914959	0.96302	1	limma	0.990468				limma	0.914959	0.96302
1359	TTC14	S629	TTC14 S629	Q96N46	Con vs MC58siaD	0.0121858	0.123067	6.63382	-0.925895	0.000905668	0.0175858	1	limma	0.526354				limma	0.000905668	0.0175858
1362	IRF2BP2	S455,S460	IRF2BP2 S455,S460	Q7Z5L9	Con vs MC58siaD	0.0121858	0.123067	6.72461	-0.812718	2.94383e-05	0.00204251	1	limma	0.569308	Acute Promyelocytic Leukemia	C0023487		limma	2.94383e-05	0.00204251
1363	PUM2	S82	PUM2 S82	Q8TB72	Con vs MC58siaD	0.29627	0.583402	6.6063	-0.425828	0.144628	0.401892	1	limma	0.744411				limma	0.144628	0.401892
1364	Q8TEW0	Q8TEW0	Q8TEW0	Q8TEW0	Con vs MC58siaD	0.143672	0.418895	6.57118	-0.236978	0.393237	0.657782	1	limma	0.848521				limma	0.393237	0.657782
1365	SGPP1	S112	SGPP1 S112	Q9BX95	Con vs MC58siaD	0.834532	0.93229	6.68678	0.100132	0.572564	0.783162	1	limma	1.07187				limma	0.572564	0.783161
1366	Q9UK76-3	S41	Q9UK76-3 S41	Q9UK76-3	Con vs MC58siaD	0.210075	0.500856	6.77287	0.158714	0.384577	0.650225	1	limma	1.11629				limma	0.384577	0.650225
1372	MASTL	S453	MASTL S453	Q96GX5	Con vs MC58siaD	0.0946929	0.347669	6.64003	0.972056	0.0214495	0.129488	1	limma	1.96163				limma	0.0214495	0.129488
1373	AXIN2	S70	AXIN2 S70	Q9Y2T1	Con vs MC58siaD	0.530869	0.750107	6.68897	0.0679268	0.610682	0.80673	1	limma	1.04821	Colorectal Carcinoma, Hypodontia, Oligodontia, Oligodontia-Colorectal Cancer Syndrome	C0009402, C0020608, C4082304, C1837750	Platinum compounds	limma	0.610682	0.80673
1375	ALG3	S13	ALG3 S13	Q92685	Con vs MC58siaD	0.530869	0.750107	6.80971	-0.0956455	0.604786	0.803693	1	limma	0.935853	CONGENITAL DISORDER OF GLYCOSYLATION, TYPE Id	C1832736		limma	0.604786	0.803693
1377	IRF2BPL	S657,S659	IRF2BPL S657,S659	Q9H1B7	Con vs MC58siaD	0.403395	0.659831	6.72981	-0.219547	0.398055	0.660851	1	limma	0.858835	NEURODEVELOPMENTAL DISORDER WITH REGRESSION, ABNORMAL MOVEMENTS, LOSS OF SPEECH, AND SEIZURES	C4748127		limma	0.398055	0.660851
1379	LRWD1	S243	LRWD1 S243	Q9UFC0	Con vs MC58siaD	0.210075	0.500856	6.74683	0.356566	0.0805769	0.292199	1	limma	1.28038				limma	0.0805769	0.292199
1380	IRF2BP2	S240	IRF2BP2 S240	Q7Z5L9	Con vs MC58siaD	0.403395	0.659831	6.614	-0.281562	0.24243	0.519108	1	limma	0.8227	Acute Promyelocytic Leukemia	C0023487		limma	0.24243	0.519108
1381	SUDS3	S234,S236	SUDS3 S234,S236	Q9H7L9	Con vs MC58siaD	0.249153	0.583402	6.72276	-0.251911	0.174443	0.440708	1	limma	0.839783				limma	0.174443	0.440708
1382	SUDS3	S234	SUDS3 S234	Q9H7L9	Con vs MC58siaD	0.834532	0.93229	6.36748	-0.295494	0.533061	0.756041	1	limma	0.814794				limma	0.533061	0.756041
1384	WRNIP1	S153	WRNIP1 S153	Q96S55	Con vs MC58siaD	0.403395	0.659831	6.68859	0.083789	0.569571	0.780921	1	limma	1.0598				limma	0.569571	0.780922
1387	MARK3	T507	MARK3 T507	P27448	Con vs MC58siaD	0.143672	0.418895	6.7008	-0.114734	0.559887	0.775117	1	limma	0.923552				limma	0.559887	0.775117
1388	Q01518	Q01518	Q01518	Q01518	Con vs MC58siaD	0.210075	0.500856	6.61575	0.622273	0.197883	0.467575	1	limma	1.5393				limma	0.197883	0.467575
1389	GAB2	T391	GAB2 T391	Q9UQC2	Con vs MC58siaD	0.29627	0.583402	6.67856	-0.142889	0.418099	0.676426	1	limma	0.905703				limma	0.418099	0.676426
1392	PFKFB3	S461	PFKFB3 S461	Q16875	Con vs MC58siaD	0.0121858	0.123067	6.70935	-0.782236	0.00222794	0.0309691	1	limma	0.581465				limma	0.00222794	0.0309691
1396	TXLNA	S515	TXLNA S515	P40222	Con vs MC58siaD	0.530869	0.750107	6.63263	-0.151033	0.549233	0.767419	1	limma	0.900606				limma	0.549233	0.767419
1397	PIEZO1	S1621	PIEZO1 S1621	Q92508	Con vs MC58siaD	0.210075	0.500856	6.702	-0.189221	0.23867	0.515522	1	limma	0.877079	DEHYDRATED HEREDITARY STOMATOCYTOSIS 1 WITH OR WITHOUT PSEUDOHYPERKALEMIA AND/OR PERINATAL EDEMA, LYMPHATIC MALFORMATION 6, Xerocytosis	C4551512, C4225184, C0272051	381118822,354702289	limma	0.23867	0.515522
1399	TNKS1BP1	S1545	TNKS1BP1 S1545	Q9C0C2	Con vs MC58siaD	1	1	6.67515	-0.0789147	0.707332	0.861189	1	limma	0.94677				limma	0.707332	0.861189
1400	Q7Z460	S646,S649	Q7Z460 S646,S649	Q7Z460; Q7Z460-3	Con vs MC58siaD	1	1	6.60075	-0.0302686	0.872142	0.942174	1	limma	0.979238				limma	0.872142	0.942173
1403	SRRM1	S713,S715	SRRM1 S713,S715	Q8IYB3	Con vs MC58siaD	0.530869	0.750107	6.72783	0.0440249	0.807413	0.914194	1	limma	1.03099				limma	0.807413	0.914194
1404	SRRM1	S713	SRRM1 S713	Q8IYB3	Con vs MC58siaD	0.143672	0.418895	6.70446	0.208646	0.159556	0.421648	1	limma	1.1556				limma	0.159556	0.421648
1406	PPP1R10	T256	PPP1R10 T256	Q96QC0	Con vs MC58siaD	0.834532	0.93229	6.81448	-0.0406076	0.806142	0.913874	1	limma	0.972245				limma	0.806142	0.913874
1408	OFD1	S899	OFD1 S899	O75665	Con vs MC58siaD	0.210075	0.500856	6.69608	0.279981	0.121753	0.364581	1	limma	1.21418	Ciliopathies, JOUBERT SYNDROME 10 (disorder), Orofaciodigital Syndrome I, Orofaciodigital Syndromes, Retinitis Pigmentosa, RP23 gene, SIMPSON-GOLABI-BEHMEL SYNDROME, TYPE 2 (disorder)	C4277690, C2749019, C1510460, C0029294, C0035334, C1419610, C1846175		limma	0.121753	0.364581
1410	Q12955-4	S923	Q12955-4 S923	Q12955-4	Con vs MC58siaD	0.530869	0.750107	6.66308	0.108169	0.585589	0.792353	1	limma	1.07786				limma	0.585588	0.792353
1413	Q12955-4	S1451	Q12955-4 S1451	Q12955-4	Con vs MC58siaD	0.834532	0.93229	6.65263	0.0821547	0.702868	0.858679	1	limma	1.0586				limma	0.702868	0.858679
1414	DMXL2	S2399	DMXL2 S2399	Q8TDJ6	Con vs MC58siaD	0.29627	0.583402	6.75504	0.289492	0.114643	0.353692	1	limma	1.22221	POLYENDOCRINE-POLYNEUROPATHY SYNDROME	C4015261		limma	0.114642	0.353692
1415	Q9H1B7	S13	Q9H1B7 S13	Q9H1B7; Q7Z5L9	Con vs MC58siaD	0.530869	0.750107	6.64699	-0.194792	0.389398	0.653974	1	limma	0.873699				limma	0.389398	0.653974
1416	REEP3	S152	REEP3 S152	Q6NUK4	Con vs MC58siaD	0.0946929	0.347669	6.76046	-0.205792	0.142237	0.398369	1	limma	0.867063				limma	0.142237	0.398369
1417	REPS1	S272	REPS1 S272	Q96D71	Con vs MC58siaD	0.600402	0.841944	6.74423	0.152093	0.447593	0.697304	1	limma	1.11118				limma	0.447593	0.697304
1419	ZZZ3	S113	ZZZ3 S113	Q8IYH5	Con vs MC58siaD	0.0215717	0.164829	6.76234	0.298008	0.0232178	0.135165	1	limma	1.22945				limma	0.0232178	0.135165
1420	SMC4	S22	SMC4 S22	Q9NTJ3	Con vs MC58siaD	0.210075	0.500856	6.62778	-0.289975	0.169098	0.435364	1	limma	0.817916				limma	0.169098	0.435364
1423	TJP3	S203	TJP3 S203	O95049	Con vs MC58siaD	0.29627	0.583402	6.75719	0.262907	0.313747	0.583936	1	limma	1.19989				limma	0.313747	0.583936
1425	FOSL2	S120	FOSL2 S120	P15408	Con vs MC58siaD	0.143672	0.418895	6.7342	0.208956	0.288674	0.560802	1	limma	1.15585				limma	0.288674	0.560802
1426	WBP11	S237	WBP11 S237	Q9Y2W2	Con vs MC58siaD	0.834532	0.93229	6.73091	-0.0135552	0.918517	0.965221	1	limma	0.990648				limma	0.918517	0.965221
1428	DST	S3968	DST S3968	Q03001	Con vs MC58siaD	0.29627	0.583402	6.74762	-0.311741	0.154337	0.415386	1	limma	0.805669	EPIDERMOLYSIS BULLOSA SIMPLEX, AUTOSOMAL RECESSIVE 2, NEUROPATHY, HEREDITARY SENSORY AND AUTONOMIC, TYPE VI	C3809470, C3539003		limma	0.154337	0.415386
1433	SPIRE2	S442	SPIRE2 S442	Q8WWL2	Con vs MC58siaD	0.29627	0.583402	6.5843	-0.351135	0.216748	0.490274	1	limma	0.783967				limma	0.216748	0.490274
1434	EPPK1	S2718	EPPK1 S2718	P58107	Con vs MC58siaD	0.143672	0.418895	6.44281	-0.412997	0.13067	0.37826	1	limma	0.751061				limma	0.13067	0.37826
1435	NOP56	S520	NOP56 S520	O00567	Con vs MC58siaD	0.210075	0.500856	6.76227	-0.299291	0.190931	0.458543	1	limma	0.812651	Spinocerebellar ataxia 36	C3472711		limma	0.190931	0.458543
1436	ATRX	S819	ATRX S819	P46100	Con vs MC58siaD	0.210075	0.500856	6.76375	-0.0877614	0.791335	0.906424	1	limma	0.940982	ALPHA-THALASSEMIA/MENTAL RETARDATION SYNDROME, NONDELETION TYPE, X-LINKED, Alpha-Thalassemia Myelodysplasia Syndrome, Juberg-Marsidi syndrome	C1845055, C0585216, C0796003	Gemcitabine,Radiotherapy,AZ20,PROCARBAZINE,Irinotecan,Topotecan,Doxorubicin,E7449,LOMUSTINE,VE-821,TEMOZOLOMIDE,VINCRISTINE	limma	0.791335	0.906424
1439	Q13951-2	S173	Q13951-2 S173	Q13951-2	Con vs MC58siaD	0.0367139	0.21147	6.77726	0.371192	0.0317922	0.163346	1	limma	1.29342				limma	0.0317922	0.163346
1440	RBM7	S137	RBM7 S137	Q9Y580	Con vs MC58siaD	0.0121858	0.123067	6.59142	0.745875	0.00178839	0.0273857	1	limma	1.67699				limma	0.00178839	0.0273857
1441	Q8WWI1-3	S1066	Q8WWI1-3 S1066	Q8WWI1-3	Con vs MC58siaD	0.0946929	0.347669	6.69622	0.650709	0.0572114	0.238666	1	limma	1.56994				limma	0.0572114	0.238666
1443	Q8TF72	Q8TF72	Q8TF72	Q8TF72	Con vs MC58siaD	0.143672	0.418895	6.65242	-0.244984	0.129455	0.375827	1	limma	0.843825				limma	0.129455	0.375827
1444	CAMSAP3	S1031	CAMSAP3 S1031	Q9P1Y5	Con vs MC58siaD	0.143672	0.418895	6.67853	0.28163	0.124204	0.368475	1	limma	1.21557				limma	0.124204	0.368475
1445	TACC3	S434	TACC3 S434	Q9Y6A5	Con vs MC58siaD	0.530869	0.750107	6.58631	-0.403866	0.171073	0.43809	1	limma	0.75583				limma	0.171073	0.43809
1446	P46100	P46100	P46100	P46100	Con vs MC58siaD	0.29627	0.583402	6.78003	-0.131319	0.340757	0.607508	1	limma	0.912996	ALPHA-THALASSEMIA/MENTAL RETARDATION SYNDROME, NONDELETION TYPE, X-LINKED, Alpha-Thalassemia Myelodysplasia Syndrome, Juberg-Marsidi syndrome	C1845055, C0585216, C0796003	Gemcitabine,Radiotherapy,AZ20,PROCARBAZINE,Irinotecan,Topotecan,Doxorubicin,E7449,LOMUSTINE,VE-821,TEMOZOLOMIDE,VINCRISTINE	limma	0.340757	0.607508
1448	P02545-2	S22	P02545-2 S22	P02545-2; P02545	Con vs MC58siaD	0.834532	0.93229	6.65245	0.21653	0.236263	0.513892	1	limma	1.16194				limma	0.236263	0.513891
1450	GTF2I	S412	GTF2I S412	P78347	Con vs MC58siaD	0.0121858	0.123067	6.54448	-1.29586	0.000730368	0.015117	1	limma	0.407294	Williams Syndrome	C0175702		limma	0.000730368	0.015117
1452	Q9H4L5	S425	Q9H4L5 S425	Q9H4L5; Q9H4L5-2	Con vs MC58siaD	1	1	6.6851	-0.0728162	0.652643	0.83311	1	limma	0.95078				limma	0.652643	0.83311
1453	SENP7	S11	SENP7 S11	Q9BQF6	Con vs MC58siaD	0.0121858	0.123067	6.72528	-0.848563	0.000838228	0.0167283	1	limma	0.555338				limma	0.000838228	0.0167283
1454	TRIM28	S473	TRIM28 S473	Q13263	Con vs MC58siaD	0.0121858	0.123067	6.6857	-1.03044	9.31779e-05	0.00406419	1	limma	0.489561	Nephroblastoma	C0027708		limma	9.31779e-05	0.00406419
1455	ROCK2	S1379	ROCK2 S1379	O75116	Con vs MC58siaD	0.403395	0.659831	6.71344	0.421203	0.201453	0.470428	1	limma	1.33904				limma	0.201453	0.470428
1456	OSBPL11	S189	OSBPL11 S189	Q9BXB4	Con vs MC58siaD	1	1	6.76955	-0.133741	0.382765	0.648617	1	limma	0.911465				limma	0.382765	0.648617
1457	FAM83G	S610	FAM83G S610	A6ND36	Con vs MC58siaD	0.0121858	0.123067	6.7124	0.474377	0.001486	0.0242327	1	limma	1.38932				limma	0.001486	0.0242327
1459	FADD	S194	FADD S194	Q13158	Con vs MC58siaD	0.0121858	0.123067	6.70593	-0.579559	0.00160973	0.0255858	1	limma	0.669168	INFECTIONS, RECURRENT, WITH ENCEPHALOPATHY, HEPATIC DYSFUNCTION, AND CARDIOVASCULAR MALFORMATIONS	C3151062	FAS LIGAND	limma	0.00160973	0.0255858
1462	PLA2G4A	S727	PLA2G4A S727	P47712	Con vs MC58siaD	0.530869	0.750107	6.70201	-0.257302	0.305144	0.576468	1	limma	0.836651	Liver Cirrhosis, Experimental, Malignant neoplasm of breast	C0023893, C0006142	FLUOROMETHOLONE,FLURANDRENOLIDE,MEDRYSONE,FLUTICASONE PROPIONATE,FLUNISOLIDE,DB06311,Pyrazolones,DB04552,propionic acid derivatives,diclofenac,atenolol,FLUOCINOLONE ACETONIDE,252827429,DB00588,DB01103,DB00721,aspirin,acetaminophen,FLUOCINONIDE,ZPL521,DB13867	limma	0.305144	0.576468
1464	PHF3	S1614	PHF3 S1614	Q92576	Con vs MC58siaD	0.530869	0.750107	6.58642	0.213655	0.354401	0.621232	1	limma	1.15962				limma	0.354401	0.621232
1465	Q92576	Q92576	Q92576	Q92576	Con vs MC58siaD	0.345742	0.659831	6.57899	-0.292667	0.24253	0.519108	1	limma	0.816391				limma	0.24253	0.519108
1466	Q9Y520	Q9Y520	Q9Y520	Q9Y520	Con vs MC58siaD	0.0215717	0.164829	6.64872	-0.605389	0.00467606	0.0478661	1	limma	0.657294				limma	0.00467606	0.0478661
1467	P35579	P35579	P35579	P35579	Con vs MC58siaD	0.403395	0.659831	6.56228	-0.198196	0.390174	0.654985	1	limma	0.87164	DEAFNESS, AUTOSOMAL DOMINANT 17, Epstein syndrome (disorder), Fechtner syndrome (disorder), Giant Platelet Syndrome with Thrombocytopenia, Malignant neoplasm of breast, SEBASTIAN SYNDROME	C1863659, C0398641, C0403445, C1842035, C0006142, C1854520	DB11638	limma	0.390174	0.654985
1469	MACF1	S3927	MACF1 S3927	Q9UPN3	Con vs MC58siaD	0.403395	0.659831	6.78857	-0.153575	0.339548	0.607061	1	limma	0.89902				limma	0.339548	0.607061
1471	O60333-3	S1141	O60333-3 S1141	O60333-3	Con vs MC58siaD	0.143672	0.418895	6.77746	0.155714	0.245822	0.522568	1	limma	1.11397				limma	0.245821	0.522568
1473	Q5T5P2	Q5T5P2	Q5T5P2	Q5T5P2	Con vs MC58siaD	0.0946929	0.347669	6.6503	-0.446855	0.0172508	0.114812	1	limma	0.73364				limma	0.0172508	0.114812
1474	CAVIN1	T302	CAVIN1 T302	Q6NZI2	Con vs MC58siaD	1	1	6.55529	0.00131021	0.996769	0.997738	1	limma	1.00091	Lipodystrophy, Congenital Generalized, Type 4	C2750069		limma	0.996769	0.997738
1477	Q9UKY7	Q9UKY7	Q9UKY7	Q9UKY7	Con vs MC58siaD	0.143672	0.418895	6.69685	-0.453012	0.0432518	0.200899	1	limma	0.730516				limma	0.0432518	0.200899
1479	MISP	S575	MISP S575	Q8IVT2	Con vs MC58siaD	0.0946929	0.347669	6.6854	-0.49987	0.0326021	0.165962	1	limma	0.70717				limma	0.0326021	0.165963
1480	Q8WWI1-3	S471	Q8WWI1-3 S471	Q8WWI1-3	Con vs MC58siaD	0.210075	0.500856	6.72372	0.490307	0.0784989	0.288775	1	limma	1.40474				limma	0.0784989	0.288775
1484	ERF	S185	ERF S185	P50548	Con vs MC58siaD	0.0367139	0.21147	6.71532	-0.349726	0.0316181	0.162712	1	limma	0.784733	CHITAYAT SYNDROME, CRANIOSYNOSTOSIS 4, Scaphycephaly	C4310679, C3806917, C0265534		limma	0.0316181	0.162712
1485	CCDC86	S18	CCDC86 S18	Q9H6F5	Con vs MC58siaD	0.29627	0.583402	6.74822	-0.11364	0.422698	0.679522	1	limma	0.924253				limma	0.422698	0.679522
1489	FANCD2	S1435	FANCD2 S1435	Q9BXW9	Con vs MC58siaD	0.143672	0.418895	6.71039	0.465508	0.299122	0.572745	1	limma	1.3808	Fanconi Anemia, FANCONI ANEMIA, COMPLEMENTATION GROUP D2, leukemia, Leukemia, Myelocytic, Acute	C0015625, C3160738, C0023418, C0023467	DOXORUBICIN HYDROCHLORIDE	limma	0.299122	0.572745
1490	PKP2	S151	PKP2 S151	Q99959	Con vs MC58siaD	0.403395	0.659831	6.66427	-0.188809	0.302948	0.574605	1	limma	0.87733	Arrhythmogenic Right Ventricular Dysplasia, Arrhythmogenic Right Ventricular Dysplasia, Familial, 9, Brugada Syndrome (disorder)	C0349788, C1836906, C1142166		limma	0.302948	0.574605
1495	THRAP3	S682	THRAP3 S682	Q9Y2W1	Con vs MC58siaD	0.29627	0.583402	6.57458	-0.326526	0.196447	0.4663	1	limma	0.797454				limma	0.196447	0.4663
1496	Q7Z309-3	S134,S138	Q7Z309-3 S134,S138	Q7Z309-3	Con vs MC58siaD	0.530869	0.750107	6.76181	0.161623	0.407772	0.668732	1	limma	1.11854				limma	0.407772	0.668732
1498	PKP2	S151	PKP2 S151	Q99959	Con vs MC58siaD	0.0946929	0.347669	6.66805	-0.374548	0.050425	0.221118	1	limma	0.771347	Arrhythmogenic Right Ventricular Dysplasia, Arrhythmogenic Right Ventricular Dysplasia, Familial, 9, Brugada Syndrome (disorder)	C0349788, C1836906, C1142166		limma	0.050425	0.221118
1499	KRT18	S401	KRT18 S401	P05783	Con vs MC58siaD	0.0121858	0.123067	6.6987	-0.514992	0.00324655	0.038218	1	limma	0.699797	Cirrhosis, Familial	C1861556	ANTIVIRAL,MITOMYCIN-C,IL-6,RIBAVIRIN	limma	0.00324655	0.038218
1508	Q8WWI1-3	S1259	Q8WWI1-3 S1259	Q8WWI1-3	Con vs MC58siaD	0.143672	0.418895	6.15677	-0.664422	0.205242	0.475782	1	limma	0.630941				limma	0.205242	0.475782
1509	TAF7	S171	TAF7 S171	Q15545	Con vs MC58siaD	0.0121858	0.123067	6.56391	-1.14688	0.000105913	0.00444788	1	limma	0.451602				limma	0.000105913	0.00444788
1510	CGN	S131	CGN S131	Q9P2M7	Con vs MC58siaD	0.210075	0.500856	6.54667	-0.455381	0.126337	0.372095	1	limma	0.729317				limma	0.126337	0.372095
1511	AHNAK2	S280	AHNAK2 S280	Q8IVF2	Con vs MC58siaD	0.143672	0.418895	6.36763	-0.397566	0.281246	0.555322	1	limma	0.759138				limma	0.281247	0.555322
1513	TLN1	S1225	TLN1 S1225	Q9Y490	Con vs MC58siaD	0.0121858	0.123067	6.68722	-0.466295	0.00620238	0.0593004	1	limma	0.723821				limma	0.00620238	0.0593004
1517	RRBP1	S1277	RRBP1 S1277	Q9P2E9	Con vs MC58siaD	0.143672	0.418895	6.74177	-0.258434	0.126924	0.372949	1	limma	0.835995				limma	0.126924	0.372949
1518	TMEM176B	S254,S258	TMEM176B S254,S258	Q3YBM2	Con vs MC58siaD	0.143672	0.418895	6.69643	-0.161362	0.326097	0.595468	1	limma	0.894181				limma	0.326097	0.595468
1519	Q7Z309-3	S134,S138	Q7Z309-3 S134,S138	Q7Z309-3	Con vs MC58siaD	0.530869	0.750107	6.67046	-0.0813397	0.665413	0.839454	1	limma	0.94518				limma	0.665413	0.839454
1521	Q7Z309-3	S138	Q7Z309-3 S138	Q7Z309-3	Con vs MC58siaD	0.143672	0.418895	6.61849	0.248489	0.134901	0.384397	1	limma	1.18796				limma	0.134901	0.384398
1523	WDR43	S431	WDR43 S431	Q15061	Con vs MC58siaD	0.0121858	0.123067	6.71959	0.751908	0.00272208	0.0351167	1	limma	1.68402				limma	0.00272208	0.0351168
1524	Q7Z422	Q7Z422	Q7Z422	Q7Z422	Con vs MC58siaD	0.676103	0.841944	6.71126	0.00728013	0.985234	0.993631	1	limma	1.00506				limma	0.985234	0.993631
1526	IQGAP1	S1443	IQGAP1 S1443	P46940	Con vs MC58siaD	1	1	6.68186	-0.25646	0.559806	0.775117	1	limma	0.837139				limma	0.559806	0.775117
1527	NCK1	S85	NCK1 S85	P16333	Con vs MC58siaD	0.530869	0.750107	6.76993	-0.294767	0.293547	0.566457	1	limma	0.815204				limma	0.293547	0.566457
1528	NSD1	S483,S486	NSD1 S483,S486	Q96L73	Con vs MC58siaD	0.210075	0.500856	6.75107	-0.178211	0.285367	0.55872	1	limma	0.883798	Leukemia, Myelocytic, Acute, Sotos' syndrome, SOTOS SYNDROME 1, Weaver syndrome	C0023467, C0175695, C4551477, C0265210		limma	0.285367	0.55872
1529	PRDM2	S421	PRDM2 S421	Q13029	Con vs MC58siaD	0.676103	0.841944	6.69268	-0.344137	0.305047	0.576468	1	limma	0.787779				limma	0.305048	0.576468
1530	PARD3	S852	PARD3 S852	Q8TEW0	Con vs MC58siaD	0.403395	0.659831	6.73751	0.319898	0.27663	0.551333	1	limma	1.24824				limma	0.27663	0.551333
1531	IRF2BP2	S360	IRF2BP2 S360	Q7Z5L9	Con vs MC58siaD	0.676103	0.841944	6.69939	0.336841	0.318391	0.588798	1	limma	1.26299	Acute Promyelocytic Leukemia	C0023487		limma	0.318391	0.588798
1537	MYO18A	S2020	MYO18A S2020	Q92614	Con vs MC58siaD	0.834532	0.93229	6.62405	0.162441	0.646454	0.828214	1	limma	1.11918				limma	0.646454	0.828214
1542	CBX5	S92	CBX5 S92	P45973	Con vs MC58siaD	0.0601028	0.278142	6.53768	1.40159	0.00707594	0.0643842	1	limma	2.64192				limma	0.00707594	0.0643843
1543	HDAC1	S421,S423	HDAC1 S421,S423	Q13547	Con vs MC58siaD	0.403395	0.659831	6.61647	0.498721	0.275496	0.551069	1	limma	1.41296				limma	0.275496	0.551069
1544	HDAC1	S421	HDAC1 S421	Q13547	Con vs MC58siaD	0.29627	0.583402	6.63487	0.604169	0.163362	0.427612	1	limma	1.5201				limma	0.163362	0.427612
1545	HDAC2	S422,S424	HDAC2 S422,S424	Q92769	Con vs MC58siaD	0.676103	0.841944	6.67075	-0.135129	0.486049	0.722345	1	limma	0.910589	Chronic Obstructive Airway Disease, Endometriosis	C0024117, C0014175	2-ENE-VALPROATE,187051807,BELINOSTAT,187051797,PAZOPANIB,PRACINOSTAT,187051798,SODIUM PHENYLBUTYRATE,VORINOSTAT,PANOBINOSTAT,GIVINOSTAT,CHEMBL235191,PHENYLBUTANOIC ACID,348353622,DB01076,AR-42,ABEXINOSTAT,PANOBINOSTAT,BML-210,BUTANOIC ACID,310264675,CHR-3996,MGCD-0103,DB01223,BUTYRYLHYDROXAMIC ACID,TACEDINALINE,CRA-024781,DB05223,PMID29671355-Compound-21,DB00227,PMID29671355-Compound-56,7-ETHYL-1…	limma	0.486049	0.722345
1546	P11388	P11388	P11388	P11388	Con vs MC58siaD	0.210075	0.500856	6.71703	0.29829	0.188262	0.456359	1	limma	1.22969				limma	0.188262	0.456359
1550	PAXX	S148	PAXX S148	Q9BUH6	Con vs MC58siaD	0.600402	0.841944	6.59529	-0.110116	0.595664	0.797394	1	limma	0.926514				limma	0.595664	0.797394
1552	UTP18	S210	UTP18 S210	Q9Y5J1	Con vs MC58siaD	0.461975	0.750107	6.65566	0.0548302	0.895562	0.953826	1	limma	1.03874				limma	0.895562	0.953826
1554	Q09161	Q09161	Q09161	Q09161	Con vs MC58siaD	0.29627	0.583402	6.62769	-0.71529	0.127757	0.374521	1	limma	0.609083				limma	0.127757	0.374521
1557	MAP2	S833	MAP2 S833	P11137	Con vs MC58siaD	0.676103	0.841944	6.75326	0.0159124	0.946199	0.977024	1	limma	1.01109				limma	0.946199	0.977024
1560	PABIR1	S147	PABIR1 S147	Q96E09	Con vs MC58siaD	0.403395	0.659831	6.64008	0.185942	0.319722	0.58898	1	limma	1.13756				limma	0.319722	0.58898
1562	NUP153	S334,S338	NUP153 S334,S338	P49790	Con vs MC58siaD	0.0121858	0.123067	6.6413	-0.849335	0.000328533	0.00936652	1	limma	0.55504				limma	0.000328533	0.00936652
1564	PROM2	S817	PROM2 S817	Q8N271	Con vs MC58siaD	0.530869	0.750107	6.69975	-0.136477	0.54641	0.765462	1	limma	0.909738				limma	0.54641	0.765462
1566	Q96T17-2	S186,S193	Q96T17-2 S186,S193	Q96T17-2	Con vs MC58siaD	0.676103	0.841944	6.73865	-0.0775157	0.608498	0.805981	1	limma	0.947688				limma	0.608498	0.805981
1567	Q96T17-2	S195	Q96T17-2 S195	Q96T17-2	Con vs MC58siaD	0.403395	0.659831	6.64313	0.170612	0.35001	0.61698	1	limma	1.12554				limma	0.350009	0.61698
1568	MAP7	S200,S203	MAP7 S200,S203	Q14244	Con vs MC58siaD	0.0121858	0.123067	6.71422	-0.541279	0.0020249	0.0295295	1	limma	0.687161				limma	0.0020249	0.0295295
1569	MAP7	S200	MAP7 S200	Q14244	Con vs MC58siaD	0.0601028	0.278142	6.66906	-0.169895	0.272936	0.548639	1	limma	0.888907				limma	0.272936	0.548639
1570	RANBP2	S1456	RANBP2 S1456	P49792	Con vs MC58siaD	0.143672	0.418895	6.61411	0.753284	0.0236424	0.136343	1	limma	1.68562	Inflammatory Myofibroblastic Tumor	C0334121		limma	0.0236424	0.136343
1571	P28290	P28290	P28290	P28290	Con vs MC58siaD	0.403395	0.659831	6.7672	-0.121547	0.495183	0.728008	1	limma	0.919201				limma	0.495183	0.728008
1572	NEK4	S661	NEK4 S661	P51957	Con vs MC58siaD	0.210075	0.500856	6.62064	-0.195288	0.293259	0.566457	1	limma	0.873399				limma	0.293259	0.566457
1573	ZC3H11A	S758	ZC3H11A S758	O75152	Con vs MC58siaD	0.143672	0.418895	6.71066	-0.660522	0.0763024	0.28515	1	limma	0.632649				limma	0.0763024	0.28515
1574	NBEAL2	S2739	NBEAL2 S2739	Q6ZNJ1	Con vs MC58siaD	0.530869	0.750107	6.64428	-0.123717	0.493501	0.728008	1	limma	0.91782	Gray Platelet Syndrome, Platelet alpha-Granule Deficiency	C0272302, C2717750		limma	0.493501	0.728008
1575	UBR5	S1549	UBR5 S1549	O95071	Con vs MC58siaD	0.143672	0.418895	6.61861	-0.322439	0.157737	0.418449	1	limma	0.799717				limma	0.157737	0.418449
1577	Q9UKV3-5	S710	Q9UKV3-5 S710	Q9UKV3-5	Con vs MC58siaD	0.0121858	0.123067	6.6819	-1.22982	0.000117726	0.00459521	1	limma	0.426372				limma	0.000117726	0.00459521
1578	ATG16L1	S269	ATG16L1 S269	Q676U5	Con vs MC58siaD	0.29627	0.583402	6.64893	0.264094	0.325751	0.595393	1	limma	1.20088	Crohn Disease, Inflammatory Bowel Disease 10	C0010346, C1970207	adalimumab	limma	0.325751	0.595393
1579	ALDOC	S45	ALDOC S45	P09972	Con vs MC58siaD	0.403395	0.659831	6.66499	-0.219552	0.313387	0.583761	1	limma	0.858832				limma	0.313387	0.583761
1580	ZC3H11A	S758,S761	ZC3H11A S758,S761	O75152	Con vs MC58siaD	0.0367139	0.21147	6.58511	-1.18679	0.0210808	0.12829	1	limma	0.439279				limma	0.0210808	0.12829
1582	EPB41	S709	EPB41 S709	P11171	Con vs MC58siaD	1	1	6.63904	-0.00760924	0.970488	0.987236	1	limma	0.99474	Elliptocytosis 1, Elliptocytosis, Hereditary	C2678497, C0013902	bupropion,nicotine	limma	0.970488	0.987236
1583	UBE2J1	S266	UBE2J1 S266	Q9Y385	Con vs MC58siaD	0.676103	0.841944	6.65852	0.120663	0.521253	0.748023	1	limma	1.08723				limma	0.521253	0.748023
1584	SYNRG	S473	SYNRG S473	Q9UMZ2	Con vs MC58siaD	0.753298	0.931913	6.73257	0.0971051	0.670642	0.841542	1	limma	1.06962				limma	0.670642	0.841542
1586	RPRD2	S1099	RPRD2 S1099	Q5VT52	Con vs MC58siaD	0.0121858	0.123067	6.51469	-1.48255	8.12712e-05	0.00383966	1	limma	0.357856				limma	8.12712e-05	0.00383966
1588	KHDRBS1	S20	KHDRBS1 S20	Q07666	Con vs MC58siaD	0.0946929	0.347669	6.27801	-0.945776	0.0668173	0.262736	1	limma	0.51915				limma	0.0668173	0.262736
1589	RIPK1	S331	RIPK1 S331	Q13546	Con vs MC58siaD	0.530869	0.750107	6.67102	-0.397136	0.265599	0.541361	1	limma	0.759364				limma	0.265599	0.541361
1592	FAM83H	S998	FAM83H S998	Q6ZRV2	Con vs MC58siaD	0.29627	0.583402	6.69057	-0.269873	0.236511	0.513892	1	limma	0.829393	Amelogenesis Imperfecta, Amelogenesis Imperfecta, Type III	C0002452, C0399376		limma	0.236511	0.513891
1593	Q71UM5	S27	Q71UM5 S27	Q71UM5; P42677	Con vs MC58siaD	0.143672	0.418895	6.73158	0.402423	0.077725	0.287896	1	limma	1.32173				limma	0.077725	0.287896
1595	PSMA5	S56	PSMA5 S56	P28066	Con vs MC58siaD	0.0121858	0.123067	6.67417	-1.24752	3.97593e-06	0.00088102	1	limma	0.421173				limma	3.97593e-06	0.00088102
1597	AKT1	S124	AKT1 S124	P31749	Con vs MC58siaD	0.530869	0.750107	6.70971	-0.0797077	0.813971	0.917146	1	limma	0.946249	Breast Carcinoma, Colorectal Carcinoma, COWDEN SYNDROME 6, Malignant neoplasm of breast, Malignant neoplasm of ovary, melanoma, Meningioma, ovarian neoplasm, Proteus Syndrome, Schizophrenia	C0678222, C0009402, C3554519, C0006142, C1140680, C0025202, C0025286, C0919267, C0085261, C0036341	178101884,AZD4547,PTX-200,CHEMBL3137336,249565578,Ipatasertib,DB00171,GAMBOGIC AMIDE,GDC-0068,SOTRASTAURIN,MK-2206,cisplatin,NP-506,BARDOXOLONE METHYL,Sorafenib,ARQ 751,risperidone,Sirolimus,GEDATOLISIB,GDC-0068,CAPIVASERTIB,CHEMBL3544935,PHA-767491,6,6'-DISELANEDIYLBIS(N-PHENYLHEXANAMIDE),DB07585,CHEMBL2178577,223366042,FASUDIL,BMS-754807,249565884,Paclitaxel,178102544,GDC-0068,CI-1040,Vemurafen…	limma	0.813971	0.917146
1599	AKT1	S124,S129	AKT1 S124,S129	P31749	Con vs MC58siaD	1	1	6.74644	-0.0831108	0.728026	0.872368	1	limma	0.94402	Breast Carcinoma, Colorectal Carcinoma, COWDEN SYNDROME 6, Malignant neoplasm of breast, Malignant neoplasm of ovary, melanoma, Meningioma, ovarian neoplasm, Proteus Syndrome, Schizophrenia	C0678222, C0009402, C3554519, C0006142, C1140680, C0025202, C0025286, C0919267, C0085261, C0036341	178101884,AZD4547,PTX-200,CHEMBL3137336,249565578,Ipatasertib,DB00171,GAMBOGIC AMIDE,GDC-0068,SOTRASTAURIN,MK-2206,cisplatin,NP-506,BARDOXOLONE METHYL,Sorafenib,ARQ 751,risperidone,Sirolimus,GEDATOLISIB,GDC-0068,CAPIVASERTIB,CHEMBL3544935,PHA-767491,6,6'-DISELANEDIYLBIS(N-PHENYLHEXANAMIDE),DB07585,CHEMBL2178577,223366042,FASUDIL,BMS-754807,249565884,Paclitaxel,178102544,GDC-0068,CI-1040,Vemurafen…	limma	0.728026	0.872368
1603	RALGAPA2	S373,S375	RALGAPA2 S373,S375	Q2PPJ7	Con vs MC58siaD	0.676103	0.841944	6.70725	0.0216696	0.877972	0.944948	1	limma	1.01513				limma	0.877972	0.944948
1604	RALGAPA2	S373	RALGAPA2 S373	Q2PPJ7	Con vs MC58siaD	0.834532	0.93229	6.65413	0.152241	0.608393	0.805981	1	limma	1.11129				limma	0.608393	0.805981
1605	RBM14	S618	RBM14 S618	Q96PK6	Con vs MC58siaD	0.0367139	0.21147	6.62044	-0.576755	0.00710003	0.0644311	1	limma	0.67047				limma	0.00710003	0.0644311
1606	SRRM2	T848,T866	SRRM2 T848,T866	Q9UQ35	Con vs MC58siaD	0.0367139	0.21147	6.68419	0.501721	0.0218994	0.131152	1	limma	1.4159				limma	0.0218994	0.131152
1607	ZFP36L2	S438	ZFP36L2 S438	P47974	Con vs MC58siaD	0.676103	0.841944	6.67523	-0.164849	0.462552	0.707668	1	limma	0.892022				limma	0.462552	0.707668
1609	DBR1	S514	DBR1 S514	Q9UK59	Con vs MC58siaD	0.676103	0.841944	6.6878	0.136328	0.35824	0.625633	1	limma	1.0991				limma	0.35824	0.625633
1610	AFAP1	S668	AFAP1 S668	Q8N556	Con vs MC58siaD	0.676103	0.841944	6.66255	-0.174757	0.326424	0.595468	1	limma	0.885917				limma	0.326424	0.595468
1611	DHX9	S449	DHX9 S449	Q08211	Con vs MC58siaD	0.834532	0.93229	6.60539	-0.102913	0.630601	0.81906	1	limma	0.931151				limma	0.630601	0.81906
1615	MAPT	S519	MAPT S519	P10636	Con vs MC58siaD	0.600402	0.841944	6.72227	0.128342	0.403515	0.666392	1	limma	1.09304	Alzheimer's Disease, Dementia, Frontotemporal dementia, Memory Disorders, Parkinson Disease, PARKINSON DISEASE, LATE-ONSET, Pick Disease of the Brain, Progressive supranuclear palsy, Semantic Dementia, Supranuclear Palsy, Progressive, 1, Supranuclear Palsy, Progressive, 1, Atypical	C0002395, C0497327, C0338451, C0025261, C0030567, C3160718, C0236642, C0038868, C0338462, C4551863, C1850077	DIHYDROXANTHOHUMOL,DB14914,ERGOCRYPTINE,FENRETINIDE,RALOXIFENE,GNF-PF-5134,RHEIN,BIIB092,PYRANTEL PAMOATE,MMV007396,CARBIDOPA,DOXORUBICIN HYDROCHLORIDE,JUGLONE,DAPH,METHYL 7-DESHYDROXYPYROGALLIN-4-CARBOXYLATE,MORIN,GNF-PF-5510,GOSSYPOL,NSC-632536,3,3',4'-TRIHYDROXYFLAVONE,GNF-PF-4085,HOE-33342,DIHYDROERGOCRISTINE,NSC-228155,NOREPINEPHRINE,ITRAZOLE,GNF-PF-1919,GNF-PF-5007,HEXACHLOROPHENE,PD-98059,…	limma	0.403514	0.666392
1616	P04075	P04075	P04075	P04075	Con vs MC58siaD	0.530869	0.750107	6.56324	-0.208025	0.46441	0.708138	1	limma	0.865722	Glycogen Storage Disease XII	C0272066	DB08240,DB14548,DB01593,DB14487,DB04326,DB04733,DB11638,DB14533,DB02512	limma	0.46441	0.708138
1618	KIAA1143	S50	KIAA1143 S50	Q96AT1	Con vs MC58siaD	0.530869	0.750107	6.70952	0.126427	0.740582	0.879742	1	limma	1.09159				limma	0.740582	0.879742
1619	MAPT	S519	MAPT S519	P10636	Con vs MC58siaD	0.530869	0.750107	6.61689	-0.322352	0.253553	0.53003	1	limma	0.799765	Alzheimer's Disease, Dementia, Frontotemporal dementia, Memory Disorders, Parkinson Disease, PARKINSON DISEASE, LATE-ONSET, Pick Disease of the Brain, Progressive supranuclear palsy, Semantic Dementia, Supranuclear Palsy, Progressive, 1, Supranuclear Palsy, Progressive, 1, Atypical	C0002395, C0497327, C0338451, C0025261, C0030567, C3160718, C0236642, C0038868, C0338462, C4551863, C1850077	DIHYDROXANTHOHUMOL,DB14914,ERGOCRYPTINE,FENRETINIDE,RALOXIFENE,GNF-PF-5134,RHEIN,BIIB092,PYRANTEL PAMOATE,MMV007396,CARBIDOPA,DOXORUBICIN HYDROCHLORIDE,JUGLONE,DAPH,METHYL 7-DESHYDROXYPYROGALLIN-4-CARBOXYLATE,MORIN,GNF-PF-5510,GOSSYPOL,NSC-632536,3,3',4'-TRIHYDROXYFLAVONE,GNF-PF-4085,HOE-33342,DIHYDROERGOCRISTINE,NSC-228155,NOREPINEPHRINE,ITRAZOLE,GNF-PF-1919,GNF-PF-5007,HEXACHLOROPHENE,PD-98059,…	limma	0.253553	0.53003
1622	WRNIP1	S75	WRNIP1 S75	Q96S55	Con vs MC58siaD	0.29627	0.583402	6.75761	-0.190238	0.368364	0.63538	1	limma	0.876461				limma	0.368364	0.635381
1623	NAP1L4	S125	NAP1L4 S125	Q99733	Con vs MC58siaD	0.0367139	0.21147	6.71999	-0.498417	0.0437352	0.201407	1	limma	0.707883				limma	0.0437352	0.201406
1624	MLXIPL	S614	MLXIPL S614	Q9NP71	Con vs MC58siaD	1	1	5.8418	0.138481	0.569677	0.780921	1	limma	1.10075				limma	0.569677	0.780922
1626	Q9HB21-2	S308	Q9HB21-2 S308	Q9HB21-2	Con vs MC58siaD	0.143672	0.418895	6.55565	0.425939	0.0947644	0.319015	1	limma	1.34345				limma	0.0947644	0.319015
1627	PLEKHF2	S16	PLEKHF2 S16	Q9H8W4	Con vs MC58siaD	0.0121858	0.123067	6.56065	-1.27702	6.64013e-05	0.00342649	1	limma	0.412648				limma	6.64013e-05	0.00342649
1628	P17812	P17812	P17812	P17812	Con vs MC58siaD	0.0601028	0.278142	6.51774	-1.25146	0.00995903	0.0793143	1	limma	0.420023	IMMUNODEFICIENCY 24	C4014617	DB00130,Cyclopentenylcytosine	limma	0.00995902	0.0793143
1630	MAP3K2	S153	MAP3K2 S153	Q9Y2U5	Con vs MC58siaD	0.403395	0.659831	6.6218	0.252535	0.286636	0.55975	1	limma	1.1913				limma	0.286636	0.55975
1631	FAM83H	S1003	FAM83H S1003	Q6ZRV2	Con vs MC58siaD	0.0946929	0.347669	6.70264	-0.215549	0.128302	0.375244	1	limma	0.861218	Amelogenesis Imperfecta, Amelogenesis Imperfecta, Type III	C0002452, C0399376		limma	0.128302	0.375244
1632	FAM83H	S1003	FAM83H S1003	Q6ZRV2	Con vs MC58siaD	0.530869	0.750107	6.71269	-0.0997678	0.535366	0.758619	1	limma	0.933183	Amelogenesis Imperfecta, Amelogenesis Imperfecta, Type III	C0002452, C0399376		limma	0.535366	0.758619
1634	PAPOLG	S525	PAPOLG S525	Q9BWT3	Con vs MC58siaD	0.0121858	0.123067	6.43064	-1.9252	2.79811e-05	0.00204251	1	limma	0.263303				limma	2.79811e-05	0.00204251
1636	FBXO4	S12	FBXO4 S12	Q9UKT5	Con vs MC58siaD	0.403395	0.659831	6.74131	-0.271739	0.262072	0.537412	1	limma	0.828321				limma	0.262072	0.537412
1638	PARD3	S715,S728	PARD3 S715,S728	Q8TEW0	Con vs MC58siaD	0.676103	0.841944	6.6929	-0.157103	0.488797	0.723603	1	limma	0.896824				limma	0.488797	0.723603
1640	RIPK4	S420	RIPK4 S420	P57078	Con vs MC58siaD	0.210075	0.500856	6.64871	-0.339902	0.175199	0.441591	1	limma	0.790095	Curly hair-ankyloblepharon-nail dysplasia syndrome, POPLITEAL PTERYGIUM SYNDROME, LETHAL TYPE	C0406733, C1849718	DB12010	limma	0.175199	0.441591
1641	PDE8A	S457	PDE8A S457	O60658	Con vs MC58siaD	0.29627	0.583402	6.71111	-0.250958	0.156109	0.417065	1	limma	0.840338				limma	0.156109	0.417065
1642	H4C1;	S48	H4C1; H4C2; H4C3; H4C4; H4C5; H4C6; H4C8; H4C9; H4C11; H4C12; H4C13; H4C14; H4C15; H4-16 S48	P62805	Con vs MC58siaD	0.530869	0.750107	6.64237	-0.144688	0.485446	0.722226	1	limma	0.904575				limma	0.485447	0.722226
1644	NCOA2	S29	NCOA2 S29	Q15596	Con vs MC58siaD	0.403395	0.659831	6.60453	0.478511	0.336012	0.603604	1	limma	1.3933				limma	0.336012	0.603604
1650	Q15149-4	S21	Q15149-4 S21	Q15149-4	Con vs MC58siaD	0.676103	0.841944	6.69608	0.120925	0.60735	0.805594	1	limma	1.08743				limma	0.60735	0.805594
1651	ARHGAP21	S57	ARHGAP21 S57	Q5T5U3	Con vs MC58siaD	1	1	6.65893	0.138926	0.533163	0.756041	1	limma	1.10109				limma	0.533163	0.756041
1653	TMEM201	S441	TMEM201 S441	Q5SNT2	Con vs MC58siaD	0.463344	0.750107	6.59343	0.0608729	0.768695	0.894003	1	limma	1.0431				limma	0.768695	0.894003
1655	P35222	P35222	P35222	P35222	Con vs MC58siaD	0.403395	0.659831	6.68349	-0.0411725	0.806954	0.913949	1	limma	0.971865	Adenocarcinoma of lung (disorder), Adrenocortical carcinoma, Breast Carcinoma, Colorectal Carcinoma, Craniopharyngioma, EXUDATIVE VITREORETINOPATHY 7, Fibromatosis, Aggressive, Fibrosis, Liver, Hepatoblastoma, Liver carcinoma, Malignant neoplasm of ovary, Malignant neoplasm of prostate, Medulloblastoma, melanoma, MENTAL RETARDATION, AUTOSOMAL DOMINANT 19, ovarian neoplasm, Pilomatrixoma, Squamous…	C0152013, C0206686, C0678222, C0009402, C0010276, C4539767, C0079218, C0239946, C0206624, C2239176, C1140680, C0376358, C0025149, C0025202, C3554449, C0919267, C0206711, C0279626	NVP-TNKS656,BC21,Everolimus,Triciribine,CEQ508,dexamethasone,ANTI-PD-L1 MONOCLONAL ANTIBODY,DB03904,EOSIN_Y,(+/-)-HYDNOCARPIN,Letrozole,ANTI-CTLA-4 MONOCLONAL ANTIBODY,FLUORESCEIN SODIUM,celecoxib,lenalidomide,Imatinib,CWP232291,GNF-PF-1852,C 82,DITHIAZANINE IODIDE,PMED-1,CEQ-508,thalidomide,Vantictumab,CID 3237815,SODIUM 2-PHENOXYBENZOATE,Trametinib,Temsirolimus,cyclophosphamide,Recombinant huma…	limma	0.806953	0.913949
1658	EMC4	S36	EMC4 S36	Q5J8M3	Con vs MC58siaD	0.0121858	0.123067	6.75024	-0.697748	0.00065034	0.0142432	1	limma	0.616534				limma	0.00065034	0.0142432
1659	MYO9B	S1354	MYO9B S1354	Q13459	Con vs MC58siaD	0.0936926	0.347669	6.77632	0.243651	0.0845078	0.298072	1	limma	1.18398	Celiac Disease	C0007570	SALT,STREPTOZOTOCIN,PTHRP,WORTMANNIN,TESTOSTERONE,PROPYLTHIOURACIL,CAPTOPRIL,FELODIPINE,CAFFEINE,NIFEDIPINE,DIBUCAINE,BCM	limma	0.0845078	0.298072
1663	EIF2A	S506	EIF2A S506	Q9BY44	Con vs MC58siaD	0.834532	0.93229	6.70482	0.13176	0.680179	0.84786	1	limma	1.09563				limma	0.680179	0.84786
1664	Q15149-4	S583	Q15149-4 S583	Q15149-4; Q15149	Con vs MC58siaD	0.29627	0.583402	6.61686	-0.184981	0.371202	0.637836	1	limma	0.879661				limma	0.371202	0.637836
1665	FNBP1	S296	FNBP1 S296	Q96RU3	Con vs MC58siaD	0.676103	0.841944	6.68101	0.0750592	0.753904	0.885157	1	limma	1.0534				limma	0.753904	0.885157
1666	IRS2	S679	IRS2 S679	Q9Y4H2	Con vs MC58siaD	1	1	6.75707	-0.14591	0.558169	0.774671	1	limma	0.903809	Diabetes Mellitus, Experimental, Diabetes Mellitus, Non-Insulin-Dependent	C0011853, C0011860	DEXAMETHASONE,ASPIRIN,INSULIN,DUAL IGF-1R/INSR INHIBITOR BMS-754807	limma	0.558169	0.774671
1667	PNPLA2	S404	PNPLA2 S404	Q96AD5	Con vs MC58siaD	0.0946929	0.347669	6.62575	-0.400044	0.0810212	0.292785	1	limma	0.757835	Neutral Lipid Storage Disease with Myopathy	C1853136		limma	0.0810212	0.292785
1668	ZC3HAV1	T273,S275	ZC3HAV1 T273,S275	Q7Z2W4	Con vs MC58siaD	0.676103	0.841944	6.69674	0.097675	0.579178	0.787924	1	limma	1.07005				limma	0.579178	0.787924
1669	P51858	P51858	P51858	P51858	Con vs MC58siaD	0.29627	0.583402	6.73429	-0.351401	0.0859223	0.300445	1	limma	0.783822				limma	0.0859223	0.300445
1670	CRTC2	S433	CRTC2 S433	Q53ET0	Con vs MC58siaD	0.143672	0.418895	6.63165	-0.290711	0.155506	0.416381	1	limma	0.817499				limma	0.155506	0.416381
1671	MYCBP2	S3505	MYCBP2 S3505	O75592	Con vs MC58siaD	0.0601028	0.278142	6.58982	-0.447054	0.0704861	0.270317	1	limma	0.733539				limma	0.0704861	0.270317
1672	P04406	P04406	P04406	P04406	Con vs MC58siaD	0.676103	0.841944	5.95599	-0.186422	0.488044	0.723603	1	limma	0.878783				limma	0.488044	0.723603
1673	NUP107	S37	NUP107 S37	P57740	Con vs MC58siaD	0.403395	0.659831	6.6236	0.309416	0.118993	0.360716	1	limma	1.23921	NEPHROTIC SYNDROME, TYPE 11	C4225228	Platinum compounds	limma	0.118993	0.360716
1674	Q9BX66-5	S341	Q9BX66-5 S341	Q9BX66-5	Con vs MC58siaD	0.210075	0.500856	6.70843	0.49074	0.137151	0.389335	1	limma	1.40517				limma	0.137151	0.389336
1675	ARHGAP18	T158	ARHGAP18 T158	Q8N392	Con vs MC58siaD	0.403395	0.659831	6.5707	-0.11521	0.62415	0.81672	1	limma	0.923248				limma	0.62415	0.81672
1676	PPP1R7	S24,S27	PPP1R7 S24,S27	Q15435	Con vs MC58siaD	0.20869	0.500856	6.75926	0.163553	0.459286	0.704698	1	limma	1.12004				limma	0.459286	0.704697
1677	HDGF	S132,S133	HDGF S132,S133	P51858	Con vs MC58siaD	0.530869	0.750107	6.57554	0.324287	0.569443	0.780921	1	limma	1.25205				limma	0.569443	0.780922
1680	POLD3	S307	POLD3 S307	Q15054	Con vs MC58siaD	0.0946929	0.347669	6.71892	0.612724	0.0237886	0.136343	1	limma	1.52914				limma	0.0237886	0.136343
1681	UBN2	S13	UBN2 S13	Q6ZU65	Con vs MC58siaD	0.676103	0.841944	6.67855	-0.0663234	0.694615	0.855334	1	limma	0.955069				limma	0.694615	0.855334
1682	RAB11FIP5	S307	RAB11FIP5 S307	Q9BXF6	Con vs MC58siaD	1	1	6.67387	0.00463034	0.974763	0.98913	1	limma	1.00321				limma	0.974763	0.98913
1683	UHRF1BP1	S1103,S1106	UHRF1BP1 S1103,S1106	Q6BDS2	Con vs MC58siaD	0.143672	0.418895	6.72929	0.132551	0.334135	0.602394	1	limma	1.09623				limma	0.334135	0.602394
1684	TFPT	S180	TFPT S180	P0C1Z6	Con vs MC58siaD	0.0946929	0.347669	6.817	0.339432	0.0395455	0.189563	1	limma	1.26526				limma	0.0395455	0.189563
1687	ASAP1	S843	ASAP1 S843	Q9ULH1	Con vs MC58siaD	0.676103	0.841944	6.66394	-0.235572	0.401673	0.664808	1	limma	0.849348				limma	0.401673	0.664808
1688	XPC	S884	XPC S884	Q01831	Con vs MC58siaD	0.676103	0.841944	6.60168	-0.196105	0.46451	0.708138	1	limma	0.872904	melanoma, Squamous cell carcinoma, Xeroderma Pigmentosum, XERODERMA PIGMENTOSUM, COMPLEMENTATION GROUP C	C0025202, C0007137, C0043346, C2752147	Platinum compounds,cisplatin	limma	0.46451	0.708138
1689	XPC	S883,S884	XPC S883,S884	Q01831	Con vs MC58siaD	0.530869	0.750107	6.67622	-0.318318	0.111116	0.347652	1	limma	0.802004	melanoma, Squamous cell carcinoma, Xeroderma Pigmentosum, XERODERMA PIGMENTOSUM, COMPLEMENTATION GROUP C	C0025202, C0007137, C0043346, C2752147	Platinum compounds,cisplatin	limma	0.111116	0.347652
1692	PLEKHA7	S612	PLEKHA7 S612	Q6IQ23	Con vs MC58siaD	0.0215717	0.164829	6.62802	0.47108	0.0136465	0.0982912	1	limma	1.38615				limma	0.0136465	0.0982912
1693	MORC2	S743	MORC2 S743	Q9Y6X9	Con vs MC58siaD	0.403395	0.659831	6.5616	-0.13797	0.501155	0.733431	1	limma	0.908797	CHARCOT-MARIE-TOOTH DISEASE, AXONAL, TYPE 2Z	C4225243		limma	0.501155	0.733431
1695	PGAM1	S118	PGAM1 S118	P18669	Con vs MC58siaD	1	1	6.71681	-0.0370459	0.770451	0.895166	1	limma	0.974649				limma	0.770451	0.895166
1697	O14974	O14974	O14974	O14974	Con vs MC58siaD	0.834532	0.93229	6.79313	0.0171596	0.936169	0.974556	1	limma	1.01197				limma	0.936169	0.974557
1698	Q15345	Q15345	Q15345	Q15345	Con vs MC58siaD	0.0121858	0.123067	6.45745	-2.29896	1.33623e-05	0.00139821	1	limma	0.20321				limma	1.33623e-05	0.00139821
1699	TRIM28	S49	TRIM28 S49	Q13263	Con vs MC58siaD	0.403395	0.659831	6.68618	-0.147667	0.351969	0.617919	1	limma	0.902709	Nephroblastoma	C0027708		limma	0.351969	0.617919
1701	EXPH5	S1444	EXPH5 S1444	Q8NEV8	Con vs MC58siaD	0.29627	0.583402	6.68154	-0.249258	0.277203	0.551333	1	limma	0.841329	EPIDERMOLYSIS BULLOSA, NONSPECIFIC, AUTOSOMAL RECESSIVE	C3554367		limma	0.277203	0.551333
1703	O15231-3	O15231-3	O15231-3	O15231-3	Con vs MC58siaD	1	1	6.75193	-0.130021	0.586652	0.793222	1	limma	0.913818				limma	0.586652	0.793222
1704	Q86TB9-4	S179	Q86TB9-4 S179	Q86TB9-4	Con vs MC58siaD	0.0367139	0.21147	6.61952	-0.461435	0.0435566	0.201218	1	limma	0.726264				limma	0.0435566	0.201218
1705	KANK1	S325	KANK1 S325	Q14678	Con vs MC58siaD	0.210075	0.500856	6.70149	0.147858	0.280315	0.555177	1	limma	1.10792	Cerebral Palsy, Spastic Quadriplegic, 2	C2752061		limma	0.280315	0.555177
1706	USP8	S718	USP8 S718	P40818	Con vs MC58siaD	0.29627	0.583402	6.7759	0.29671	0.100977	0.330765	1	limma	1.22834	Pituitary-dependent Cushing's disease	C0221406		limma	0.100977	0.330765
1708	EPB41L1	S650	EPB41L1 S650	Q9H4G0	Con vs MC58siaD	0.0601028	0.278142	6.68748	0.579592	0.0177584	0.117002	1	limma	1.49443	MENTAL RETARDATION, AUTOSOMAL DOMINANT 11	C3280285		limma	0.0177584	0.117002
1709	LIG1	S141	LIG1 S141	P18858	Con vs MC58siaD	0.834532	0.93229	6.74299	0.173667	0.448479	0.69782	1	limma	1.12792				limma	0.448479	0.69782
1710	LIG1	S141	LIG1 S141	P18858	Con vs MC58siaD	0.530869	0.750107	6.65058	0.273246	0.3244	0.594077	1	limma	1.20852				limma	0.3244	0.594077
1714	REPS1	S482	REPS1 S482	Q96D71	Con vs MC58siaD	0.403395	0.659831	6.73789	-0.265428	0.256543	0.531284	1	limma	0.831952				limma	0.256543	0.531284
1715	CDC42EP1	S192	CDC42EP1 S192	Q00587	Con vs MC58siaD	0.676103	0.841944	6.72647	0.0553527	0.684626	0.849749	1	limma	1.03911				limma	0.684626	0.849749
1718	P55884	P55884	P55884	P55884	Con vs MC58siaD	0.403395	0.659831	6.70806	-0.174406	0.224825	0.499354	1	limma	0.886132				limma	0.224825	0.499354
1719	MCM2	T39	MCM2 T39	P49736	Con vs MC58siaD	0.834532	0.93229	6.62441	-0.0201589	0.925045	0.968495	1	limma	0.986124	DEAFNESS, AUTOSOMAL DOMINANT 70	C4310775		limma	0.925045	0.968495
1720	GRHL3	S493	GRHL3 S493	Q8TE85	Con vs MC58siaD	0.530869	0.750107	6.75912	0.103446	0.530264	0.754728	1	limma	1.07434	Van der Woude syndrome, Van der Woude syndrome 2	C0175697, C1847604		limma	0.530264	0.754728
1723	Q9UBF8-2	S294	Q9UBF8-2 S294	Q9UBF8-2	Con vs MC58siaD	0.676103	0.841944	6.75223	-0.0369655	0.763656	0.890838	1	limma	0.974703				limma	0.763656	0.890838
1724	PHIP	S1783	PHIP S1783	Q8WWQ0	Con vs MC58siaD	0.403395	0.659831	6.72592	-0.199369	0.192937	0.462337	1	limma	0.870931	DEVELOPMENTAL DELAY, INTELLECTUAL DISABILITY, OBESITY, AND DYSMORPHIC FEATURES	C4693860		limma	0.192937	0.462336
1725	ESYT1	S1034	ESYT1 S1034	Q9BSJ8	Con vs MC58siaD	0.116074	0.418895	6.69842	0.196311	0.215764	0.488744	1	limma	1.14576				limma	0.215764	0.488744
1727	LIMK1	S298	LIMK1 S298	P53667	Con vs MC58siaD	0.0121858	0.123067	6.62078	-0.884087	0.00123561	0.0214495	1	limma	0.54183	Williams Syndrome	C0175702	PAZOPANIB,GO-6976,CENISERTIB,TAE-684,BMS-345541,TCMDC-125758,249565797,DB12010,SB-220025,RG-1530,363894217,CHIR-99021,249565799,JNJ-7706621,249565831,DNDI1417467,DACTOLISIB,GW843682X,SORAFENIB,DB08912,TOZASERTIB,384403681,DOVITINIB,363894133,GEFITINIB,249565832,249565798,363894134,ILORASERTIB,ALISERTIB,KENPAULLONE,LAUROGUADINE,DASATINIB	limma	0.00123561	0.0214495
1728	KNL1	S60	KNL1 S60	Q8NG31	Con vs MC58siaD	0.143672	0.418895	6.75089	-0.273142	0.125478	0.370726	1	limma	0.827515	MICROCEPHALY 4, PRIMARY, AUTOSOMAL RECESSIVE	C1858516		limma	0.125478	0.370727
1729	FOXK1	S420,S428	FOXK1 S420,S428	P85037	Con vs MC58siaD	0.210075	0.500856	6.70466	0.20124	0.180027	0.446287	1	limma	1.14969				limma	0.180027	0.446287
1731	PDLIM1	S130	PDLIM1 S130	O00151	Con vs MC58siaD	0.0121858	0.123067	6.59758	0.855075	0.000352139	0.00968253	1	limma	1.80885				limma	0.000352139	0.00968253
1732	SOS1	S1134	SOS1 S1134	Q07889	Con vs MC58siaD	0.0119252	0.123067	6.739	-0.769519	0.000664925	0.0144784	1	limma	0.586613	Noonan Syndrome, Noonan Syndrome 4	C0028326, C1853120	385612239,IL-6	limma	0.000664925	0.0144784
1734	CHAF1A	S873	CHAF1A S873	Q13111	Con vs MC58siaD	0.0121858	0.123067	6.73293	0.462183	0.00892583	0.073254	1	limma	1.37762				limma	0.00892583	0.073254
1735	Q13620-1	T31	Q13620-1 T31	Q13620-1	Con vs MC58siaD	0.29627	0.583402	6.71168	0.287729	0.157478	0.418349	1	limma	1.22072				limma	0.157478	0.418349
1736	PLEKHG6	S645	PLEKHG6 S645	Q3KR16	Con vs MC58siaD	0.0946929	0.347669	6.76922	0.28016	0.105342	0.336863	1	limma	1.21433				limma	0.105342	0.336863
1737	KIF13B	S1797	KIF13B S1797	Q9NQT8	Con vs MC58siaD	1	1	6.79905	0.080108	0.690017	0.854119	1	limma	1.0571				limma	0.690017	0.854119
1738	AKAP12	S283	AKAP12 S283	Q02952	Con vs MC58siaD	0.530869	0.750107	6.7176	0.0988504	0.510981	0.742045	1	limma	1.07092				limma	0.510981	0.742045
1740	MTCL1	S1808	MTCL1 S1808	Q9Y4B5	Con vs MC58siaD	0.676103	0.841944	6.70858	0.0443045	0.785984	0.90351	1	limma	1.03119				limma	0.785984	0.90351
1741	SRRM2	S351,S353	SRRM2 S351,S353	Q9UQ35	Con vs MC58siaD	0.530869	0.750107	6.63699	-0.383535	0.215135	0.487907	1	limma	0.766557				limma	0.215135	0.487907
1743	PCNP	S53	PCNP S53	Q8WW12	Con vs MC58siaD	0.530869	0.750107	6.74989	0.0926624	0.56348	0.776553	1	limma	1.06634				limma	0.56348	0.776553
1744	RHPN2	T606	RHPN2 T606	Q8IUC4	Con vs MC58siaD	0.834532	0.93229	6.79134	-0.0239425	0.858633	0.936714	1	limma	0.983541				limma	0.858633	0.936714
1745	SRRM2	S351,S353	SRRM2 S351,S353	Q9UQ35	Con vs MC58siaD	0.676103	0.841944	6.71903	0.0359848	0.809667	0.915921	1	limma	1.02526				limma	0.809667	0.915921
1746	Q8IUC4	Q8IUC4	Q8IUC4	Q8IUC4	Con vs MC58siaD	0.210075	0.500856	6.76474	0.116292	0.377856	0.644356	1	limma	1.08395				limma	0.377856	0.644356
1747	ZNF462	S295	ZNF462 S295	Q96JM2	Con vs MC58siaD	0.143672	0.418895	6.76284	-0.179991	0.187113	0.455286	1	limma	0.882708				limma	0.187113	0.455286
1750	PIKFYVE	S307	PIKFYVE S307	Q9Y2I7	Con vs MC58siaD	0.0946929	0.347669	6.64767	0.491402	0.0501362	0.22012	1	limma	1.40581	Fleck corneal dystrophy	C1562113	LAM-002,Apilimod dimesylate,363894153	limma	0.0501362	0.22012
1751	CNNM4	S664	CNNM4 S664	Q6P4Q7	Con vs MC58siaD	0.403395	0.659831	6.70201	0.0610041	0.73176	0.874259	1	limma	1.04319	Jalili syndrome	C3495589		limma	0.73176	0.874259
1752	CBY1	S20	CBY1 S20	Q9Y3M2	Con vs MC58siaD	0.530869	0.750107	5.48502	0.100238	0.6704	0.841519	1	limma	1.07195				limma	0.6704	0.841519
1753	SHROOM1	S188	SHROOM1 S188	Q2M3G4	Con vs MC58siaD	0.210075	0.500856	6.64989	-0.353653	0.0741205	0.279772	1	limma	0.7826				limma	0.0741205	0.279772
1754	Q12955-4	S914,S917	Q12955-4 S914,S917	Q12955-4	Con vs MC58siaD	0.834532	0.93229	6.71955	0.00687506	0.964928	0.984264	1	limma	1.00478				limma	0.964928	0.984264
1755	Q12955-4	S917	Q12955-4 S917	Q12955-4	Con vs MC58siaD	0.403395	0.659831	6.66644	-0.197345	0.285651	0.558973	1	limma	0.872154				limma	0.285651	0.558973
1756	SLC9A3R1	S290	SLC9A3R1 S290	O14745	Con vs MC58siaD	1	1	6.75863	0.0120035	0.944054	0.977024	1	limma	1.00835	Nephrolithiasis-Osteoporosis, Hypophosphatemic, 2	C2676782		limma	0.944054	0.977024
1758	PRAG1	S696	PRAG1 S696	Q86YV5	Con vs MC58siaD	0.29627	0.583402	6.71476	0.201223	0.296146	0.570047	1	limma	1.14967				limma	0.296146	0.570047
1759	BRAF	S729	BRAF S729	P15056	Con vs MC58siaD	0.0601028	0.278142	6.70269	0.304898	0.0443379	0.202695	1	limma	1.23533	Adenocarcinoma of large intestine, Adenocarcinoma of lung (disorder), Anaplastic astrocytoma, Carcinoma of lung, Cardio-facio-cutaneous syndrome, Colorectal Carcinoma, Costello syndrome (disorder), Craniopharyngioma, Cutaneous Melanoma, Glioma, Hairy Cell Leukemia, Histiocytosis, Langerhans-Cell, LEOPARD Syndrome, LEOPARD SYNDROME 3, Malignant neoplasm of lung, Malignant neoplasm of ovary, Melano…	C1319315, C0152013, C0334579, C0684249, C1275081, C0009402, C0587248, C0010276, C0151779, C0017638, C0023443, C0019621, C0175704, C3150971, C0242379, C1140680, C0027962, C0025202, C0026764, C0007131, C0028326, C3150970, C0919267, C0238463, C0334583, C0549473, C0040136	TRAMETINIB DIMETHYL SULFOXIDE,DUAL IGF-1R/INSR INHIBITOR BMS-754807,AMG 232,PLX3397,DB06999,PLX7904,PLX8394,Vemurafenib,Pimasertib,vemurafenib,GSK2126458,INU-152,U0126,RAF265,Panitumumab,RO-5212054,ARQ 736,DASATINIB,CHEMBL3545263,CCT196969,Selumetinib,PIMASERTIB,MK2206,SHP099,Binimetinib,Trametinib,GDC-0941,DB08896,GSK 2118436,310264724,CHEMBL3545246,CGM097,DABRAFENIB,VEMURAFENIB,MEK162,RO5212054…	limma	0.0443378	0.202695
1760	Q14451	Q14451	Q14451	Q14451	Con vs MC58siaD	0.0601028	0.278142	6.7323	0.304798	0.0341612	0.17158	1	limma	1.23525				limma	0.0341612	0.17158
1762	Q86W92-2	S534	Q86W92-2 S534	Q86W92-2	Con vs MC58siaD	0.403395	0.659831	5.88497	0.291002	0.293006	0.566319	1	limma	1.22349				limma	0.293006	0.566318
1763	CCNY	S326	CCNY S326	Q8ND76	Con vs MC58siaD	0.29627	0.583402	6.57766	-0.360086	0.186535	0.454539	1	limma	0.779118				limma	0.186534	0.454539
1765	RAB11FIP4	S527	RAB11FIP4 S527	Q86YS3	Con vs MC58siaD	0.0215717	0.164829	6.64842	-0.558631	0.00822195	0.0705276	1	limma	0.678946				limma	0.00822195	0.0705276
1766	PKP3	S123	PKP3 S123	Q9Y446	Con vs MC58siaD	0.676103	0.841944	6.70452	-0.0722342	0.63826	0.823682	1	limma	0.951164				limma	0.63826	0.823682
1769	DOCK7	S888	DOCK7 S888	Q96N67	Con vs MC58siaD	0.676103	0.841944	6.65254	-0.182183	0.415821	0.676046	1	limma	0.881369	EPILEPTIC ENCEPHALOPATHY, EARLY INFANTILE, 23	C4014492		limma	0.415821	0.676046
1770	JUP	S665	JUP S665	P14923	Con vs MC58siaD	0.0946929	0.347669	6.77529	-0.279999	0.0861376	0.300445	1	limma	0.823592	Arrhythmogenic Right Ventricular Dysplasia, Familial, 12, Naxos disease	C1969081, C1832600	DB14487,DB01593	limma	0.0861376	0.300445
1771	PRKAR2A	S99	PRKAR2A S99	P13861	Con vs MC58siaD	0.676103	0.841944	6.56596	0.16493	0.362482	0.63012	1	limma	1.12111				limma	0.362482	0.63012
1774	DENND1B	S652	DENND1B S652	Q6P3S1	Con vs MC58siaD	0.143672	0.418895	6.71114	0.274005	0.176454	0.443725	1	limma	1.20916				limma	0.176454	0.443725
1777	AHNAK	T158	AHNAK T158	Q09666	Con vs MC58siaD	0.0215717	0.164829	6.5839	0.380061	0.0658904	0.260731	1	limma	1.3014				limma	0.0658904	0.260731
1778	P50548	P50548	P50548	P50548	Con vs MC58siaD	0.834532	0.93229	6.6536	-0.0718057	0.765725	0.892201	1	limma	0.951446	CHITAYAT SYNDROME, CRANIOSYNOSTOSIS 4, Scaphycephaly	C4310679, C3806917, C0265534		limma	0.765725	0.892201
1779	SCRIB	S1378	SCRIB S1378	Q14160	Con vs MC58siaD	0.0601028	0.278142	6.60354	-0.417094	0.0923362	0.313643	1	limma	0.748932				limma	0.0923362	0.313643
1780	FBL	S124	FBL S124	P22087	Con vs MC58siaD	0.0946929	0.347669	6.76354	-0.401593	0.0535095	0.230103	1	limma	0.757022				limma	0.0535095	0.230103
1782	NUMA1	T2000	NUMA1 T2000	Q14980	Con vs MC58siaD	1	1	6.60654	0.182472	0.640514	0.825089	1	limma	1.13483	Acute Promyelocytic Leukemia	C0023487	calcium channel blockers	limma	0.640514	0.825089
1783	TNFRSF10D	S263	TNFRSF10D S263	Q9UBN6	Con vs MC58siaD	0.345742	0.659831	6.66687	0.139815	0.512729	0.743033	1	limma	1.10176				limma	0.512729	0.743033
1784	IRS2	S560	IRS2 S560	Q9Y4H2	Con vs MC58siaD	0.143672	0.418895	6.65635	-0.415964	0.0625922	0.25326	1	limma	0.749519	Diabetes Mellitus, Experimental, Diabetes Mellitus, Non-Insulin-Dependent	C0011853, C0011860	DEXAMETHASONE,ASPIRIN,INSULIN,DUAL IGF-1R/INSR INHIBITOR BMS-754807	limma	0.0625921	0.25326
1785	CHCHD6	S13	CHCHD6 S13	Q9BRQ6	Con vs MC58siaD	0.0601028	0.278142	6.67833	-0.490531	0.0184184	0.119009	1	limma	0.711763				limma	0.0184184	0.119009
1786	TNS3	S901	TNS3 S901	Q68CZ2	Con vs MC58siaD	0.143672	0.418895	6.74416	0.187177	0.186509	0.454539	1	limma	1.13853				limma	0.186509	0.454539
1788	SRRM2	S876	SRRM2 S876	Q9UQ35	Con vs MC58siaD	0.834532	0.93229	6.73731	0.0590607	0.683392	0.849057	1	limma	1.04179				limma	0.683392	0.849056
1789	EIF4EBP1	T37,T46	EIF4EBP1 T37,T46	Q13541	Con vs MC58siaD	0.916563	1	6.73463	0.0109106	0.938064	0.975079	1	limma	1.00759				limma	0.938064	0.975079
1790	NCOA7	S89	NCOA7 S89	Q8NI08	Con vs MC58siaD	0.403395	0.659831	6.77423	0.155907	0.335521	0.603507	1	limma	1.11412				limma	0.335521	0.603507
1793	Q12955-4	S1473	Q12955-4 S1473	Q12955-4	Con vs MC58siaD	1	1	6.69634	0.0646047	0.677325	0.846825	1	limma	1.0458				limma	0.677325	0.846825
1795	SRRM1	S605,S607	SRRM1 S605,S607	Q8IYB3	Con vs MC58siaD	0.29627	0.583402	6.75435	0.120639	0.573796	0.783716	1	limma	1.08722				limma	0.573796	0.783716
1796	LATS1	S278	LATS1 S278	O95835	Con vs MC58siaD	0.29627	0.583402	6.6759	-0.175591	0.240058	0.517297	1	limma	0.885405				limma	0.240058	0.517297
1802	VPS50	S559	VPS50 S559	Q96JG6	Con vs MC58siaD	0.834532	0.93229	6.74757	-0.17904	0.472307	0.712242	1	limma	0.883291				limma	0.472307	0.712241
1803	USP14	S143	USP14 S143	P54578	Con vs MC58siaD	0.29627	0.583402	6.74248	-0.0548522	0.641984	0.825119	1	limma	0.962693				limma	0.641984	0.825119
1804	KDM2A	T713,S718	KDM2A T713,S718	Q9Y2K7	Con vs MC58siaD	0.0121858	0.123067	6.7109	-0.435867	0.0087824	0.0727105	1	limma	0.739249				limma	0.0087824	0.0727105
1806	ANLN	T320,S323	ANLN T320,S323	Q9NQW6	Con vs MC58siaD	0.210075	0.500856	6.6976	0.515285	0.0765475	0.285217	1	limma	1.42928	FOCAL SEGMENTAL GLOMERULOSCLEROSIS 8	C4014993		limma	0.0765475	0.285217
1808	Q2PPJ7	Q2PPJ7	Q2PPJ7	Q2PPJ7	Con vs MC58siaD	0.676103	0.841944	6.70604	-0.41425	0.177061	0.444659	1	limma	0.75041				limma	0.177061	0.444659
1809	MYO5B	S1644	MYO5B S1644	Q9ULV0	Con vs MC58siaD	0.0601028	0.278142	6.65623	-0.352233	0.0975949	0.324872	1	limma	0.783371	Microvillus inclusion disease	C0341306		limma	0.0975949	0.324872
1810	TTC33	S197	TTC33 S197	Q6PID6	Con vs MC58siaD	0.0946929	0.347669	6.7548	0.312478	0.0550531	0.234864	1	limma	1.24184				limma	0.0550531	0.234864
1812	NF1	S2543	NF1 S2543	P21359	Con vs MC58siaD	0.403395	0.659831	6.724	-0.0506092	0.774287	0.897459	1	limma	0.965529	Cafe-au-lait macules with pulmonary stenosis, Glioma, Juvenile Myelomonocytic Leukemia, melanoma, neurofibroma, Neurofibromatosis 1, NEUROFIBROMATOSIS, FAMILIAL SPINAL, Neurofibromatosis-Noonan syndrome	C0553586, C0017638, C0349639, C0025202, C0027830, C0027831, C1834235, C2931482	MEK162,VEMURAFENIB,Selumetinib,PD-325901,SELUMETINIB,MEK INHIBITOR PD0325901,JQ1 COMPOUND,Everolimus,Vinblastine,SIROLIMUS,Trametinib,Dasatinib,Bevacizumab,TRAMETINIB,Tamoxifen,Pazopanib,Trametinib,Imatinib,Cediranib,PLX3397,Cobimetinib,Tipifarnib,TRAMETINIB,Nilotinib,BINIMETINIB,GDC-0973,Sirolimus,Vemurafenib,RAFAMETINIB,PIMASERTIB,Erlotinib,DABRAFENIB,SELUMETINIB,Sorafenib	limma	0.774287	0.897459
1817	ADAM17	S791	ADAM17 S791	P78536	Con vs MC58siaD	0.0121858	0.123067	6.67812	0.747028	0.00106412	0.0195538	1	limma	1.67833	INFLAMMATORY SKIN AND BOWEL DISEASE, NEONATAL, 1	C3280501	178103981,DB07145,MARIMASTAT,Apratastat,DB07964,GW-3333,252166880,DB07189,DB07233,178103123,INCB7839,DB07147,Aderbasib,348353646,DB07079,DB06943,CB7969312,178103096,DB07121	limma	0.00106412	0.0195538
1818	SRRM1	T614,S616	SRRM1 T614,S616	Q8IYB3	Con vs MC58siaD	0.834532	0.93229	6.70101	0.0119223	0.969572	0.987129	1	limma	1.0083				limma	0.969572	0.987129
1819	Q13595	S260,S262	Q13595 S260,S262	Q13595; P62995	Con vs MC58siaD	0.530869	0.750107	6.58857	0.230687	0.523969	0.749921	1	limma	1.17339				limma	0.523969	0.749921
1823	Q9UHD8-7	S11	Q9UHD8-7 S11	Q9UHD8-7; Q9UHD8-2; Q9UHD8	Con vs MC58siaD	0.29627	0.583402	6.67518	-0.292114	0.124457	0.368865	1	limma	0.816705				limma	0.124457	0.368866
1824	DOCK7	S180	DOCK7 S180	Q96N67	Con vs MC58siaD	0.530869	0.750107	6.74514	0.0796947	0.536795	0.759019	1	limma	1.05679	EPILEPTIC ENCEPHALOPATHY, EARLY INFANTILE, 23	C4014492		limma	0.536795	0.759019
1825	MYO7B	S904	MYO7B S904	Q6PIF6	Con vs MC58siaD	1	1	6.74452	-0.00131898	0.995882	0.997471	1	limma	0.999086				limma	0.995882	0.997471
1826	Q9UHD8-7	S11	Q9UHD8-7 S11	Q9UHD8-7; Q9UHD8-2; Q9UHD8	Con vs MC58siaD	0.210075	0.500856	6.72293	0.096244	0.465633	0.708446	1	limma	1.06899				limma	0.465633	0.708446
1827	CENPA	S17,S19	CENPA S17,S19	P49450	Con vs MC58siaD	0.600402	0.841944	6.67687	0.26821	0.427859	0.683043	1	limma	1.20431				limma	0.42786	0.683043
1828	RBL1	T369	RBL1 T369	P28749	Con vs MC58siaD	0.0121858	0.123067	6.48704	0.782882	0.00288521	0.0361501	1	limma	1.72056				limma	0.00288521	0.0361501
1829	SRRM1	T581,S583	SRRM1 T581,S583	Q8IYB3	Con vs MC58siaD	0.143672	0.418895	6.71556	0.495432	0.154629	0.415386	1	limma	1.40974				limma	0.154629	0.415386
1830	RBL1	T369	RBL1 T369	P28749	Con vs MC58siaD	0.0946929	0.347669	6.57235	0.681788	0.0179566	0.117468	1	limma	1.60413				limma	0.0179566	0.117468
1831	MACROH2A2	S129	MACROH2A2 S129	Q9P0M6	Con vs MC58siaD	0.0601028	0.278142	6.74874	0.202551	0.128247	0.375244	1	limma	1.15073				limma	0.128247	0.375244
1834	MTDH	S568	MTDH S568	Q86UE4	Con vs MC58siaD	0.0121858	0.123067	6.72209	0.894306	0.000154397	0.00570209	1	limma	1.85872				limma	0.000154397	0.00570209
1835	LIMA1	S365	LIMA1 S365	Q9UHB6	Con vs MC58siaD	1	1	6.78063	-0.0245979	0.904406	0.958061	1	limma	0.983095				limma	0.904406	0.958061
1836	SMAP	S17	SMAP S17	O00193	Con vs MC58siaD	0.834532	0.93229	6.7513	0.00435546	0.981363	0.991895	1	limma	1.00302				limma	0.981363	0.991895
1837	SMAP	S17	SMAP S17	O00193	Con vs MC58siaD	0.0946929	0.347669	6.70334	-0.282123	0.0648712	0.259141	1	limma	0.82238				limma	0.0648712	0.259141
1838	Q86W92-2	S534	Q86W92-2 S534	Q86W92-2	Con vs MC58siaD	0.0367139	0.21147	6.70678	0.657476	0.00856491	0.0724206	1	limma	1.57732				limma	0.0085649	0.0724206
1839	CCNY	S326	CCNY S326	Q8ND76	Con vs MC58siaD	0.0946929	0.347669	6.66728	0.459504	0.0481174	0.214253	1	limma	1.37507				limma	0.0481174	0.214253
1840	SNX3	S72	SNX3 S72	O60493	Con vs MC58siaD	0.403395	0.659831	6.75217	-0.0903043	0.631047	0.81906	1	limma	0.939325				limma	0.631047	0.81906
1844	TRIM24	S811	TRIM24 S811	O15164	Con vs MC58siaD	1	1	6.77299	-0.0649572	0.667136	0.839631	1	limma	0.955974				limma	0.667136	0.839631
1845	UBA1	S13	UBA1 S13	P22314	Con vs MC58siaD	1	1	6.64511	-0.022527	0.954782	0.978183	1	limma	0.984507	Arthrogryposis multiplex congenita, distal, X-linked	C1844934	HYRTIOERECTINE B,HIMEIC ACID A,DB04119,DB04216	limma	0.954782	0.978183
1847	Q6ZRS2	Q6ZRS2	Q6ZRS2	Q6ZRS2	Con vs MC58siaD	0.0121858	0.123067	6.49411	-2.00816	1.54953e-05	0.00153607	1	limma	0.24859	Floating-harbor syndrome	C0729582		limma	1.54953e-05	0.00153607
1848	PIMREG	S16	PIMREG S16	Q9BSJ6	Con vs MC58siaD	0.29627	0.583402	6.65398	0.306858	0.444338	0.694244	1	limma	1.23701				limma	0.444339	0.694244
1850	MAP3K7	S439,S455	MAP3K7 S439,S455	O43318	Con vs MC58siaD	0.530869	0.750107	6.73175	0.172852	0.519687	0.746644	1	limma	1.12728	Frontometaphyseal dysplasia, FRONTOMETAPHYSEAL DYSPLASIA 2	C0265293, C4310697	329968393,223366077,348353658,249565754,348353615,249565876,249565757,348353659,249565869	limma	0.519687	0.746644
1851	ARHGEF2	S886	ARHGEF2 S886	Q92974	Con vs MC58siaD	0.530869	0.750107	6.73289	0.0918485	0.478474	0.715743	1	limma	1.06573	NEURODEVELOPMENTAL DISORDER WITH MIDBRAIN AND HINDBRAIN MALFORMATIONS	C4479613		limma	0.478474	0.715742
1862	MAP3K2	S331	MAP3K2 S331	Q9Y2U5	Con vs MC58siaD	0.0946929	0.347669	6.73862	-0.535069	0.019361	0.122782	1	limma	0.690125				limma	0.019361	0.122782
1864	Q5VT52-5	S567	Q5VT52-5 S567	Q5VT52-5; Q5VT52	Con vs MC58siaD	0.403395	0.659831	6.77149	0.111308	0.380069	0.646374	1	limma	1.08021				limma	0.380069	0.646374
1867	CLN3	S12	CLN3 S12	Q13286	Con vs MC58siaD	1	1	6.68378	0.028658	0.88609	0.950162	1	limma	1.02006	Adult Neuronal Ceroid Lipofuscinosis, Juvenile Neuronal Ceroid Lipofuscinosis, Late-Infantile Neuronal Ceroid Lipfuscinosis, Neuronal Ceroid-Lipofuscinoses	C0022797, C0751383, C0022340, C0027877		limma	0.88609	0.950162
1870	FAM83B	S466	FAM83B S466	Q5T0W9	Con vs MC58siaD	0.210075	0.500856	6.67731	0.16587	0.306342	0.577039	1	limma	1.12184				limma	0.306342	0.577039
1871	VIRMA	S1579	VIRMA S1579	Q69YN4	Con vs MC58siaD	1	1	6.61115	-0.10656	0.6649	0.839231	1	limma	0.9288				limma	0.6649	0.839231
1873	FAM83B	S664	FAM83B S664	Q5T0W9	Con vs MC58siaD	0.0367139	0.21147	6.77074	0.346224	0.0189464	0.120968	1	limma	1.27123				limma	0.0189464	0.120968
1875	CIT	S582	CIT S582	O14578	Con vs MC58siaD	0.676103	0.841944	6.73781	0.157684	0.379109	0.645088	1	limma	1.11549	MICROCEPHALY 17, PRIMARY, AUTOSOMAL RECESSIVE	C4310723	DB12010	limma	0.379109	0.645088
1876	DUSP16	S627	DUSP16 S627	Q9BY84	Con vs MC58siaD	0.0121858	0.123067	6.63808	-1.1321	4.22674e-05	0.00252732	1	limma	0.456252				limma	4.22674e-05	0.00252732
1877	ARHGAP12	S176	ARHGAP12 S176	Q8IWW6	Con vs MC58siaD	0.143672	0.418895	6.73852	0.396152	0.0798215	0.2908	1	limma	1.31599				limma	0.0798215	0.290801
1879	CDK7	T170	CDK7 T170	P50613	Con vs MC58siaD	1	1	6.70399	0.0337666	0.835032	0.927588	1	limma	1.02368				limma	0.835032	0.927588
1880	Q9C0B5	Q9C0B5	Q9C0B5	Q9C0B5	Con vs MC58siaD	0.143672	0.418895	6.14536	-0.849763	0.0864873	0.300472	1	limma	0.554876				limma	0.0864873	0.300472
1882	Q86W92-2	S788	Q86W92-2 S788	Q86W92-2	Con vs MC58siaD	0.210075	0.500856	6.79721	-0.297712	0.133485	0.382386	1	limma	0.813541				limma	0.133485	0.382386
1887	SLC4A2	S113	SLC4A2 S113	P04920	Con vs MC58siaD	0.0121858	0.123067	6.71804	-0.464196	0.0020578	0.029575	1	limma	0.724875	Autosomal Recessive Polycystic Kidney Disease	C0085548		limma	0.0020578	0.029575
1889	MAP3K7	S439	MAP3K7 S439	O43318	Con vs MC58siaD	0.834532	0.93229	6.70322	-0.0477726	0.773841	0.897459	1	limma	0.967429	Frontometaphyseal dysplasia, FRONTOMETAPHYSEAL DYSPLASIA 2	C0265293, C4310697	329968393,223366077,348353658,249565754,348353615,249565876,249565757,348353659,249565869	limma	0.773841	0.897459
1891	PRKCD	S304	PRKCD S304	Q05655	Con vs MC58siaD	0.0121858	0.123067	6.73661	-0.505113	0.00391772	0.0427769	1	limma	0.704605	AUTOIMMUNE LYMPHOPROLIFERATIVE SYNDROME, TYPE III, Diabetes Mellitus, Experimental	C3809928, C0011853	TAE-684,[3H]-PHORBOL 12,13-DIBUTYRATE,GO-6976,DB05013,ETHANOL,CHEMBL565612,178101947,ENOXOLONE,CHEMBL574737,KAI-9803,CHEMBL608533,GSK-269962A,249565822,GNF-PF-2301,FASUDIL,PF-562271,CHEMBL3545332,ALSTERPAULLONE,SNS-314,ILORASERTIB,BRYOSTATIN-1,TETRADECANOYL PHORBOL ACETATE,KAI-9803,LAUROGUADINE,BRYOSTATIN,INGENOL MEBUTATE,249565629,178101880,ROTTLERIN,DB04376,135652702,SOPHORETIN,LY-2090314,RG-15…	limma	0.00391772	0.0427769
1892	DNPH1	S12	DNPH1 S12	O43598	Con vs MC58siaD	0.0121858	0.123067	6.50516	-2.00404	1.91066e-05	0.00167383	1	limma	0.249301				limma	1.91066e-05	0.00167383
1893	Q8N0Z3	Q8N0Z3	Q8N0Z3	Q8N0Z3	Con vs MC58siaD	1	1	6.66637	0.200644	0.437056	0.688866	1	limma	1.14921				limma	0.437056	0.688866
1895	Q92622	Q92622	Q92622	Q92622	Con vs MC58siaD	0.676103	0.841944	6.7425	0.195407	0.26822	0.544976	1	limma	1.14505	SPINOCEREBELLAR ATAXIA, AUTOSOMAL RECESSIVE 15	C3810326		limma	0.26822	0.544976
1896	KLC4	S566	KLC4 S566	Q9NSK0	Con vs MC58siaD	0.210075	0.500856	6.62026	-0.230558	0.371759	0.638116	1	limma	0.852305				limma	0.371759	0.638115
1898	LUC7L2	S384	LUC7L2 S384	Q9Y383	Con vs MC58siaD	0.834532	0.93229	6.73375	0.0571849	0.743517	0.88104	1	limma	1.04043				limma	0.743517	0.881041
1902	ARFGAP1	S361	ARFGAP1 S361	Q8N6T3	Con vs MC58siaD	0.530869	0.750107	6.73769	-0.0684467	0.675211	0.845304	1	limma	0.953664				limma	0.675211	0.845304
1904	Q8TEW0	Q8TEW0	Q8TEW0	Q8TEW0	Con vs MC58siaD	0.210075	0.500856	6.75252	0.20249	0.25432	0.53003	1	limma	1.15068				limma	0.25432	0.53003
1906	Q13136	Q13136	Q13136	Q13136	Con vs MC58siaD	0.530869	0.750107	6.72308	-0.250342	0.257284	0.531646	1	limma	0.840697				limma	0.257284	0.531646
1907	Q9P2D6	Q9P2D6	Q9P2D6	Q9P2D6	Con vs MC58siaD	0.210075	0.500856	6.4697	-0.815166	0.0622189	0.25202	1	limma	0.568343				limma	0.0622189	0.25202
1908	P47736-4	P47736-4	P47736-4	P47736-4	Con vs MC58siaD	0.0121858	0.123067	6.76529	0.339189	0.0408484	0.192827	1	limma	1.26505				limma	0.0408484	0.192827
1910	P30101	P30101	P30101	P30101	Con vs MC58siaD	0.530869	0.750107	6.70434	0.145755	0.395539	0.658708	1	limma	1.10631				limma	0.395539	0.658708
1911	Q6WKZ4	Q6WKZ4	Q6WKZ4	Q6WKZ4	Con vs MC58siaD	0.0946929	0.347669	6.76782	0.20511	0.1274	0.374059	1	limma	1.15277				limma	0.1274	0.374059
1912	RAB11FIP1	S435	RAB11FIP1 S435	Q6WKZ4	Con vs MC58siaD	0.600402	0.841944	6.81561	0.118145	0.46494	0.70822	1	limma	1.08534				limma	0.46494	0.70822
1913	IL1RAP	S557	IL1RAP S557	Q9NPH3	Con vs MC58siaD	0.210075	0.500856	6.76894	0.277721	0.1023	0.333937	1	limma	1.21228				limma	0.1023	0.333937
1914	MAP7D1	S116	MAP7D1 S116	Q3KQU3	Con vs MC58siaD	0.676103	0.841944	6.65693	-0.23346	0.568288	0.780921	1	limma	0.850593				limma	0.568287	0.780922
1915	TP53BP1	S265	TP53BP1 S265	Q12888	Con vs MC58siaD	0.834532	0.93229	6.78483	0.0511453	0.749808	0.884323	1	limma	1.03609				limma	0.749808	0.884323
1916	MAP7D1	S116	MAP7D1 S116	Q3KQU3	Con vs MC58siaD	0.676103	0.841944	6.75275	0.0577618	0.74862	0.884198	1	limma	1.04085				limma	0.74862	0.884198
1917	Q3KQU3	Q3KQU3	Q3KQU3	Q3KQU3	Con vs MC58siaD	0.600402	0.841944	6.72802	-0.0800614	0.644221	0.826841	1	limma	0.946017				limma	0.644221	0.826842
1918	TGM2	S216	TGM2 S216	P21980	Con vs MC58siaD	0.530869	0.750107	6.65962	0.173044	0.344663	0.611483	1	limma	1.12743				limma	0.344663	0.611483
1919	FAM83H	S925	FAM83H S925	Q6ZRV2	Con vs MC58siaD	0.143672	0.418895	6.6649	0.23098	0.181972	0.448368	1	limma	1.17363	Amelogenesis Imperfecta, Amelogenesis Imperfecta, Type III	C0002452, C0399376		limma	0.181972	0.448368
1921	TNIK	S769	TNIK S769	Q9UKE5	Con vs MC58siaD	0.0121858	0.123067	6.76047	0.489749	0.0124788	0.0927171	1	limma	1.4042	MENTAL RETARDATION, AUTOSOMAL RECESSIVE 54	C4310755	DB12010,SB-202190,HESPERADIN,135652717,249565872,CEP-1347	limma	0.0124788	0.0927171
1922	P04083	P04083	P04083	P04083	Con vs MC58siaD	0.143672	0.418895	6.73646	-0.173782	0.311177	0.580875	1	limma	0.886516	Liver Cirrhosis, Experimental	C0023893	RIMEXOLONE,DB14540,CLOCORTOLONE,PREDNISOLONE,BECLOMETHASONE,MOMETASONE,DB14649,METHYLPREDNISOLONE,AMCINONIDE,DB14669,PPD,DB14538,DB14631,CLOBETASOL,HYDROCORTISONE,PMA,DESOXIMETASONE,FLUMETHASONE PIVALATE,DB14543,Trastuzumab,DB14542,DIFLORASONE,ALCLOMETASONE,DB14541,PREDNISONE,ST 638,DESONIDE,PHORBOL MYRISTATE ACETATE,DB00741,DB01234,GLUCOCORTICOID,DEXAMETHASONE,DB00591,BETAMETHASONE,DEXAMETHASONE…	limma	0.311177	0.580874
1923	TOR1AIP1	S315	TOR1AIP1 S315	Q5JTV8	Con vs MC58siaD	0.0946929	0.347669	6.65593	0.429589	0.0898833	0.306972	1	limma	1.34685	MYOPATHY, AUTOSOMAL RECESSIVE, WITH RIGID SPINE AND DISTAL JOINT CONTRACTURES	C4310731		limma	0.0898833	0.306972
1926	SNRPD2	T12	SNRPD2 T12	P62316	Con vs MC58siaD	0.0367139	0.21147	6.72338	0.425271	0.0108493	0.0846155	1	limma	1.34282				limma	0.0108493	0.0846155
1927	Q96KQ4	Q96KQ4	Q96KQ4	Q96KQ4	Con vs MC58siaD	0.210075	0.500856	6.73837	0.26081	0.141523	0.397256	1	limma	1.19815				limma	0.141523	0.397256
1928	SETD2	S2080,S2082	SETD2 S2080,S2082	Q9BYW2	Con vs MC58siaD	1	1	6.68241	-0.0624976	0.697927	0.856333	1	limma	0.957605	Conventional (Clear Cell) Renal Cell Carcinoma, LUSCAN-LUMISH SYNDROME	C0279702, C4085873	Cyclic octapeptide derivative 1,2,2-dimethylbenzopyran derivative 1,HIF-1alpha,PMID26882240-Compound-32,PX-478,Pyrrolidine carboxamide derivative 1,PMID26882240-Compound-2,2,2-dimethylbenzopyran derivative 2,Imidazo [1,2-a]pyridine compound 1,PMID26882240-Compound-14,2-Methoxyestradiol,Steroid derivative 1,Aromatic and heteroaryl compound 1,Aryl methoxyacrylate derivative 2,PMID26882240-Compound-…	limma	0.697927	0.856333
1929	ZNF280C	S80	ZNF280C S80	Q8ND82	Con vs MC58siaD	0.210075	0.500856	6.63418	-0.361391	0.0831939	0.296552	1	limma	0.778414				limma	0.083194	0.296552
1930	DDB2	S26	DDB2 S26	Q92466	Con vs MC58siaD	0.143672	0.418895	6.72206	0.301629	0.219935	0.493843	1	limma	1.23254	XERODERMA PIGMENTOSUM, COMPLEMENTATION GROUP E	C1848411		limma	0.219935	0.493843
1932	LARP7	T257,S261	LARP7 T257,S261	Q4G0J3	Con vs MC58siaD	0.0946929	0.347669	6.70008	0.618776	0.0516008	0.224198	1	limma	1.53557	Microcephalic primordial dwarfism Alazami type	C3554439		limma	0.0516008	0.224198
1933	LARP7	T257	LARP7 T257	Q4G0J3	Con vs MC58siaD	0.530869	0.750107	6.66422	0.452624	0.28824	0.560269	1	limma	1.36853	Microcephalic primordial dwarfism Alazami type	C3554439		limma	0.28824	0.560268
1934	ZNF106	S861	ZNF106 S861	Q9H2Y7	Con vs MC58siaD	0.834532	0.93229	6.70846	0.0788607	0.675559	0.845458	1	limma	1.05618				limma	0.675559	0.845458
1935	NELFE	S51	NELFE S51	P18615	Con vs MC58siaD	0.0215717	0.164829	6.7518	-0.413655	0.0127576	0.094231	1	limma	0.750719				limma	0.0127576	0.094231
1936	RTF1	S697	RTF1 S697	Q92541	Con vs MC58siaD	0.210075	0.500856	6.69482	0.44363	0.0808685	0.292634	1	limma	1.36002				limma	0.0808685	0.292634
1937	BRD3	S263	BRD3 S263	Q15059	Con vs MC58siaD	0.834532	0.93229	6.73806	-0.0376192	0.823876	0.9223	1	limma	0.974261				limma	0.823876	0.9223
1940	Q92667	Q92667	Q92667	Q92667	Con vs MC58siaD	0.210075	0.500856	6.61542	-0.761352	0.0285893	0.154071	1	limma	0.589943				limma	0.0285893	0.154071
1941	PHKB	S27	PHKB S27	Q93100	Con vs MC58siaD	0.143672	0.418895	6.76287	0.276624	0.173739	0.439834	1	limma	1.21136	Glycogen Storage Disease IXB	C0543514		limma	0.173739	0.439835
1943	CAMSAP2	S1319	CAMSAP2 S1319	Q08AD1	Con vs MC58siaD	0.834532	0.93229	6.67128	0.11199	0.558469	0.774671	1	limma	1.08072				limma	0.558469	0.774671
1944	CIT	S440	CIT S440	O14578	Con vs MC58siaD	0.834532	0.93229	6.74072	0.0491392	0.722068	0.869296	1	limma	1.03465	MICROCEPHALY 17, PRIMARY, AUTOSOMAL RECESSIVE	C4310723	DB12010	limma	0.722067	0.869296
1948	SCRIB	S504	SCRIB S504	Q14160	Con vs MC58siaD	0.676103	0.841944	6.75624	0.0249982	0.893954	0.953272	1	limma	1.01748				limma	0.893954	0.953272
1950	MPZL1	Y263	MPZL1 Y263	O95297	Con vs MC58siaD	0.210075	0.500856	6.70787	0.341986	0.257839	0.532229	1	limma	1.2675				limma	0.257839	0.532229
1951	TRIP12	S312	TRIP12 S312	Q14669	Con vs MC58siaD	0.676103	0.841944	6.72929	0.057733	0.669306	0.840986	1	limma	1.04083	MENTAL RETARDATION, AUTOSOMAL DOMINANT 49	C4540324		limma	0.669306	0.840986
1953	ZBED6	S381	ZBED6 S381	P86452	Con vs MC58siaD	0.401965	0.659831	6.6923	-0.259832	0.182633	0.449073	1	limma	0.835185				limma	0.182633	0.449073
1954	ANKS1A	S647	ANKS1A S647	Q92625	Con vs MC58siaD	0.0119252	0.123067	6.78052	0.468029	0.00198318	0.029412	1	limma	1.38322				limma	0.00198318	0.029412
1955	SQSTM1	S272	SQSTM1 S272	Q13501	Con vs MC58siaD	0.29627	0.583402	6.6891	0.289643	0.361481	0.629542	1	limma	1.22234	Amyotrophic Lateral Sclerosis, FRONTOTEMPORAL DEMENTIA AND/OR AMYOTROPHIC LATERAL SCLEROSIS 3, NEURODEGENERATION WITH ATAXIA, DYSTONIA, AND GAZE PALSY, CHILDHOOD-ONSET, NONAKA MYOPATHY, Osteitis Deformans, PAGET DISEASE OF BONE 3	C0002736, C4225326, C4310693, C1853926, C0029401, C4085252	IMX-942	limma	0.361481	0.629542
1956	SQSTM1	T269	SQSTM1 T269	Q13501	Con vs MC58siaD	0.0121858	0.123067	6.6945	0.936916	0.00150603	0.0244536	1	limma	1.91443	Amyotrophic Lateral Sclerosis, FRONTOTEMPORAL DEMENTIA AND/OR AMYOTROPHIC LATERAL SCLEROSIS 3, NEURODEGENERATION WITH ATAXIA, DYSTONIA, AND GAZE PALSY, CHILDHOOD-ONSET, NONAKA MYOPATHY, Osteitis Deformans, PAGET DISEASE OF BONE 3	C0002736, C4225326, C4310693, C1853926, C0029401, C4085252	IMX-942	limma	0.00150603	0.0244536
1957	Q15424	Q15424	Q15424	Q15424; Q14151	Con vs MC58siaD	1	1	6.76141	-0.016474	0.910828	0.960381	1	limma	0.988646				limma	0.910829	0.960381
1959	Q15424	S247	Q15424 S247	Q15424; Q14151	Con vs MC58siaD	0.834532	0.93229	6.70179	0.0461606	0.887391	0.950298	1	limma	1.03251				limma	0.887391	0.950298
1960	SP100	S362	SP100 S362	P23497	Con vs MC58siaD	0.143672	0.418895	6.72462	0.276078	0.157984	0.418513	1	limma	1.2109				limma	0.157984	0.418513
1961	KIAA1671	S1224	KIAA1671 S1224	Q9BY89	Con vs MC58siaD	0.834532	0.93229	6.67362	0.131765	0.523313	0.749552	1	limma	1.09563				limma	0.523313	0.749552
1962	Q9ULD2-2	S1191,S1201	Q9ULD2-2 S1191,S1201	Q9ULD2-2	Con vs MC58siaD	0.143672	0.418895	6.71264	-0.439971	0.0831978	0.296552	1	limma	0.737149				limma	0.0831978	0.296552
1963	NRIP1	S807	NRIP1 S807	P48552	Con vs MC58siaD	0.29627	0.583402	6.75309	-0.203219	0.236986	0.513892	1	limma	0.868611				limma	0.236986	0.513891
1964	IRF8	S162,S164	IRF8 S162,S164	Q02556	Con vs MC58siaD	0.143672	0.418895	6.53382	0.718697	0.113779	0.352471	1	limma	1.64569	IMMUNODEFICIENCY 32A, IMMUNODEFICIENCY 32B	C3808589, C4016741		limma	0.113779	0.352471
1971	CEP170	S881	CEP170 S881	Q5SW79	Con vs MC58siaD	0.143672	0.418895	6.75428	0.354231	0.0561932	0.237675	1	limma	1.2783				limma	0.0561932	0.237675
1973	JUN	S63	JUN S63	P05412	Con vs MC58siaD	0.0121858	0.123067	6.51422	-2.0363	1.57956e-06	0.000432501	1	limma	0.243788				limma	1.57956e-06	0.000432501
1977	RBM17	T71	RBM17 T71	Q96I25	Con vs MC58siaD	0.403395	0.659831	6.72779	0.209539	0.285793	0.558973	1	limma	1.15632				limma	0.285793	0.558973
1979	HNF4A	S167	HNF4A S167	P41235	Con vs MC58siaD	0.834035	0.93229	6.66493	-0.0645128	0.697652	0.856323	1	limma	0.956268	Diabetes Mellitus, Non-Insulin-Dependent, FANCONI RENOTUBULAR SYNDROME 4 WITH MATURITY-ONSET DIABETES OF THE YOUNG, Maturity onset diabetes mellitus in young, Maturity-Onset Diabetes of the Young, Type 1, Monogenic diabetes	C0011860, C4014962, C0342276, C1852093, C3888631	UREA,MEDICATION,ALPHA INTERFERON,DB03017,TESTOSTERONE,INSULIN,GNF-PF-1947,NSC-39249,DB08231,DB05447,lamotrigine,ROSIGLITAZONE,ALBUMIN,ANDROSTENEDIONE,178103306,TOREMIFENE CITRATE,carbamazepine,docetaxel,warfarin,135651503,ANTISERUM,efavirenz	limma	0.697652	0.856324
1980	DBNL	T291	DBNL T291	Q9UJU6	Con vs MC58siaD	0.0121858	0.123067	6.58492	1.06484	0.000318139	0.00929016	1	limma	2.09194				limma	0.000318139	0.00929016
1981	DBNL	T291	DBNL T291	Q9UJU6	Con vs MC58siaD	0.0367139	0.21147	6.6264	0.527393	0.0179515	0.117468	1	limma	1.44132				limma	0.0179515	0.117468
1984	Q15149-4	T3893	Q15149-4 T3893	Q15149-4; Q15149	Con vs MC58siaD	0.0215717	0.164829	6.56665	0.705421	0.00330462	0.0387804	1	limma	1.63062				limma	0.00330462	0.0387804
1985	DNAJC5	S10	DNAJC5 S10	Q9H3Z4	Con vs MC58siaD	0.0601028	0.278142	6.63305	-0.60301	0.0721484	0.273893	1	limma	0.658379	Ceroid Lipofuscinosis, Neuronal, Parry Type	C1834207		limma	0.0721484	0.273893
1987	HNF4G	S121	HNF4G S121	Q14541	Con vs MC58siaD	1	1	6.77117	0.00130307	0.992159	0.99533	1	limma	1.0009				limma	0.992159	0.99533
1988	DNAJC5	S15	DNAJC5 S15	Q9H3Z4	Con vs MC58siaD	0.29627	0.583402	6.7379	0.228169	0.24753	0.52452	1	limma	1.17135	Ceroid Lipofuscinosis, Neuronal, Parry Type	C1834207		limma	0.24753	0.52452
1991	ABCC1	S915	ABCC1 S915	P33527	Con vs MC58siaD	0.0946929	0.347669	6.60798	0.50777	0.0547368	0.234578	1	limma	1.42185	Malignant neoplasm of breast	C0006142	NEVIRAPINE,384403652,TRAIL,(S)-VERAPAMIL,Benzbromarone,ERYTHROMYCIN,EPIPODOPHYLLOTOXINS,NOVOBIOCIN,TENOFOVIR,CYCLOSPORINE,THYMIDINE,252827420,anthracyclines and related substances,ADRIAMYCIN,lopinavir,CSA,Sulfinpyrazone,ETOPOSIDE,LAMIVUDINE,CDDP,DELAVIRDINE,RITONAVIR,OFLOXACIN,EMTRICITABINE,MS-209,DB00171,FLAVOPIRIDOL,CPT-11,LAMIVUDINE,methotrexate,PROTEASE INHIBITORS,TROXACITABINE,TIOPRONIN,DB04…	limma	0.0547368	0.234578
1994	F2RL1	S373	F2RL1 S373	P55085	Con vs MC58siaD	0.0367139	0.21147	6.75869	0.488167	0.00976022	0.0782271	1	limma	1.40266				limma	0.00976022	0.0782271
1995	USP24	T1289	USP24 T1289	Q9UPU5	Con vs MC58siaD	0.0367139	0.21147	6.73897	0.473047	0.00858375	0.0724206	1	limma	1.38804				limma	0.00858375	0.0724206
1997	TNIK	S640	TNIK S640	Q9UKE5	Con vs MC58siaD	0.0215717	0.164829	6.73145	-0.218883	0.0784206	0.288775	1	limma	0.859231	MENTAL RETARDATION, AUTOSOMAL RECESSIVE 54	C4310755	DB12010,SB-202190,HESPERADIN,135652717,249565872,CEP-1347	limma	0.0784206	0.288775
2000	LEO1	S229,S238	LEO1 S229,S238	Q8WVC0	Con vs MC58siaD	1	1	6.74875	0.0482308	0.841886	0.929753	1	limma	1.034				limma	0.841886	0.929752
2002	PLA2G4A	S727	PLA2G4A S727	P47712	Con vs MC58siaD	0.210075	0.500856	6.67969	-0.353451	0.182228	0.448368	1	limma	0.78271	Liver Cirrhosis, Experimental, Malignant neoplasm of breast	C0023893, C0006142	FLUOROMETHOLONE,FLURANDRENOLIDE,MEDRYSONE,FLUTICASONE PROPIONATE,FLUNISOLIDE,DB06311,Pyrazolones,DB04552,propionic acid derivatives,diclofenac,atenolol,FLUOCINOLONE ACETONIDE,252827429,DB00588,DB01103,DB00721,aspirin,acetaminophen,FLUOCINONIDE,ZPL521,DB13867	limma	0.182228	0.448368
2004	EIF3CL	S166	EIF3CL S166	B5ME19	Con vs MC58siaD	0.0215717	0.164829	6.74848	0.344685	0.0225365	0.132856	1	limma	1.26987				limma	0.0225365	0.132856
2005	TMPO	S184	TMPO S184	P42166	Con vs MC58siaD	0.676103	0.841944	6.76136	0.0733609	0.726615	0.872368	1	limma	1.05216	Cardiomyopathy, Familial Idiopathic	C1449563		limma	0.726615	0.872368
2006	TMPO	S180,S184	TMPO S180,S184	P42167	Con vs MC58siaD	0.403395	0.659831	6.69067	0.236711	0.528838	0.753739	1	limma	1.1783	Cardiomyopathy, Familial Idiopathic	C1449563		limma	0.528838	0.753739
2008	TMPO	S184	TMPO S184	P42167	Con vs MC58siaD	0.403395	0.659831	6.71412	0.293358	0.314993	0.58481	1	limma	1.22549	Cardiomyopathy, Familial Idiopathic	C1449563		limma	0.314993	0.58481
2009	TMPO	S184	TMPO S184	P42167	Con vs MC58siaD	0.530869	0.750107	6.70735	0.262568	0.408444	0.669542	1	limma	1.19961	Cardiomyopathy, Familial Idiopathic	C1449563		limma	0.408444	0.669543
2010	NOP2	T776,S786	NOP2 T776,S786	P46087	Con vs MC58siaD	0.0367139	0.21147	6.62937	0.94406	0.00243642	0.0326619	1	limma	1.92394				limma	0.00243642	0.0326619
2011	P46087	P46087	P46087	P46087	Con vs MC58siaD	0.530869	0.750107	6.71005	0.247302	0.423429	0.679522	1	limma	1.18699				limma	0.423429	0.679522
2012	DOCK6	S880,S883	DOCK6 S880,S883	Q96HP0	Con vs MC58siaD	0.676103	0.841944	6.71406	-0.038903	0.791888	0.906424	1	limma	0.973395	Adams-Oliver syndrome 1	C4551482		limma	0.791888	0.906424
2013	HSPB1	S82	HSPB1 S82	P04792	Con vs MC58siaD	0.0121858	0.123067	6.52516	-1.45082	2.89251e-05	0.00204251	1	limma	0.365814	CHARCOT-MARIE-TOOTH DISEASE, AXONAL, TYPE 2F, NEURONOPATHY, DISTAL HEREDITARY MOTOR, TYPE IIB	C1847823, C2608087	DB12695,DIFFERENTIATION AGENTS,TRIAMTERENE,UREA,QUERCETIN,TYROSINE KINASE INHIBITOR,OGX-427,PHENANTHROLINE,DIFFERENTIATION INDUCER,DICARBONODITHIOIMIDIC DIAMIDE,BENZENETHIOL,TEROXIRONE,CYCLOFENIL,VITAMIN C,4,6-DICHLORORESORCINOL,DB11638,MOMETASONE FUROATE,PROTEIN KINASE C INHIBITOR,NSC-67746,E-GUGGULSTERONE,VASOPRESSIN,NSC-751382,CYROMAZINE,OESTROGENS,DNDI1417169,OMEPRAZOLE,FEPRAZONE,OGX-427,ALPH…	limma	2.89251e-05	0.00204251
2015	AMPD2	S168	AMPD2 S168	Q01433	Con vs MC58siaD	0.210075	0.500856	6.73182	-0.434669	0.0677453	0.265277	1	limma	0.739864	PONTOCEREBELLAR HYPOPLASIA, TYPE 9, SPASTIC PARAPLEGIA 63, AUTOSOMAL RECESSIVE	C4014354, C3810295		limma	0.0677453	0.265277
2017	SEC16A	S569	SEC16A S569	O15027	Con vs MC58siaD	0.0946929	0.347669	6.70602	-0.181654	0.182166	0.448368	1	limma	0.881692				limma	0.182166	0.448368
2018	P27797	P27797	P27797	P27797	Con vs MC58siaD	0.834532	0.93229	5.63728	-0.0438036	0.864493	0.938151	1	limma	0.970094	Myelofibrosis, Primary Myelofibrosis, Thrombocythemia, Essential	C0026987, C0001815, C0040028	DB00031,DB11348,DB09130,DB11093,RETINOIC ACID,OLTIPRAZ,DB13999,GENTAMICIN,DB13998,GLUCOCORTICOID,ANTIANGIOGENIC,DB01065,PEGINTERFERON ALFA-2A,Alpha 2 Interferon,DB06245,DB14481,VACCINIA VACCINE,DB00025,RETINOID,N/A	limma	0.864493	0.93815
2019	PCBP2	S173	PCBP2 S173	Q15366	Con vs MC58siaD	0.0601028	0.278142	6.72695	0.66942	0.00519266	0.0520233	1	limma	1.59043				limma	0.00519266	0.0520233
2020	PCBP1	S173	PCBP1 S173	Q15365	Con vs MC58siaD	1	1	5.71308	0.0465332	0.866605	0.939425	1	limma	1.03278				limma	0.866605	0.939425
2025	Q7Z5J4	Q7Z5J4	Q7Z5J4	Q7Z5J4	Con vs MC58siaD	0.676103	0.841944	6.71736	-0.159225	0.478036	0.715743	1	limma	0.895506	Potocki-Lupski syndrome, Smith-Magenis syndrome	C2931246, C0795864		limma	0.478036	0.715742
2026	O43491-4	S87	O43491-4 S87	O43491-4; O43491	Con vs MC58siaD	0.0215717	0.164829	6.57873	1.54222	0.00038874	0.00996179	1	limma	2.91243				limma	0.00038874	0.00996179
2028	CANX	S554	CANX S554	P27824	Con vs MC58siaD	0.403395	0.659831	6.59058	0.453478	0.350664	0.617555	1	limma	1.36934				limma	0.350664	0.617555
2029	CANX	S554	CANX S554	P27824	Con vs MC58siaD	0.403395	0.659831	6.55054	0.300572	0.629153	0.818942	1	limma	1.23163				limma	0.629153	0.818942
2033	RALGAPA1	T754	RALGAPA1 T754	Q6GYQ0	Con vs MC58siaD	0.0121858	0.123067	6.7004	0.483444	0.00345696	0.0397815	1	limma	1.39808				limma	0.00345697	0.0397815
2034	KIAA1217	S1684	KIAA1217 S1684	Q5T5P2	Con vs MC58siaD	0.403395	0.659831	6.74303	0.151025	0.431689	0.686284	1	limma	1.11036				limma	0.431689	0.686284
2035	P05787	P05787	P05787	P05787	Con vs MC58siaD	0.676103	0.841944	6.64674	-0.0855205	0.80567	0.913874	1	limma	0.942444	Breast Carcinoma, Cirrhosis, Familial	C0678222, C1861556	DB06245,DB00031,DB09130	limma	0.80567	0.913874
2036	TIMELESS	S1173	TIMELESS S1173	Q9UNS1	Con vs MC58siaD	1	1	6.67702	0.0431192	0.800196	0.910266	1	limma	1.03034				limma	0.800196	0.910266
2038	MTFR1	S119	MTFR1 S119	Q15390	Con vs MC58siaD	0.0367139	0.21147	6.74319	-0.570998	0.00560748	0.0551524	1	limma	0.673151				limma	0.00560747	0.0551524
2043	ABCC3	S908,S911	ABCC3 S908,S911	O15438	Con vs MC58siaD	0.834532	0.93229	6.7104	-0.081293	0.632824	0.820113	1	limma	0.94521	Cholestasis	C0008370	EMTRICITABINE,MONOMETHYL AURISTATIN E,methotrexate,CEFOPERAZONE,DOXORUBICIN,ABACAVIR,CEFACLOR,TENOFOVIR,DELAVIRDINE,cisplatin,LAMIVUDINE,vincristine,CEPHALEXIN,CEFUROXIME,doxorubicin,morphine,PACLITAXEL,CEPHRADINE,cyclophosphamide,CEFOXITIN,RIMONABANT,CEFMETAZOLE,CEFTRIAXONE,ETRAVIRINE,NEVIRAPINE,EFAVIRENZ,lamivudine,CEFAMANDOLE	limma	0.632825	0.820113
2047	MYSM1	S340	MYSM1 S340	Q5VVJ2	Con vs MC58siaD	0.403395	0.659831	6.74641	0.163657	0.253432	0.53003	1	limma	1.12012	BONE MARROW FAILURE SYNDROME 4	C4748257		limma	0.253432	0.53003
2048	HDAC7	S405	HDAC7 S405	Q8WUI4	Con vs MC58siaD	0.401965	0.659831	6.66285	-0.20406	0.361118	0.629201	1	limma	0.868104				limma	0.361118	0.629201
2049	SRRM2	S2692	SRRM2 S2692	Q9UQ35	Con vs MC58siaD	0.0215717	0.164829	6.63705	-0.430112	0.0107014	0.0836355	1	limma	0.742204				limma	0.0107014	0.0836355
2050	P04075	P04075	P04075	P04075	Con vs MC58siaD	0.143672	0.418895	6.61127	-0.242466	0.468348	0.709543	1	limma	0.845299	Glycogen Storage Disease XII	C0272066	DB08240,DB14548,DB01593,DB14487,DB04326,DB04733,DB11638,DB14533,DB02512	limma	0.468348	0.709543
2053	TIMELESS	S1173	TIMELESS S1173	Q9UNS1	Con vs MC58siaD	0.530869	0.750107	6.74539	0.0877873	0.484184	0.721202	1	limma	1.06274				limma	0.484184	0.721202
2054	P26045	P26045	P26045	P26045	Con vs MC58siaD	0.0946929	0.347669	6.77036	0.237955	0.0841076	0.297496	1	limma	1.17932				limma	0.0841076	0.297496
2055	DDX54	S782	DDX54 S782	Q8TDD1	Con vs MC58siaD	0.676103	0.841944	6.72623	0.0608362	0.852412	0.933712	1	limma	1.04307				limma	0.852412	0.933712
2058	MARVELD2	S407	MARVELD2 S407	Q8N4S9	Con vs MC58siaD	0.0121858	0.123067	6.76504	-0.516945	0.00968826	0.0779822	1	limma	0.69885	DEAFNESS, AUTOSOMAL RECESSIVE 49	C1857811		limma	0.00968826	0.0779822
2060	Q86YS7-3	T339	Q86YS7-3 T339	Q86YS7-3	Con vs MC58siaD	0.403395	0.659831	6.65325	0.215452	0.330531	0.599188	1	limma	1.16107				limma	0.330531	0.599188
2061	DOCK7	S900,S910	DOCK7 S900,S910	Q96N67	Con vs MC58siaD	0.403395	0.659831	6.7562	-0.163275	0.315892	0.585485	1	limma	0.892996	EPILEPTIC ENCEPHALOPATHY, EARLY INFANTILE, 23	C4014492		limma	0.315892	0.585485
2062	MYO1E	S1002	MYO1E S1002	Q12965	Con vs MC58siaD	0.530869	0.750107	6.74594	0.168238	0.444611	0.694383	1	limma	1.12369	FOCAL SEGMENTAL GLOMERULOSCLEROSIS 6	C3279905	DB03366	limma	0.444611	0.694383
2065	DOCK7	S900	DOCK7 S900	Q96N67	Con vs MC58siaD	0.143672	0.418895	6.31651	0.265498	0.386555	0.651814	1	limma	1.20205	EPILEPTIC ENCEPHALOPATHY, EARLY INFANTILE, 23	C4014492		limma	0.386555	0.651814
2066	PCBP1	S246	PCBP1 S246	Q15365	Con vs MC58siaD	0.0121858	0.123067	6.6589	-1.24646	7.76772e-05	0.00375141	1	limma	0.421482				limma	7.76772e-05	0.00375141
2068	RBM15	S294	RBM15 S294	Q96T37	Con vs MC58siaD	0.463344	0.750107	6.62268	-0.206766	0.253926	0.53003	1	limma	0.866477				limma	0.253926	0.53003
2070	HMGA2	S44	HMGA2 S44	P52926	Con vs MC58siaD	0.0367139	0.21147	6.73966	0.348633	0.0243796	0.138405	1	limma	1.27335				limma	0.0243796	0.138405
2071	TBC1D10B	S658	TBC1D10B S658	Q4KMP7	Con vs MC58siaD	0.834532	0.93229	6.76893	0.0650864	0.706846	0.861134	1	limma	1.04615				limma	0.706846	0.861134
2073	PIK3AP1	S174	PIK3AP1 S174	Q6ZUJ8	Con vs MC58siaD	0.0946929	0.347669	6.64764	-0.417343	0.0721581	0.273893	1	limma	0.748803				limma	0.0721581	0.273893
2075	TMC5	S79	TMC5 S79	Q6UXY8	Con vs MC58siaD	0.0121858	0.123067	6.58714	-1.55483	8.56999e-07	0.000358702	1	limma	0.340367				limma	8.56999e-07	0.000358702
2076	ZBTB21	S345	ZBTB21 S345	Q9ULJ3	Con vs MC58siaD	0.0215717	0.164829	6.77551	-0.42307	0.0109609	0.0851331	1	limma	0.745836				limma	0.0109608	0.0851331
2078	AKAP2	S720	AKAP2 S720	Q9Y2D5	Con vs MC58siaD	1	1	6.70189	-0.00832542	0.953839	0.97777	1	limma	0.994246				limma	0.953839	0.97777
2079	LAD1	T19	LAD1 T19	O00515	Con vs MC58siaD	0.0215717	0.164829	6.66843	0.564158	0.0151666	0.105458	1	limma	1.47852				limma	0.0151666	0.105458
2080	LAD1	T19	LAD1 T19	O00515	Con vs MC58siaD	0.0215717	0.164829	6.55161	0.741596	0.00268617	0.0348924	1	limma	1.67202				limma	0.00268617	0.0348924
2082	ANKS1A	S626	ANKS1A S626	Q92625	Con vs MC58siaD	0.0121858	0.123067	6.6907	0.856008	0.000694837	0.0148428	1	limma	1.81002				limma	0.000694837	0.0148428
2087	WDHD1	S374,S383	WDHD1 S374,S383	O75717	Con vs MC58siaD	0.0121858	0.123067	6.61316	-1.90801	3.47015e-05	0.00220395	1	limma	0.266461				limma	3.47015e-05	0.00220395
2088	UBE2E3	S8	UBE2E3 S8	Q969T4	Con vs MC58siaD	1	1	6.65296	0.0695223	0.694057	0.855334	1	limma	1.04937				limma	0.694057	0.855334
2090	PKP3	S285	PKP3 S285	Q9Y446	Con vs MC58siaD	0.210075	0.500856	6.25635	-0.802672	0.119026	0.360716	1	limma	0.573287				limma	0.119026	0.360716
2092	IRS2	S594	IRS2 S594	Q9Y4H2	Con vs MC58siaD	0.403395	0.659831	6.64434	0.237244	0.278367	0.553355	1	limma	1.17874	Diabetes Mellitus, Experimental, Diabetes Mellitus, Non-Insulin-Dependent	C0011853, C0011860	DEXAMETHASONE,ASPIRIN,INSULIN,DUAL IGF-1R/INSR INHIBITOR BMS-754807	limma	0.278367	0.553355
2093	RIC1	S1017	RIC1 S1017	Q4ADV7	Con vs MC58siaD	0.530869	0.750107	6.7255	-0.186069	0.411658	0.672983	1	limma	0.878997				limma	0.411658	0.672983
2094	MCM4	S120	MCM4 S120	P33991	Con vs MC58siaD	0.0215717	0.164829	6.6533	0.971722	0.00390266	0.0427364	1	limma	1.96118	Natural Killer Cell Deficiency, Familial Isolated	C1864947		limma	0.00390267	0.0427365
2097	ALYREF	S239	ALYREF S239	Q86V81	Con vs MC58siaD	0.0121858	0.123067	6.70679	-0.540195	0.0027122	0.0351095	1	limma	0.687678				limma	0.0027122	0.0351095
2099	YAP1	S289	YAP1 S289	P46937	Con vs MC58siaD	0.676103	0.841944	6.64177	0.18024	0.689129	0.853877	1	limma	1.13307	COLOBOMA, OCULAR, WITH OR WITHOUT HEARING IMPAIRMENT, CLEFT LIP/PALATE, AND/OR MENTAL RETARDATION	C3805432		limma	0.689129	0.853877
2105	EIF3CL	S39	EIF3CL S39	B5ME19	Con vs MC58siaD	0.676103	0.841944	6.74542	0.116339	0.62441	0.81672	1	limma	1.08398				limma	0.62441	0.81672
2106	DYNC1LI1	S398	DYNC1LI1 S398	Q9Y6G9	Con vs MC58siaD	0.0121858	0.123067	6.47057	1.25238	0.00096397	0.0183398	1	limma	2.38235				limma	0.000963971	0.0183398
2107	MACF1	S6967	MACF1 S6967	Q9UPN3	Con vs MC58siaD	0.143672	0.418895	6.7872	0.411827	0.0742605	0.279783	1	limma	1.33037				limma	0.0742605	0.279783
2108	PLEKHA6	S506	PLEKHA6 S506	Q9Y2H5	Con vs MC58siaD	0.29627	0.583402	6.76067	0.190151	0.281829	0.555354	1	limma	1.14088				limma	0.28183	0.555354
2109	C6orf132	S1087	C6orf132 S1087	Q5T0Z8	Con vs MC58siaD	0.0121858	0.123067	6.64557	-0.72406	0.000409159	0.0102754	1	limma	0.605391				limma	0.000409159	0.0102754
2110	CCDC86	S113	CCDC86 S113	Q9H6F5	Con vs MC58siaD	0.676103	0.841944	6.47238	-0.121349	0.678902	0.847508	1	limma	0.919328				limma	0.678902	0.847508
2111	P49792	P49792	P49792	P49792	Con vs MC58siaD	0.403395	0.659831	6.81181	-0.164283	0.38121	0.647439	1	limma	0.892372	Inflammatory Myofibroblastic Tumor	C0334121		limma	0.38121	0.647439
2114	RERE	S594	RERE S594	Q9P2R6	Con vs MC58siaD	0.0946929	0.347669	6.70506	-0.162729	0.23725	0.513892	1	limma	0.893334	NEURODEVELOPMENTAL DISORDER WITH OR WITHOUT ANOMALIES OF THE BRAIN, EYE, OR HEART	C4310772		limma	0.23725	0.513891
2118	PEA15	S116	PEA15 S116	Q15121	Con vs MC58siaD	0.530869	0.750107	6.76286	0.146851	0.435743	0.687479	1	limma	1.10715				limma	0.435743	0.687479
2120	ARAF	S162	ARAF S162	P10398	Con vs MC58siaD	0.0367139	0.21147	6.7211	-0.26761	0.0640375	0.2569	1	limma	0.830694				limma	0.0640375	0.2569
2121	DTX3L	S202	DTX3L S202	Q8TDB6	Con vs MC58siaD	0.530869	0.750107	6.63705	0.110479	0.477997	0.715743	1	limma	1.07959				limma	0.477997	0.715742
2122	CCDC86	S102,S113	CCDC86 S102,S113	Q9H6F5	Con vs MC58siaD	0.834532	0.93229	6.5566	0.0528276	0.867881	0.939913	1	limma	1.0373				limma	0.867881	0.939913
2123	CCDC86	S113	CCDC86 S113	Q9H6F5	Con vs MC58siaD	0.29627	0.583402	6.56138	-0.526417	0.103695	0.334738	1	limma	0.694277				limma	0.103695	0.334738
2130	KTN1	T153	KTN1 T153	Q86UP2	Con vs MC58siaD	0.403395	0.659831	6.72484	0.113003	0.552018	0.770167	1	limma	1.08148				limma	0.552018	0.770167
2131	ZC3H13	S877	ZC3H13 S877	Q5T200	Con vs MC58siaD	0.676103	0.841944	6.53556	-0.355828	0.263606	0.538441	1	limma	0.781421				limma	0.263606	0.538441
2132	ZC3H13	S875,S877	ZC3H13 S875,S877	Q5T200	Con vs MC58siaD	0.403395	0.659831	6.66604	-0.0701338	0.692884	0.855014	1	limma	0.95255				limma	0.692884	0.855014
2133	Q9P266	Q9P266	Q9P266	Q9P266	Con vs MC58siaD	0.834532	0.93229	6.6162	-0.00994823	0.960113	0.98068	1	limma	0.993128				limma	0.960113	0.98068
2134	SRRM2	S333	SRRM2 S333	Q9UQ35	Con vs MC58siaD	0.210075	0.500856	6.75068	0.271093	0.180288	0.446287	1	limma	1.20672				limma	0.180288	0.446287
2143	YBX1	S174	YBX1 S174	P67809	Con vs MC58siaD	0.143672	0.418895	6.56655	-0.810446	0.0680936	0.266088	1	limma	0.570206				limma	0.0680936	0.266088
2144	P67809	P67809	P67809	P67809	Con vs MC58siaD	0.143672	0.418895	6.28283	-1.22682	0.0779178	0.288151	1	limma	0.427259				limma	0.0779178	0.288151
2145	YBX1	S165	YBX1 S165	P67809	Con vs MC58siaD	0.403395	0.659831	6.77543	0.200351	0.224131	0.499166	1	limma	1.14898				limma	0.224131	0.499166
2147	C6orf132	S275,S279	C6orf132 S275,S279	Q5T0Z8	Con vs MC58siaD	0.530869	0.750107	6.72971	0.10884	0.464856	0.70822	1	limma	1.07836				limma	0.464856	0.70822
2148	PARP4	T101	PARP4 T101	Q9UKK3	Con vs MC58siaD	0.530869	0.750107	6.73946	0.0312759	0.911494	0.960716	1	limma	1.02192				limma	0.911494	0.960716
2151	KPNA2	S62	KPNA2 S62	P52292	Con vs MC58siaD	0.403395	0.659831	6.6682	0.190431	0.276965	0.551333	1	limma	1.1411				limma	0.276965	0.551333
2152	PLA2G4A	T268	PLA2G4A T268	P47712	Con vs MC58siaD	0.0601028	0.278142	6.67264	0.314663	0.047248	0.212137	1	limma	1.24372	Liver Cirrhosis, Experimental, Malignant neoplasm of breast	C0023893, C0006142	FLUOROMETHOLONE,FLURANDRENOLIDE,MEDRYSONE,FLUTICASONE PROPIONATE,FLUNISOLIDE,DB06311,Pyrazolones,DB04552,propionic acid derivatives,diclofenac,atenolol,FLUOCINOLONE ACETONIDE,252827429,DB00588,DB01103,DB00721,aspirin,acetaminophen,FLUOCINONIDE,ZPL521,DB13867	limma	0.047248	0.212137
2153	TMEM51	T234	TMEM51 T234	Q9NW97	Con vs MC58siaD	0.0121858	0.123067	6.74819	-0.737154	0.000532706	0.0121088	1	limma	0.599922				limma	0.000532706	0.0121088
2154	KPNA4	S60	KPNA4 S60	O00629	Con vs MC58siaD	0.834532	0.93229	6.7137	-0.116305	0.54113	0.762888	1	limma	0.922547				limma	0.54113	0.762888
2156	P05787	P05787	P05787	P05787	Con vs MC58siaD	0.403395	0.659831	6.66985	0.176913	0.424988	0.680957	1	limma	1.13046	Breast Carcinoma, Cirrhosis, Familial	C0678222, C1861556	DB06245,DB00031,DB09130	limma	0.424988	0.680957
2157	TMCO1	S239	TMCO1 S239	Q9UM00	Con vs MC58siaD	0.403395	0.659831	6.70454	-0.15136	0.43778	0.68943	1	limma	0.900401	Cerebrofaciothoracic Dysplasia	C1859252		limma	0.43778	0.68943
2158	O95425-3	S221	O95425-3 S221	O95425-3	Con vs MC58siaD	0.0121858	0.123067	6.21338	-1.44301	0.0024737	0.033032	1	limma	0.3678				limma	0.0024737	0.0330321
2159	RETREG2	S385	RETREG2 S385	Q8NC44	Con vs MC58siaD	0.403395	0.659831	6.752	0.103084	0.45455	0.701149	1	limma	1.07407				limma	0.45455	0.701149
2160	HNRNPC	S233	HNRNPC S233	P07910	Con vs MC58siaD	0.530869	0.750107	6.57368	0.383632	0.483349	0.720424	1	limma	1.30462				limma	0.483349	0.720424
2161	RPS5	S142	RPS5 S142	P46782	Con vs MC58siaD	0.0946929	0.347669	6.63057	0.449813	0.0654267	0.259708	1	limma	1.36586				limma	0.0654268	0.259708
2163	KDM1A	S849	KDM1A S849	O60341	Con vs MC58siaD	0.29627	0.583402	6.63542	-0.157121	0.4056	0.667871	1	limma	0.896813	CLEFT PALATE, PSYCHOMOTOR RETARDATION, AND DISTINCTIVE FACIAL FEATURES	C4225229	178103603,310264760,TRANYLCYPROMINE HYDROCHLORIDE,2-[N-(PHTHALIMIDO)]ETHYL CARBAMIMIDOTHIOATE HCL,249565921,252166601,178103602,178101964,PARNATE,NAMOLINE,315661201	limma	0.4056	0.667871
2164	SMG8	S742	SMG8 S742	Q8ND04	Con vs MC58siaD	0.0121858	0.123067	6.55218	-1.89469	1.01553e-05	0.00130056	1	limma	0.268931				limma	1.01553e-05	0.00130056
2168	Q02241-2	S160	Q02241-2 S160	Q02241-2	Con vs MC58siaD	0.29627	0.583402	6.5414	-0.0881816	0.652209	0.832838	1	limma	0.940708				limma	0.652209	0.832838
2169	RIN2	S366	RIN2 S366	Q8WYP3	Con vs MC58siaD	0.0367139	0.21147	6.76982	0.416833	0.0169624	0.113752	1	limma	1.33499	Macrocephaly, Alopecia, Cutis Laxa, and Scoliosis	C2751321		limma	0.0169624	0.113752
2170	P02545-2	S463	P02545-2 S463	P02545-2; P02545	Con vs MC58siaD	0.676103	0.841944	6.77514	-0.0662387	0.59095	0.794929	1	limma	0.955125				limma	0.59095	0.794929
2172	HIRIP3	S196,S199	HIRIP3 S196,S199	Q9BW71	Con vs MC58siaD	0.403395	0.659831	6.66664	-0.129948	0.47351	0.713177	1	limma	0.913864				limma	0.47351	0.713178
2176	CBX5	S92	CBX5 S92	P45973	Con vs MC58siaD	0.0946929	0.347669	6.76602	0.391995	0.0514619	0.224112	1	limma	1.31221				limma	0.0514619	0.224112
2178	FOXK1	S239,S257	FOXK1 S239,S257	P85037	Con vs MC58siaD	0.834532	0.93229	6.70929	-0.032233	0.865677	0.93896	1	limma	0.977906				limma	0.865677	0.93896
2179	CRTC3	S329	CRTC3 S329	Q6UUV7	Con vs MC58siaD	0.0215717	0.164829	6.72125	0.60858	0.00443778	0.0461799	1	limma	1.52476				limma	0.00443778	0.0461799
2180	SPEN	S2101	SPEN S2101	Q96T58	Con vs MC58siaD	0.676103	0.841944	6.6348	-0.15623	0.474607	0.713309	1	limma	0.897367				limma	0.474608	0.713309
2182	Q5JSH3	Q5JSH3	Q5JSH3	Q5JSH3	Con vs MC58siaD	0.143672	0.418895	6.75938	0.211808	0.136231	0.3876	1	limma	1.15814				limma	0.136231	0.3876
2183	PLEKHA1	S332	PLEKHA1 S332	Q9HB21	Con vs MC58siaD	0.834532	0.93229	6.77803	-0.00353928	0.980702	0.991794	1	limma	0.99755				limma	0.980702	0.991794
2186	XRN2	S448	XRN2 S448	Q9H0D6	Con vs MC58siaD	0.530869	0.750107	6.55495	-0.158098	0.648816	0.829732	1	limma	0.896206				limma	0.648816	0.829732
2187	Q86W92-2	S573	Q86W92-2 S573	Q86W92-2	Con vs MC58siaD	0.0121858	0.123067	5.51315	0.325059	0.136655	0.388511	1	limma	1.25272				limma	0.136655	0.388512
2191	Q08174-2	S973,S984	Q08174-2 S973,S984	Q08174-2	Con vs MC58siaD	0.173217	0.500856	6.73114	0.45302	0.0517969	0.224792	1	limma	1.3689				limma	0.0517969	0.224792
2192	P11142	P11142	P11142	P11142	Con vs MC58siaD	0.834532	0.93229	5.31485	-0.100061	0.742174	0.880466	1	limma	0.932994				limma	0.742174	0.880466
2193	SRSF6	S303	SRSF6 S303	Q13247	Con vs MC58siaD	0.0367139	0.21147	6.75548	0.415989	0.0217006	0.130585	1	limma	1.33421				limma	0.0217006	0.130585
2195	TNS4	S416	TNS4 S416	Q8IZW8	Con vs MC58siaD	0.0946929	0.347669	6.69598	-0.590323	0.0207293	0.128012	1	limma	0.664194				limma	0.0207293	0.128012
2196	SH3PXD2B	S291	SH3PXD2B S291	A1X283	Con vs MC58siaD	0.0121858	0.123067	6.72959	-0.612946	0.000713311	0.0150957	1	limma	0.65386	Ter Haar syndrome	C1855305		limma	0.000713311	0.0150957
2197	CGN	S149	CGN S149	Q9P2M7	Con vs MC58siaD	0.210075	0.500856	6.73278	0.361504	0.0657917	0.260731	1	limma	1.28476				limma	0.0657917	0.260731
2198	NUCKS1	S58,S61	NUCKS1 S58,S61	Q9H1E3	Con vs MC58siaD	1	1	6.71355	-0.0946809	0.788731	0.904789	1	limma	0.936479				limma	0.788731	0.904789
2199	MIA2	S747	MIA2 S747	Q96PC5	Con vs MC58siaD	0.0121858	0.123067	6.74342	-0.677774	0.0017061	0.0264481	1	limma	0.625129				limma	0.0017061	0.0264481
2201	SLC15A1	S704	SLC15A1 S704	P46059	Con vs MC58siaD	0.0121858	0.123067	6.68371	0.602463	0.0111531	0.085918	1	limma	1.51831				limma	0.0111532	0.085918
2206	RRBP1	S615	RRBP1 S615	Q9P2E9	Con vs MC58siaD	0.210075	0.500856	6.7582	0.375887	0.0866001	0.300472	1	limma	1.29764				limma	0.0866001	0.300472
2210	ARHGEF11	S251	ARHGEF11 S251	O15085	Con vs MC58siaD	0.834532	0.93229	6.73333	0.11649	0.429459	0.684627	1	limma	1.08409				limma	0.429459	0.684627
2212	GTF3C1	S1068	GTF3C1 S1068	Q12789	Con vs MC58siaD	0.676103	0.841944	6.51403	0.0038499	0.986406	0.994058	1	limma	1.00267				limma	0.986406	0.994058
2213	IRF2BPL	S659	IRF2BPL S659	Q9H1B7	Con vs MC58siaD	0.210075	0.500856	6.6989	0.314539	0.0685007	0.266848	1	limma	1.24361	NEURODEVELOPMENTAL DISORDER WITH REGRESSION, ABNORMAL MOVEMENTS, LOSS OF SPEECH, AND SEIZURES	C4748127		limma	0.0685007	0.266848
2215	P98168	P98168	P98168	P98168	Con vs MC58siaD	1	1	6.80689	0.0688285	0.728941	0.872637	1	limma	1.04886				limma	0.728941	0.872637
2216	Q9NYV4-2	S1083	Q9NYV4-2 S1083	Q9NYV4-2	Con vs MC58siaD	0.834532	0.93229	6.75168	-0.031064	0.838809	0.929077	1	limma	0.978698				limma	0.838808	0.929077
2218	PFKM	S667	PFKM S667	P08237	Con vs MC58siaD	0.834532	0.93229	6.68463	0.0075612	0.967948	0.986702	1	limma	1.00525	Glycogen Storage Disease Type VII	C0017926		limma	0.967948	0.986702
2225	SLC2A1	S473	SLC2A1 S473	P11166	Con vs MC58siaD	0.676103	0.841944	6.79991	0.0931917	0.653758	0.833264	1	limma	1.06673	CHOREOATHETOSIS/SPASTICITY, EPISODIC, Cryohydrocytosis, Stomatin-Deficient, with Mental Retardation, Seizures, Cataracts, and Massive Hepatosplenomegaly, DYSTONIA 18 (disorder), EPILEPSY, IDIOPATHIC GENERALIZED, SUSCEPTIBILITY TO, 12, Glut1 Deficiency Syndrome, GLUT1 DEFICIENCY SYNDROME 1	C1832855, C1837206, C1842534, C3553859, C1847501, C4551966	TCDD,310264666,DIAZEPAM,178101360,IL-7,PIOGLITAZONE,BFGF,GENISTEIN,TRIAMCINOLONE,LIPOIC ACID,SELENIUM,PROGESTERONE,DB02709,RETINOIC ACID,GLUFOSFAMIDE,THYMIDINE,GLUCOCORTICOID,DB11059,PHENYTOIN,ROSIGLITAZONE,GENTAMICIN,BASIC FIBROBLAST GROWTH FACTOR,17 BETA-ESTRADIOL	limma	0.653758	0.833264
2226	AFDN	S1107	AFDN S1107	P55196	Con vs MC58siaD	0.0601028	0.278142	6.68294	-0.318663	0.0484255	0.215117	1	limma	0.801813				limma	0.0484255	0.215117
2228	DYRK1A	S748	DYRK1A S748	Q13627	Con vs MC58siaD	0.29627	0.583402	6.68838	0.292913	0.169932	0.436655	1	limma	1.22511	MENTAL RETARDATION, AUTOSOMAL DOMINANT 7, Microcephaly	C3279839, C0025958	DB07608,PMID28766366-Compound-Scheme1WO2011135259,PMID28766366-Compound-Scheme15-1,PMID28766366-Compound-Scheme6Pyrrolo[2,3-d]pyrimidines,PMID28766366-Compound-Scheme23MPPDerivatives,249565842,PMID28766366-Compound-Scheme13INDY,405560505,PMID28766366-Compound-Scheme4Upper,PMID28766366-Compound-Scheme12-3,PMID28766366-Compound-Scheme18,SP-600125,AZAKENPAULLONE,PMID28766366-Compound-Scheme2WO2012/0…	limma	0.169932	0.436655
2229	KRT6B	S60	KRT6B S60	P04259	Con vs MC58siaD	0.530869	0.750107	6.7698	-0.148019	0.328772	0.596835	1	limma	0.902489	PACHYONYCHIA CONGENITA 4	C3714949		limma	0.328773	0.596835
2230	TRIP12	S1376	TRIP12 S1376	Q14669	Con vs MC58siaD	1	1	6.65955	-0.0511296	0.795616	0.909309	1	limma	0.96518	MENTAL RETARDATION, AUTOSOMAL DOMINANT 49	C4540324		limma	0.795616	0.909309
2232	TVP23B	T199	TVP23B T199	Q9NYZ1	Con vs MC58siaD	0.0121858	0.123067	6.46498	-1.53273	0.000115567	0.00458252	1	limma	0.345623				limma	0.000115567	0.00458252
2233	Q9UPN3	Q9UPN3	Q9UPN3	Q9UPN3	Con vs MC58siaD	1	1	6.68361	-0.332667	0.398007	0.660851	1	limma	0.794067				limma	0.398007	0.660851
2236	P60709	P60709	P60709	P60709	Con vs MC58siaD	0.210075	0.500856	6.55093	-0.485604	0.156436	0.417325	1	limma	0.714198	Chemical and Drug Induced Liver Injury, Iris Coloboma with Ptosis, Hypertelorism, and Mental Retardation, Juvenile-onset dystonia	C4277682, C1855722, C1846331	ETHINYLESTRADIOL,ENVIRONMENTAL ESTROGEN,DB04216,CYCLOPHOSPHAMIDE,DB12695	limma	0.156436	0.417325
2238	FGFR4	S419	FGFR4 S419	P22455	Con vs MC58siaD	0.0215717	0.164829	6.78357	0.535661	0.016119	0.1102	1	limma	1.44961	Malignant neoplasm of prostate	C0376358	354702260,BGJ398,223366040,249565784,DB15102,DOVITINIB,381744902,DB09078,ERLOTINIB,everolimus,354702241,brivanib,INCB62079,CVBT-141H,CVBT-141B,315661124,ENMD-2076,PALIFERMIN,PALIFERMIN,354702261,CHEMBL377300,CHEMBL3545421,FP-1039,cyclophosphamide,178102559,CHEMBL3545264,ISIS-FGFR4Rx,CHEMBL1852688,FGF/VEGF RECEPTOR TYROSINE KINASE INHIBITOR, PD173074,ACTB1003,HESPERADIN,CHEMBL3545293,DB08901,DOVIT…	limma	0.0161189	0.1102
2240	MTCL1	S549	MTCL1 S549	Q9Y4B5	Con vs MC58siaD	0.0946929	0.347669	6.66841	-0.25881	0.0856288	0.300445	1	limma	0.835777				limma	0.0856288	0.300445
2245	UNK	S240	UNK S240	Q9C0B0	Con vs MC58siaD	0.676103	0.841944	6.69334	0.32074	0.295243	0.569181	1	limma	1.24897				limma	0.295243	0.569182
2246	PPA2	S317	PPA2 S317	Q9H2U2	Con vs MC58siaD	0.0367139	0.21147	6.73232	0.4915	0.0309579	0.160632	1	limma	1.40591	SUDDEN CARDIAC FAILURE, ALCOHOL-INDUCED, SUDDEN CARDIAC FAILURE, INFANTILE	C4310663, C4310664	risperidone	limma	0.0309579	0.160632
2247	Q9H4L5	S34	Q9H4L5 S34	Q9H4L5; Q9H4L5-2	Con vs MC58siaD	0.0121858	0.123067	6.63966	-0.921579	0.000201883	0.00673004	1	limma	0.527931				limma	0.000201883	0.00673004
2248	TNS1	S1381	TNS1 S1381	Q9HBL0	Con vs MC58siaD	0.530869	0.750107	6.75724	-0.0634996	0.710634	0.863813	1	limma	0.95694				limma	0.710634	0.863813
2249	SRRM2	S854,T866	SRRM2 S854,T866	Q9UQ35	Con vs MC58siaD	0.834532	0.93229	6.73651	-0.0125497	0.947251	0.977024	1	limma	0.991339				limma	0.947251	0.977024
2250	MKI67	S538,T543	MKI67 S538,T543	P46013	Con vs MC58siaD	0.0121858	0.123067	6.70521	0.719027	0.00035771	0.00969419	1	limma	1.64607				limma	0.00035771	0.00969419
2251	P04264	P04264	P04264	P04264	Con vs MC58siaD	0.834532	0.93229	6.44275	-0.001336	0.997887	0.998417	1	limma	0.999074	Epidermolytic palmoplantar keratoderma Vorner type, Hyperkeratosis, Epidermolytic, Ichthyosis, Cyclic, with Epidermolytic Hyperkeratosis, Ichthyosis hystrix, Curth Macklin type, Keratoderma, Palmoplantar, Keratoderma, Palmoplantar, Epidermolytic, PALMOPLANTAR KERATODERMA, NONEPIDERMOLYTIC	C2931735, C0079153, C1843463, C1840296, C4551675, C1721006, C1833030	DB01593,DB09130,DB14487	limma	0.997887	0.998417
2252	ATXN2L	S335,S339	ATXN2L S335,S339	Q8WWM7	Con vs MC58siaD	0.0367139	0.21147	6.71662	0.400624	0.0165857	0.111768	1	limma	1.32008				limma	0.0165857	0.111768
2253	ATXN2L	S339	ATXN2L S339	Q8WWM7	Con vs MC58siaD	0.0121858	0.123067	6.62057	0.871794	1.65405e-05	0.00155771	1	limma	1.82994				limma	1.65405e-05	0.00155771
2256	Q9UPY8-2	Q9UPY8-2	Q9UPY8-2	Q9UPY8-2	Con vs MC58siaD	1	1	6.66412	-0.306667	0.387698	0.652865	1	limma	0.808507				limma	0.387698	0.652865
2257	PPL	S1657	PPL S1657	O60437	Con vs MC58siaD	0.530869	0.750107	6.6926	-0.161635	0.427722	0.683043	1	limma	0.894012				limma	0.427721	0.683043
2258	ARHGAP39	S366	ARHGAP39 S366	Q9C0H5	Con vs MC58siaD	0.29627	0.583402	6.76958	0.172601	0.238057	0.514789	1	limma	1.12709				limma	0.238057	0.514789
2260	PKP2	S251	PKP2 S251	Q99959	Con vs MC58siaD	0.0601028	0.278142	6.76129	0.325761	0.0467032	0.210444	1	limma	1.25333	Arrhythmogenic Right Ventricular Dysplasia, Arrhythmogenic Right Ventricular Dysplasia, Familial, 9, Brugada Syndrome (disorder)	C0349788, C1836906, C1142166		limma	0.0467032	0.210444
2265	PHLDB3	S254	PHLDB3 S254	Q6NSJ2	Con vs MC58siaD	0.29627	0.583402	6.75004	-0.107282	0.414916	0.676046	1	limma	0.928335				limma	0.414916	0.676046
2266	Q8WWI1-3	S370	Q8WWI1-3 S370	Q8WWI1-3	Con vs MC58siaD	0.403395	0.659831	6.41349	0.0954392	0.723639	0.870632	1	limma	1.06839				limma	0.723639	0.870632
2267	DIDO1	S805,S809	DIDO1 S805,S809	Q9BTC0	Con vs MC58siaD	0.143672	0.418895	6.69336	-0.237862	0.141901	0.398019	1	limma	0.848001				limma	0.141901	0.398019
2269	ZMYND8	T746,S756	ZMYND8 T746,S756	Q9ULU4	Con vs MC58siaD	0.143672	0.418895	6.70979	-0.479182	0.0426392	0.199036	1	limma	0.717384				limma	0.0426392	0.199036
2272	SIPA1L1	S1270	SIPA1L1 S1270	O43166	Con vs MC58siaD	0.0946929	0.347669	6.71311	0.569717	0.0419583	0.197078	1	limma	1.48423				limma	0.0419583	0.197078
2273	NF1	S2523	NF1 S2523	P21359	Con vs MC58siaD	0.403395	0.659831	6.77438	-0.0402297	0.827657	0.923858	1	limma	0.9725	Cafe-au-lait macules with pulmonary stenosis, Glioma, Juvenile Myelomonocytic Leukemia, melanoma, neurofibroma, Neurofibromatosis 1, NEUROFIBROMATOSIS, FAMILIAL SPINAL, Neurofibromatosis-Noonan syndrome	C0553586, C0017638, C0349639, C0025202, C0027830, C0027831, C1834235, C2931482	MEK162,VEMURAFENIB,Selumetinib,PD-325901,SELUMETINIB,MEK INHIBITOR PD0325901,JQ1 COMPOUND,Everolimus,Vinblastine,SIROLIMUS,Trametinib,Dasatinib,Bevacizumab,TRAMETINIB,Tamoxifen,Pazopanib,Trametinib,Imatinib,Cediranib,PLX3397,Cobimetinib,Tipifarnib,TRAMETINIB,Nilotinib,BINIMETINIB,GDC-0973,Sirolimus,Vemurafenib,RAFAMETINIB,PIMASERTIB,Erlotinib,DABRAFENIB,SELUMETINIB,Sorafenib	limma	0.827657	0.923858
2274	P07355	P07355	P07355	P07355	Con vs MC58siaD	0.834532	0.93229	6.63658	-0.0159971	0.947554	0.977024	1	limma	0.988973				limma	0.947554	0.977024
2276	NF1	S2523	NF1 S2523	P21359	Con vs MC58siaD	0.834532	0.93229	6.71956	-0.270281	0.362478	0.63012	1	limma	0.829158	Cafe-au-lait macules with pulmonary stenosis, Glioma, Juvenile Myelomonocytic Leukemia, melanoma, neurofibroma, Neurofibromatosis 1, NEUROFIBROMATOSIS, FAMILIAL SPINAL, Neurofibromatosis-Noonan syndrome	C0553586, C0017638, C0349639, C0025202, C0027830, C0027831, C1834235, C2931482	MEK162,VEMURAFENIB,Selumetinib,PD-325901,SELUMETINIB,MEK INHIBITOR PD0325901,JQ1 COMPOUND,Everolimus,Vinblastine,SIROLIMUS,Trametinib,Dasatinib,Bevacizumab,TRAMETINIB,Tamoxifen,Pazopanib,Trametinib,Imatinib,Cediranib,PLX3397,Cobimetinib,Tipifarnib,TRAMETINIB,Nilotinib,BINIMETINIB,GDC-0973,Sirolimus,Vemurafenib,RAFAMETINIB,PIMASERTIB,Erlotinib,DABRAFENIB,SELUMETINIB,Sorafenib	limma	0.362478	0.63012
2280	SHROOM3	S1221	SHROOM3 S1221	Q8TF72	Con vs MC58siaD	0.676103	0.841944	6.69166	-0.104548	0.519793	0.746644	1	limma	0.930096				limma	0.519793	0.746644
2282	RAD23B	S160	RAD23B S160	P54727	Con vs MC58siaD	0.403395	0.659831	6.67763	-0.646634	0.128818	0.375295	1	limma	0.638769				limma	0.128818	0.375296
2285	ZNF687	S227,S242	ZNF687 S227,S242	Q8N1G0	Con vs MC58siaD	0.676103	0.841944	6.72479	-0.045294	0.843312	0.930137	1	limma	0.969092				limma	0.843312	0.930137
2287	PARG	S291	PARG S291	Q86W56	Con vs MC58siaD	0.676103	0.841944	6.70568	0.13706	0.568926	0.780921	1	limma	1.09966				limma	0.568926	0.780922
2288	SNIP1	S35	SNIP1 S35	Q8TAD8	Con vs MC58siaD	0.530869	0.750107	6.62575	-0.203006	0.411594	0.672983	1	limma	0.868738	PSYCHOMOTOR RETARDATION, EPILEPSY, AND CRANIOFACIAL DYSMORPHISM	C3281055		limma	0.411594	0.672983
2289	POLR1G	S285	POLR1G S285	O15446	Con vs MC58siaD	0.210075	0.500856	6.68268	0.70874	0.0928564	0.314516	1	limma	1.63438				limma	0.0928564	0.314516
2290	POLR1G	S285	POLR1G S285	O15446	Con vs MC58siaD	0.210075	0.500856	6.75521	0.293728	0.171893	0.439406	1	limma	1.2258				limma	0.171893	0.439406
2292	Q86WB0	Q86WB0	Q86WB0	Q86WB0	Con vs MC58siaD	0.834532	0.93229	6.72872	0.0523253	0.728679	0.872637	1	limma	1.03693				limma	0.728679	0.872637
2293	GPATCH8	S653	GPATCH8 S653	Q9UKJ3	Con vs MC58siaD	1	1	6.64052	-0.047048	0.82853	0.924215	1	limma	0.967915				limma	0.82853	0.924215
2294	Q86WB0	Q86WB0	Q86WB0	Q86WB0	Con vs MC58siaD	1	1	6.73982	-0.0275744	0.834974	0.927588	1	limma	0.981068				limma	0.834974	0.927588
2295	RBM25	S583	RBM25 S583	P49756	Con vs MC58siaD	0.29627	0.583402	6.7213	0.130161	0.687153	0.851762	1	limma	1.09442				limma	0.687153	0.851762
2296	RBM25	S583	RBM25 S583	P49756	Con vs MC58siaD	0.0946929	0.347669	6.72341	0.304329	0.0823713	0.295704	1	limma	1.23484				limma	0.0823713	0.295704
2297	O60716-3	S300	O60716-3 S300	O60716-3	Con vs MC58siaD	0.676103	0.841944	6.71775	-0.0554933	0.667559	0.839631	1	limma	0.962265				limma	0.667559	0.839631
2299	DUS3L	T273,S277	DUS3L T273,S277	Q96G46	Con vs MC58siaD	0.403395	0.659831	6.72189	-0.164311	0.315874	0.585485	1	limma	0.892355				limma	0.315874	0.585485
2301	RAD23B	T155,S160	RAD23B T155,S160	P54727	Con vs MC58siaD	0.210075	0.500856	6.6802	-0.697741	0.0745271	0.280276	1	limma	0.616537				limma	0.0745271	0.280276
2302	IRF2BPL	S547	IRF2BPL S547	Q9H1B7	Con vs MC58siaD	0.403395	0.659831	6.62522	0.24842	0.589757	0.794359	1	limma	1.18791	NEURODEVELOPMENTAL DISORDER WITH REGRESSION, ABNORMAL MOVEMENTS, LOSS OF SPEECH, AND SEIZURES	C4748127		limma	0.589757	0.794359
2304	EIF5B	S113	EIF5B S113	O60841	Con vs MC58siaD	0.143672	0.418895	6.74914	0.359422	0.0711754	0.2711	1	limma	1.28291				limma	0.0711754	0.2711
2306	TFAP4	S124	TFAP4 S124	Q01664	Con vs MC58siaD	0.0946929	0.347669	6.73612	0.564889	0.0163013	0.110643	1	limma	1.47927				limma	0.0163013	0.110644
2307	NOP14	S96	NOP14 S96	P78316	Con vs MC58siaD	0.29627	0.583402	6.73408	0.426633	0.103126	0.334738	1	limma	1.34409				limma	0.103126	0.334738
2308	P11142	P11142	P11142	P11142	Con vs MC58siaD	0.210075	0.500856	5.97567	-0.224363	0.369378	0.63538	1	limma	0.855973				limma	0.369378	0.635381
2309	TANK	S129	TANK S129	Q92844	Con vs MC58siaD	0.0215717	0.164829	6.64548	0.504983	0.0020303	0.0295295	1	limma	1.41911				limma	0.0020303	0.0295295
2310	MKI67	S374	MKI67 S374	P46013	Con vs MC58siaD	0.530869	0.750107	6.77853	0.0568903	0.706674	0.861134	1	limma	1.04022				limma	0.706674	0.861134
2311	RIN1	S291	RIN1 S291	Q13671	Con vs MC58siaD	1	1	6.66846	0.0964472	0.702137	0.858553	1	limma	1.06914				limma	0.702137	0.858553
2312	Q5SW79	Q5SW79	Q5SW79	Q5SW79	Con vs MC58siaD	0.210075	0.500856	6.67612	-0.0766704	0.58415	0.791544	1	limma	0.948244				limma	0.58415	0.791544
2314	GCFC2	S174,S180	GCFC2 S174,S180	P16383	Con vs MC58siaD	0.401965	0.659831	6.74762	-0.0901081	0.536961	0.759019	1	limma	0.939452				limma	0.536961	0.759019
2315	Q9BX66-5	S635	Q9BX66-5 S635	Q9BX66-5	Con vs MC58siaD	0.676103	0.841944	6.71396	0.106933	0.526678	0.752653	1	limma	1.07694				limma	0.526678	0.752653
2316	ATG9A	S735	ATG9A S735	Q7Z3C6	Con vs MC58siaD	0.142457	0.418895	6.71198	-0.249623	0.123938	0.368198	1	limma	0.841116				limma	0.123938	0.368198
2318	ATG9A	S735	ATG9A S735	Q7Z3C6	Con vs MC58siaD	0.0215717	0.164829	6.68191	-0.579067	0.00791762	0.0689676	1	limma	0.669397				limma	0.00791762	0.0689677
2319	O15231-3	S466	O15231-3 S466	O15231-3	Con vs MC58siaD	0.834532	0.93229	6.75675	-0.0433666	0.781013	0.900507	1	limma	0.970388				limma	0.781013	0.900507
2320	P05783	P05783	P05783	P05783	Con vs MC58siaD	0.29627	0.583402	6.58477	0.186	0.25292	0.53003	1	limma	1.13761	Cirrhosis, Familial	C1861556	ANTIVIRAL,MITOMYCIN-C,IL-6,RIBAVIRIN	limma	0.25292	0.53003
2321	PCNT	S1653	PCNT S1653	O95613	Con vs MC58siaD	0.0367139	0.21147	6.77588	-0.382664	0.0194804	0.123125	1	limma	0.76702	Microcephalic Osteodysplastic Primordial Dwarfism, Type II, Seckel syndrome	C0432246, C0265202		limma	0.0194804	0.123125
2326	NUP188	S1717	NUP188 S1717	Q5SRE5	Con vs MC58siaD	1.08344	1	6.70618	-0.270345	0.381665	0.647626	1	limma	0.829121				limma	0.381665	0.647626
2328	KRT4	S34	KRT4 S34	P19013	Con vs MC58siaD	0.29627	0.583402	6.65732	0.365914	0.124755	0.369459	1	limma	1.2887	Leukokeratosis, Hereditary Mucosal	C1721005		limma	0.124755	0.369459
2331	FBF1	S142	FBF1 S142	Q8TES7	Con vs MC58siaD	1	1	6.64147	0.0725632	0.812324	0.917146	1	limma	1.05158				limma	0.812324	0.917146
2333	FAM53C	S232,S234	FAM53C S232,S234	Q9NYF3	Con vs MC58siaD	0.676103	0.841944	6.70292	0.0721701	0.63115	0.81906	1	limma	1.0513				limma	0.63115	0.81906
2336	RIPK3	S316	RIPK3 S316	Q9Y572	Con vs MC58siaD	0.403395	0.659831	6.67385	-0.199069	0.259172	0.534667	1	limma	0.871113				limma	0.259172	0.534667
2337	ZNF518A	S655	ZNF518A S655	Q6AHZ1	Con vs MC58siaD	0.0121858	0.123067	6.65495	-0.52476	0.00621955	0.059314	1	limma	0.695075				limma	0.00621955	0.059314
2338	Q9C0B5	Q9C0B5	Q9C0B5	Q9C0B5	Con vs MC58siaD	0.143672	0.418895	6.68722	-0.239999	0.156492	0.417325	1	limma	0.846746				limma	0.156492	0.417325
2339	SQSTM1	S24	SQSTM1 S24	Q13501	Con vs MC58siaD	0.0121858	0.123067	6.66574	-0.96182	1.21352e-06	0.000432501	1	limma	0.513409	Amyotrophic Lateral Sclerosis, FRONTOTEMPORAL DEMENTIA AND/OR AMYOTROPHIC LATERAL SCLEROSIS 3, NEURODEGENERATION WITH ATAXIA, DYSTONIA, AND GAZE PALSY, CHILDHOOD-ONSET, NONAKA MYOPATHY, Osteitis Deformans, PAGET DISEASE OF BONE 3	C0002736, C4225326, C4310693, C1853926, C0029401, C4085252	IMX-942	limma	1.21352e-06	0.000432501
2340	TNKS1BP1	S429	TNKS1BP1 S429	Q9C0C2	Con vs MC58siaD	0.834532	0.93229	6.76837	0.0224956	0.899858	0.956211	1	limma	1.01571				limma	0.899858	0.956211
2341	CLN3	S12	CLN3 S12	Q13286	Con vs MC58siaD	1	1	6.31581	-0.00789988	0.979613	0.991755	1	limma	0.994539	Adult Neuronal Ceroid Lipofuscinosis, Juvenile Neuronal Ceroid Lipofuscinosis, Late-Infantile Neuronal Ceroid Lipfuscinosis, Neuronal Ceroid-Lipofuscinoses	C0022797, C0751383, C0022340, C0027877		limma	0.979613	0.991755
2342	AAK1	S21	AAK1 S21	Q2M2I8	Con vs MC58siaD	0.0121858	0.123067	6.63299	0.693018	0.00176441	0.0271287	1	limma	1.61666				limma	0.00176441	0.0271287
2346	PUM1	S709	PUM1 S709	Q14671	Con vs MC58siaD	0.210075	0.500856	6.77797	0.163354	0.236962	0.513892	1	limma	1.11989	SPINOCEREBELLAR ATAXIA 47	C4693672		limma	0.236962	0.513891
2347	TNKS1BP1	S872	TNKS1BP1 S872	Q9C0C2	Con vs MC58siaD	0.29627	0.583402	6.71274	0.247145	0.152259	0.413229	1	limma	1.18686				limma	0.152259	0.413229
2348	TNKS1BP1	S893	TNKS1BP1 S893	Q9C0C2	Con vs MC58siaD	0.0946929	0.347669	6.81331	0.319228	0.0448394	0.204492	1	limma	1.24766				limma	0.0448394	0.204492
2350	TBC1D30	S114	TBC1D30 S114	Q9Y2I9	Con vs MC58siaD	0.210075	0.500856	6.66974	-0.122262	0.412453	0.673769	1	limma	0.918746				limma	0.412453	0.673769
2351	KLC3	S173	KLC3 S173	Q6P597	Con vs MC58siaD	0.676103	0.841944	6.72097	-0.0574719	0.715405	0.866537	1	limma	0.960947				limma	0.715405	0.866537
2355	Q9H2G2	Q9H2G2	Q9H2G2	Q9H2G2	Con vs MC58siaD	1	1	6.73587	-0.0872182	0.701246	0.858496	1	limma	0.941336				limma	0.701246	0.858496
2356	MATR3	S188	MATR3 S188	P43243	Con vs MC58siaD	0.29627	0.583402	6.63719	-0.568914	0.0742722	0.279783	1	limma	0.674124	Amyotrophic Lateral Sclerosis, AMYOTROPHIC LATERAL SCLEROSIS 21	C0002736, C3807521		limma	0.0742722	0.279783
2357	HIRIP3	S223,S227	HIRIP3 S223,S227	Q9BW71	Con vs MC58siaD	0.530869	0.750107	6.76496	0.144569	0.368005	0.63538	1	limma	1.1054				limma	0.368005	0.635381
2358	TNFRSF11A	S580	TNFRSF11A S580	Q9Y6Q6	Con vs MC58siaD	0.834532	0.93229	6.75218	0.18064	0.397855	0.660851	1	limma	1.13339	Familial expansile osteolysis, Osteitis Deformans, Osteopetrosis, Autosomal Recessive 7	C0432292, C0029401, C2676766	Pyrazolones,178101759,propionic acid derivatives,diclofenac,risperidone,DB05959,acetaminophen,aspirin	limma	0.397855	0.660851
2360	PPHLN1	S133	PPHLN1 S133	Q8NEY8	Con vs MC58siaD	0.403395	0.659831	6.67705	0.265786	0.299925	0.572745	1	limma	1.20229				limma	0.299926	0.572745
2362	P02768	P02768	P02768	P02768	Con vs MC58siaD	0.29627	0.583402	3.92802	-0.0514111	0.940821	0.976867	1	limma	0.964992	Diabetic Nephropathy, Hyperthyroxinemia, Familial Dysalbuminemic, Hypoalbuminemia	C0011881, C0342185, C0239981	Sodium lauryl sulfate,Gadofosveset,RALTITREXED,Activated recombinant FVII-albumin fusion protein,Oxyphenbutazone,EPIGALOCATECHIN GALLATE,DB00493,PHENYLBUTAZONE,EPIGALLOCATECHIN,Iodipamide,[19F]-HALOPERIDOL,DIAZEPAM,DB00545,Gadobenate Dimeglumine,(-)-EPICATECHIN,ANTISERUM,DB12965,DB11359,DB06728,EVANS BLUE,PYROGALLOL,DB06713,AMODIAQUINE HYDROCHLORIDE,WARFARIN,DICLOFENAC,DB03255,Bismuth,DB13967,NAP…	limma	0.940821	0.976867
2363	CLASRP	S294	CLASRP S294	Q8N2M8	Con vs MC58siaD	0.675174	0.841944	6.74677	0.148383	0.574814	0.784194	1	limma	1.10833				limma	0.574814	0.784194
2364	LASP1	S146	LASP1 S146	Q14847	Con vs MC58siaD	0.0119252	0.123067	6.70733	-0.522555	0.00436311	0.0459436	1	limma	0.696138				limma	0.00436311	0.0459436
2365	BMP2K	S1029	BMP2K S1029	Q9NSY1	Con vs MC58siaD	0.403395	0.659831	6.77241	0.129635	0.388678	0.65393	1	limma	1.09402				limma	0.388678	0.65393
2366	HUWE1	S3816,T3830	HUWE1 S3816,T3830	Q7Z6Z7	Con vs MC58siaD	1	1	6.76653	0.0319061	0.833016	0.927588	1	limma	1.02236	Mental Retardation, X-Linked, Syndromic, Turner Type	C2678046		limma	0.833016	0.927588
2367	HUWE1	S3816	HUWE1 S3816	Q7Z6Z7	Con vs MC58siaD	0.530869	0.750107	6.77382	-0.11609	0.545436	0.765308	1	limma	0.922685	Mental Retardation, X-Linked, Syndromic, Turner Type	C2678046		limma	0.545436	0.765308
2368	GNL1	T48,S51	GNL1 T48,S51	P36915	Con vs MC58siaD	0.29627	0.583402	6.57222	-0.579939	0.111696	0.347786	1	limma	0.668992				limma	0.111696	0.347786
2369	HNRNPUL2	S161	HNRNPUL2 S161	Q1KMD3	Con vs MC58siaD	0.403395	0.659831	6.75971	-0.101307	0.459118	0.704698	1	limma	0.932188				limma	0.459118	0.704697
2370	Q8WWI1-3	S246	Q8WWI1-3 S246	Q8WWI1-3	Con vs MC58siaD	0.753298	0.931913	6.68675	0.0891153	0.654653	0.833264	1	limma	1.06372				limma	0.654653	0.833264
2372	PLEKHA6	S867	PLEKHA6 S867	Q9Y2H5	Con vs MC58siaD	0.0215717	0.164829	6.57566	-0.865099	0.0070539	0.0643842	1	limma	0.549009				limma	0.0070539	0.0643843
2373	EIF4G1	S1231	EIF4G1 S1231	Q04637	Con vs MC58siaD	0.676103	0.841944	6.73279	0.137468	0.551076	0.769424	1	limma	1.09997	PARKINSON DISEASE 18	C3280271	INSULIN	limma	0.551076	0.769424
2374	P38159	S208	P38159 S208	P38159; Q96E39	Con vs MC58siaD	0.403395	0.659831	6.76848	-0.229227	0.149048	0.408039	1	limma	0.853092				limma	0.149048	0.408039
2375	TNKS1BP1	S936	TNKS1BP1 S936	Q9C0C2	Con vs MC58siaD	0.0121858	0.123067	6.62337	-1.09916	3.54128e-05	0.00220395	1	limma	0.466788				limma	3.54128e-05	0.00220395
2379	DSN1	S81	DSN1 S81	Q9H410	Con vs MC58siaD	0.210075	0.500856	6.31572	-0.417835	0.277124	0.551333	1	limma	0.748547				limma	0.277124	0.551333
2380	C18orf25	S66	C18orf25 S66	Q96B23	Con vs MC58siaD	0.0601028	0.278142	6.74257	-0.664305	0.012192	0.0914173	1	limma	0.630992				limma	0.012192	0.0914173
2382	BMP2K	S1029,S1031	BMP2K S1029,S1031	Q9NSY1	Con vs MC58siaD	0.530869	0.750107	6.69138	-0.222789	0.469748	0.709804	1	limma	0.856907				limma	0.469748	0.709804
2386	ARHGEF11	S1457,S1458	ARHGEF11 S1457,S1458	O15085	Con vs MC58siaD	0.0121858	0.123067	6.62447	-0.541127	0.00656965	0.0617153	1	limma	0.687234				limma	0.00656964	0.0617154
2387	MB21D2	S433	MB21D2 S433	Q8IYB1	Con vs MC58siaD	0.0946929	0.347669	6.69344	-0.241446	0.16486	0.430028	1	limma	0.845897				limma	0.16486	0.430028
2389	STK32C	S10,S15	STK32C S10,S15	Q86UX6	Con vs MC58siaD	0.0121858	0.123067	6.69273	0.48568	0.0177972	0.117002	1	limma	1.40025				limma	0.0177972	0.117002
2392	FAM83H	S914	FAM83H S914	Q6ZRV2	Con vs MC58siaD	0.403395	0.659831	6.755	-0.150391	0.402088	0.665203	1	limma	0.901006	Amelogenesis Imperfecta, Amelogenesis Imperfecta, Type III	C0002452, C0399376		limma	0.402088	0.665203
2393	FAM83H	S914	FAM83H S914	Q6ZRV2	Con vs MC58siaD	0.143672	0.418895	6.73481	-0.170277	0.211415	0.482666	1	limma	0.888672	Amelogenesis Imperfecta, Amelogenesis Imperfecta, Type III	C0002452, C0399376		limma	0.211415	0.482666
2394	PDAP1	S60,S63	PDAP1 S60,S63	Q13442	Con vs MC58siaD	0.210075	0.500856	6.74762	-0.130851	0.406141	0.667871	1	limma	0.913293				limma	0.406141	0.667871
2395	FAM83H	S892,S903	FAM83H S892,S903	Q6ZRV2	Con vs MC58siaD	0.834532	0.93229	6.68078	-0.255468	0.503039	0.735067	1	limma	0.837716	Amelogenesis Imperfecta, Amelogenesis Imperfecta, Type III	C0002452, C0399376		limma	0.503039	0.735067
2396	FMNL2	S171	FMNL2 S171	Q96PY5	Con vs MC58siaD	1	1	6.63827	-0.0797866	0.775283	0.89806	1	limma	0.946198				limma	0.775283	0.89806
2397	FAM83H	S936	FAM83H S936	Q6ZRV2	Con vs MC58siaD	1	1	6.77453	0.0152565	0.910414	0.960381	1	limma	1.01063	Amelogenesis Imperfecta, Amelogenesis Imperfecta, Type III	C0002452, C0399376		limma	0.910414	0.960381
2399	KIF18B	S662	KIF18B S662	Q86Y91	Con vs MC58siaD	0.0367139	0.21147	6.66069	-1.06469	0.00252552	0.0332645	1	limma	0.478075				limma	0.00252552	0.0332645
2401	NFATC4	S289	NFATC4 S289	Q14934	Con vs MC58siaD	0.143672	0.418895	6.73257	0.159352	0.272555	0.548286	1	limma	1.11679				limma	0.272555	0.548286
2402	AEBP2	S206	AEBP2 S206	Q6ZN18	Con vs MC58siaD	0.29627	0.583402	6.68129	-0.183522	0.364921	0.632991	1	limma	0.88055				limma	0.364921	0.632991
2403	FAM83H	S892	FAM83H S892	Q6ZRV2	Con vs MC58siaD	0.403395	0.659831	6.76957	0.0841256	0.66781	0.839666	1	limma	1.06005	Amelogenesis Imperfecta, Amelogenesis Imperfecta, Type III	C0002452, C0399376		limma	0.66781	0.839666
2404	SMN1;	S28,S31	SMN1; SMN2 S28,S31	Q16637	Con vs MC58siaD	0.530869	0.750107	6.76329	0.205936	0.386376	0.651803	1	limma	1.15343	HMN (Hereditary Motor Neuropathy) Proximal Type I, HMN (Hereditary Motor Neuropathy) Proximal Type I, Juvenile Spinal Muscular Atrophy, Juvenile Spinal Muscular Atrophy, Muscular Atrophy, Spinal, Type II, Spinal Muscular Atrophies of Childhood, Spinal Muscular Atrophies of Childhood, Spinal Muscular Atrophy, Spinal Muscular Atrophy	C0043116, C0043116, C0152109, C0152109, C0393538, C0700595, C0700595, C0026847, C0026847		limma	0.386375	0.651803
2405	P21127	P21127	P21127	P21127	Con vs MC58siaD	0.834532	0.93229	6.63426	0.0322691	0.898166	0.95515	1	limma	1.02262				limma	0.898166	0.95515
2406	CDK11B	S763	CDK11B S763	P21127	Con vs MC58siaD	0.210075	0.500856	6.7464	0.272626	0.197945	0.467575	1	limma	1.208				limma	0.197945	0.467575
2407	XRN2	S499,S501	XRN2 S499,S501	Q9H0D6	Con vs MC58siaD	0.676103	0.841944	6.47059	0.654125	0.291717	0.564986	1	limma	1.57366				limma	0.291717	0.564986
2415	FAM83H	S411	FAM83H S411	Q6ZRV2	Con vs MC58siaD	0.834532	0.93229	6.65294	0.00383796	0.989985	0.994473	1	limma	1.00266	Amelogenesis Imperfecta, Amelogenesis Imperfecta, Type III	C0002452, C0399376		limma	0.989985	0.994473
2416	Q9H4G0	Q9H4G0	Q9H4G0	Q9H4G0	Con vs MC58siaD	0.210075	0.500856	6.66322	-0.566084	0.0850907	0.299567	1	limma	0.675448	MENTAL RETARDATION, AUTOSOMAL DOMINANT 11	C3280285		limma	0.0850907	0.299567
2419	RBM15	S670,S674	RBM15 S670,S674	Q96T37	Con vs MC58siaD	0.530869	0.750107	6.46569	-0.532842	0.340469	0.607508	1	limma	0.691192				limma	0.340469	0.607508
2420	UNG	S23	UNG S23	P13051	Con vs MC58siaD	0.29627	0.583402	6.64676	-0.593557	0.120737	0.363563	1	limma	0.662707	Hyper-IgM Immunodeficiency Syndrome, Type 5	C1720958	DB06990,DB07116,DB07760	limma	0.120737	0.363563
2421	KRT8	S258	KRT8 S258	P05787	Con vs MC58siaD	0.0601028	0.278142	6.7305	-0.413012	0.0405724	0.191764	1	limma	0.751054	Breast Carcinoma, Cirrhosis, Familial	C0678222, C1861556	DB06245,DB00031,DB09130	limma	0.0405724	0.191764
2422	O60716-3	T906	O60716-3 T906	O60716-3	Con vs MC58siaD	0.29627	0.583402	6.32978	0.311732	0.334291	0.602394	1	limma	1.2412				limma	0.334291	0.602394
2423	DSP	T61	DSP T61	P15924	Con vs MC58siaD	0.676103	0.841944	6.62699	0.152817	0.452728	0.700548	1	limma	1.11174	Arrhythmogenic Right Ventricular Dysplasia, Familial, 8, Cardiomyopathy dilated with Woolly hair and keratoderma, CARDIOMYOPATHY, DILATED, WITH WOOLLY HAIR, KERATODERMA, AND TOOTH AGENESIS, Epidermolysis bullosa, lethal acantholytic, Idiopathic Pulmonary Fibrosis, KERATOSIS PALMOPLANTARIS STRIATA II, Skin Fragility-Woolly Hair Syndrome	C1843896, C1854063, C4014393, C1864826, C1800706, C1852127, C1843292	DB14487,DB01593,ENALAPRIL,DB11638	limma	0.452728	0.700548
2424	IER3	S31	IER3 S31	P46695	Con vs MC58siaD	0.0121858	0.123067	6.15298	-3.41584	5.17287e-10	1.94862e-06	1	limma	0.0936982				limma	5.17287e-10	1.94862e-06
2425	B2RTY4-4	S1299	B2RTY4-4 S1299	B2RTY4-4	Con vs MC58siaD	1	1	6.6644	-0.0471359	0.752478	0.885157	1	limma	0.967856				limma	0.752478	0.885157
2426	LRRFIP2	S328	LRRFIP2 S328	Q9Y608	Con vs MC58siaD	0.834532	0.93229	6.74862	0.165439	0.516414	0.745337	1	limma	1.12151				limma	0.516414	0.745337
2427	LRRFIP1	S120	LRRFIP1 S120	Q32MZ4	Con vs MC58siaD	0.29627	0.583402	6.73646	-0.0814759	0.519279	0.746612	1	limma	0.94509				limma	0.519279	0.746612
2428	TNK1	S502	TNK1 S502	Q13470	Con vs MC58siaD	0.0946929	0.347669	6.72488	0.195083	0.172847	0.439614	1	limma	1.14479				limma	0.172847	0.439614
2429	SH3KBP1	S230	SH3KBP1 S230	Q96B97	Con vs MC58siaD	0.834532	0.93229	6.7546	0.0469528	0.81803	0.91971	1	limma	1.03308				limma	0.81803	0.91971
2430	MCM2	S139	MCM2 S139	P49736	Con vs MC58siaD	0.676103	0.841944	6.63441	0.357347	0.451961	0.700056	1	limma	1.28107	DEAFNESS, AUTOSOMAL DOMINANT 70	C4310775		limma	0.451961	0.700056
2431	MCM2	S139	MCM2 S139	P49736	Con vs MC58siaD	0.676103	0.841944	6.67879	-0.316143	0.337184	0.604843	1	limma	0.803215	DEAFNESS, AUTOSOMAL DOMINANT 70	C4310775		limma	0.337184	0.604843
2432	PTPN14	S465	PTPN14 S465	Q15678	Con vs MC58siaD	0.916563	1	6.62371	-0.263289	0.374238	0.640633	1	limma	0.833186	CHOANAL ATRESIA AND LYMPHEDEMA	C3150875		limma	0.374238	0.640633
2433	PDS5B	S1257	PDS5B S1257	Q9NTI5	Con vs MC58siaD	0.142457	0.418895	6.68279	-0.39187	0.05436	0.233494	1	limma	0.762141				limma	0.05436	0.233494
2434	TMCC3	S46	TMCC3 S46	Q9ULS5	Con vs MC58siaD	0.210075	0.500856	6.793	-0.350716	0.0810658	0.292785	1	limma	0.784195				limma	0.0810658	0.292785
2440	Q8WWI1-3	S1182	Q8WWI1-3 S1182	Q8WWI1-3	Con vs MC58siaD	0.29627	0.583402	6.41153	-0.289562	0.291039	0.564253	1	limma	0.81815				limma	0.291039	0.564253
2441	SRRM2	S333	SRRM2 S333	Q9UQ35	Con vs MC58siaD	0.530869	0.750107	6.60922	0.261924	0.602104	0.802083	1	limma	1.19908				limma	0.602104	0.802083
2442	SRRM2	S323	SRRM2 S323	Q9UQ35	Con vs MC58siaD	0.530869	0.750107	6.77181	0.130502	0.44944	0.698449	1	limma	1.09467				limma	0.44944	0.698449
2445	RBM5	S624	RBM5 S624	P52756	Con vs MC58siaD	0.834532	0.93229	6.72277	0.0642709	0.657152	0.835153	1	limma	1.04556				limma	0.657152	0.835153
2448	ALKBH5	S361	ALKBH5 S361	Q6P6C2	Con vs MC58siaD	0.0121858	0.123067	6.6159	-0.423576	0.0265659	0.145668	1	limma	0.745574				limma	0.0265659	0.145668
2449	Q15149-4	S4505,S4521	Q15149-4 S4505,S4521	Q15149-4; Q15149	Con vs MC58siaD	0.210075	0.500856	6.74864	-0.37565	0.123584	0.367727	1	limma	0.770758				limma	0.123584	0.367727
2452	DSP	S2849	DSP S2849	P15924	Con vs MC58siaD	0.403395	0.659831	5.83908	-0.892981	0.267976	0.54493	1	limma	0.5385	Arrhythmogenic Right Ventricular Dysplasia, Familial, 8, Cardiomyopathy dilated with Woolly hair and keratoderma, CARDIOMYOPATHY, DILATED, WITH WOOLLY HAIR, KERATODERMA, AND TOOTH AGENESIS, Epidermolysis bullosa, lethal acantholytic, Idiopathic Pulmonary Fibrosis, KERATOSIS PALMOPLANTARIS STRIATA II, Skin Fragility-Woolly Hair Syndrome	C1843896, C1854063, C4014393, C1864826, C1800706, C1852127, C1843292	DB14487,DB01593,ENALAPRIL,DB11638	limma	0.267976	0.544929
2453	SRCIN1	S987	SRCIN1 S987	Q9C0H9	Con vs MC58siaD	0.676103	0.841944	6.72804	-0.0692065	0.737935	0.877464	1	limma	0.953162				limma	0.737935	0.877464
2456	HID1	S653	HID1 S653	Q8IV36	Con vs MC58siaD	0.530869	0.750107	6.70099	0.0294584	0.890616	0.951837	1	limma	1.02063				limma	0.890616	0.951837
2457	TRIOBP	S88	TRIOBP S88	Q9H2D6	Con vs MC58siaD	1	1	6.67313	0.0190878	0.93087	0.97217	1	limma	1.01332	Deafness, Autosomal Recessive 28	C1853276		limma	0.93087	0.97217
2459	FXR1	S409	FXR1 S409	P51114	Con vs MC58siaD	0.403395	0.659831	6.58233	0.577335	0.270426	0.54734	1	limma	1.49209				limma	0.270426	0.54734
2460	FXR1	S409	FXR1 S409	P51114	Con vs MC58siaD	0.0121858	0.123067	6.72203	0.476259	0.00748233	0.06695	1	limma	1.39113				limma	0.00748233	0.06695
2463	FAM83H	S785	FAM83H S785	Q6ZRV2	Con vs MC58siaD	1	1	6.71012	-0.0447334	0.725034	0.871197	1	limma	0.969469	Amelogenesis Imperfecta, Amelogenesis Imperfecta, Type III	C0002452, C0399376		limma	0.725034	0.871197
2465	LRRFIP2	S328	LRRFIP2 S328	Q9Y608	Con vs MC58siaD	0.834532	0.93229	6.75602	0.00946181	0.940236	0.976528	1	limma	1.00658				limma	0.940236	0.976528
2466	SIRT1	S47	SIRT1 S47	Q96EB6	Con vs MC58siaD	0.143672	0.418895	6.7233	0.379907	0.0257918	0.14246	1	limma	1.30126	Acute kidney injury, Atherosclerosis, Diabetes Mellitus, Experimental, Diabetes Mellitus, Non-Insulin-Dependent, Fatty Liver, Metabolic Syndrome X, Obesity	C2609414, C0004153, C0011853, C0011860, C0015695, C0524620, C0028754	249565780,DB02709,SALERMIDE,336446902,ALTISSIMACOUMARIN C,RESVERATROL,DB13978,GINSENOSIDE RH1,GISENOSIDE RK1,20(S)-PROTOPANAXADIOL,MB-12066,META-SIRTINOL,252827436,SEN-196,PSAMMAPLIN A,PARA-SIRTINOL,GSK2245840,249565781,SRT-1720,SRT-1460,20(S)-PROTOPANAXATRIOL,PMID25435179-Compound-WO2012106509Salermide,223366036,TENOVIN-1,PMID25435179-Compound-WO2012106509CAY10602,CAMBINOL,SRT2379,DB15493,ALTISS…	limma	0.0257918	0.14246
2467	P08727	P08727	P08727	P08727	Con vs MC58siaD	0.143672	0.418895	6.73664	-0.263895	0.0658922	0.260731	1	limma	0.832836				limma	0.0658922	0.260731
2469	EPPK1	S2718	EPPK1 S2718	P58107	Con vs MC58siaD	0.0946929	0.347669	5.84686	-1.039	0.020275	0.126241	1	limma	0.486666				limma	0.020275	0.126241
2472	Q16778	Q16778	Q16778	Q16778; Q5QNW6	Con vs MC58siaD	0.0946929	0.347669	6.62022	-0.674586	0.0648419	0.259141	1	limma	0.626512				limma	0.0648419	0.259141
2474	P42694	P42694	P42694	P42694	Con vs MC58siaD	0.143672	0.418895	6.77387	0.268538	0.082862	0.29643	1	limma	1.20459				limma	0.082862	0.29643
2480	ITPR3	S916	ITPR3 S916	Q14573	Con vs MC58siaD	0.0121858	0.123067	6.61515	-0.874387	0.00248157	0.033032	1	limma	0.545486				limma	0.00248157	0.0330321
2483	SUCO	S1081	SUCO S1081	Q9UBS9	Con vs MC58siaD	0.834532	0.93229	6.70768	0.0790425	0.753759	0.885157	1	limma	1.05632				limma	0.753759	0.885157
2486	LARP1	S766,S774	LARP1 S766,S774	Q6PKG0	Con vs MC58siaD	0.0121858	0.123067	6.67316	0.449948	0.00312766	0.0376419	1	limma	1.36599				limma	0.00312766	0.0376419
2487	LARP1	S774	LARP1 S774	Q6PKG0	Con vs MC58siaD	0.210075	0.500856	6.6458	-0.211515	0.165495	0.430243	1	limma	0.86363				limma	0.165495	0.430243
2489	Q9C0H5	Q9C0H5	Q9C0H5	Q9C0H5	Con vs MC58siaD	0.143672	0.418895	6.67323	0.385147	0.0423758	0.198397	1	limma	1.30599				limma	0.0423757	0.198397
2491	EFHD2	S74	EFHD2 S74	Q96C19	Con vs MC58siaD	0.0215717	0.164829	6.60718	0.843909	0.000473534	0.0114346	1	limma	1.79491				limma	0.000473534	0.0114346
2493	LRWD1	S251	LRWD1 S251	Q9UFC0	Con vs MC58siaD	0.675174	0.841944	6.76615	0.0350795	0.833625	0.927588	1	limma	1.02461				limma	0.833624	0.927588
2494	PDS5A	S1305	PDS5A S1305	Q29RF7	Con vs MC58siaD	0.403395	0.659831	6.79058	0.0996263	0.488328	0.723603	1	limma	1.0715				limma	0.488328	0.723603
2498	TJP2	S986	TJP2 S986	Q9UDY2	Con vs MC58siaD	0.210075	0.500856	6.59792	0.802783	0.117534	0.358924	1	limma	1.74446	Cholestasis, progressive familial intrahepatic 4, Hypercholanemia, Familial	C2931067, C1843139		limma	0.117534	0.358924
2500	TJP2	S978	TJP2 S978	Q9UDY2	Con vs MC58siaD	0.143672	0.418895	6.66432	0.268761	0.19808	0.467575	1	limma	1.20477	Cholestasis, progressive familial intrahepatic 4, Hypercholanemia, Familial	C2931067, C1843139		limma	0.198079	0.467575
2501	KLC4	S590	KLC4 S590	Q9NSK0	Con vs MC58siaD	0.834532	0.93229	6.68271	-0.0802917	0.605612	0.803855	1	limma	0.945866				limma	0.605612	0.803855
2503	PPP1R3D	S74	PPP1R3D S74	O95685	Con vs MC58siaD	0.0946929	0.347669	6.6652	-0.518838	0.0528991	0.227872	1	limma	0.697934				limma	0.0528991	0.227872
2504	P06454	P06454	P06454	P06454	Con vs MC58siaD	0.29627	0.583402	6.72044	0.234997	0.190399	0.45833	1	limma	1.1769				limma	0.190399	0.45833
2505	PKP2	S225	PKP2 S225	Q99959	Con vs MC58siaD	0.0121858	0.123067	6.59562	-1.00442	0.000182246	0.00624109	1	limma	0.49847	Arrhythmogenic Right Ventricular Dysplasia, Arrhythmogenic Right Ventricular Dysplasia, Familial, 9, Brugada Syndrome (disorder)	C0349788, C1836906, C1142166		limma	0.000182246	0.00624109
2506	FGD6	S605	FGD6 S605	Q6ZV73	Con vs MC58siaD	0.530869	0.750107	6.75714	-0.211501	0.358202	0.625633	1	limma	0.863638				limma	0.358202	0.625633
2507	AKAP13	T2467	AKAP13 T2467	Q12802	Con vs MC58siaD	0.530869	0.750107	6.75686	-0.151713	0.436599	0.688434	1	limma	0.900181				limma	0.436599	0.688434
2508	CAMKK2	S511	CAMKK2 S511	Q96RR4	Con vs MC58siaD	0.0121858	0.123067	6.66037	-1.04861	0.00804954	0.0693908	1	limma	0.483434				limma	0.00804954	0.0693908
2510	PCYT1A	S323,S329,S331	PCYT1A S323,S329,S331	P49585	Con vs MC58siaD	0.834532	0.93229	6.70046	0.0397176	0.824924	0.922925	1	limma	1.02791	Spondylometaphyseal Dysplasia with Cone-Rod Dystrophy	C1837073	DB14006,lamivudine,DB00122	limma	0.824924	0.922925
2511	SRRM1	S713	SRRM1 S713	Q8IYB3	Con vs MC58siaD	0.29627	0.583402	6.70425	-0.103788	0.466966	0.708448	1	limma	0.930586				limma	0.466966	0.708448
2513	IVNS1ABP	S338	IVNS1ABP S338	Q9Y6Y0	Con vs MC58siaD	0.834532	0.93229	6.72369	-0.110954	0.690648	0.854407	1	limma	0.925976				limma	0.690648	0.854407
2515	PSIP1	S106	PSIP1 S106	O75475	Con vs MC58siaD	0.834532	0.93229	6.72908	-0.0285804	0.859575	0.937086	1	limma	0.980384				limma	0.859575	0.937086
2516	DHX8	S460	DHX8 S460	Q14562	Con vs MC58siaD	0.143672	0.418895	6.78357	0.186079	0.200766	0.469743	1	limma	1.13767				limma	0.200766	0.469743
2521	SLC15A4	S298	SLC15A4 S298	Q8N697	Con vs MC58siaD	0.0601028	0.278142	6.76413	0.401541	0.0302761	0.157746	1	limma	1.32092				limma	0.0302761	0.157746
2522	SRRM2	S994	SRRM2 S994	Q9UQ35	Con vs MC58siaD	0.0601028	0.278142	6.5856	-1.18136	0.0374991	0.183453	1	limma	0.440934				limma	0.0374991	0.183453
2523	SRRM2	S1083	SRRM2 S1083	Q9UQ35	Con vs MC58siaD	0.0121858	0.123067	6.71039	-0.866193	0.00541655	0.0538368	1	limma	0.548593				limma	0.00541655	0.0538368
2524	FAM53B	S118	FAM53B S118	Q14153	Con vs MC58siaD	1	1	6.66594	-0.142026	0.456109	0.702073	1	limma	0.906246				limma	0.45611	0.702073
2525	EIF5B	S113	EIF5B S113	O60841	Con vs MC58siaD	1	1	6.74868	-0.0296872	0.868541	0.939913	1	limma	0.979633				limma	0.868541	0.939913
2526	ZFP36	S186	ZFP36 S186	P26651	Con vs MC58siaD	0.0121858	0.123067	6.27271	-2.79314	3.81623e-07	0.000239596	1	limma	0.144272				limma	3.81623e-07	0.000239596
2528	UTP20	T1741	UTP20 T1741	O75691	Con vs MC58siaD	0.29627	0.583402	6.77118	-0.131641	0.300742	0.573212	1	limma	0.912792				limma	0.300742	0.573212
2529	TP53BP1	S1094,S1101	TP53BP1 S1094,S1101	Q12888	Con vs MC58siaD	0.29627	0.583402	6.64154	0.775795	0.159839	0.421648	1	limma	1.71213				limma	0.159839	0.421648
2530	CCDC92	S211	CCDC92 S211	Q53HC0	Con vs MC58siaD	0.0946929	0.347669	6.67376	-0.307052	0.0727152	0.275572	1	limma	0.808292				limma	0.0727152	0.275572
2533	Q96RT1-8	Q96RT1-8	Q96RT1-8	Q96RT1-8	Con vs MC58siaD	0.403395	0.659831	6.71072	0.243844	0.375993	0.642697	1	limma	1.18414				limma	0.375993	0.642697
2535	SUB1	S56	SUB1 S56	P53999	Con vs MC58siaD	0.403395	0.659831	6.76306	-0.232512	0.198774	0.467728	1	limma	0.851151				limma	0.198774	0.467728
2536	URI1	S442	URI1 S442	O94763	Con vs MC58siaD	0.0946929	0.347669	6.73733	-0.533115	0.0328692	0.166199	1	limma	0.691061				limma	0.0328692	0.166199
2537	COBLL1	S1069	COBLL1 S1069	Q53SF7	Con vs MC58siaD	0.0121858	0.123067	6.68891	-0.547276	0.000887572	0.017414	1	limma	0.684311				limma	0.000887572	0.017414
2538	AKAP10	S187	AKAP10 S187	O43572	Con vs MC58siaD	0.530869	0.750107	6.77604	0.0967084	0.519895	0.746644	1	limma	1.06933				limma	0.519895	0.746644
2543	KRT19	S13,S22	KRT19 S13,S22	P08727	Con vs MC58siaD	0.834532	0.93229	6.65917	0.197376	0.395335	0.658658	1	limma	1.14661				limma	0.395334	0.658658
2544	KRT19	S14	KRT19 S14	P08727	Con vs MC58siaD	0.143672	0.418895	6.67374	0.301488	0.0895004	0.305942	1	limma	1.23241				limma	0.0895004	0.305942
2546	PPP1R3D	S25	PPP1R3D S25	O95685	Con vs MC58siaD	0.530869	0.750107	6.66989	0.22431	0.292462	0.565848	1	limma	1.16822				limma	0.292463	0.565848
2549	EPB41L1	S639,S650	EPB41L1 S639,S650	Q9H4G0	Con vs MC58siaD	0.0121858	0.123067	6.71865	0.697187	0.00202557	0.0295295	1	limma	1.62134	MENTAL RETARDATION, AUTOSOMAL DOMINANT 11	C3280285		limma	0.00202557	0.0295295
2551	AKAP1	S445	AKAP1 S445	Q92667	Con vs MC58siaD	0.403395	0.659831	6.78726	-0.17317	0.287449	0.560175	1	limma	0.886892				limma	0.287449	0.560175
2552	ICE1	S1692	ICE1 S1692	Q9Y2F5	Con vs MC58siaD	0.403395	0.659831	6.6399	-0.0966874	0.587774	0.793433	1	limma	0.935178				limma	0.587774	0.793433
2554	SLCO4A1	S34	SLCO4A1 S34	Q96BD0	Con vs MC58siaD	0.0215717	0.164829	6.70905	-0.491112	0.00865167	0.0724206	1	limma	0.711477				limma	0.00865167	0.0724206
2556	KLF3	S92,S101	KLF3 S92,S101	P57682	Con vs MC58siaD	1	1	6.76687	-0.0513708	0.78122	0.900507	1	limma	0.965019				limma	0.78122	0.900507
2557	RRP1B	S706	RRP1B S706	Q14684	Con vs MC58siaD	0.403395	0.659831	6.60395	0.332591	0.180532	0.446287	1	limma	1.25927				limma	0.180532	0.446287
2560	STK11IP	S387	STK11IP S387	Q8N1F8	Con vs MC58siaD	0.0215717	0.164829	6.68492	-0.428017	0.0296586	0.157315	1	limma	0.743283				limma	0.0296586	0.157315
2561	RFFL	S240	RFFL S240	Q8WZ73	Con vs MC58siaD	0.530869	0.750107	6.71393	-0.114351	0.429865	0.684694	1	limma	0.923798				limma	0.429865	0.684694
2565	WRN	S1133	WRN S1133	Q14191	Con vs MC58siaD	0.834532	0.93229	6.72896	0.0793052	0.74835	0.884198	1	limma	1.05651	Werner Syndrome	C0043119	NSC-7387,GNF-PF-4459,SJ000001516,NSC-11437,TCMDC-123916,NSC-720622,UREA,NSC-348401,QUERCETIN DIHYDRATE,NANAOMYCIN,AG-528,OXYTETRACYCLINE,PROTOPORPHYRIN,SCLEROTIORIN,HAEMATOXYLIN,MITOXANTRONE DIHYDROCHLORIDE,PYRONIN Y,2,6-DIMETHOXYQUINONE,MYRICETIN,TCMDC-124356,SJ000071854,DNDI1417156,GUTHION,BAS03450373,CEPHAPIRIN SODIUM,AG-538,MITOXANTRONE,DOXORUBICIN HYDROCHLORIDE,PYROGALLOL RED,EUPAFOLIN,NSC-3…	limma	0.74835	0.884198
2566	PALM3	T151,S155	PALM3 T151,S155	A6NDB9	Con vs MC58siaD	0.210075	0.500856	6.72799	0.196589	0.332632	0.601644	1	limma	1.14599				limma	0.332632	0.601644
2567	NUMA1	S1969	NUMA1 S1969	Q14980	Con vs MC58siaD	0.0121858	0.123067	6.5943	-1.1418	0.000185786	0.006305	1	limma	0.453193	Acute Promyelocytic Leukemia	C0023487	calcium channel blockers	limma	0.000185786	0.006305
2570	Q07866-4	S600	Q07866-4 S600	Q07866-4	Con vs MC58siaD	0.249153	0.583402	6.76641	0.210098	0.153339	0.414472	1	limma	1.15677				limma	0.153339	0.414472
2571	AGFG1	T177,S181	AGFG1 T177,S181	P52594	Con vs MC58siaD	0.0367139	0.21147	6.69608	0.646938	0.00286404	0.0361501	1	limma	1.56584				limma	0.00286404	0.0361501
2573	KRTCAP3	S5	KRTCAP3 S5	Q53RY4	Con vs MC58siaD	0.210075	0.500856	6.69035	-0.127144	0.487711	0.723603	1	limma	0.915643				limma	0.487711	0.723603
2574	TJP2	T1054	TJP2 T1054	Q9UDY2	Con vs MC58siaD	0.530869	0.750107	6.71257	0.0690811	0.860047	0.937086	1	limma	1.04905	Cholestasis, progressive familial intrahepatic 4, Hypercholanemia, Familial	C2931067, C1843139		limma	0.860047	0.937086
2575	TJP2	T1054	TJP2 T1054	Q9UDY2	Con vs MC58siaD	0.210075	0.500856	6.64038	0.44474	0.210969	0.482666	1	limma	1.36107	Cholestasis, progressive familial intrahepatic 4, Hypercholanemia, Familial	C2931067, C1843139		limma	0.210969	0.482666
2576	KCTD5	S29	KCTD5 S29	Q9NXV2	Con vs MC58siaD	0.143672	0.418895	6.75754	-0.279419	0.0835258	0.296552	1	limma	0.823923				limma	0.0835258	0.296552
2577	NCAPG	S973,S975	NCAPG S973,S975	Q9BPX3	Con vs MC58siaD	0.834532	0.93229	6.69422	0.0190779	0.906918	0.959382	1	limma	1.01331				limma	0.906918	0.959382
2580	SETD2	S532	SETD2 S532	Q9BYW2	Con vs MC58siaD	1	1	6.64075	-0.0344595	0.876366	0.944116	1	limma	0.976398	Conventional (Clear Cell) Renal Cell Carcinoma, LUSCAN-LUMISH SYNDROME	C0279702, C4085873	Cyclic octapeptide derivative 1,2,2-dimethylbenzopyran derivative 1,HIF-1alpha,PMID26882240-Compound-32,PX-478,Pyrrolidine carboxamide derivative 1,PMID26882240-Compound-2,2,2-dimethylbenzopyran derivative 2,Imidazo [1,2-a]pyridine compound 1,PMID26882240-Compound-14,2-Methoxyestradiol,Steroid derivative 1,Aromatic and heteroaryl compound 1,Aryl methoxyacrylate derivative 2,PMID26882240-Compound-…	limma	0.876367	0.944116
2581	SSH2	T870	SSH2 T870	Q76I76	Con vs MC58siaD	0.0121858	0.123067	6.62071	-0.51607	0.0172061	0.114717	1	limma	0.699274				limma	0.0172061	0.114717
2583	SPEN	S623	SPEN S623	Q96T58	Con vs MC58siaD	0.0121858	0.123067	6.61155	-1.10714	6.75358e-05	0.00343794	1	limma	0.464214				limma	6.75358e-05	0.00343794
2586	C1orf226	S222,S223	C1orf226 S222,S223	A1L170	Con vs MC58siaD	0.0121858	0.123067	6.71441	-0.380545	0.0327794	0.166191	1	limma	0.768147				limma	0.0327794	0.166191
2587	C1orf226	S223	C1orf226 S223	A1L170	Con vs MC58siaD	0.0601028	0.278142	6.694	0.338041	0.0571491	0.238666	1	limma	1.26404				limma	0.0571491	0.238666
2589	KIFAP3	S60	KIFAP3 S60	Q92845	Con vs MC58siaD	0.676103	0.841944	6.72499	-0.19461	0.420175	0.676699	1	limma	0.873809				limma	0.420175	0.676699
2590	STMN1	S16,S25	STMN1 S16,S25	P16949	Con vs MC58siaD	0.0601028	0.278142	6.74027	-0.480613	0.011869	0.0897799	1	limma	0.716673				limma	0.011869	0.0897799
2591	STMN1	S16	STMN1 S16	P16949	Con vs MC58siaD	0.834532	0.93229	6.68942	-0.188748	0.255834	0.531284	1	limma	0.877367				limma	0.255834	0.531284
2592	KLC3	S466	KLC3 S466	Q6P597	Con vs MC58siaD	0.210075	0.500856	6.64605	0.193631	0.194979	0.465453	1	limma	1.14364				limma	0.194979	0.465453
2593	CCDC86	S47	CCDC86 S47	Q9H6F5	Con vs MC58siaD	1	1	6.69285	0.0437559	0.778327	0.899649	1	limma	1.03079				limma	0.778327	0.899649
2595	MISP	S394,S397	MISP S394,S397	Q8IVT2	Con vs MC58siaD	0.0121858	0.123067	6.70361	-0.427761	0.00596651	0.0574829	1	limma	0.743415				limma	0.00596651	0.0574829
2596	MISP	S394	MISP S394	Q8IVT2	Con vs MC58siaD	0.834532	0.93229	6.69801	-0.039771	0.778005	0.899649	1	limma	0.972809				limma	0.778005	0.899649
2599	Q9Y2H0-1	S741	Q9Y2H0-1 S741	Q9Y2H0-1	Con vs MC58siaD	0.676103	0.841944	6.68791	0.223038	0.240179	0.517297	1	limma	1.16719				limma	0.240179	0.517297
2604	CEP170B	S1179	CEP170B S1179	Q9Y4F5	Con vs MC58siaD	0.0601028	0.278142	6.64839	0.38567	0.060136	0.246767	1	limma	1.30647				limma	0.060136	0.246767
2606	P62269	P62269	P62269	P62269	Con vs MC58siaD	0.143672	0.418895	6.63976	-0.387488	0.0981667	0.32581	1	limma	0.764459				limma	0.0981667	0.32581
2607	Q9H4G0	Q9H4G0	Q9H4G0	Q9H4G0	Con vs MC58siaD	0.403395	0.659831	6.73564	0.205872	0.397776	0.660851	1	limma	1.15338	MENTAL RETARDATION, AUTOSOMAL DOMINANT 11	C3280285		limma	0.397776	0.660851
2608	FNIP1	S220	FNIP1 S220	Q8TF40	Con vs MC58siaD	0.403395	0.659831	6.68087	-0.226424	0.187348	0.455317	1	limma	0.854751				limma	0.187349	0.455317
2609	MAP3K1	S292	MAP3K1 S292	Q13233	Con vs MC58siaD	0.0367139	0.21147	6.68511	0.514022	0.00633788	0.0602899	1	limma	1.42803	46,XY SEX REVERSAL 6, Breast Carcinoma	C3151064, C0678222	cisplatin,gefitinib,paclitaxel,223366167,docetaxel,erlotinib,DB06061,CHEMBL1097999,carboplatin,DB11967,CI-1040,Tumor necrosis factor alpha (TNF-alpha) inhibitors,DB12010	limma	0.00633788	0.0602899
2611	Q5IS70	S641	Q5IS70 S641	Q5IS70	Con vs MC58siaD	0.210075	0.500856	6.72327	0.268503	0.188451	0.456523	1	limma	1.20456				limma	0.188451	0.456523
2612	SHANK2	S1330	SHANK2 S1330	Q9UPX8	Con vs MC58siaD	0.0159707	0.160431	6.75612	0.500098	0.00503355	0.0509715	1	limma	1.41431				limma	0.00503355	0.0509715
2615	SIK2	S587	SIK2 S587	Q9H0K1	Con vs MC58siaD	1	1	6.65315	0.25684	0.218392	0.492919	1	limma	1.19486				limma	0.218392	0.492919
2616	SIK1B	S575	SIK1B S575	A0A0B4J2F2	Con vs MC58siaD	0.0121858	0.123067	6.68803	-0.992909	0.00146646	0.0240181	1	limma	0.502464	Early infantile epileptic encephalopathy with suppression bursts, EPILEPTIC ENCEPHALOPATHY, EARLY INFANTILE, 30	C0393706, C4225360		limma	0.00146646	0.0240181
2618	Q9Y2K2-8	S503	Q9Y2K2-8 S503	Q9Y2K2-8	Con vs MC58siaD	0.530869	0.750107	6.76163	0.0915821	0.573644	0.783716	1	limma	1.06554				limma	0.573645	0.783716
2619	TOMM34	S93	TOMM34 S93	Q15785	Con vs MC58siaD	0.0121858	0.123067	6.08949	-0.67947	0.0410075	0.193155	1	limma	0.624395				limma	0.0410075	0.193155
2621	Q8TEK3-1	S1104	Q8TEK3-1 S1104	Q8TEK3-1	Con vs MC58siaD	0.143672	0.418895	6.75819	0.478819	0.0301238	0.157746	1	limma	1.3936				limma	0.0301239	0.157746
2622	SPAG1	S423	SPAG1 S423	Q07617	Con vs MC58siaD	0.0946929	0.347669	6.78765	0.225842	0.12321	0.366904	1	limma	1.16946	CILIARY DYSKINESIA, PRIMARY, 28	C3809706		limma	0.12321	0.366904
2624	HUWE1	S3662	HUWE1 S3662	Q7Z6Z7	Con vs MC58siaD	0.0121858	0.123067	6.71912	-0.792718	0.000291718	0.00905112	1	limma	0.577255	Mental Retardation, X-Linked, Syndromic, Turner Type	C2678046		limma	0.000291718	0.00905112
2625	FLNA	S2152	FLNA S2152	P21333	Con vs MC58siaD	0.530869	0.750107	6.74674	-0.454511	0.173628	0.439834	1	limma	0.729757	Cardiac valvular dysplasia, X-linked, Congenital idiopathic intestinal pseudoobstruction, Familial thoracic aortic aneurysm and aortic dissection, FG SYNDROME 2, Frontometaphyseal dysplasia, FRONTOMETAPHYSEAL DYSPLASIA 1, Melnick-Needles Syndrome, Oto-Palato-digital syndrome type 1, OTOPALATODIGITAL SYNDROME, TYPE II, Periventricular Heterotopia, X-Linked, Periventricular Nodular Heterotopia, Ter…	C0262436, C2746068, C4707243, C1845902, C0265293, C4281559, C0025237, C0265251, C1844696, C1848213, C1868720, C1846129	PTI-125,DB11638	limma	0.173628	0.439835
2627	MCRIP2	S78,S80	MCRIP2 S78,S80	Q9BUT9	Con vs MC58siaD	0.0121858	0.123067	6.67781	-0.893415	0.000106367	0.00444788	1	limma	0.538338				limma	0.000106367	0.00444788
2629	SHANK2	S1330,S1334	SHANK2 S1330,S1334	Q9UPX8	Con vs MC58siaD	0.0121858	0.123067	6.67723	-0.97292	3.18514e-05	0.00210499	1	limma	0.509474				limma	3.18514e-05	0.00210499
2630	UBAC1	S98	UBAC1 S98	Q9BSL1	Con vs MC58siaD	0.403395	0.659831	6.7473	0.258807	0.2286	0.502063	1	limma	1.19649				limma	0.2286	0.502063
2631	PHLDA2	S144	PHLDA2 S144	Q53GA4	Con vs MC58siaD	0.0367139	0.21147	6.67033	0.547238	0.00968209	0.0779822	1	limma	1.46129				limma	0.00968209	0.0779822
2632	RC3H2	S1119	RC3H2 S1119	Q9HBD1	Con vs MC58siaD	0.403395	0.659831	6.7109	0.156903	0.531379	0.754936	1	limma	1.11489				limma	0.531379	0.754936
2635	TRIM2	S424,S428	TRIM2 S424,S428	Q9C040	Con vs MC58siaD	0.403395	0.659831	6.73892	0.190345	0.290373	0.563421	1	limma	1.14104	CHARCOT-MARIE-TOOTH DISEASE, AXONAL, TYPE 2R	C3809655		limma	0.290373	0.56342
2637	P25705	P25705	P25705	P25705	Con vs MC58siaD	0.676103	0.841944	6.46859	0.134038	0.766656	0.892526	1	limma	1.09736	Alzheimer's Disease, COMBINED OXIDATIVE PHOSPHORYLATION DEFICIENCY 22, MITOCHONDRIAL COMPLEX V (ATP SYNTHASE) DEFICIENCY, NUCLEAR TYPE 4	C0002395, C4015062, C3808899		limma	0.766656	0.892526
2638	MEPCE	S254	MEPCE S254	Q7L2J0	Con vs MC58siaD	0.29627	0.583402	6.73708	0.304555	0.147246	0.40576	1	limma	1.23504				limma	0.147246	0.40576
2639	P36952	P36952	P36952	P36952	Con vs MC58siaD	1	1	6.73796	-0.0323991	0.89706	0.954686	1	limma	0.977793				limma	0.89706	0.954686
2640	EHBP1	S432,S436	EHBP1 S432,S436	Q8NDI1	Con vs MC58siaD	0.834035	0.93229	6.71112	0.179535	0.507242	0.738894	1	limma	1.13252				limma	0.507242	0.738894
2641	SYNE2	S4156	SYNE2 S4156	Q8WXH0	Con vs MC58siaD	0.676103	0.841944	6.76702	0.0333758	0.827464	0.923858	1	limma	1.0234	Autosomal Dominant Emery-Dreifuss Muscular Dystrophy (disorder), EMERY-DREIFUSS MUSCULAR DYSTROPHY 5, AUTOSOMAL DOMINANT, Muscular Dystrophy, Emery-Dreifuss	C0410190, C2751805, C0410189		limma	0.827464	0.923858
2642	EHBP1	S436	EHBP1 S436	Q8NDI1	Con vs MC58siaD	0.403395	0.659831	6.72613	0.284628	0.254151	0.53003	1	limma	1.2181				limma	0.254151	0.53003
2645	PRKAB2	S184	PRKAB2 S184	O43741	Con vs MC58siaD	1	1	6.72491	0.038394	0.747771	0.884198	1	limma	1.02697				limma	0.747771	0.884198
2647	RANBP3	S333	RANBP3 S333	Q9H6Z4	Con vs MC58siaD	0.530869	0.750107	6.76442	0.157129	0.351782	0.617919	1	limma	1.11507				limma	0.351782	0.617919
2648	PPP1R10	S313	PPP1R10 S313	Q96QC0	Con vs MC58siaD	0.0601028	0.278142	6.55255	-0.480051	0.131057	0.378684	1	limma	0.716952				limma	0.131057	0.378684
2649	IBTK	S1045	IBTK S1045	Q9P2D0	Con vs MC58siaD	0.834532	0.93229	6.75471	0.182816	0.572131	0.782862	1	limma	1.1351				limma	0.572131	0.782862
2650	Q8NDI1	Q8NDI1	Q8NDI1	Q8NDI1	Con vs MC58siaD	0.403395	0.659831	6.65209	-0.268668	0.396262	0.659329	1	limma	0.830086				limma	0.396262	0.659329
2651	PHF14	S280	PHF14 S280	O94880	Con vs MC58siaD	0.0121858	0.123067	6.76809	-0.366823	0.0056796	0.0554276	1	limma	0.775488				limma	0.0056796	0.0554276
2652	MAP4	S280	MAP4 S280	P27816	Con vs MC58siaD	1	1	6.7082	-0.0825435	0.790808	0.906424	1	limma	0.944391				limma	0.790808	0.906424
2653	COBLL1	S917	COBLL1 S917	Q53SF7	Con vs MC58siaD	0.210075	0.500856	6.77607	-0.169682	0.240735	0.517903	1	limma	0.889039				limma	0.240735	0.517903
2655	USP32	T1326	USP32 T1326	Q8NFA0	Con vs MC58siaD	0.0121858	0.123067	6.7087	-1.12166	0.00077668	0.0159008	1	limma	0.459565				limma	0.00077668	0.0159008
2656	TJP2	S986	TJP2 S986	Q9UDY2	Con vs MC58siaD	1	1	6.72986	0.0718	0.843964	0.930137	1	limma	1.05103	Cholestasis, progressive familial intrahepatic 4, Hypercholanemia, Familial	C2931067, C1843139		limma	0.843964	0.930137
2657	NFATC2IP	S92	NFATC2IP S92	Q8NCF5	Con vs MC58siaD	0.530869	0.750107	6.69168	0.161547	0.403289	0.666392	1	limma	1.11849				limma	0.403289	0.666392
2658	EAF1	S165	EAF1 S165	Q96JC9	Con vs MC58siaD	0.29627	0.583402	6.73874	0.32297	0.10523	0.336855	1	limma	1.2509				limma	0.10523	0.336855
2659	ADNP	S921	ADNP S921	Q9H2P0	Con vs MC58siaD	0.210075	0.500856	6.74298	0.182654	0.195298	0.46592	1	limma	1.13497	ADNP-related multiple congenital anomalies, intellectual disability, autism spectrum disorder, Autistic Disorder	C4014538, C0004352		limma	0.195298	0.46592
2663	P61981	P61981	P61981	P61981	Con vs MC58siaD	0.0367139	0.21147	6.74003	-0.313347	0.039897	0.190243	1	limma	0.804773	EPILEPTIC ENCEPHALOPATHY, EARLY INFANTILE, 56	C4540034	DAUNORUBICIN HYDROCHLORIDE,DOXORUBICIN HYDROCHLORIDE	limma	0.039897	0.190243
2667	MAP4	S507	MAP4 S507	P27816	Con vs MC58siaD	0.143672	0.418895	6.76112	-0.205991	0.1899	0.45833	1	limma	0.866943				limma	0.1899	0.45833
2668	RBL1	S640	RBL1 S640	P28749	Con vs MC58siaD	1	1	6.60715	-0.0938349	0.730184	0.873207	1	limma	0.937029				limma	0.730184	0.873207
2669	MVB12A	S170	MVB12A S170	Q96EY5	Con vs MC58siaD	0.0215717	0.164829	6.77528	0.647892	0.00136164	0.0229225	1	limma	1.56688				limma	0.00136164	0.0229225
2670	YWHAQ	S230	YWHAQ S230	P27348	Con vs MC58siaD	0.0946929	0.347669	6.69053	-0.237645	0.152947	0.414185	1	limma	0.848129				limma	0.152947	0.414185
2671	CAMSAP3	S334	CAMSAP3 S334	Q9P1Y5	Con vs MC58siaD	0.834532	0.93229	6.70551	-0.00808221	0.968422	0.986702	1	limma	0.994414				limma	0.968422	0.986702
2672	ARHGAP12	S592	ARHGAP12 S592	Q8IWW6	Con vs MC58siaD	1	1	6.77193	-0.00319512	0.98438	0.993392	1	limma	0.997788				limma	0.98438	0.993392
2675	P25490	P25490	P25490	P25490	Con vs MC58siaD	0.676103	0.841944	6.70813	-0.0938916	0.62229	0.816249	1	limma	0.936992	GABRIELE-DE VRIES SYNDROME	C4479652	ANTISERUM	limma	0.62229	0.816249
2679	RBM39	S136	RBM39 S136	Q14498	Con vs MC58siaD	0.530869	0.750107	6.70681	0.26691	0.326848	0.595663	1	limma	1.20323				limma	0.326848	0.595663
2680	PCBP1	S190	PCBP1 S190	Q15365	Con vs MC58siaD	1	1	6.67108	0.0313951	0.82382	0.9223	1	limma	1.022				limma	0.82382	0.9223
2681	Q8WUA4	Q8WUA4	Q8WUA4	Q8WUA4	Con vs MC58siaD	0.0215717	0.164829	6.72502	0.642539	0.00424223	0.0450155	1	limma	1.56107				limma	0.00424223	0.0450155
2682	P14618	P14618	P14618	P14618	Con vs MC58siaD	0.403395	0.659831	6.42857	-0.485814	0.225493	0.499373	1	limma	0.714094				limma	0.225493	0.499373
2683	MARCKS	S46	MARCKS S46	P29966	Con vs MC58siaD	1	1	6.73499	-0.0306292	0.818729	0.920093	1	limma	0.978993				limma	0.818729	0.920093
2686	PSMD2	S16	PSMD2 S16	Q13200	Con vs MC58siaD	0.403395	0.659831	6.69547	0.287078	0.350559	0.617555	1	limma	1.22017				limma	0.350559	0.617555
2687	FIP1L1	S492	FIP1L1 S492	Q6UN15	Con vs MC58siaD	0.403395	0.659831	6.70557	-0.120348	0.419246	0.676426	1	limma	0.919966				limma	0.419246	0.676426
2688	SLC2A3	S485	SLC2A3 S485	P11169	Con vs MC58siaD	0.834532	0.93229	6.79328	-0.0824442	0.728014	0.872368	1	limma	0.944456				limma	0.728014	0.872368
2691	RHBDF2	S177	RHBDF2 S177	Q6PJF5	Con vs MC58siaD	0.834532	0.93229	6.74181	0.207307	0.545864	0.765414	1	limma	1.15453	TYLOSIS WITH ESOPHAGEAL CANCER	C1835664	opioids,fentanyl,morphine,oxycodone	limma	0.545864	0.765414
2692	BCLAF1	S512	BCLAF1 S512	Q9NYF8	Con vs MC58siaD	0.0946929	0.347669	6.77451	0.210559	0.134726	0.384397	1	limma	1.15714				limma	0.134726	0.384398
2693	P02768	P02768	P02768	P02768	Con vs MC58siaD	0.143672	0.418895	4.57705	-0.210675	0.494136	0.728008	1	limma	0.864133	Diabetic Nephropathy, Hyperthyroxinemia, Familial Dysalbuminemic, Hypoalbuminemia	C0011881, C0342185, C0239981	Sodium lauryl sulfate,Gadofosveset,RALTITREXED,Activated recombinant FVII-albumin fusion protein,Oxyphenbutazone,EPIGALOCATECHIN GALLATE,DB00493,PHENYLBUTAZONE,EPIGALLOCATECHIN,Iodipamide,[19F]-HALOPERIDOL,DIAZEPAM,DB00545,Gadobenate Dimeglumine,(-)-EPICATECHIN,ANTISERUM,DB12965,DB11359,DB06728,EVANS BLUE,PYROGALLOL,DB06713,AMODIAQUINE HYDROCHLORIDE,WARFARIN,DICLOFENAC,DB03255,Bismuth,DB13967,NAP…	limma	0.494136	0.728008
2694	SIK2	S534	SIK2 S534	Q9H0K1	Con vs MC58siaD	0.0367139	0.21147	6.66022	0.87062	0.00437508	0.0459436	1	limma	1.82845				limma	0.00437508	0.0459436
2695	P07355	P07355	P07355	P07355	Con vs MC58siaD	0.834532	0.93229	6.66002	-0.11174	0.658262	0.835664	1	limma	0.925471				limma	0.658262	0.835664
2696	NCOA7	T210	NCOA7 T210	Q8NI08	Con vs MC58siaD	0.29627	0.583402	6.6837	-0.122624	0.474253	0.713177	1	limma	0.918516				limma	0.474253	0.713178
2697	ITGB4	T1487	ITGB4 T1487	P16144	Con vs MC58siaD	0.0946929	0.347669	6.62283	0.470205	0.0426371	0.199036	1	limma	1.38531	Adult junctional epidermolysis bullosa (disorder), Aplasia Cutis Congenita, EPIDERMOLYSIS BULLOSA, JUNCTIONAL, LOCALISATA VARIANT (disorder), Epidermolysis Bullosa Progressiva, Epidermolysis bullosa with pyloric atresia, Junctional Epidermolysis Bullosa	C0268374, C0282160, C2608084, C0079297, C1856934, C0079301	DB05122	limma	0.0426371	0.199036
2699	MKI67	T1315	MKI67 T1315	P46013	Con vs MC58siaD	0.0121858	0.123067	6.68727	1.09607	0.000533597	0.0121088	1	limma	2.13771				limma	0.000533597	0.0121088
2701	RPS27	S11	RPS27 S11	P42677	Con vs MC58siaD	0.403395	0.659831	6.69382	0.474524	0.142077	0.398219	1	limma	1.38946	Anemia, Diamond-Blackfan, DIAMOND-BLACKFAN ANEMIA 17	C1260899, C4479428		limma	0.142077	0.398218
2703	Q9UNZ2	Q9UNZ2	Q9UNZ2	Q9UNZ2	Con vs MC58siaD	0.403395	0.659831	6.37661	-0.243853	0.435811	0.687479	1	limma	0.844487				limma	0.435811	0.687479
2704	MRGBP	S191,S195	MRGBP S191,S195	Q9NV56	Con vs MC58siaD	0.29627	0.583402	6.73188	-0.262603	0.225234	0.499354	1	limma	0.833582				limma	0.225234	0.499354
2705	EIF3J	T109	EIF3J T109	O75822	Con vs MC58siaD	0.0121858	0.123067	6.73454	-0.4525	0.00219327	0.0308285	1	limma	0.730776				limma	0.00219327	0.0308285
2706	P08758	P08758	P08758	P08758	Con vs MC58siaD	0.210075	0.500856	6.73949	0.170404	0.369353	0.63538	1	limma	1.12537	Hepatolenticular Degeneration	C0019202	DB02929,DB03935,DB03959,DB09130,DB00591,DB02846,Diannexin,DB03981,BETA-LAPACHONE,DB03484,DNR,DB02497	limma	0.369353	0.635381
2708	Q96RT1-8	S1239	Q96RT1-8 S1239	Q96RT1-8	Con vs MC58siaD	0.210075	0.500856	6.60206	-0.607501	0.070368	0.270317	1	limma	0.656332				limma	0.070368	0.270317
2709	P15531	T94	P15531 T94	P15531; O60361	Con vs MC58siaD	0.143672	0.418895	6.74097	-0.240991	0.0999364	0.329074	1	limma	0.846164				limma	0.0999364	0.329074
2710	FOXK2	S239	FOXK2 S239	Q01167	Con vs MC58siaD	0.834532	0.93229	6.73149	-0.104446	0.48507	0.722069	1	limma	0.930162				limma	0.48507	0.722069
2711	SMCR8	S417	SMCR8 S417	Q8TEV9	Con vs MC58siaD	0.600402	0.841944	6.74919	0.199515	0.32766	0.596278	1	limma	1.14831				limma	0.32766	0.596279
2714	LUC7L2	S354	LUC7L2 S354	Q9Y383	Con vs MC58siaD	0.403395	0.659831	6.69998	0.270414	0.228054	0.50178	1	limma	1.20615				limma	0.228054	0.50178
2716	P05783	P05783	P05783	P05783	Con vs MC58siaD	0.676103	0.841944	6.52961	-0.296613	0.381062	0.647439	1	limma	0.814161	Cirrhosis, Familial	C1861556	ANTIVIRAL,MITOMYCIN-C,IL-6,RIBAVIRIN	limma	0.381063	0.647439
2717	CPSF7	T203	CPSF7 T203	Q8N684	Con vs MC58siaD	0.0367139	0.21147	6.70171	0.342586	0.031871	0.163346	1	limma	1.26803				limma	0.031871	0.163346
2719	INTS13	S626	INTS13 S626	Q9NVM9	Con vs MC58siaD	0.29627	0.583402	6.51737	0.832701	0.1312	0.378684	1	limma	1.78102				limma	0.1312	0.378684
2722	CDC42EP4	S322	CDC42EP4 S322	Q9H3Q1	Con vs MC58siaD	0.403395	0.659831	6.728	0.151379	0.335841	0.603584	1	limma	1.11063				limma	0.335841	0.603584
2723	RANBP2	S2454	RANBP2 S2454	P49792	Con vs MC58siaD	0.676103	0.841944	6.65706	-0.195544	0.359301	0.626935	1	limma	0.873244	Inflammatory Myofibroblastic Tumor	C0334121		limma	0.359301	0.626935
2728	NUP98	S623	NUP98 S623	P52948	Con vs MC58siaD	0.0601028	0.278142	6.74134	-0.236433	0.0830917	0.296552	1	limma	0.848842				limma	0.0830917	0.296552
2729	RBL1	S1041	RBL1 S1041	P28749	Con vs MC58siaD	0.0601028	0.278142	6.70087	0.333963	0.0619126	0.251352	1	limma	1.26047				limma	0.0619126	0.251352
2731	SRCIN1	S522	SRCIN1 S522	Q9C0H9	Con vs MC58siaD	0.0946929	0.347669	6.74076	0.438885	0.0197117	0.123757	1	limma	1.35556				limma	0.0197117	0.123757
2732	FARP2	S439	FARP2 S439	O94887	Con vs MC58siaD	0.210075	0.500856	6.80785	-0.269787	0.118402	0.359846	1	limma	0.829442				limma	0.118402	0.359846
2735	Q8NEY8	Q8NEY8	Q8NEY8	Q8NEY8	Con vs MC58siaD	0.403395	0.659831	6.75524	0.15107	0.328312	0.5966	1	limma	1.11039				limma	0.328312	0.5966
2737	MATR3	S766	MATR3 S766	P43243	Con vs MC58siaD	0.834532	0.93229	6.72753	0.137427	0.530592	0.754728	1	limma	1.09994	Amyotrophic Lateral Sclerosis, AMYOTROPHIC LATERAL SCLEROSIS 21	C0002736, C3807521		limma	0.530592	0.754728
2739	ERICH1	S238	ERICH1 S238	Q86X53	Con vs MC58siaD	0.143672	0.418895	6.64374	0.584401	0.0523097	0.226235	1	limma	1.49942				limma	0.0523097	0.226235
2740	WDR33	S1210	WDR33 S1210	Q9C0J8	Con vs MC58siaD	0.676103	0.841944	6.66106	0.0366373	0.864591	0.938151	1	limma	1.02572				limma	0.864591	0.93815
2741	MSH6	S137	MSH6 S137	P52701	Con vs MC58siaD	0.530869	0.750107	6.63652	0.187966	0.418212	0.676426	1	limma	1.13916	COLORECTAL CANCER, HEREDITARY NONPOLYPOSIS, TYPE 5, Colorectal Carcinoma, Endometrial Carcinoma, Hereditary Nonpolyposis Colorectal Cancer, Hereditary non-polyposis colorectal cancer syndrome, Lynch Syndrome, Malignant neoplasm of breast, Malignant neoplasm of ovary, Torre-Muir syndrome, Turcot syndrome (disorder)	C1833477, C0009402, C0476089, C1333990, C1112155, C4552100, C0006142, C1140680, C1321489, C0265325	Temozolomide,N/A,DURVALUMAB,KU60648,ANTI-PD-1 MONOCLONAL ANTIBODY MEDI0680,TEMOZOLOMIDE	limma	0.418212	0.676426
2742	NEDD4L	S475	NEDD4L S475	Q96PU5	Con vs MC58siaD	0.676103	0.841944	6.72243	0.187262	0.527473	0.753218	1	limma	1.1386	Cleft Palate, Periventricular Nodular Heterotopia, PERIVENTRICULAR NODULAR HETEROTOPIA 7	C0008925, C1868720, C4310669	diuretics,citalopram,hydrochlorothiazide	limma	0.527473	0.753218
2746	CD2AP	S542,S554	CD2AP S542,S554	Q9Y5K6	Con vs MC58siaD	0.0601028	0.278142	6.68816	0.866467	0.0106627	0.0836355	1	limma	1.82319	Alzheimer's Disease, Focal glomerulosclerosis	C0002395, C0017668		limma	0.0106627	0.0836355
2747	CRYBG1	S484	CRYBG1 S484	Q9Y4K1	Con vs MC58siaD	0.0121858	0.123067	6.73354	-0.695304	0.00506487	0.0511512	1	limma	0.617579				limma	0.00506487	0.0511511
2748	HSF1	S303	HSF1 S303	Q00613	Con vs MC58siaD	0.834532	0.93229	6.77193	0.0224148	0.906224	0.958917	1	limma	1.01566				limma	0.906224	0.958917
2749	P63267	P63267	P63267	P63267; P60709	Con vs MC58siaD	0.530869	0.750107	5.98804	-0.129459	0.612305	0.8079	1	limma	0.914174				limma	0.612305	0.8079
2750	RBMX	S332	RBMX S332	P38159	Con vs MC58siaD	0.143672	0.418895	6.49619	-0.197359	0.388448	0.653836	1	limma	0.872145				limma	0.388448	0.653836
2751	PHF14	S84	PHF14 S84	O94880	Con vs MC58siaD	0.143672	0.418895	6.68427	0.67459	0.10424	0.335549	1	limma	1.59614				limma	0.10424	0.335549
2753	ZBTB44	S161	ZBTB44 S161	Q8NCP5	Con vs MC58siaD	0.834035	0.93229	6.70209	0.0480636	0.702204	0.858553	1	limma	1.03388				limma	0.702204	0.858553
2754	BPTF	S1297	BPTF S1297	Q12830	Con vs MC58siaD	0.210075	0.500856	6.74471	0.41359	0.0865365	0.300472	1	limma	1.332	NEURODEVELOPMENTAL DISORDER WITH DYSMORPHIC FACIES AND DISTAL LIMB ANOMALIES	C4540327	252827533	limma	0.0865365	0.300472
2755	RBM15	T568	RBM15 T568	Q96T37	Con vs MC58siaD	0.753298	0.931913	6.75549	0.0402618	0.746877	0.884099	1	limma	1.0283				limma	0.746877	0.884099
2759	HMOX1	S229	HMOX1 S229	P09601	Con vs MC58siaD	0.0601028	0.278142	6.71463	0.478439	0.0372574	0.182508	1	limma	1.39323	Acute kidney injury, Chemical and Drug Induced Liver Injury, Chronic Obstructive Airway Disease, Colitis, Congestive heart failure, Diabetes Mellitus, Experimental, Diabetes Mellitus, Non-Insulin-Dependent, Heart failure, Liver Cirrhosis, Experimental, Myocardial Ischemia, Reperfusion Injury, Status Epilepticus	C2609414, C4277682, C0024117, C0009319, C0018802, C0011853, C0011860, C0018801, C0023893, C0151744, C0035126, C0038220	ZNCL2,DB04912,NEUROTROPHIC FACTOR,DB06914,HORMONES,DB02468,SELENIUM,DB07342,DB00157,DB02073,Stannsoporfin,DB03906,DB04803,STANNSOPORFIN,DB01942,SORAFENIB,SUNITINIB,ASPIRIN,VITAMIN D,252827530	limma	0.0372574	0.182508
2764	THUMPD1	S86,S88	THUMPD1 S86,S88	Q9NXG2	Con vs MC58siaD	0.530869	0.750107	6.52157	0.349323	0.326259	0.595468	1	limma	1.27396				limma	0.326259	0.595468
2766	P09211	P09211	P09211	P09211	Con vs MC58siaD	0.210075	0.500856	6.64642	0.315307	0.0939568	0.317146	1	limma	1.24428	Bladder Neoplasm, Malignant neoplasm of lung, Malignant neoplasm of urinary bladder	C0005695, C0242379, C0005684	DB13014,DNR,FOLFOX REGIMEN,DB11672,DB04339,DB00903,NITROGEN MUSTARD,ADM,thiotepa,DB01915,PREDNISONE,CARBOPLATIN,epirubicin,5-AZACYTIDINE,fluorouracil,DB02633,DB04972,DB11831,BPDE,isoniazid,CISPLATIN,daunorubicin,DROLOXIFENE,DB04132,etoposide,VERAPAMIL,cyclophosphamide,OXALIPLATIN,cisplatin,PEITC,RU 486,DEXAMETHASONE,DB07849,AMB,ANDROGENS,OMEPRAZOLE,MELPHALAN,DB06246,SELENOMETHIONINE,CHEMBL2103810…	limma	0.0939568	0.317146
2769	PLEKHG6	S537	PLEKHG6 S537	Q3KR16	Con vs MC58siaD	0.676103	0.841944	6.68532	0.0963851	0.582803	0.790706	1	limma	1.06909				limma	0.582803	0.790706
2773	LIG1	S66,S76	LIG1 S66,S76	P18858	Con vs MC58siaD	0.143672	0.418895	6.72004	0.375571	0.0665728	0.262477	1	limma	1.29735				limma	0.0665728	0.262477
2774	LIG1	S66	LIG1 S66	P18858	Con vs MC58siaD	0.834532	0.93229	6.7407	-0.0490839	0.760784	0.888643	1	limma	0.96655				limma	0.760784	0.888643
2775	Q5T200	Q5T200	Q5T200	Q5T200	Con vs MC58siaD	1	1	6.64629	-0.130194	0.755908	0.886245	1	limma	0.913709				limma	0.755908	0.886245
2778	BCL9L	S116,S118	BCL9L S116,S118	Q86UU0	Con vs MC58siaD	0.143672	0.418895	6.66201	-0.343364	0.164615	0.429976	1	limma	0.788201				limma	0.164615	0.429976
2780	Q9Y2U5	Q9Y2U5	Q9Y2U5	Q9Y2U5	Con vs MC58siaD	0.143672	0.418895	6.70837	0.187819	0.203919	0.473883	1	limma	1.13904				limma	0.203919	0.473883
2782	EPS8L1	S182,T187	EPS8L1 S182,T187	Q8TE68	Con vs MC58siaD	0.0215717	0.164829	6.69875	0.533224	0.0093693	0.0757385	1	limma	1.44716				limma	0.0093693	0.0757385
2783	EPS8L1	T187	EPS8L1 T187	Q8TE68	Con vs MC58siaD	0.0215717	0.164829	6.68614	0.330861	0.0226653	0.133198	1	limma	1.25776				limma	0.0226653	0.133198
2785	Q12979-2	S33	Q12979-2 S33	Q12979-2	Con vs MC58siaD	0.834532	0.93229	6.78917	-0.114547	0.632921	0.820113	1	limma	0.923672				limma	0.632921	0.820113
2786	WNK1	S167	WNK1 S167	Q9H4A3	Con vs MC58siaD	0.676103	0.841944	6.75911	-0.11637	0.548733	0.767004	1	limma	0.922506	Neuropathy, Hereditary Sensory And Autonomic, Type IIA, Pseudohypoaldosteronism, Type IIc	C2752089, C1840391	252827493,hydrochlorothiazide	limma	0.548733	0.767004
2787	NSRP1	T275	NSRP1 T275	Q9H0G5	Con vs MC58siaD	0.0946929	0.347669	6.72362	0.386289	0.0745518	0.280276	1	limma	1.30703				limma	0.0745518	0.280276
2788	SHROOM3	S910	SHROOM3 S910	Q8TF72	Con vs MC58siaD	0.29627	0.583402	6.72211	0.258868	0.141357	0.397256	1	limma	1.19654				limma	0.141357	0.397256
2789	ATL1	S10	ATL1 S10	Q8WXF7	Con vs MC58siaD	0.834532	0.93229	6.77286	0.0216038	0.920963	0.966544	1	limma	1.01509	NEUROPATHY, HEREDITARY SENSORY, TYPE ID, Spastic paraplegia 3, autosomal dominant	C3150972, C2931355		limma	0.920963	0.966544
2791	PANK2	S189	PANK2 S189	Q9BZ23	Con vs MC58siaD	0.676103	0.841944	6.68962	-0.114236	0.461009	0.706568	1	limma	0.923871	Hallervorden-Spatz Syndrome, Hypoprebetalipoproteinemia, Acanthocytosis, Retinitis Pigmentosa, And Pallidal Degeneration	C0018523, C1846582		limma	0.461009	0.706568
2792	MICAL3	S1310	MICAL3 S1310	Q7RTP6	Con vs MC58siaD	0.0946929	0.347669	6.7235	-0.21862	0.137668	0.389767	1	limma	0.859387				limma	0.137668	0.389767
2795	SRRM2	T1453,S1458,S1462	SRRM2 T1453,S1458,S1462	Q9UQ35	Con vs MC58siaD	0.834532	0.93229	6.6984	-0.147155	0.561357	0.776012	1	limma	0.90303				limma	0.561357	0.776012
2796	SIRT1	S47	SIRT1 S47	Q96EB6	Con vs MC58siaD	0.676103	0.841944	6.71082	-0.0959641	0.55145	0.76966	1	limma	0.935647	Acute kidney injury, Atherosclerosis, Diabetes Mellitus, Experimental, Diabetes Mellitus, Non-Insulin-Dependent, Fatty Liver, Metabolic Syndrome X, Obesity	C2609414, C0004153, C0011853, C0011860, C0015695, C0524620, C0028754	249565780,DB02709,SALERMIDE,336446902,ALTISSIMACOUMARIN C,RESVERATROL,DB13978,GINSENOSIDE RH1,GISENOSIDE RK1,20(S)-PROTOPANAXADIOL,MB-12066,META-SIRTINOL,252827436,SEN-196,PSAMMAPLIN A,PARA-SIRTINOL,GSK2245840,249565781,SRT-1720,SRT-1460,20(S)-PROTOPANAXATRIOL,PMID25435179-Compound-WO2012106509Salermide,223366036,TENOVIN-1,PMID25435179-Compound-WO2012106509CAY10602,CAMBINOL,SRT2379,DB15493,ALTISS…	limma	0.55145	0.76966
2797	OTUD4	S1023,S1024	OTUD4 S1023,S1024	Q01804	Con vs MC58siaD	0.676103	0.841944	6.73248	-0.0547966	0.808048	0.914639	1	limma	0.96273				limma	0.808048	0.914639
2798	PRPF4B	S144	PRPF4B S144	Q13523	Con vs MC58siaD	0.530869	0.750107	6.72141	0.105957	0.618348	0.81373	1	limma	1.07621				limma	0.618348	0.81373
2800	SCRIB	S1475	SCRIB S1475	Q14160	Con vs MC58siaD	0.403395	0.659831	6.66187	-0.154239	0.467346	0.708448	1	limma	0.898606				limma	0.467346	0.708448
2801	TNIK	S764	TNIK S764	Q9UKE5	Con vs MC58siaD	0.403395	0.659831	6.58241	0.49966	0.281423	0.555322	1	limma	1.41388	MENTAL RETARDATION, AUTOSOMAL RECESSIVE 54	C4310755	DB12010,SB-202190,HESPERADIN,135652717,249565872,CEP-1347	limma	0.281423	0.555322
2803	RNF169	S247	RNF169 S247	Q8NCN4	Con vs MC58siaD	0.530869	0.750107	6.66303	-0.158615	0.399552	0.663045	1	limma	0.895885				limma	0.399552	0.663045
2804	CUSTOS	S179	CUSTOS S179	Q96C57	Con vs MC58siaD	0.530869	0.750107	6.72664	-0.248057	0.232678	0.50841	1	limma	0.84203				limma	0.232678	0.50841
2807	FLAD1	S563	FLAD1 S563	Q8NFF5	Con vs MC58siaD	0.0946929	0.347669	6.47117	-0.908434	0.0322649	0.164691	1	limma	0.532763	LIPID STORAGE MYOPATHY DUE TO FLAVIN ADENINE DINUCLEOTIDE SYNTHETASE DEFICIENCY	C4310822		limma	0.0322649	0.164691
2809	P08729	P08729	P08729	P08729; P14136; P04259; P05787; P13647	Con vs MC58siaD	0.530869	0.750107	6.75372	0.161992	0.434142	0.686284	1	limma	1.11883				limma	0.434142	0.686284
2810	O95365	O95365	O95365	O95365	Con vs MC58siaD	1	1	6.7075	-0.111997	0.546173	0.765414	1	limma	0.925306				limma	0.546173	0.765414
2812	ITSN1	S315	ITSN1 S315	Q15811	Con vs MC58siaD	0.0601028	0.278142	6.66858	-0.518618	0.0270393	0.147833	1	limma	0.69804				limma	0.0270393	0.147833
2814	CAMKK2	S129,S133	CAMKK2 S129,S133	Q96RR4	Con vs MC58siaD	0.403395	0.659831	6.69687	-0.177882	0.322845	0.591804	1	limma	0.884				limma	0.322845	0.591804
2816	SRRM2	S2132	SRRM2 S2132	Q9UQ35	Con vs MC58siaD	0.143672	0.418895	6.63386	-0.351612	0.0770604	0.286844	1	limma	0.783708				limma	0.0770604	0.286844
2817	PLA2G4A	S727	PLA2G4A S727	P47712	Con vs MC58siaD	0.0601028	0.278142	6.62652	-0.510054	0.0389013	0.187633	1	limma	0.702196	Liver Cirrhosis, Experimental, Malignant neoplasm of breast	C0023893, C0006142	FLUOROMETHOLONE,FLURANDRENOLIDE,MEDRYSONE,FLUTICASONE PROPIONATE,FLUNISOLIDE,DB06311,Pyrazolones,DB04552,propionic acid derivatives,diclofenac,atenolol,FLUOCINOLONE ACETONIDE,252827429,DB00588,DB01103,DB00721,aspirin,acetaminophen,FLUOCINONIDE,ZPL521,DB13867	limma	0.0389013	0.187633
2818	CHD8	T1982,S1991	CHD8 T1982,S1991	Q9HCK8	Con vs MC58siaD	0.0121858	0.123067	6.67442	-0.55812	0.0129775	0.0952517	1	limma	0.679187	Autism Spectrum Disorders, AUTISM, SUSCEPTIBILITY TO, 18, Autistic Disorder	C1510586, C3554373, C0004352		limma	0.0129775	0.0952517
2820	NUP153	S522	NUP153 S522	P49790	Con vs MC58siaD	0.29627	0.583402	6.6939	0.261985	0.43411	0.686284	1	limma	1.19913				limma	0.43411	0.686284
2821	RCC2	S51	RCC2 S51	Q9P258	Con vs MC58siaD	0.676103	0.841944	6.74871	-0.0593698	0.657348	0.835153	1	limma	0.959683				limma	0.657348	0.835153
2822	PPFIBP2	S363	PPFIBP2 S363	Q8ND30	Con vs MC58siaD	0.173217	0.500856	6.75784	-0.206643	0.178492	0.446171	1	limma	0.866551				limma	0.178492	0.446171
2826	KIAA1522	S327	KIAA1522 S327	Q9P206	Con vs MC58siaD	1	1	6.33275	-0.102576	0.821482	0.921538	1	limma	0.931369				limma	0.821482	0.921538
2827	FLNA	S1459	FLNA S1459	P21333	Con vs MC58siaD	0.753298	0.931913	6.63313	-0.0711518	0.69345	0.855066	1	limma	0.951878	Cardiac valvular dysplasia, X-linked, Congenital idiopathic intestinal pseudoobstruction, Familial thoracic aortic aneurysm and aortic dissection, FG SYNDROME 2, Frontometaphyseal dysplasia, FRONTOMETAPHYSEAL DYSPLASIA 1, Melnick-Needles Syndrome, Oto-Palato-digital syndrome type 1, OTOPALATODIGITAL SYNDROME, TYPE II, Periventricular Heterotopia, X-Linked, Periventricular Nodular Heterotopia, Ter…	C0262436, C2746068, C4707243, C1845902, C0265293, C4281559, C0025237, C0265251, C1844696, C1848213, C1868720, C1846129	PTI-125,DB11638	limma	0.69345	0.855066
2828	Q9Y478	Q9Y478	Q9Y478	Q9Y478	Con vs MC58siaD	0.210075	0.500856	6.74623	-0.271837	0.145492	0.402992	1	limma	0.828264				limma	0.145492	0.402992
2829	TP53BP1	S784	TP53BP1 S784	Q12888	Con vs MC58siaD	0.676103	0.841944	6.7083	0.0630774	0.671907	0.842849	1	limma	1.04469				limma	0.671907	0.842849
2831	Q9NYT0	Q9NYT0	Q9NYT0	Q9NYT0	Con vs MC58siaD	0.676103	0.841944	6.73934	-0.268623	0.351409	0.617919	1	limma	0.830111				limma	0.351409	0.617919
2836	KRT18	S100	KRT18 S100	P05783	Con vs MC58siaD	0.676103	0.841944	6.71869	-0.0708718	0.597488	0.799232	1	limma	0.952062	Cirrhosis, Familial	C1861556	ANTIVIRAL,MITOMYCIN-C,IL-6,RIBAVIRIN	limma	0.597488	0.799232
2837	ZNRF2	S19	ZNRF2 S19	Q8NHG8	Con vs MC58siaD	0.530869	0.750107	6.7389	-0.0759538	0.601675	0.802083	1	limma	0.948715				limma	0.601675	0.802083
2839	P51812	S227	P51812 S227	P51812; Q15418	Con vs MC58siaD	0.530869	0.750107	6.72513	-0.0570989	0.670092	0.841412	1	limma	0.961195				limma	0.670092	0.841412
2841	Q92900	Q92900	Q92900	Q92900	Con vs MC58siaD	0.0121858	0.123067	6.67434	-0.38257	0.0129872	0.0952517	1	limma	0.76707				limma	0.0129872	0.0952517
2842	MRTFA	S385	MRTFA S385	Q969V6	Con vs MC58siaD	0.530869	0.750107	6.71921	0.0673928	0.619501	0.814541	1	limma	1.04782				limma	0.619501	0.814541
2844	O75052	O75052	O75052	O75052	Con vs MC58siaD	0.0121858	0.123067	6.62904	-0.963001	0.0078902	0.0689614	1	limma	0.512989	Schizophrenia	C0036341	verapamil,Dihydropyridine derivatives,amiodarone,granisetron,dolasetron,repaglinide	limma	0.0078902	0.0689614
2845	Q0JRZ9	Q0JRZ9	Q0JRZ9	Q0JRZ9	Con vs MC58siaD	1	1	6.68323	-0.0292497	0.886094	0.950162	1	limma	0.97993				limma	0.886094	0.950162
2847	BCL9	T315	BCL9 T315	O00512	Con vs MC58siaD	0.676103	0.841944	6.69675	0.0145046	0.949984	0.977024	1	limma	1.0101				limma	0.949984	0.977024
2848	LARP1	T526	LARP1 T526	Q6PKG0	Con vs MC58siaD	0.530869	0.750107	6.72811	0.219522	0.419442	0.676426	1	limma	1.16435				limma	0.419442	0.676426
2850	EPHA2	S892	EPHA2 S892	P29317	Con vs MC58siaD	0.0601028	0.278142	6.68173	-0.41169	0.0404902	0.191616	1	limma	0.751742	CATARACT, POSTERIOR POLAR, 1	C1861825	DASATINIB,DB12010,TOZASERTIB,LITHOGLYCOCHOLATE,MLN-8054,OSI-632,249565850,DS-8895,DASATINIB,MEDI-547,N/A,DB01254,DASATINIB,178101606,CHEMBL1421,DASATINIB,249565821,CYC-116,CHEMBL24828,RG-1530,SORAFENIB,ALISERTIB,CAR-T cells targeting EphA2,381118815,DB08896,DB04395,PF-562271,TAMATINIB,MEDI-543,LINIFANIB,SNS-314,DASATINIB,GNF-PF-2301,REGORAFENIB,Dasatinib,ILORASERTIB	limma	0.0404902	0.191616
2852	EPHA2	S897,S901	EPHA2 S897,S901	P29317	Con vs MC58siaD	0.0749129	0.344563	6.68412	-0.588239	0.0136763	0.0983182	1	limma	0.665154	CATARACT, POSTERIOR POLAR, 1	C1861825	DASATINIB,DB12010,TOZASERTIB,LITHOGLYCOCHOLATE,MLN-8054,OSI-632,249565850,DS-8895,DASATINIB,MEDI-547,N/A,DB01254,DASATINIB,178101606,CHEMBL1421,DASATINIB,249565821,CYC-116,CHEMBL24828,RG-1530,SORAFENIB,ALISERTIB,CAR-T cells targeting EphA2,381118815,DB08896,DB04395,PF-562271,TAMATINIB,MEDI-543,LINIFANIB,SNS-314,DASATINIB,GNF-PF-2301,REGORAFENIB,Dasatinib,ILORASERTIB	limma	0.0136763	0.0983182
2853	ZNF687	S433	ZNF687 S433	Q8N1G0	Con vs MC58siaD	0.403395	0.659831	6.73845	0.219197	0.334298	0.602394	1	limma	1.16409				limma	0.334298	0.602394
2854	STX7	S129	STX7 S129	O15400	Con vs MC58siaD	0.676103	0.841944	6.72881	0.153538	0.511439	0.742138	1	limma	1.11229				limma	0.511439	0.742138
2855	EIF4H	S21	EIF4H S21	Q15056	Con vs MC58siaD	0.0601028	0.278142	6.6335	-0.449048	0.0235114	0.135839	1	limma	0.732526				limma	0.0235114	0.135839
2856	SRRM2	S2398	SRRM2 S2398	Q9UQ35	Con vs MC58siaD	0.29627	0.583402	6.70896	-0.125482	0.307386	0.57723	1	limma	0.916698				limma	0.307386	0.57723
2857	Q13822	Q13822	Q13822	Q13822	Con vs MC58siaD	1	1	4.00309	-0.558221	0.328555	0.596754	1	limma	0.679139	Liver Cirrhosis, Experimental	C0023893	315661229,NSC-12188,(S)-CARBA CYCLIC-PHOSPHATIDIC ACID,NSC-1741,354702264,315661228,NSC-34937,NSC-1698,315661227,336446947	limma	0.328555	0.596754
2858	AHSG	S138	AHSG S138	P02765	Con vs MC58siaD	0.0215717	0.164829	6.67993	0.796291	0.000361162	0.00971783	1	limma	1.73663	Alopecia-Mental Retardation Syndrome 1	C1859878	DB14548,DB01593,DB14533,DB14487,DB09130	limma	0.000361162	0.00971783
2859	AHSG	S138	AHSG S138	P02765	Con vs MC58siaD	1	1	6.52653	-0.0690958	0.830357	0.925704	1	limma	0.953235	Alopecia-Mental Retardation Syndrome 1	C1859878	DB14548,DB01593,DB14533,DB14487,DB09130	limma	0.830357	0.925704
2861	USP24	S2047	USP24 S2047	Q9UPU5	Con vs MC58siaD	0.0946929	0.347669	6.77211	0.300606	0.0522423	0.226203	1	limma	1.23166				limma	0.0522423	0.226203
2862	P02768	P02768	P02768	P02768	Con vs MC58siaD	1	1	4.5468	-0.0867169	0.796092	0.909529	1	limma	0.941663	Diabetic Nephropathy, Hyperthyroxinemia, Familial Dysalbuminemic, Hypoalbuminemia	C0011881, C0342185, C0239981	Sodium lauryl sulfate,Gadofosveset,RALTITREXED,Activated recombinant FVII-albumin fusion protein,Oxyphenbutazone,EPIGALOCATECHIN GALLATE,DB00493,PHENYLBUTAZONE,EPIGALLOCATECHIN,Iodipamide,[19F]-HALOPERIDOL,DIAZEPAM,DB00545,Gadobenate Dimeglumine,(-)-EPICATECHIN,ANTISERUM,DB12965,DB11359,DB06728,EVANS BLUE,PYROGALLOL,DB06713,AMODIAQUINE HYDROCHLORIDE,WARFARIN,DICLOFENAC,DB03255,Bismuth,DB13967,NAP…	limma	0.796092	0.909529
2864	P02768	P02768	P02768	P02768	Con vs MC58siaD	1	1	4.81318	-0.0963271	0.751596	0.885046	1	limma	0.935411	Diabetic Nephropathy, Hyperthyroxinemia, Familial Dysalbuminemic, Hypoalbuminemia	C0011881, C0342185, C0239981	Sodium lauryl sulfate,Gadofosveset,RALTITREXED,Activated recombinant FVII-albumin fusion protein,Oxyphenbutazone,EPIGALOCATECHIN GALLATE,DB00493,PHENYLBUTAZONE,EPIGALLOCATECHIN,Iodipamide,[19F]-HALOPERIDOL,DIAZEPAM,DB00545,Gadobenate Dimeglumine,(-)-EPICATECHIN,ANTISERUM,DB12965,DB11359,DB06728,EVANS BLUE,PYROGALLOL,DB06713,AMODIAQUINE HYDROCHLORIDE,WARFARIN,DICLOFENAC,DB03255,Bismuth,DB13967,NAP…	limma	0.751596	0.885046
2865	TNKS1BP1	S1138	TNKS1BP1 S1138	Q9C0C2	Con vs MC58siaD	0.530869	0.750107	6.78742	0.081003	0.512845	0.743033	1	limma	1.05775				limma	0.512845	0.743033
2869	ANXA2	Y30	ANXA2 Y30	P07355	Con vs MC58siaD	1	1	6.6751	0.0650774	0.74453	0.881964	1	limma	1.04614				limma	0.74453	0.881964
2870	P07355	P07355	P07355	P07355	Con vs MC58siaD	1	1	6.5499	-0.0893198	0.788778	0.904789	1	limma	0.939966				limma	0.788778	0.904789
2871	CDK7	T170	CDK7 T170	P50613	Con vs MC58siaD	0.0946929	0.347669	6.70614	0.261714	0.0859335	0.300445	1	limma	1.1989				limma	0.0859335	0.300445
2872	FGD6	S692	FGD6 S692	Q6ZV73	Con vs MC58siaD	0.29627	0.583402	6.71729	0.24553	0.497137	0.729251	1	limma	1.18553				limma	0.497137	0.729251
2873	Q6ZV73	Q6ZV73	Q6ZV73	Q6ZV73	Con vs MC58siaD	0.143672	0.418895	6.73073	0.342428	0.177996	0.445844	1	limma	1.26789				limma	0.177996	0.445844
2875	LRRFIP1	S733	LRRFIP1 S733	Q32MZ4	Con vs MC58siaD	0.143672	0.418895	6.6206	-0.179212	0.433864	0.686284	1	limma	0.883185				limma	0.433864	0.686284
2878	DYNC1LI2	S194	DYNC1LI2 S194	O43237	Con vs MC58siaD	0.530869	0.750107	6.72048	-0.061233	0.616609	0.812156	1	limma	0.958445				limma	0.616609	0.812156
2879	PALM3	S303	PALM3 S303	A6NDB9	Con vs MC58siaD	0.834532	0.93229	6.6787	0.0764038	0.711027	0.864012	1	limma	1.05439				limma	0.711027	0.864012
2881	KIAA1671	S1224	KIAA1671 S1224	Q9BY89	Con vs MC58siaD	1	1	6.7289	-0.0212042	0.901517	0.95659	1	limma	0.98541				limma	0.901517	0.95659
2882	DYNC1LI1	S405,T408	DYNC1LI1 S405,T408	Q9Y6G9	Con vs MC58siaD	0.0121858	0.123067	6.66991	0.443186	0.00583225	0.0563336	1	limma	1.3596				limma	0.00583225	0.0563336
2884	YAP1	S397	YAP1 S397	P46937	Con vs MC58siaD	0.0946929	0.347669	6.69254	-0.510094	0.0196785	0.123755	1	limma	0.702177	COLOBOMA, OCULAR, WITH OR WITHOUT HEARING IMPAIRMENT, CLEFT LIP/PALATE, AND/OR MENTAL RETARDATION	C3805432		limma	0.0196785	0.123755
2885	DYNC1LI2	S194	DYNC1LI2 S194	O43237	Con vs MC58siaD	0.916563	1	6.5485	-0.0212699	0.921103	0.966544	1	limma	0.985365				limma	0.921103	0.966544
2886	EIF3B	S119	EIF3B S119	P55884	Con vs MC58siaD	1	1	6.71463	-0.0974863	0.658859	0.835664	1	limma	0.93466				limma	0.658859	0.835664
2888	O95817	O95817	O95817	O95817	Con vs MC58siaD	0.143672	0.418895	6.75196	0.451685	0.0434645	0.201218	1	limma	1.36764	CARDIOMYOPATHY, DILATED, 1HH, Myofibrillar Myopathy, Myopathy, Myofibrillar, Bag3-Related	C3151293, C2678065, C2751831		limma	0.0434645	0.201218
2889	Q8NC51-3	S237	Q8NC51-3 S237	Q8NC51-3	Con vs MC58siaD	1	1	6.77499	0.031577	0.812152	0.917146	1	limma	1.02213				limma	0.812152	0.917146
2891	RPS3	T221	RPS3 T221	P23396	Con vs MC58siaD	0.403395	0.659831	6.75412	-0.180325	0.278849	0.553681	1	limma	0.882504				limma	0.278849	0.553681
2892	NPM1	S70	NPM1 S70	P06748	Con vs MC58siaD	0.173217	0.500856	6.73728	0.416026	0.0691279	0.267152	1	limma	1.33425	Acute Myeloid Leukemia (AML-M2), Acute Myeloid Leukemia, M1, Acute Promyelocytic Leukemia, Dyskeratosis Congenita, Leukemia, Myelocytic, Acute	C1879321, C0026998, C0023487, C0265965, C0023467	Crizotinib,IPP-204106,N/A,AZD3463,Deguelin,Venetoclax,EPZ004777,DB11638,MI-503,TRETINOIN,Midostaurin,NSC348884,ENMD-2076,midostaurin,PF-06463922,venetoclax,TAE684,Daunorubicin,Vorinostat,Alectinib,NSC348884,Ixazomib,ASP3026,Entrectinib,Ceritinib,AP26113	limma	0.0691279	0.267153
2893	EPB41L1	S461,S466,T475	EPB41L1 S461,S466,T475	Q9H4G0	Con vs MC58siaD	0.0601028	0.278142	6.73606	-0.309993	0.0875828	0.302406	1	limma	0.806646	MENTAL RETARDATION, AUTOSOMAL DOMINANT 11	C3280285		limma	0.0875828	0.302406
2894	SRRM2	S2388	SRRM2 S2388	Q9UQ35	Con vs MC58siaD	0.210075	0.500856	6.71816	-0.283801	0.101415	0.331622	1	limma	0.821424				limma	0.101415	0.331622
2895	DYNC1LI1	S207	DYNC1LI1 S207	Q9Y6G9	Con vs MC58siaD	0.530869	0.750107	6.70687	-0.0964813	0.530595	0.754728	1	limma	0.935311				limma	0.530595	0.754728
2896	PATJ	S522	PATJ S522	Q8NI35	Con vs MC58siaD	0.210075	0.500856	6.76878	0.199476	0.178052	0.445844	1	limma	1.14828				limma	0.178052	0.445844
2897	P05187	P05187	P05187	P05187; P10696	Con vs MC58siaD	0.29627	0.583402	6.59418	-0.150811	0.450285	0.698897	1	limma	0.900744				limma	0.450285	0.698897
2908	KIAA1522	S612	KIAA1522 S612	Q9P206	Con vs MC58siaD	0.0601028	0.278142	6.74168	-0.479203	0.0314438	0.162036	1	limma	0.717374				limma	0.0314438	0.162036
2909	PAK2	T154	PAK2 T154	Q13177	Con vs MC58siaD	0.0601028	0.278142	6.72461	0.36566	0.0704296	0.270317	1	limma	1.28847				limma	0.0704296	0.270317
2910	DCAF6	S336	DCAF6 S336	Q58WW2	Con vs MC58siaD	0.0946929	0.347669	6.72789	-0.379787	0.0281643	0.152654	1	limma	0.768551				limma	0.0281643	0.152654
2911	P01893	P01893	P01893	P01893	Con vs MC58siaD	0.29627	0.583402	6.76663	-0.174918	0.314732	0.58481	1	limma	0.885818				limma	0.314732	0.58481
2912	MCM3	T722	MCM3 T722	P25205	Con vs MC58siaD	1	1	6.7406	-0.0827983	0.705528	0.860384	1	limma	0.944224				limma	0.705528	0.860384
2914	P05187	S434	P05187 S434	P05187; P10696	Con vs MC58siaD	1	1	6.71298	-0.0504627	0.694685	0.855334	1	limma	0.965627				limma	0.694685	0.855334
2915	EPB41L1	S466,T475	EPB41L1 S466,T475	Q9H4G0	Con vs MC58siaD	0.0946929	0.347669	6.73323	-0.413728	0.0571968	0.238666	1	limma	0.750681	MENTAL RETARDATION, AUTOSOMAL DOMINANT 11	C3280285		limma	0.0571968	0.238666
2916	TTC7A	S647	TTC7A S647	Q9ULT0	Con vs MC58siaD	0.143672	0.418895	6.6616	0.587736	0.0546438	0.234445	1	limma	1.50289	Multiple gastrointestinal atresias (disorder)	C0220744		limma	0.0546438	0.234445
2917	EPB41L1	S466	EPB41L1 S466	Q9H4G0	Con vs MC58siaD	0.0121858	0.123067	6.54605	0.819886	0.000276028	0.00866497	1	limma	1.76527	MENTAL RETARDATION, AUTOSOMAL DOMINANT 11	C3280285		limma	0.000276028	0.00866497
2918	MAP1A	S1818	MAP1A S1818	P78559	Con vs MC58siaD	1	1	6.73307	0.0529749	0.746806	0.884099	1	limma	1.0374				limma	0.746806	0.884099
2919	Q9H330	Q9H330	Q9H330	Q9H330	Con vs MC58siaD	0.0121858	0.123067	6.68225	0.596597	0.00407748	0.0440111	1	limma	1.51215				limma	0.00407748	0.0440111
2920	AHNAK2	S294	AHNAK2 S294	Q8IVF2	Con vs MC58siaD	0.143672	0.418895	6.44034	-0.968273	0.0208725	0.128056	1	limma	0.511117				limma	0.0208725	0.128056
2924	PTDSS2	S16	PTDSS2 S16	Q9BVG9	Con vs MC58siaD	0.0601028	0.278142	6.71381	0.155784	0.225667	0.499464	1	limma	1.11403				limma	0.225667	0.499464
2927	ADCY6	S54	ADCY6 S54	O43306	Con vs MC58siaD	1	1	6.60875	0.0904073	0.666582	0.839631	1	limma	1.06467	LETHAL CONGENITAL CONTRACTURE SYNDROME 8	C4225385	178101917	limma	0.666582	0.839631
2928	P08727	P08727	P08727	P08727	Con vs MC58siaD	0.834532	0.93229	6.67701	-0.04601	0.787693	0.904371	1	limma	0.968611				limma	0.787694	0.904371
2929	PNPLA6	S420	PNPLA6 S420	Q8IY17	Con vs MC58siaD	0.0121858	0.123067	6.48869	-1.68271	1.64401e-05	0.00155771	1	limma	0.311496	Chorioretinal Dystrophy, Spinocerebellar Ataxia, and Hypogonadotropic Hypogonadism, Laurence-Moon Syndrome, Oliver-McFarlane syndrome, Spastic Paraplegia 39, Autosomal Recessive	C1859093, C0023138, C1848745, C2677586		limma	1.64401e-05	0.00155771
2930	Q07157-2	S125,S131	Q07157-2 S125,S131	Q07157-2	Con vs MC58siaD	0.834532	0.93229	6.66921	-0.136868	0.533263	0.756041	1	limma	0.909492				limma	0.533263	0.756041
2932	KHSRP	S181	KHSRP S181	Q92945	Con vs MC58siaD	0.834532	0.93229	6.69733	-0.0488825	0.773002	0.897289	1	limma	0.966685				limma	0.773002	0.897289
2936	RSF1	S604	RSF1 S604	Q96T23	Con vs MC58siaD	0.143672	0.418895	6.77663	-0.18359	0.173452	0.439699	1	limma	0.880509				limma	0.173452	0.439699
2937	MYO9B	S1290	MYO9B S1290	Q13459	Con vs MC58siaD	0.676103	0.841944	6.75727	-0.0698466	0.711407	0.864195	1	limma	0.952739	Celiac Disease	C0007570	SALT,STREPTOZOTOCIN,PTHRP,WORTMANNIN,TESTOSTERONE,PROPYLTHIOURACIL,CAPTOPRIL,FELODIPINE,CAFFEINE,NIFEDIPINE,DIBUCAINE,BCM	limma	0.711407	0.864195
2938	UTP18	S121,S124	UTP18 S121,S124	Q9Y5J1	Con vs MC58siaD	0.676103	0.841944	6.76472	-0.180916	0.351799	0.617919	1	limma	0.882143				limma	0.351799	0.617919
2939	TNKS1BP1	S1620,S1621	TNKS1BP1 S1620,S1621	Q9C0C2	Con vs MC58siaD	0.210075	0.500856	6.68781	-0.201447	0.242282	0.519108	1	limma	0.869678				limma	0.242282	0.519108
2941	P53999	P53999	P53999	P53999	Con vs MC58siaD	0.403395	0.659831	6.73295	0.094822	0.701641	0.858553	1	limma	1.06793				limma	0.701641	0.858553
2942	CEP97	S500	CEP97 S500	Q8IW35	Con vs MC58siaD	0.0121858	0.123067	6.70588	-0.868491	0.0046273	0.0476258	1	limma	0.547719				limma	0.0046273	0.0476258
2945	P49407	P49407	P49407	P49407	Con vs MC58siaD	0.143672	0.418895	6.69777	0.448951	0.113666	0.352471	1	limma	1.36505				limma	0.113666	0.352471
2947	PTPN12	S19	PTPN12 S19	Q05209	Con vs MC58siaD	0.530869	0.750107	6.81181	0.186316	0.320054	0.58898	1	limma	1.13785	Malignant tumor of colon	C0007102	DB01133,CRIZOTINIB,SUNITINIB,GNF-PF-231	limma	0.320053	0.58898
2949	Q9UKY7	Q9UKY7	Q9UKY7	Q9UKY7	Con vs MC58siaD	0.403395	0.659831	6.56978	0.512896	0.326809	0.595663	1	limma	1.42691				limma	0.326809	0.595663
2953	SLC20A2	S268	SLC20A2 S268	Q08357	Con vs MC58siaD	0.0121858	0.123067	6.76122	-0.599887	0.00134302	0.0228921	1	limma	0.659805	Fahr's syndrome (disorder), Idiopathic basal ganglia calcification 1	C0393590, C4551624		limma	0.00134302	0.0228921
2956	BAG3	S386	BAG3 S386	O95817	Con vs MC58siaD	0.600402	0.841944	6.70547	-0.176243	0.513771	0.743232	1	limma	0.885005	CARDIOMYOPATHY, DILATED, 1HH, Myofibrillar Myopathy, Myopathy, Myofibrillar, Bag3-Related	C3151293, C2678065, C2751831		limma	0.513771	0.743232
2959	CTPS1	S571	CTPS1 S571	P17812	Con vs MC58siaD	0.403395	0.659831	6.73975	0.155588	0.443489	0.693493	1	limma	1.11388	IMMUNODEFICIENCY 24	C4014617	DB00130,Cyclopentenylcytosine	limma	0.443489	0.693493
2960	SRSF1	S199,S201	SRSF1 S199,S201	Q07955	Con vs MC58siaD	0.403395	0.659831	6.70835	-0.109044	0.548282	0.76694	1	limma	0.927202				limma	0.548282	0.76694
2962	MYBBP1A	S1163	MYBBP1A S1163	Q9BQG0	Con vs MC58siaD	0.29627	0.583402	6.75078	0.31019	0.179084	0.446287	1	limma	1.23987				limma	0.179084	0.446287
2964	P00558	P00558	P00558	P00558	Con vs MC58siaD	0.834532	0.93229	5.55252	-0.0834694	0.757443	0.887009	1	limma	0.943785	Phosphoglycerate Kinase 1 Deficiency	C1970848	DB03909,DB09130,lamivudine,DB11638,DB04510	limma	0.757443	0.887009
2966	AFF4	S703,S706	AFF4 S703,S706	Q9UHB7	Con vs MC58siaD	0.210075	0.500856	6.73512	0.440536	0.0506658	0.22167	1	limma	1.35711	CHOPS SYNDROME	C4085597		limma	0.0506658	0.22167
2967	SRSF1	S199	SRSF1 S199	Q07955	Con vs MC58siaD	0.0601028	0.278142	6.71879	0.394571	0.0253438	0.14162	1	limma	1.31455				limma	0.0253439	0.141621
2968	AFF4	S706	AFF4 S706	Q9UHB7	Con vs MC58siaD	0.530869	0.750107	6.75354	0.0577264	0.680136	0.84786	1	limma	1.04082	CHOPS SYNDROME	C4085597		limma	0.680136	0.84786
2971	MREG	S213	MREG S213	Q8N565	Con vs MC58siaD	0.29627	0.583402	6.64569	-0.325245	0.119667	0.361206	1	limma	0.798163				limma	0.119667	0.361206
2972	RAB3IL1	S179	RAB3IL1 S179	Q8TBN0	Con vs MC58siaD	0.530869	0.750107	6.72705	0.219841	0.427446	0.683043	1	limma	1.16461				limma	0.427446	0.683043
2974	MKI67	T1476	MKI67 T1476	P46013	Con vs MC58siaD	0.0121858	0.123067	6.65358	1.1675	0.000349071	0.00967265	1	limma	2.24622				limma	0.000349071	0.00967265
2977	MKI67	T2203	MKI67 T2203	P46013	Con vs MC58siaD	0.0601028	0.278142	6.62549	0.942518	0.00662184	0.0617437	1	limma	1.92188				limma	0.00662184	0.0617437
2978	CHD3	S713	CHD3 S713	Q12873	Con vs MC58siaD	1	1	6.80745	-0.0328012	0.870575	0.94129	1	limma	0.97752	SNIJDERS BLOK-CAMPEAU SYNDROME	C4748701		limma	0.870575	0.94129
2980	KIF21A	S1212	KIF21A S1212	Q7Z4S6	Con vs MC58siaD	0.29627	0.583402	6.73485	0.24976	0.15763	0.418449	1	limma	1.18901	Congenital Fibrosis of the Extraocular Muscles, Fibrosis Of Extraocular Muscles, Congenital, 1, FIBROSIS OF EXTRAOCULAR MUSCLES, CONGENITAL, 3B (disorder)	C1302995, C1851102, C2751105		limma	0.15763	0.418449
2982	O43491-4	S645	O43491-4 S645	O43491-4; O43491	Con vs MC58siaD	0.676103	0.841944	6.67628	-0.141905	0.456332	0.702073	1	limma	0.906321				limma	0.456332	0.702073
2983	SSX2IP	S312	SSX2IP S312	Q9Y2D8	Con vs MC58siaD	0.530869	0.750107	6.70681	-0.138631	0.481477	0.718306	1	limma	0.908381				limma	0.481477	0.718306
2984	SRRM2	S1320,S1329	SRRM2 S1320,S1329	Q9UQ35	Con vs MC58siaD	0.0946929	0.347669	6.6653	-0.297768	0.0801232	0.291399	1	limma	0.81351				limma	0.0801232	0.291399
2985	SRRM2	S1320	SRRM2 S1320	Q9UQ35	Con vs MC58siaD	0.29627	0.583402	6.70007	-0.145473	0.256736	0.531284	1	limma	0.904083				limma	0.256736	0.531284
2986	SRRM2	S1320	SRRM2 S1320	Q9UQ35	Con vs MC58siaD	0.834532	0.93229	6.63028	-0.16953	0.478792	0.715743	1	limma	0.889132				limma	0.478792	0.715742
2987	KTN1	S75	KTN1 S75	Q86UP2	Con vs MC58siaD	0.403395	0.659831	6.69015	-0.159333	0.429142	0.684411	1	limma	0.895439				limma	0.429142	0.684411
2988	RPRD1A	S156	RPRD1A S156	Q96P16	Con vs MC58siaD	0.29627	0.583402	6.76047	-0.111481	0.415755	0.676046	1	limma	0.925637				limma	0.415755	0.676046
2990	P15311	P15311	P15311	P15311	Con vs MC58siaD	0.0946929	0.347669	6.58097	-0.354467	0.199697	0.468696	1	limma	0.782158				limma	0.199697	0.468696
2991	WDR44	S96	WDR44 S96	Q5JSH3	Con vs MC58siaD	1	1	6.69553	-0.0863808	0.605276	0.803693	1	limma	0.941883				limma	0.605276	0.803693
2993	HSP90AB1	S226	HSP90AB1 S226	P08238	Con vs MC58siaD	0.530869	0.750107	6.74064	0.327003	0.186724	0.45468	1	limma	1.25441				limma	0.186724	0.45468
2994	HSP90AB1	S226	HSP90AB1 S226	P08238	Con vs MC58siaD	0.143672	0.418895	6.68796	0.451311	0.092927	0.314516	1	limma	1.36728				limma	0.092927	0.314516
2996	ZMYND8	S547	ZMYND8 S547	Q9ULU4	Con vs MC58siaD	0.676103	0.841944	6.71549	-0.114906	0.613662	0.80884	1	limma	0.923442				limma	0.613662	0.80884
2997	MKI67	T1963	MKI67 T1963	P46013	Con vs MC58siaD	0.0367139	0.21147	6.72661	0.317124	0.0686692	0.266957	1	limma	1.24584				limma	0.0686692	0.266957
3000	LUZP1	S659	LUZP1 S659	Q86V48	Con vs MC58siaD	0.403395	0.659831	6.70454	0.488672	0.115476	0.354811	1	limma	1.40315				limma	0.115476	0.354811
3001	PWP1	S50,S57	PWP1 S50,S57	Q13610	Con vs MC58siaD	0.0367139	0.21147	6.75227	-0.450088	0.0203688	0.126616	1	limma	0.731998				limma	0.0203688	0.126616
3002	PWP1	S50	PWP1 S50	Q13610	Con vs MC58siaD	1	1	6.75353	-0.0384987	0.873003	0.942563	1	limma	0.973668				limma	0.873003	0.942563
3005	INTS3	S502	INTS3 S502	Q68E01	Con vs MC58siaD	0.29627	0.583402	6.69028	-0.432129	0.153378	0.414472	1	limma	0.741167				limma	0.153378	0.414472
3007	DAXX	S688	DAXX S688	Q9UER7	Con vs MC58siaD	0.210075	0.500856	6.7642	-0.142391	0.312108	0.582034	1	limma	0.906017				limma	0.312108	0.582035
3012	Q07866-4	S460	Q07866-4 S460	Q07866-4	Con vs MC58siaD	0.0215717	0.164829	6.73754	0.518108	0.0162753	0.110643	1	limma	1.43208				limma	0.0162753	0.110644
3015	PLCH1	S1386	PLCH1 S1386	Q4KWH8	Con vs MC58siaD	0.29627	0.583402	6.75302	0.357599	0.140456	0.396031	1	limma	1.28129				limma	0.140456	0.396031
3016	NFYA	S326	NFYA S326	P23511	Con vs MC58siaD	0.294802	0.583402	6.76332	0.122461	0.341243	0.607784	1	limma	1.08859				limma	0.341243	0.607784
3017	DEK	S51	DEK S51	P35659	Con vs MC58siaD	0.0367139	0.21147	6.65066	1.03401	0.00617368	0.0591762	1	limma	2.0477				limma	0.00617368	0.0591762
3018	RBM23	S149	RBM23 S149	Q86U06	Con vs MC58siaD	0.143672	0.418895	6.75955	0.268074	0.163239	0.427612	1	limma	1.2042				limma	0.163239	0.427612
3019	SRRM1	T220	SRRM1 T220	Q8IYB3	Con vs MC58siaD	0.403395	0.659831	6.67674	0.507503	0.197033	0.466674	1	limma	1.42159				limma	0.197033	0.466674
3020	C17orf75	S18	C17orf75 S18	Q9HAS0	Con vs MC58siaD	0.29627	0.583402	6.62834	0.315409	0.172053	0.439406	1	limma	1.24436				limma	0.172053	0.439406
3022	BRD2	S633	BRD2 S633	P25440	Con vs MC58siaD	1	1	6.75687	-0.0114938	0.935747	0.974556	1	limma	0.992065	Glioblastoma Multiforme	C1621958	TRIAZOLAM,Pyrrolo-pyrrolone derivative 1,187051820,PMID26924192-Compound-102,PMID26924192-Compound-103,187051816,OTX-015,ALPRAZOLAM,187051823,187051818,187051822,178102626,178103613,ACETAMINOPHEN,ABBV-744,PMA,404859011,187051812,PMID26924192-Compound-104,178103612,L-655708,PMID26924192-Compound-106,MIDAZOLAM,223366139,PMID26924192-Compound-105,223366138,187051825	limma	0.935747	0.974557
3023	MACC1	S115,S116	MACC1 S115,S116	Q6ZN28	Con vs MC58siaD	1	1	6.71607	0.069922	0.731481	0.874259	1	limma	1.04966				limma	0.731481	0.874259
3026	SRSF8	S26	SRSF8 S26	Q9BRL6	Con vs MC58siaD	0.143672	0.418895	6.70521	-0.30967	0.0974339	0.324872	1	limma	0.806826				limma	0.0974339	0.324872
3027	C7orf50	S175	C7orf50 S175	Q9BRJ6	Con vs MC58siaD	0.403395	0.659831	6.69392	-0.0847966	0.554475	0.772292	1	limma	0.942917				limma	0.554475	0.772292
3028	SRSF2	T25	SRSF2 T25	Q01130	Con vs MC58siaD	0.0749129	0.344563	6.61021	0.180954	0.270573	0.54734	1	limma	1.13363				limma	0.270573	0.54734
3029	UBR4	S178	UBR4 S178	Q5T4S7	Con vs MC58siaD	0.0367139	0.21147	6.68312	-0.426498	0.023287	0.135165	1	limma	0.744066				limma	0.023287	0.135165
3030	P84243	P84243	P84243	P84243	Con vs MC58siaD	0.0946929	0.347669	5.7501	-0.176281	0.419826	0.676426	1	limma	0.884982	Glioblastoma	C0017636		limma	0.419826	0.676426
3031	SRSF2	S26	SRSF2 S26	Q01130	Con vs MC58siaD	0.676103	0.841944	6.70464	-0.0271341	0.855101	0.934033	1	limma	0.981368				limma	0.855101	0.934033
3032	PNN	S347	PNN S347	Q9H307	Con vs MC58siaD	0.210075	0.500856	6.73152	0.505727	0.0497025	0.218794	1	limma	1.41984				limma	0.0497025	0.218795
3033	OCLN	S321	OCLN S321	Q16625	Con vs MC58siaD	0.834532	0.93229	6.76278	0.00391569	0.982973	0.993256	1	limma	1.00272	Pseudo-TORCH syndrome, PSEUDO-TORCH SYNDROME 1	C3489725, C4552078	RETINOIC ACID	limma	0.982973	0.993256
3034	NUCKS1	T202,S204,S214	NUCKS1 T202,S204,S214	Q9H1E3	Con vs MC58siaD	1	1	6.73281	-0.0364195	0.891048	0.951837	1	limma	0.975072				limma	0.891048	0.951837
3035	NUCKS1	T202,S214	NUCKS1 T202,S214	Q9H1E3	Con vs MC58siaD	0.676103	0.841944	6.60151	0.0192768	0.97188	0.987344	1	limma	1.01345				limma	0.97188	0.987344
3036	NUCKS1	S214	NUCKS1 S214	Q9H1E3	Con vs MC58siaD	0.530869	0.750107	6.52579	0.154585	0.813874	0.917146	1	limma	1.1131				limma	0.813874	0.917146
3037	SYNRG	S1085	SYNRG S1085	Q9UMZ2	Con vs MC58siaD	0.0121858	0.123067	6.67859	0.671934	4.48584e-05	0.00259972	1	limma	1.59321				limma	4.48584e-05	0.00259972
3039	ITGB4	Y1207	ITGB4 Y1207	P16144	Con vs MC58siaD	0.676103	0.841944	6.68363	0.162222	0.332685	0.601644	1	limma	1.11901	Adult junctional epidermolysis bullosa (disorder), Aplasia Cutis Congenita, EPIDERMOLYSIS BULLOSA, JUNCTIONAL, LOCALISATA VARIANT (disorder), Epidermolysis Bullosa Progressiva, Epidermolysis bullosa with pyloric atresia, Junctional Epidermolysis Bullosa	C0268374, C0282160, C2608084, C0079297, C1856934, C0079301	DB05122	limma	0.332685	0.601644
3040	Q9H2Y7	Q9H2Y7	Q9H2Y7	Q9H2Y7	Con vs MC58siaD	0.403395	0.659831	6.64059	-0.112161	0.518547	0.746612	1	limma	0.925201				limma	0.518547	0.746612
3043	Q9UQ35	Q9UQ35	Q9UQ35	Q9UQ35	Con vs MC58siaD	0.0946929	0.347669	6.73003	-0.251587	0.0702169	0.270181	1	limma	0.839972				limma	0.0702169	0.270181
3045	SUB1	S118	SUB1 S118	P53999	Con vs MC58siaD	0.834532	0.93229	6.63083	0.0162697	0.941123	0.976911	1	limma	1.01134				limma	0.941123	0.976911
3046	P47895	P47895	P47895	P47895	Con vs MC58siaD	1	1	6.68585	-0.156956	0.666921	0.839631	1	limma	0.896915	MICROPHTHALMIA, ISOLATED 8	C3554524	DB00162,DB00157	limma	0.666921	0.839631
3047	RNPC3	S108	RNPC3 S108	Q96LT9	Con vs MC58siaD	0.403395	0.659831	6.74016	-0.102213	0.495439	0.728008	1	limma	0.931603	ISOLATED GROWTH HORMONE DEFICIENCY, TYPE V	C4748435		limma	0.495439	0.728008
3050	SULT2B1	S350	SULT2B1 S350	O00204	Con vs MC58siaD	0.530869	0.750107	6.42644	-0.545246	0.21683	0.490274	1	limma	0.685275	ICHTHYOSIS, CONGENITAL, AUTOSOMAL RECESSIVE 14	C4539754	DB01812,DB02789,cytarabine,idarubicin,gemtuzumab ozogamicin,DB03309,anthracyclines and related substances,fludarabine	limma	0.21683	0.490274
3051	USP28	S1053	USP28 S1053	Q96RU2	Con vs MC58siaD	0.116074	0.418895	6.7163	0.256191	0.150881	0.410969	1	limma	1.19432				limma	0.150882	0.410969
3052	RAPGEFL1	S313	RAPGEFL1 S313	Q9UHV5	Con vs MC58siaD	0.0601028	0.278142	6.68189	0.33264	0.0920562	0.312974	1	limma	1.25932				limma	0.0920562	0.312974
3056	USP39	S46	USP39 S46	Q53GS9	Con vs MC58siaD	0.403395	0.659831	6.70722	-0.0718827	0.673283	0.844012	1	limma	0.951396				limma	0.673283	0.844012
3058	CDCA3	S29	CDCA3 S29	Q99618	Con vs MC58siaD	0.676103	0.841944	6.66877	-0.133271	0.448429	0.69782	1	limma	0.911762				limma	0.448429	0.69782
3060	MAPK1	T185,Y187	MAPK1 T185,Y187	P28482	Con vs MC58siaD	0.0946929	0.347669	6.6532	-0.424794	0.0441397	0.20228	1	limma	0.744945				limma	0.0441397	0.20228
3061	USP39	S82	USP39 S82	Q53GS9	Con vs MC58siaD	0.676103	0.841944	6.6326	-0.235154	0.348437	0.614496	1	limma	0.849594				limma	0.348437	0.614496
3063	FIP1L1	S492	FIP1L1 S492	Q6UN15	Con vs MC58siaD	0.143672	0.418895	6.71579	0.174182	0.333126	0.602153	1	limma	1.12832				limma	0.333126	0.602153
3064	FIP1L1	S492	FIP1L1 S492	Q6UN15	Con vs MC58siaD	0.0946929	0.347669	6.74334	-0.141029	0.254673	0.53003	1	limma	0.906872				limma	0.254673	0.53003
3065	USP39	S46	USP39 S46	Q53GS9	Con vs MC58siaD	0.834532	0.93229	6.72383	0.103921	0.509025	0.740258	1	limma	1.07469				limma	0.509025	0.740258
3066	NRBP2	S22	NRBP2 S22	Q9NSY0	Con vs MC58siaD	0.0749129	0.344563	6.71833	-0.266436	0.131309	0.378684	1	limma	0.831371				limma	0.131308	0.378684
3069	HSP90AA1	S231	HSP90AA1 S231	P07900	Con vs MC58siaD	0.29627	0.583402	6.64121	0.595877	0.14666	0.405065	1	limma	1.51139				limma	0.14666	0.405065
3070	FIP1L1	S492,S500	FIP1L1 S492,S500	Q6UN15	Con vs MC58siaD	0.027803	0.21147	6.71927	0.226173	0.101235	0.331324	1	limma	1.16973				limma	0.101236	0.331324
3071	FIP1L1	S492,S496	FIP1L1 S492,S496	Q6UN15	Con vs MC58siaD	0.210075	0.500856	6.21262	-0.352833	0.29781	0.571233	1	limma	0.783045				limma	0.29781	0.571233
3072	FIP1L1	S492	FIP1L1 S492	Q6UN15	Con vs MC58siaD	0.834532	0.93229	6.35864	0.0281478	0.924867	0.968495	1	limma	1.0197				limma	0.924867	0.968495
3073	Q53EZ4	Q53EZ4	Q53EZ4	Q53EZ4	Con vs MC58siaD	0.210075	0.500856	6.74509	-0.566774	0.068916	0.267152	1	limma	0.675125	Hydranencephaly with Renal Aplasia-Dysplasia	C1856053		limma	0.068916	0.267153
3074	PRKAR2A	S78	PRKAR2A S78	P13861	Con vs MC58siaD	0.29627	0.583402	6.74856	0.135044	0.324597	0.594147	1	limma	1.09813				limma	0.324597	0.594147
3075	PRKAR2A	S78,S80	PRKAR2A S78,S80	P13861	Con vs MC58siaD	1	1	6.7555	-0.0984375	0.667481	0.839631	1	limma	0.934044				limma	0.667481	0.839631
3076	NOLC1	S643	NOLC1 S643	Q14978	Con vs MC58siaD	0.0946929	0.347669	6.71548	0.644304	0.0168498	0.113345	1	limma	1.56299				limma	0.0168498	0.113345
3077	MAPK1	T185	MAPK1 T185	P28482	Con vs MC58siaD	0.0121858	0.123067	6.68505	-0.576622	0.00286992	0.0361501	1	limma	0.670532				limma	0.00286992	0.0361501
3080	O95218-2	S120	O95218-2 S120	O95218-2	Con vs MC58siaD	0.834532	0.93229	6.74334	-0.136805	0.472051	0.712141	1	limma	0.909531				limma	0.472051	0.712141
3082	RACGAP1	S114	RACGAP1 S114	Q9H0H5	Con vs MC58siaD	1	1	6.72697	-0.0184355	0.901811	0.95659	1	limma	0.987303				limma	0.901811	0.95659
3083	TMPO	T355	TMPO T355	P42167	Con vs MC58siaD	0.0601028	0.278142	6.68497	0.673439	0.0185986	0.119967	1	limma	1.59487	Cardiomyopathy, Familial Idiopathic	C1449563		limma	0.0185986	0.119967
3084	TMPO	T355	TMPO T355	P42167	Con vs MC58siaD	0.403395	0.659831	6.70683	-0.144238	0.381185	0.647439	1	limma	0.904857	Cardiomyopathy, Familial Idiopathic	C1449563		limma	0.381184	0.647439
3085	P18583	P18583	P18583	P18583	Con vs MC58siaD	0.0601028	0.278142	6.49962	-1.09685	0.023888	0.136343	1	limma	0.467535				limma	0.023888	0.136343
3089	ITPR3	S1832	ITPR3 S1832	Q14573	Con vs MC58siaD	0.0119252	0.123067	6.67653	-0.969048	5.42458e-05	0.0029192	1	limma	0.510843				limma	5.42457e-05	0.0029192
3091	EGFR	T693	EGFR T693	P00533	Con vs MC58siaD	0.0946929	0.347669	6.64694	-0.530853	0.0350559	0.174216	1	limma	0.692145	Acute kidney injury, Adenocarcinoma of lung (disorder), Carcinoma of lung, Esophageal carcinoma, Giant Cell Glioblastoma, Glioblastoma, Glioblastoma Multiforme, Glioma, INFLAMMATORY SKIN AND BOWEL DISEASE, NEONATAL, 2, Malignant Head and Neck Neoplasm, Malignant neoplasm of esophagus, Malignant neoplasm of lung, Non-Small Cell Lung Carcinoma, Squamous cell carcinoma, Squamous cell carcinoma of es…	C2609414, C0152013, C0684249, C0152018, C0334588, C0017636, C1621958, C0017638, C4015130, C0278996, C0546837, C0242379, C0007131, C0007137, C0279626, C0149782, C1168401	AMG 595,249565586,CHEMBL1201827,385612228,gefitinib,Pyrrolo[2,3-d]pyrimidine derivative 24,INC280,363894206,CHEMBL422872,315661259,223365979,TETRAHYDROAPLYSULPHURIN-1,afatinib,249565627,POZIOTINIB,neratinib,LAPATINIB,DACOMITINIB,BIBX-1382,GRACILIN J,DACOMITINIB,DB12202,TAMATINIB,PANITUMUMAB,TAK-715,DB00317,AZD8931,DB05294,363894223,178102539,PANITUMUMAB,252827493,Dacomitinib,AP26113,AKOS004227608…	limma	0.0350559	0.174216
3092	CBL	S619	CBL S619	P22681	Con vs MC58siaD	0.0119252	0.123067	6.64359	-0.431812	0.0109265	0.0850418	1	limma	0.74133	Juvenile Myelomonocytic Leukemia, Leukemia, Myelocytic, Acute, NOONAN SYNDROME-LIKE DISORDER WITH OR WITHOUT JUVENILE MYELOMONOCYTIC LEUKEMIA	C0349639, C0023467, C3150803	Fasudil,ANTISENSE OLIGONUCLEOTIDES,Gemcitabine,DASATINIB,SU11274,N/A,Quizartinib,IL-2,Erlotinib,FLT3-LIGAND,TCDD,Dasatinib	limma	0.0109265	0.0850418
3094	P06703	P06703	P06703	P06703	Con vs MC58siaD	0.29627	0.583402	6.62397	0.226314	0.462081	0.707297	1	limma	1.16984				limma	0.462081	0.707297
3095	P63267	P63267	P63267	P63267; P60709	Con vs MC58siaD	0.294802	0.583402	6.71117	-0.335527	0.145119	0.402253	1	limma	0.792494				limma	0.145119	0.402253
3097	CNOT4	S432	CNOT4 S432	O95628	Con vs MC58siaD	0.210075	0.500856	6.43282	-0.713527	0.151932	0.412857	1	limma	0.609828				limma	0.151932	0.412857
3098	RANBP2	T1396	RANBP2 T1396	P49792	Con vs MC58siaD	0.753298	0.931913	6.73873	0.0296829	0.862163	0.937464	1	limma	1.02079	Inflammatory Myofibroblastic Tumor	C0334121		limma	0.862163	0.937464
3099	SGTA	S77	SGTA S77	O43765	Con vs MC58siaD	0.530869	0.750107	6.66573	-0.112196	0.528372	0.753558	1	limma	0.925179				limma	0.528372	0.753558
3102	RELCH	S453	RELCH S453	Q9P260	Con vs MC58siaD	0.210075	0.500856	6.71111	0.266418	0.111504	0.347786	1	limma	1.20282				limma	0.111504	0.347786
3103	SLC12A7	S62	SLC12A7 S62	Q9Y666	Con vs MC58siaD	0.210075	0.500856	6.79541	0.412857	0.0664683	0.262459	1	limma	1.33132				limma	0.0664683	0.262459
3104	LRCH1	S536	LRCH1 S536	Q9Y2L9	Con vs MC58siaD	0.0121858	0.123067	6.69395	-1.08057	0.000235032	0.00769885	1	limma	0.472842				limma	0.000235032	0.00769885
3105	UHRF1	S639	UHRF1 S639	Q96T88	Con vs MC58siaD	0.0121858	0.123067	6.69592	1.14806	0.00144062	0.0236979	1	limma	2.21615				limma	0.00144062	0.0236979
3108	P60709	P60709	P60709	P60709	Con vs MC58siaD	0.403395	0.659831	5.38438	0.281035	0.393138	0.657782	1	limma	1.21507	Chemical and Drug Induced Liver Injury, Iris Coloboma with Ptosis, Hypertelorism, and Mental Retardation, Juvenile-onset dystonia	C4277682, C1855722, C1846331	ETHINYLESTRADIOL,ENVIRONMENTAL ESTROGEN,DB04216,CYCLOPHOSPHAMIDE,DB12695	limma	0.393138	0.657782
3111	LAD1	S468	LAD1 S468	O00515	Con vs MC58siaD	0.143672	0.418895	6.31321	0.214539	0.463079	0.707668	1	limma	1.16033				limma	0.463079	0.707668
3114	SH3BP1	S262	SH3BP1 S262	Q9Y3L3	Con vs MC58siaD	0.143672	0.418895	6.52504	-0.666261	0.0619056	0.251352	1	limma	0.630138				limma	0.0619056	0.251352
3115	TCF20	S1522	TCF20 S1522	Q9UGU0	Con vs MC58siaD	1	1	5.41559	-0.0495253	0.87651	0.944116	1	limma	0.966254				limma	0.87651	0.944116
3116	Q8TD19	Q8TD19	Q8TD19	Q8TD19	Con vs MC58siaD	0.0121858	0.123067	6.76134	-0.527155	0.00333186	0.0389786	1	limma	0.693922	ARTHROGRYPOSIS, PERTHES DISEASE, AND UPWARD GAZE PALSY, LETHAL CONGENITAL CONTRACTURE SYNDROME 10, Nevus comedonicus	C3280309, C4310760, C0265987	DB12010	limma	0.00333186	0.0389786
3117	TERF2IP	S154	TERF2IP S154	Q9NYB0	Con vs MC58siaD	0.753298	0.931913	6.74831	0.123877	0.535558	0.758619	1	limma	1.08966				limma	0.535558	0.758619
3119	O95218-2	S120	O95218-2 S120	O95218-2	Con vs MC58siaD	0.676103	0.841944	6.6988	-0.122694	0.426901	0.68286	1	limma	0.918471				limma	0.426901	0.68286
3120	GFPT1	S261	GFPT1 S261	Q06210	Con vs MC58siaD	0.676103	0.841944	6.64278	0.217417	0.562764	0.776553	1	limma	1.16265	MYASTHENIC SYNDROME, CONGENITAL, 12, Myasthenic Syndromes, Congenital	C3552335, C0751882		limma	0.562764	0.776553
3121	FOXK1	S445	FOXK1 S445	P85037	Con vs MC58siaD	0.0946929	0.347669	6.75233	0.469864	0.03826	0.185729	1	limma	1.38498				limma	0.03826	0.185729
3122	FOXK2	S398	FOXK2 S398	Q01167	Con vs MC58siaD	0.675174	0.841944	6.74918	0.0590537	0.640665	0.825089	1	limma	1.04178				limma	0.640665	0.825089
3123	BCL9L	S21,S25	BCL9L S21,S25	Q86UU0	Con vs MC58siaD	0.29627	0.583402	6.70957	-0.0925499	0.540509	0.762324	1	limma	0.937864				limma	0.540509	0.762324
3124	Q9BX66-5	S341	Q9BX66-5 S341	Q9BX66-5	Con vs MC58siaD	0.530869	0.750107	6.70885	0.548417	0.206707	0.478442	1	limma	1.46248				limma	0.206707	0.478442
3125	PPAN	S359	PPAN S359	Q9NQ55	Con vs MC58siaD	0.403395	0.659831	6.62446	0.138837	0.540527	0.762324	1	limma	1.10102				limma	0.540527	0.762324
3126	O60716-3	S268	O60716-3 S268	O60716-3	Con vs MC58siaD	0.403395	0.659831	6.67332	0.243832	0.198683	0.467728	1	limma	1.18413				limma	0.198683	0.467728
3127	ABCC3	S884	ABCC3 S884	O15438	Con vs MC58siaD	0.29627	0.583402	6.75337	-0.158696	0.321716	0.590597	1	limma	0.895834	Cholestasis	C0008370	EMTRICITABINE,MONOMETHYL AURISTATIN E,methotrexate,CEFOPERAZONE,DOXORUBICIN,ABACAVIR,CEFACLOR,TENOFOVIR,DELAVIRDINE,cisplatin,LAMIVUDINE,vincristine,CEPHALEXIN,CEFUROXIME,doxorubicin,morphine,PACLITAXEL,CEPHRADINE,cyclophosphamide,CEFOXITIN,RIMONABANT,CEFMETAZOLE,CEFTRIAXONE,ETRAVIRINE,NEVIRAPINE,EFAVIRENZ,lamivudine,CEFAMANDOLE	limma	0.321716	0.590597
3128	SLC9A3R1	S280	SLC9A3R1 S280	O14745	Con vs MC58siaD	0.403395	0.659831	6.6733	-0.0741568	0.629576	0.81906	1	limma	0.949897	Nephrolithiasis-Osteoporosis, Hypophosphatemic, 2	C2676782		limma	0.629575	0.81906
3131	PRRC2B	S613	PRRC2B S613	Q5JSZ5	Con vs MC58siaD	0.0601028	0.278142	6.7444	0.502346	0.0223596	0.132265	1	limma	1.41652				limma	0.0223596	0.132265
3132	O14523	O14523	O14523	O14523	Con vs MC58siaD	0.530869	0.750107	6.7227	-0.124469	0.369388	0.63538	1	limma	0.917341				limma	0.369388	0.635381
3134	Q13409-2	Q13409-2	Q13409-2	Q13409-2	Con vs MC58siaD	0.29627	0.583402	6.77494	-0.217183	0.284956	0.55872	1	limma	0.860243				limma	0.284956	0.55872
3137	DNMT1	S714	DNMT1 S714	P26358	Con vs MC58siaD	0.530869	0.750107	6.69256	0.226004	0.442857	0.693111	1	limma	1.16959	CEREBELLAR ATAXIA, DEAFNESS, AND NARCOLEPSY, AUTOSOMAL DOMINANT, Hereditary Sensory and Autonomic Neuropathy Type Ie	C3807295, C3279885	Guadecitabine,DEMETHOXYCURCUMIN,5-FLUORODEOXYURIDINE,IFOSFAMIDE,TETRAHYDROCURCUMIN,PMID27376512-Compound-PG-11048,DB00928,DNDI1417346,S-110,ARSENIC TRIOXIDE,PMID27376512-Compound-CROs,AZACITIDINE,TCMDC-125813,TCDD,DB01262,BENZANTHRONE,POLYPHENOL,ADRIAMYCIN,Curcumin,PMID27376512-Compound-MTC-427,AZACITIDINE,SGI110,S-110,PMID27376512-Compound-miR-155-5p,PMID27376512-Compound-asCEBP-2HPE,PMID2737651…	limma	0.442857	0.693111
3139	O60716-3	S268,S269	O60716-3 S268,S269	O60716-3	Con vs MC58siaD	0.676103	0.841944	6.18682	0.290924	0.397202	0.6606	1	limma	1.22342				limma	0.397202	0.6606
3140	PXN	Y118	PXN Y118	P49023	Con vs MC58siaD	0.143672	0.418895	6.73915	0.383197	0.0854515	0.300276	1	limma	1.30423				limma	0.0854515	0.300276
3141	TOP2A	S1106	TOP2A S1106	P11388	Con vs MC58siaD	0.210075	0.500856	6.67267	0.45738	0.245001	0.522012	1	limma	1.37305				limma	0.245001	0.522012
3142	TOP2A	S1106	TOP2A S1106	P11388	Con vs MC58siaD	0.834532	0.93229	6.58215	-0.212505	0.661594	0.837126	1	limma	0.863037				limma	0.661594	0.837125
3145	P67809	P67809	P67809	P67809	Con vs MC58siaD	0.676103	0.841944	6.59687	-0.118338	0.713825	0.865808	1	limma	0.921248				limma	0.713825	0.865808
3146	P67809	P67809	P67809	P67809	Con vs MC58siaD	0.29627	0.583402	6.72759	-0.235845	0.42733	0.683043	1	limma	0.849187				limma	0.427331	0.683043
3147	PRKAR1A	S83	PRKAR1A S83	P10644	Con vs MC58siaD	0.403395	0.659831	6.76397	0.150259	0.287776	0.560233	1	limma	1.10977	Acrodysostosis, ACRODYSOSTOSIS 1 WITH OR WITHOUT HORMONE RESISTANCE, Acute Promyelocytic Leukemia, Atrial myxoma, familial, Carney Complex, Carney Complex, Type 1, Carney Complex, Type 2, Intracardiac myxoma, PIGMENTED NODULAR ADRENOCORTICAL DISEASE, PRIMARY, 1 (disorder)	C0220659, C3276228, C0023487, C1850635, C0406810, C2607929, C1854540, C2931787, C1864846	DB02527,DB05798,DB01790,DB02315	limma	0.287776	0.560233
3148	HNRNPDL	S241	HNRNPDL S241	O14979	Con vs MC58siaD	0.834532	0.93229	6.76477	-0.0288093	0.874706	0.94359	1	limma	0.980229	LIMB-GIRDLE MUSCULAR DYSTROPHY, TYPE 1G (disorder)	C1836765		limma	0.874706	0.94359
3150	P69905	P69905	P69905	P69905	Con vs MC58siaD	0.834532	0.93229	4.99491	0.0646376	0.90043	0.956548	1	limma	1.04582	alpha-Thalassemia, alpha-Thalassemia, Heinz Body Anemias, Heinz Body Anemias, Hemoglobin H Disease, Hemoglobin H Disease, Hydrops Fetalis, Hydrops Fetalis	C0002312, C0002312, C0700299, C0700299, C3161174, C3161174, C0020305, C0020305		limma	0.90043	0.956548
3151	BRAP	S117	BRAP S117	Q7Z569	Con vs MC58siaD	0.403395	0.659831	6.7653	0.152183	0.466414	0.708448	1	limma	1.11125				limma	0.466414	0.708448
3152	TNFAIP3	S667	TNFAIP3 S667	P21580	Con vs MC58siaD	0.0367139	0.21147	6.75547	-0.567556	0.017322	0.115083	1	limma	0.674759	AUTOINFLAMMATORY SYNDROME, FAMILIAL, BEHCET-LIKE, Lupus Erythematosus, Systemic, Psoriasis, Rheumatoid Arthritis	C4225218, C0024141, C0033860, C0003873	Tumor necrosis factor alpha (TNF-alpha) inhibitors,ustekinumab,methotrexate	limma	0.017322	0.115083
3154	Q9UKV3-5	Q9UKV3-5	Q9UKV3-5	Q9UKV3-5	Con vs MC58siaD	0.403395	0.659831	6.66128	0.189875	0.323812	0.593288	1	limma	1.14066				limma	0.323812	0.593288
3155	GORASP2	S451	GORASP2 S451	Q9H8Y8	Con vs MC58siaD	0.0121858	0.123067	6.75771	-0.727231	0.000160909	0.00571911	1	limma	0.604062				limma	0.000160909	0.00571911
3156	ZKSCAN1	S13	ZKSCAN1 S13	P17029	Con vs MC58siaD	0.403395	0.659831	6.7315	0.159212	0.300089	0.572745	1	limma	1.11668				limma	0.300089	0.572745
3157	RANBP2	S2900	RANBP2 S2900	P49792	Con vs MC58siaD	1	1	6.72603	-0.120464	0.713286	0.865808	1	limma	0.919892	Inflammatory Myofibroblastic Tumor	C0334121		limma	0.713286	0.865808
3159	SYNE2	S6361	SYNE2 S6361	Q8WXH0	Con vs MC58siaD	0.210075	0.500856	6.66624	0.237248	0.230933	0.505184	1	limma	1.17874	Autosomal Dominant Emery-Dreifuss Muscular Dystrophy (disorder), EMERY-DREIFUSS MUSCULAR DYSTROPHY 5, AUTOSOMAL DOMINANT, Muscular Dystrophy, Emery-Dreifuss	C0410190, C2751805, C0410189		limma	0.230934	0.505184
3163	Q9BW71	Q9BW71	Q9BW71	Q9BW71	Con vs MC58siaD	0.676103	0.841944	6.6915	-0.0965582	0.639111	0.824215	1	limma	0.935262				limma	0.639111	0.824215
3168	Q6KC79-2	S318	Q6KC79-2 S318	Q6KC79-2	Con vs MC58siaD	0.210075	0.500856	6.75635	0.284874	0.179769	0.446287	1	limma	1.2183				limma	0.179769	0.446287
3171	MAP4	S1073	MAP4 S1073	P27816	Con vs MC58siaD	0.530869	0.750107	6.72007	0.304946	0.310467	0.580647	1	limma	1.23537				limma	0.310467	0.580647
3174	PTPN12	S673	PTPN12 S673	Q05209	Con vs MC58siaD	0.143672	0.418895	6.72004	-0.266274	0.160761	0.423192	1	limma	0.831464	Malignant tumor of colon	C0007102	DB01133,CRIZOTINIB,SUNITINIB,GNF-PF-231	limma	0.160762	0.423192
3176	STRN	S376	STRN S376	O43815	Con vs MC58siaD	0.0121858	0.123067	6.7187	0.536045	0.00104836	0.019454	1	limma	1.44999				limma	0.00104836	0.019454
3178	P05787	P05787	P05787	P05787	Con vs MC58siaD	0.676103	0.841944	6.69559	-0.0970194	0.731994	0.874262	1	limma	0.934963	Breast Carcinoma, Cirrhosis, Familial	C0678222, C1861556	DB06245,DB00031,DB09130	limma	0.731994	0.874262
3179	PAK1	T219	PAK1 T219	Q13153	Con vs MC58siaD	0.0121858	0.123067	6.72616	-0.450251	0.00284452	0.0361501	1	limma	0.731916	INTELLECTUAL DEVELOPMENTAL DISORDER WITH MACROCEPHALY, SEIZURES, AND SPEECH DELAY	C4748428	AZD-1152-HQPA,TOZASERTIB,ILORASERTIB,DB12010,310264717,MLN-8054,310264719,249565861,RG-1530,PF-562271,TAE-684,310264722,LAUROGUADINE,CENISERTIB,310264720,310264721,249565812,TAMATINIB,310264718,249565832	limma	0.00284452	0.0361501
3180	PKP4	S314	PKP4 S314	Q99569	Con vs MC58siaD	1	1	6.72642	-0.0614801	0.740472	0.879742	1	limma	0.95828				limma	0.740472	0.879742
3181	MAP4	T521	MAP4 T521	P27816	Con vs MC58siaD	0.29627	0.583402	6.78272	0.230808	0.210868	0.482666	1	limma	1.17349				limma	0.210868	0.482666
3182	PPFIA1	S668	PPFIA1 S668	Q13136	Con vs MC58siaD	0.0121858	0.123067	6.60298	0.488113	0.00500103	0.050885	1	limma	1.40261				limma	0.00500103	0.050885
3183	PTGES3	S113	PTGES3 S113	Q15185	Con vs MC58siaD	0.116074	0.418895	6.71533	-0.278425	0.108074	0.342401	1	limma	0.824491				limma	0.108074	0.342401
3184	EIF4G1	S1231	EIF4G1 S1231	Q04637	Con vs MC58siaD	1	1	6.75619	-0.081926	0.677984	0.847086	1	limma	0.944796	PARKINSON DISEASE 18	C3280271	INSULIN	limma	0.677984	0.847086
3185	ITGB4	S1518,S1521	ITGB4 S1518,S1521	P16144	Con vs MC58siaD	0.530869	0.750107	6.74949	-0.0531585	0.686225	0.850892	1	limma	0.963824	Adult junctional epidermolysis bullosa (disorder), Aplasia Cutis Congenita, EPIDERMOLYSIS BULLOSA, JUNCTIONAL, LOCALISATA VARIANT (disorder), Epidermolysis Bullosa Progressiva, Epidermolysis bullosa with pyloric atresia, Junctional Epidermolysis Bullosa	C0268374, C0282160, C2608084, C0079297, C1856934, C0079301	DB05122	limma	0.686225	0.850892
3187	EPB41L1	S75	EPB41L1 S75	Q9H4G0	Con vs MC58siaD	0.403395	0.659831	6.75929	0.175935	0.346467	0.613035	1	limma	1.1297	MENTAL RETARDATION, AUTOSOMAL DOMINANT 11	C3280285		limma	0.346467	0.613035
3189	CASKIN2	S403	CASKIN2 S403	Q8WXE0	Con vs MC58siaD	0.143672	0.418895	6.72544	0.185666	0.179148	0.446287	1	limma	1.13734				limma	0.179148	0.446287
3190	DDX3X	S605	DDX3X S605	O00571	Con vs MC58siaD	0.0367139	0.21147	6.64631	0.701162	0.00347074	0.0397815	1	limma	1.62581	MENTAL RETARDATION, X-LINKED 102	C4085582		limma	0.00347074	0.0397815
3197	P55196	P55196	P55196	P55196	Con vs MC58siaD	0.210075	0.500856	6.75113	-0.287993	0.103592	0.334738	1	limma	0.81904				limma	0.103592	0.334738
3198	NUFIP2	S629	NUFIP2 S629	Q7Z417	Con vs MC58siaD	0.530869	0.750107	6.76946	-0.186914	0.306978	0.577039	1	limma	0.878483				limma	0.306978	0.577039
3199	BAIAP2L1	S281	BAIAP2L1 S281	Q9UHR4	Con vs MC58siaD	0.143672	0.418895	6.60866	0.782464	0.0883175	0.304208	1	limma	1.72007				limma	0.0883175	0.304208
3200	O43390	O43390	O43390	O43390	Con vs MC58siaD	0.530869	0.750107	6.71992	-0.383277	0.179635	0.446287	1	limma	0.766694				limma	0.179635	0.446287
3202	NFRKB	S1291	NFRKB S1291	Q6P4R8	Con vs MC58siaD	0.143672	0.418895	6.77306	0.280057	0.0856708	0.300445	1	limma	1.21424				limma	0.0856708	0.300445
3203	PDS5B	S1283	PDS5B S1283	Q9NTI5	Con vs MC58siaD	0.249153	0.583402	6.73212	0.331976	0.176595	0.443786	1	limma	1.25874				limma	0.176595	0.443786
3205	PGRMC1	S181	PGRMC1 S181	O00264	Con vs MC58siaD	0.116074	0.418895	6.71702	0.570239	0.0474662	0.21261	1	limma	1.48477				limma	0.0474662	0.21261
3206	PGRMC1	S181	PGRMC1 S181	O00264	Con vs MC58siaD	0.834532	0.93229	6.70467	0.0873432	0.749467	0.884198	1	limma	1.06241				limma	0.749467	0.884198
3207	PGRMC1	S181	PGRMC1 S181	O00264	Con vs MC58siaD	0.143672	0.418895	6.75306	0.290649	0.124999	0.369599	1	limma	1.22319				limma	0.124998	0.369599
3208	LIG1	T183	LIG1 T183	P18858	Con vs MC58siaD	0.403395	0.659831	6.73227	0.00619926	0.980736	0.991794	1	limma	1.00431				limma	0.980736	0.991794
3209	RBM12B	S250,S254	RBM12B S250,S254	Q8IXT5	Con vs MC58siaD	0.29627	0.583402	6.72091	-0.135541	0.523712	0.749838	1	limma	0.910329				limma	0.523712	0.749838
3210	WRAP53	S85,S90	WRAP53 S85,S90	Q9BUR4	Con vs MC58siaD	0.143672	0.418895	6.75094	-0.313216	0.0592523	0.243869	1	limma	0.804846	Dyskeratosis Congenita, DYSKERATOSIS CONGENITA, AUTOSOMAL RECESSIVE, 3	C0265965, C3151442		limma	0.0592523	0.243869
3211	WRAP53	S90	WRAP53 S90	Q9BUR4	Con vs MC58siaD	0.530869	0.750107	6.75833	-0.18518	0.275167	0.551069	1	limma	0.879539	Dyskeratosis Congenita, DYSKERATOSIS CONGENITA, AUTOSOMAL RECESSIVE, 3	C0265965, C3151442		limma	0.275167	0.551069
3213	YY1AP1	S724	YY1AP1 S724	Q9H869	Con vs MC58siaD	0.0946929	0.347669	6.70168	-0.540762	0.0787822	0.28902	1	limma	0.687408	Arterial Occlusive Disease, Progressive, with Hypertension, Heart Defects, Bone Fragility, and Brachysyndactyly	C1865267		limma	0.0787822	0.28902
3214	CCDC9	S386	CCDC9 S386	Q9Y3X0	Con vs MC58siaD	0.0601028	0.278142	6.74774	-0.343867	0.0866494	0.300472	1	limma	0.787927				limma	0.0866494	0.300472
3215	SSR1	S268	SSR1 S268	P43307	Con vs MC58siaD	0.0367139	0.21147	6.7275	0.501955	0.0070367	0.0643842	1	limma	1.41613				limma	0.0070367	0.0643843
3220	PRKCQ	S676	PRKCQ S676	Q04759	Con vs MC58siaD	0.530869	0.750107	6.76103	0.109141	0.545488	0.765308	1	limma	1.07859	Retinal Detachment	C0035305	329968392,DB02482,DB12010,178101884,CHEMBL3545332,INGENOL MEBUTATE,Sotrastaurin acetate,SOPHORETIN,PHA-767491,TAE-684,CHEMBL574737,CHEMBL565612,SOTRASTAURIN,TCMDC-125758,CHEMBL608533,AZD-1775,249565629,CHEMBL494089,DB04522,DNDI1417467,FASUDIL,328083451,DB02010,PF-562271,BRYOSTATIN-1,681640,BRYOSTATIN,CENISERTIB,ENTRECTINIB	limma	0.545488	0.765308
3221	P11142	P11142	P11142	P11142; P11021; P0DMV9	Con vs MC58siaD	0.834532	0.93229	6.6462	-0.0635792	0.762531	0.889878	1	limma	0.956887				limma	0.762531	0.889878
3225	TSC22D4	T229	TSC22D4 T229	Q9Y3Q8	Con vs MC58siaD	0.0946929	0.347669	6.66702	0.203308	0.264019	0.538764	1	limma	1.15134				limma	0.264019	0.538764
3226	RPLP0	S307	RPLP0 S307	P05388	Con vs MC58siaD	1	1	6.73898	0.0748692	0.720178	0.868132	1	limma	1.05327				limma	0.720178	0.868132
3227	HNRNPH1	S63	HNRNPH1 S63	P31943	Con vs MC58siaD	0.143672	0.418895	6.72866	0.371151	0.132193	0.380131	1	limma	1.29338				limma	0.132193	0.380131
3228	Q8TD16	Q8TD16	Q8TD16	Q8TD16	Con vs MC58siaD	0.834532	0.93229	6.71248	-0.202865	0.302877	0.574605	1	limma	0.868823	SPINAL MUSCULAR ATROPHY, LOWER EXTREMITY-PREDOMINANT, 2A, CHILDHOOD ONSET, AUTOSOMAL DOMINANT, SPINAL MUSCULAR ATROPHY, LOWER EXTREMITY-PREDOMINANT, 2B, PRENATAL ONSET, AUTOSOMAL DOMINANT	C4747715, C4749003		limma	0.302877	0.574605
3233	HDGFL2	S652	HDGFL2 S652	Q7Z4V5	Con vs MC58siaD	0.834532	0.93229	6.70981	0.00825702	0.952032	0.97777	1	limma	1.00574				limma	0.952032	0.97777
3234	Q15007	Q15007	Q15007	Q15007	Con vs MC58siaD	0.116074	0.418895	6.73624	-0.157467	0.220123	0.493867	1	limma	0.896598				limma	0.220123	0.493867
3235	SSRP1	S444	SSRP1 S444	Q08945	Con vs MC58siaD	0.29627	0.583402	6.70333	-0.215033	0.196411	0.4663	1	limma	0.861526				limma	0.196411	0.4663
3236	P62937	P62937	P62937	P62937	Con vs MC58siaD	1	1	6.64773	0.0572111	0.778322	0.899649	1	limma	1.04045				limma	0.778322	0.899649
3237	CAST	S243	CAST S243	P20810	Con vs MC58siaD	0.530869	0.750107	6.75432	-0.358815	0.168802	0.435233	1	limma	0.779805	PEELING SKIN WITH LEUKONYCHIA, ACRAL PUNCTATE KERATOSES, CHEILITIS, AND KNUCKLE PADS	C4225381	STAUROSPORINE,ACE INHIBITOR,DB01373,DB11638,DHT,12-O-TETRADECANOYLPHORBOL-13-ACETATE,DOX,THROMBIN,EPINEPHRINE	limma	0.168801	0.435233
3238	HSF1	S314	HSF1 S314	Q00613	Con vs MC58siaD	0.0601028	0.278142	6.69775	0.573102	0.0232106	0.135165	1	limma	1.48772				limma	0.0232106	0.135165
3240	LIMA1	S686	LIMA1 S686	Q9UHB6	Con vs MC58siaD	0.0121858	0.123067	6.65364	-0.966081	0.000633795	0.0141203	1	limma	0.511895				limma	0.000633795	0.0141203
3241	Q9UHB6	Q9UHB6	Q9UHB6	Q9UHB6	Con vs MC58siaD	0.0121858	0.123067	6.66329	-0.603148	0.00301736	0.0370241	1	limma	0.658316				limma	0.00301736	0.0370241
3242	CCDC25	S204	CCDC25 S204	Q86WR0	Con vs MC58siaD	0.29627	0.583402	6.73122	-0.164879	0.285257	0.55872	1	limma	0.892003				limma	0.285257	0.55872
3243	P63241	P63241	P63241	P63241	Con vs MC58siaD	0.530869	0.750107	6.69571	-0.118911	0.5773	0.786506	1	limma	0.920882				limma	0.5773	0.786506
3244	STX7	T79	STX7 T79	O15400	Con vs MC58siaD	0.0946929	0.347669	6.67736	-0.21697	0.140107	0.395344	1	limma	0.860371				limma	0.140107	0.395344
3245	ATP2A2	S663	ATP2A2 S663	P16615	Con vs MC58siaD	0.403395	0.659831	6.6903	-0.097402	0.536975	0.759019	1	limma	0.934715	Acrokeratosis Verruciformis of Hopf, Congestive heart failure, Diabetes Mellitus, Experimental, Diabetes Mellitus, Non-Insulin-Dependent, Diabetic Cardiomyopathies, Heart failure, Keratosis Follicularis	C0265971, C0018802, C0011853, C0011860, C0853897, C0018801, C0022595	celecoxib,ISTAROXIME,DB06157,Gallopamil,Mydicar	limma	0.536975	0.759019
3246	LAD1	S356	LAD1 S356	O00515	Con vs MC58siaD	1	1	6.60691	0.0330092	0.912331	0.961329	1	limma	1.02314				limma	0.912331	0.961329
3248	HNRNPUL2	S161	HNRNPUL2 S161	Q1KMD3	Con vs MC58siaD	0.676103	0.841944	6.77127	0.0446644	0.80505	0.913874	1	limma	1.03144				limma	0.80505	0.913874
3250	AHNAK2	S4419	AHNAK2 S4419	Q8IVF2	Con vs MC58siaD	0.0121858	0.123067	6.73394	-0.907167	8.43926e-05	0.00384939	1	limma	0.533231				limma	8.43926e-05	0.00384939
3252	PCIF1	S19	PCIF1 S19	Q9H4Z3	Con vs MC58siaD	0.676103	0.841944	6.66155	-0.381231	0.221156	0.495595	1	limma	0.767782				limma	0.221156	0.495595
3254	SNRNP200	S225	SNRNP200 S225	O75643	Con vs MC58siaD	1	1	6.68576	0.0157948	0.925037	0.968495	1	limma	1.01101	Retinitis Pigmentosa, RETINITIS PIGMENTOSA 33 (disorder)	C0035334, C1835895		limma	0.925037	0.968495
3255	FOXK1	S213,S223	FOXK1 S213,S223	P85037	Con vs MC58siaD	0.345742	0.659831	6.71362	0.348702	0.271209	0.54734	1	limma	1.27341				limma	0.271209	0.54734
3256	PRKRA	S18	PRKRA S18	O75569	Con vs MC58siaD	0.0601028	0.278142	6.67865	-0.832279	0.0257611	0.14246	1	limma	0.561641	DYSTONIA 16 (disorder)	C2677567		limma	0.0257611	0.14246
3259	P07900	P07900	P07900	P07900; P08238	Con vs MC58siaD	0.530869	0.750107	6.73848	0.05348	0.668855	0.8407	1	limma	1.03777				limma	0.668855	0.8407
3260	GTF3C1	S1856	GTF3C1 S1856	Q12789	Con vs MC58siaD	0.0367139	0.21147	6.70171	-0.315963	0.0691926	0.267152	1	limma	0.803314				limma	0.0691926	0.267153
3261	P62805	P62805	P62805	P62805	Con vs MC58siaD	0.0946929	0.347669	6.45252	-0.791692	0.070611	0.270317	1	limma	0.577666				limma	0.070611	0.270317
3263	TRIM56	T442	TRIM56 T442	Q9BRZ2	Con vs MC58siaD	0.210075	0.500856	6.70764	0.191608	0.18638	0.454539	1	limma	1.14204				limma	0.18638	0.454539
3267	P02647	P02647	P02647	P02647	Con vs MC58siaD	0.676103	0.841944	4.98015	-0.159573	0.586257	0.792974	1	limma	0.89529	Amyloidosis, familial visceral, Hypoalphalipoproteinemia, Familial	C0268389, C1704429	PROTEIN SYNTHESIS INHIBITOR,RVX-208,DB09130,DB01593,CER-522,TESTOSTERONE,CER-001,PROTEIN PHOSPHATASE INHIBITOR,3TC,RETINOIC ACID,GENERIC,BMS-309403,DB14533,MDCO-216,PROGESTOGENS,CSL-112,fenofibrate,DB14548,FUROSEMIDE,CER-001,DB14487,GLUCAGON,ETHANOL	limma	0.586257	0.792974
3268	Q15424	S247	Q15424 S247	Q15424; Q14151	Con vs MC58siaD	0.210075	0.500856	6.73664	0.276954	0.178099	0.445844	1	limma	1.21163				limma	0.178099	0.445844
3269	HUWE1	S3816	HUWE1 S3816	Q7Z6Z7	Con vs MC58siaD	0.29627	0.583402	6.73508	0.0966115	0.598188	0.799352	1	limma	1.06926	Mental Retardation, X-Linked, Syndromic, Turner Type	C2678046		limma	0.598188	0.799352
3271	O95218-2	S120	O95218-2 S120	O95218-2	Con vs MC58siaD	0.0946929	0.347669	6.54066	0.43422	0.180553	0.446287	1	limma	1.35118				limma	0.180553	0.446287
3272	SYMPK	S1243	SYMPK S1243	Q92797	Con vs MC58siaD	0.294802	0.583402	6.75396	0.170763	0.288229	0.560269	1	limma	1.12565				limma	0.288229	0.560268
3273	RBMX	S88	RBMX S88	P38159	Con vs MC58siaD	0.600402	0.841944	6.76253	-0.0947974	0.570197	0.78135	1	limma	0.936404				limma	0.570197	0.78135
3274	P36915	P36915	P36915	P36915	Con vs MC58siaD	0.403395	0.659831	6.57956	-0.353027	0.225179	0.499354	1	limma	0.782939				limma	0.22518	0.499354
3275	HSF1	S303,S307	HSF1 S303,S307	Q00613	Con vs MC58siaD	0.676103	0.841944	6.67931	-0.00410216	0.979287	0.991755	1	limma	0.997161				limma	0.979287	0.991755
3277	MICALL1	S578	MICALL1 S578	Q8N3F8	Con vs MC58siaD	0.0121858	0.123067	6.41235	0.432088	0.105078	0.336855	1	limma	1.34918				limma	0.105078	0.336855
3279	NOP56	S520	NOP56 S520	O00567	Con vs MC58siaD	0.143672	0.418895	6.74228	0.218648	0.276988	0.551333	1	limma	1.16364	Spinocerebellar ataxia 36	C3472711		limma	0.276989	0.551333
3280	SCAF11	S771,S776	SCAF11 S771,S776	Q99590	Con vs MC58siaD	0.676103	0.841944	6.75018	0.155492	0.355619	0.622788	1	limma	1.1138				limma	0.355619	0.622788
3282	U2AF2	S79	U2AF2 S79	P26368	Con vs MC58siaD	0.834532	0.93229	6.65556	0.0035439	0.988878	0.994473	1	limma	1.00246				limma	0.988878	0.994473
3283	O60216	O60216	O60216	O60216	Con vs MC58siaD	0.210075	0.500856	6.6671	-0.313158	0.125702	0.370806	1	limma	0.804878	Cornelia De Lange Syndrome, CORNELIA DE LANGE SYNDROME 4, MUNGAN SYNDROME	C0270972, C3553517, C1969653	N/A	limma	0.125702	0.370806
3285	TNRC18	S991,S995,S999	TNRC18 S991,S995,S999	O15417	Con vs MC58siaD	0.834532	0.93229	6.74261	0.0983618	0.56866	0.780921	1	limma	1.07056				limma	0.568659	0.780922
3287	N4BP1	T242	N4BP1 T242	O75113	Con vs MC58siaD	0.143672	0.418895	6.60382	0.738259	0.119374	0.360899	1	limma	1.66816				limma	0.119374	0.360899
3288	Q15149-4	S4245	Q15149-4 S4245	Q15149-4; Q15149	Con vs MC58siaD	0.676103	0.841944	6.71023	0.0310069	0.866355	0.939424	1	limma	1.02172				limma	0.866355	0.939424
3293	PPP1R13L	S183,S187	PPP1R13L S183,S187	Q8WUF5	Con vs MC58siaD	0.0121858	0.123067	6.76317	0.448672	0.00136306	0.0229225	1	limma	1.36478				limma	0.00136306	0.0229225
3294	TNS3	S811	TNS3 S811	Q68CZ2	Con vs MC58siaD	0.294802	0.583402	6.74769	0.359951	0.122861	0.366333	1	limma	1.28338				limma	0.122861	0.366333
3296	Q96JY6	Q96JY6	Q96JY6	Q96JY6	Con vs MC58siaD	0.0215717	0.164829	6.65671	-0.71525	0.00466672	0.0478661	1	limma	0.6091				limma	0.00466672	0.0478661
3297	P02768	P02768	P02768	P02768	Con vs MC58siaD	0.530869	0.750107	4.93561	-0.39096	0.194073	0.463879	1	limma	0.762622	Diabetic Nephropathy, Hyperthyroxinemia, Familial Dysalbuminemic, Hypoalbuminemia	C0011881, C0342185, C0239981	Sodium lauryl sulfate,Gadofosveset,RALTITREXED,Activated recombinant FVII-albumin fusion protein,Oxyphenbutazone,EPIGALOCATECHIN GALLATE,DB00493,PHENYLBUTAZONE,EPIGALLOCATECHIN,Iodipamide,[19F]-HALOPERIDOL,DIAZEPAM,DB00545,Gadobenate Dimeglumine,(-)-EPICATECHIN,ANTISERUM,DB12965,DB11359,DB06728,EVANS BLUE,PYROGALLOL,DB06713,AMODIAQUINE HYDROCHLORIDE,WARFARIN,DICLOFENAC,DB03255,Bismuth,DB13967,NAP…	limma	0.194073	0.463879
3298	Q8IZL8	Q8IZL8	Q8IZL8	Q8IZL8	Con vs MC58siaD	0.834532	0.93229	6.71276	0.0281335	0.882106	0.948044	1	limma	1.01969				limma	0.882107	0.948044
3299	COBLL1	S344	COBLL1 S344	Q53SF7	Con vs MC58siaD	0.403395	0.659831	6.74161	-0.189836	0.238426	0.515289	1	limma	0.876705				limma	0.238426	0.515289
3301	COBLL1	S344	COBLL1 S344	Q53SF7	Con vs MC58siaD	0.834532	0.93229	6.67448	-0.259346	0.443149	0.693249	1	limma	0.835467				limma	0.443149	0.693249
3306	GTF3C2	S893	GTF3C2 S893	Q8WUA4	Con vs MC58siaD	0.0946929	0.347669	6.61005	-0.493351	0.0585562	0.242777	1	limma	0.710373				limma	0.0585562	0.242777
3307	TWF1	S143	TWF1 S143	Q12792	Con vs MC58siaD	0.0121858	0.123067	6.62181	-0.874496	0.000156689	0.00571911	1	limma	0.545445				limma	0.000156689	0.00571911
3309	PLEKHA5	S855	PLEKHA5 S855	Q9HAU0	Con vs MC58siaD	0.530869	0.750107	6.7912	-0.11939	0.374181	0.640633	1	limma	0.920577				limma	0.374181	0.640633
3310	HNRNPU	S271	HNRNPU S271	Q00839	Con vs MC58siaD	0.530869	0.750107	6.75537	0.191353	0.443803	0.693696	1	limma	1.14183	EPILEPTIC ENCEPHALOPATHY, EARLY INFANTILE, 54	C4479319		limma	0.443803	0.693696
3317	DKC1	S494	DKC1 S494	O60832	Con vs MC58siaD	0.676103	0.841944	6.643	-0.240943	0.59435	0.796704	1	limma	0.846192	Dyskeratosis Congenita, HOYERAAL-HREIDARSSON SYNDROME, X-Linked Dyskeratosis Congenita	C0265965, C1846142, C1148551	V934/V935	limma	0.59435	0.796704
3325	SIN3A	S1112	SIN3A S1112	Q96ST3	Con vs MC58siaD	0.403395	0.659831	6.67489	-0.143617	0.351967	0.617919	1	limma	0.905247	WITTEVEEN-KOLK SYNDROME	C4310804		limma	0.351967	0.617919
3328	DBNL	S232	DBNL S232	Q9UJU6	Con vs MC58siaD	0.403395	0.659831	6.59327	0.463798	0.112216	0.348778	1	limma	1.37917				limma	0.112216	0.348778
3330	DDX20	S714	DDX20 S714	Q9UHI6	Con vs MC58siaD	0.210075	0.500856	6.73856	0.298098	0.126673	0.372502	1	limma	1.22952				limma	0.126673	0.372503
3332	TANC2	S1579	TANC2 S1579	Q9HCD6	Con vs MC58siaD	0.676103	0.841944	6.71104	0.145201	0.623719	0.816667	1	limma	1.10588				limma	0.623719	0.816667
3335	MAP3K20	S633	MAP3K20 S633	Q9NYL2	Con vs MC58siaD	0.834532	0.93229	6.57334	0.242838	0.339739	0.607114	1	limma	1.18332	Congenital Fiber Type Disproportion, SPLIT-FOOT MALFORMATION WITH MESOAXIAL POLYDACTYLY	C0546264, C4225167	DB01254,CYC-116,GNF-PF-3023,LAS38096,CENISERTIB,SP-600125,ILORASERTIB,384403681,DOVITINIB,GW441756X,SNS-314,SORAFENIB,PF-562271,ALSTERPAULLONE,DB12010,LINIFANIB,TAK-715,249565874,DASATINIB,TOZASERTIB	limma	0.339739	0.607114
3336	P63267	P63267	P63267	P63267; P60709	Con vs MC58siaD	0.143672	0.418895	4.9482	-0.336993	0.21359	0.485866	1	limma	0.79169				limma	0.21359	0.485866
3337	O00159-3	S6	O00159-3 S6	O00159-3	Con vs MC58siaD	0.29627	0.583402	6.50192	0.198244	0.49473	0.728008	1	limma	1.1473				limma	0.49473	0.728008
3338	USP7	S18	USP7 S18	Q93009	Con vs MC58siaD	0.676103	0.841944	6.71703	-0.0565343	0.704761	0.859726	1	limma	0.961571				limma	0.704761	0.859726
3339	NSUN2	S743,S751	NSUN2 S743,S751	Q08J23	Con vs MC58siaD	0.210075	0.500856	6.70061	-0.256909	0.170489	0.437488	1	limma	0.836879	MENTAL RETARDATION, AUTOSOMAL RECESSIVE 5	C1970199		limma	0.170489	0.437488
3340	NSUN2	S743	NSUN2 S743	Q08J23	Con vs MC58siaD	0.753298	0.931913	6.69498	0.0200002	0.890409	0.951837	1	limma	1.01396	MENTAL RETARDATION, AUTOSOMAL RECESSIVE 5	C1970199		limma	0.890409	0.951837
3341	CDC42EP4	S64	CDC42EP4 S64	Q9H3Q1	Con vs MC58siaD	0.676103	0.841944	6.7712	0.0522086	0.717598	0.866686	1	limma	1.03685				limma	0.717598	0.866686
3343	TRPS1	S90	TRPS1 S90	Q9UHF7	Con vs MC58siaD	0.0946929	0.347669	6.71426	0.554685	0.0205443	0.127287	1	limma	1.46885	Langer-Giedion Syndrome, Trichorhinophalangeal dysplasia type I, Trichorhinophalangeal Syndrome, Type III	C0023003, C0432233, C1860823		limma	0.0205443	0.127287
3345	O95208-2	S192,S195	O95208-2 S192,S195	O95208-2	Con vs MC58siaD	0.403395	0.659831	6.51133	-0.452604	0.219277	0.493086	1	limma	0.730723				limma	0.219277	0.493086
3346	DKC1	S494	DKC1 S494	O60832	Con vs MC58siaD	0.290347	0.583402	6.76973	-0.102349	0.418632	0.676426	1	limma	0.931515	Dyskeratosis Congenita, HOYERAAL-HREIDARSSON SYNDROME, X-Linked Dyskeratosis Congenita	C0265965, C1846142, C1148551	V934/V935	limma	0.418632	0.676426
3347	PCM1	S93	PCM1 S93	Q15154	Con vs MC58siaD	0.0121858	0.123067	6.56999	-1.71422	0.000160931	0.00571911	1	limma	0.304767				limma	0.000160931	0.00571911
3348	Q9Y4E1-1	S158,S160	Q9Y4E1-1 S158,S160	Q9Y4E1-1; Q641Q2	Con vs MC58siaD	1	1	6.7623	-0.0123518	0.926687	0.969804	1	limma	0.991475				limma	0.926687	0.969804
3351	ZNF148	S784	ZNF148 S784	Q9UQR1	Con vs MC58siaD	0.834532	0.93229	6.66895	-0.0452391	0.820984	0.921406	1	limma	0.969129	GLOBAL DEVELOPMENTAL DELAY, ABSENT OR HYPOPLASTIC CORPUS CALLOSUM, AND DYSMORPHIC FACIES	C4310644		limma	0.820984	0.921406
3354	SRRM2	S1404,T1413	SRRM2 S1404,T1413	Q9UQ35	Con vs MC58siaD	0.210075	0.500856	6.64067	-0.243929	0.262547	0.53747	1	limma	0.844442				limma	0.262547	0.53747
3356	SRRM2	S1404	SRRM2 S1404	Q9UQ35	Con vs MC58siaD	1	1	6.64977	0.0333818	0.837099	0.928275	1	limma	1.02341				limma	0.837099	0.928275
3358	TOM1	S355	TOM1 S355	O60784	Con vs MC58siaD	0.0121858	0.123067	6.63219	-1.13378	1.60738e-06	0.000432501	1	limma	0.455719				limma	1.60738e-06	0.000432501
3359	Q16777	Q16777	Q16777	Q16777	Con vs MC58siaD	0.143672	0.418895	5.62671	-0.598214	0.0779468	0.288151	1	limma	0.660571				limma	0.0779468	0.288151
3361	P63267	P63267	P63267	P63267	Con vs MC58siaD	0.29627	0.583402	6.7893	-0.337329	0.10323	0.334738	1	limma	0.791505	Megacystis microcolon intestinal hypoperistalsis syndrome, Visceral Myopathy, Visceral Myopathy, Familial	C1608393, C0042781, C0266833		limma	0.10323	0.334738
3364	MAPT	S713	MAPT S713	P10636	Con vs MC58siaD	0.249153	0.583402	6.48117	0.879622	0.165882	0.430357	1	limma	1.83989	Alzheimer's Disease, Dementia, Frontotemporal dementia, Memory Disorders, Parkinson Disease, PARKINSON DISEASE, LATE-ONSET, Pick Disease of the Brain, Progressive supranuclear palsy, Semantic Dementia, Supranuclear Palsy, Progressive, 1, Supranuclear Palsy, Progressive, 1, Atypical	C0002395, C0497327, C0338451, C0025261, C0030567, C3160718, C0236642, C0038868, C0338462, C4551863, C1850077	DIHYDROXANTHOHUMOL,DB14914,ERGOCRYPTINE,FENRETINIDE,RALOXIFENE,GNF-PF-5134,RHEIN,BIIB092,PYRANTEL PAMOATE,MMV007396,CARBIDOPA,DOXORUBICIN HYDROCHLORIDE,JUGLONE,DAPH,METHYL 7-DESHYDROXYPYROGALLIN-4-CARBOXYLATE,MORIN,GNF-PF-5510,GOSSYPOL,NSC-632536,3,3',4'-TRIHYDROXYFLAVONE,GNF-PF-4085,HOE-33342,DIHYDROERGOCRISTINE,NSC-228155,NOREPINEPHRINE,ITRAZOLE,GNF-PF-1919,GNF-PF-5007,HEXACHLOROPHENE,PD-98059,…	limma	0.165882	0.430357
3368	DNPH1	S169	DNPH1 S169	O43598	Con vs MC58siaD	0.143672	0.418895	6.6688	-0.222273	0.114577	0.353692	1	limma	0.857214				limma	0.114577	0.353692
3369	NDRG1	S319	NDRG1 S319	Q92597	Con vs MC58siaD	1	1	6.73527	-0.119063	0.602626	0.802189	1	limma	0.920786	CHARCOT-MARIE-TOOTH DISEASE, TYPE 4D	C1832334		limma	0.602626	0.802189
3373	MDM2	S166,S172	MDM2 S166,S172	Q00987	Con vs MC58siaD	1	1	6.50015	-0.0979949	0.727477	0.872368	1	limma	0.934331	Breast Carcinoma, Malignant neoplasm of breast, melanoma	C0678222, C0006142, C0025202	DB14548,RG7388,PD-98059,DNDI1417132,Platinum compounds,RO5045337,HELENALIN,TCDD,ANTIANGIOGENIC,APG-115,DB01593,DB14533,PEMBROLIZUMAB,Cisplatin,DB04144,DIPLAMINE B,DS-3032,GAMBOGIC ACID,IPILIMUMAB,RG7775,AMG 232,NUTLIN-3,NIVOLUMAB,DB14487,DB02872,Milademetan Tosylate,340590229,HDM2 INHIBITOR MK-8242,ALRN-6924,HDM201,nutlin-3,LISSOCLINIDINE B,MANGOSTIN,THIRAM,JNJ-26854165	limma	0.727477	0.872368
3374	MDM2	S166	MDM2 S166	Q00987	Con vs MC58siaD	0.530869	0.750107	6.70441	-0.189513	0.240439	0.517561	1	limma	0.876902	Breast Carcinoma, Malignant neoplasm of breast, melanoma	C0678222, C0006142, C0025202	DB14548,RG7388,PD-98059,DNDI1417132,Platinum compounds,RO5045337,HELENALIN,TCDD,ANTIANGIOGENIC,APG-115,DB01593,DB14533,PEMBROLIZUMAB,Cisplatin,DB04144,DIPLAMINE B,DS-3032,GAMBOGIC ACID,IPILIMUMAB,RG7775,AMG 232,NUTLIN-3,NIVOLUMAB,DB14487,DB02872,Milademetan Tosylate,340590229,HDM2 INHIBITOR MK-8242,ALRN-6924,HDM201,nutlin-3,LISSOCLINIDINE B,MANGOSTIN,THIRAM,JNJ-26854165	limma	0.240439	0.517561
3375	ARPP19	S62	ARPP19 S62	P56211	Con vs MC58siaD	0.530869	0.750107	6.72818	0.254293	0.310724	0.580647	1	limma	1.19275				limma	0.310724	0.580647
3376	DGCR8	S271,S275	DGCR8 S271,S275	Q8WYQ5	Con vs MC58siaD	0.530869	0.750107	6.78761	-0.0506291	0.704231	0.859637	1	limma	0.965515				limma	0.704231	0.859637
3378	IQGAP1	S330	IQGAP1 S330	P46940	Con vs MC58siaD	0.0946929	0.347669	6.53163	0.330057	0.174989	0.441516	1	limma	1.25706				limma	0.174989	0.441516
3381	P04075	P04075	P04075	P04075	Con vs MC58siaD	0.530869	0.750107	4.78327	0.200902	0.506248	0.738017	1	limma	1.14942	Glycogen Storage Disease XII	C0272066	DB08240,DB14548,DB01593,DB14487,DB04326,DB04733,DB11638,DB14533,DB02512	limma	0.506248	0.738017
3382	O14545	O14545	O14545	O14545	Con vs MC58siaD	0.530869	0.750107	6.67078	0.183855	0.306888	0.577039	1	limma	1.13591				limma	0.306889	0.577039
3383	SRRM2	T1492	SRRM2 T1492	Q9UQ35	Con vs MC58siaD	0.753298	0.931913	6.63842	-0.00856845	0.961464	0.981527	1	limma	0.994078				limma	0.961464	0.981527
3384	Q07866-4	S631	Q07866-4 S631	Q07866-4	Con vs MC58siaD	0.676103	0.841944	6.52739	-0.149668	0.541907	0.763537	1	limma	0.901458				limma	0.541907	0.763537
3385	NCOR1	S1980,S1981	NCOR1 S1980,S1981	O75376	Con vs MC58siaD	0.676103	0.841944	6.73698	-0.0961403	0.616278	0.812003	1	limma	0.935532	Breast Carcinoma, Malignant neoplasm of breast	C0678222, C0006142		limma	0.616278	0.812003
3386	Q86VM9	Q86VM9	Q86VM9	Q86VM9	Con vs MC58siaD	0.143672	0.418895	6.61349	-0.539398	0.0477344	0.213304	1	limma	0.688058				limma	0.0477344	0.213304
3387	NEURL4	S502	NEURL4 S502	Q96JN8	Con vs MC58siaD	0.834532	0.93229	6.64139	0.154362	0.513238	0.74309	1	limma	1.11293				limma	0.513238	0.74309
3388	CCDC86	S47	CCDC86 S47	Q9H6F5	Con vs MC58siaD	1	1	6.69947	0.0270936	0.881156	0.947564	1	limma	1.01896				limma	0.881156	0.947564
3390	Q92552	Q92552	Q92552	Q92552	Con vs MC58siaD	0.530869	0.750107	6.67053	-0.0851137	0.6103	0.80673	1	limma	0.94271				limma	0.6103	0.80673
3391	SLC4A2	S144	SLC4A2 S144	P04920	Con vs MC58siaD	0.0121858	0.123067	6.75367	-0.68351	0.00113542	0.0200804	1	limma	0.622648	Autosomal Recessive Polycystic Kidney Disease	C0085548		limma	0.00113542	0.0200804
3393	SLC4A2	S144	SLC4A2 S144	P04920	Con vs MC58siaD	0.0121858	0.123067	6.65293	-0.79455	0.000946069	0.0181829	1	limma	0.576523	Autosomal Recessive Polycystic Kidney Disease	C0085548		limma	0.000946069	0.0181829
3395	P05787	P05787	P05787	P05787	Con vs MC58siaD	0.29627	0.583402	6.64137	-0.320697	0.223149	0.497803	1	limma	0.800683	Breast Carcinoma, Cirrhosis, Familial	C0678222, C1861556	DB06245,DB00031,DB09130	limma	0.223149	0.497803
3397	CWC22	S39	CWC22 S39	Q9HCG8	Con vs MC58siaD	0.29627	0.583402	6.66999	-0.261034	0.23737	0.513892	1	limma	0.834489				limma	0.23737	0.513891
3399	Q8IVT2	Q8IVT2	Q8IVT2	Q8IVT2	Con vs MC58siaD	0.676103	0.841944	6.64125	-0.177306	0.493009	0.728008	1	limma	0.884353				limma	0.493009	0.728008
3400	Q6ZV73	Q6ZV73	Q6ZV73	Q6ZV73	Con vs MC58siaD	0.676103	0.841944	6.68237	-0.0634033	0.863055	0.937464	1	limma	0.957004				limma	0.863055	0.937464
3404	KMT2D	S4738	KMT2D S4738	O14686	Con vs MC58siaD	0.29627	0.583402	6.6749	-0.111042	0.499837	0.732777	1	limma	0.925919	Kabuki make-up syndrome	C0796004	Bicalutamide,HDAC INHIBITOR AR-42	limma	0.499837	0.732777
3405	UBXN1	S200	UBXN1 S200	Q04323	Con vs MC58siaD	0.143672	0.418895	6.76154	-0.258003	0.147208	0.40576	1	limma	0.836245				limma	0.147208	0.40576
3406	BAZ2A	S1397	BAZ2A S1397	Q9UIF9	Con vs MC58siaD	0.0121858	0.123067	6.78261	-0.463607	0.00221204	0.0309691	1	limma	0.725171				limma	0.00221204	0.0309691
3409	Q15262	Q15262	Q15262	Q15262	Con vs MC58siaD	0.676103	0.841944	6.68548	0.144557	0.385045	0.650364	1	limma	1.10539				limma	0.385045	0.650364
3411	PTPRK	S856,T860	PTPRK S856,T860	Q15262	Con vs MC58siaD	0.0121858	0.123067	6.65985	-0.516241	0.0038732	0.0426043	1	limma	0.699191				limma	0.0038732	0.0426043
3412	P02768	P02768	P02768	P02768	Con vs MC58siaD	0.210075	0.500856	4.54203	-0.313176	0.319659	0.58898	1	limma	0.804868	Diabetic Nephropathy, Hyperthyroxinemia, Familial Dysalbuminemic, Hypoalbuminemia	C0011881, C0342185, C0239981	Sodium lauryl sulfate,Gadofosveset,RALTITREXED,Activated recombinant FVII-albumin fusion protein,Oxyphenbutazone,EPIGALOCATECHIN GALLATE,DB00493,PHENYLBUTAZONE,EPIGALLOCATECHIN,Iodipamide,[19F]-HALOPERIDOL,DIAZEPAM,DB00545,Gadobenate Dimeglumine,(-)-EPICATECHIN,ANTISERUM,DB12965,DB11359,DB06728,EVANS BLUE,PYROGALLOL,DB06713,AMODIAQUINE HYDROCHLORIDE,WARFARIN,DICLOFENAC,DB03255,Bismuth,DB13967,NAP…	limma	0.319659	0.58898
3413	P08727	P08727	P08727	P08727	Con vs MC58siaD	0.834532	0.93229	6.60097	-0.119308	0.682799	0.849057	1	limma	0.920629				limma	0.682799	0.849056
3414	Q8WWI1-3	S1116	Q8WWI1-3 S1116	Q8WWI1-3	Con vs MC58siaD	0.530869	0.750107	6.63419	-0.144179	0.369115	0.63538	1	limma	0.904894				limma	0.369115	0.635381
3416	RRN3P2	S44	RRN3P2 S44	A6NIE6	Con vs MC58siaD	0.0946929	0.347669	6.7653	0.236337	0.106239	0.338868	1	limma	1.178				limma	0.106239	0.338868
3418	ERBB3	S686	ERBB3 S686	P21860	Con vs MC58siaD	0.403395	0.659831	6.75252	-0.281872	0.189783	0.45833	1	limma	0.822523	Lethal Congenital Contracture Syndrome 2	C1843478	Trastuzumab,252827373,TRASTUZUMAB,178101724,lapatinib,CHEMBL2109406,DACOMITINIB,CDX-3379,315661317,LAPATINIB,PERTUZUMAB,Seribantumab,AFATINIB,Elisidepsin,METHYLCURCUMIN,CHEMBL2109402,CHEMBL2110732,MM-121,Drug 2849330,252166509,docetaxel,trastuzumab,MEHD7945A,AZD8931,HER2 INHIBITOR CP-724,714,POZIOTINIB,AV-203,310264711,GEFITINIB,AV203,GEFITINIB,REGN1400,LJM716,U3-1287,178101725,RG7116,LAPATINIB,S…	limma	0.189783	0.45833
3419	HUWE1	S1395	HUWE1 S1395	Q7Z6Z7	Con vs MC58siaD	0.403395	0.659831	6.71142	-0.133179	0.405867	0.667871	1	limma	0.91182	Mental Retardation, X-Linked, Syndromic, Turner Type	C2678046		limma	0.405867	0.667871
3420	KANK2	S375	KANK2 S375	Q63ZY3	Con vs MC58siaD	0.0215717	0.164829	6.67487	0.422168	0.00898071	0.0733847	1	limma	1.33994	NEPHROTIC SYNDROME, TYPE 16, PALMOPLANTAR KERATODERMA AND WOOLLY HAIR	C4540453, C4015202		limma	0.00898071	0.0733847
3423	TBC1D10B	S132	TBC1D10B S132	Q4KMP7	Con vs MC58siaD	0.834532	0.93229	6.72324	-0.241301	0.364974	0.632991	1	limma	0.845982				limma	0.364974	0.632991
3426	STX4	S117	STX4 S117	Q12846	Con vs MC58siaD	1	1	6.75476	0.0238311	0.858094	0.936396	1	limma	1.01666				limma	0.858094	0.936396
3428	PGK1	S203	PGK1 S203	P00558	Con vs MC58siaD	1	1	6.77325	-0.0299547	0.864555	0.938151	1	limma	0.979451	Phosphoglycerate Kinase 1 Deficiency	C1970848	DB03909,DB09130,lamivudine,DB11638,DB04510	limma	0.864555	0.93815
3431	ECT2	S861	ECT2 S861	Q9H8V3	Con vs MC58siaD	0.0946929	0.347669	6.58533	0.686669	0.017161	0.11462	1	limma	1.60956				limma	0.017161	0.11462
3433	IQGAP2	S16	IQGAP2 S16	Q13576	Con vs MC58siaD	0.0946929	0.347669	6.74117	-0.298577	0.0777036	0.287896	1	limma	0.813054	Liver carcinoma	C2239176		limma	0.0777036	0.287896
3436	IQGAP2	S16	IQGAP2 S16	Q13576	Con vs MC58siaD	0.0121858	0.123067	6.72121	-0.530863	0.00413147	0.0442137	1	limma	0.692141	Liver carcinoma	C2239176		limma	0.00413147	0.0442137
3437	SRF	S224	SRF S224	P11831	Con vs MC58siaD	0.210075	0.500856	6.71276	0.202638	0.283487	0.557358	1	limma	1.1508				limma	0.283487	0.557357
3439	PDHA1	S293,S300	PDHA1 S293,S300	P08559	Con vs MC58siaD	0.676103	0.841944	6.62852	-0.0326642	0.909922	0.960133	1	limma	0.977613	Pyruvate Dehydrogenase Complex Deficiency Disease, Pyruvate Dehydrogenase E1 Alpha Deficiency	C0034345, C1839413	DB00157,CPI-613	limma	0.909922	0.960133
3441	PEA15	S116	PEA15 S116	Q15121	Con vs MC58siaD	0.676103	0.841944	6.58837	0.0566505	0.871486	0.942005	1	limma	1.04005				limma	0.871486	0.942005
3449	PTPN1	S50	PTPN1 S50	P18031	Con vs MC58siaD	0.0121858	0.123067	6.67735	0.607661	0.00108929	0.019589	1	limma	1.52379	Diabetes Mellitus, Non-Insulin-Dependent	C0011860	DB02622,252827507,OLEANOLIC_ACID,DB08001,DB08003,DB06887,384403654,ALLYL ISOTHIOCYANATE,DB03982,DB02436,DB02420,DB05506,LICOAGRODIN,DB06521,DB02977,REL-HUEAFURANOID A,ISIS 113715,DB04800,DB07719,TILUDRONATE,GLISOFLAVONE,DB02784,DB03311,INSULIN,TTP-814,DB08549,DB07263,DB01734,DB07197,DB03557,DB07480,DB08371,DB07730,354702208,DB07298,IONIS-PTP1BRX,FLUORESCEIN DIPHOSPHATE,LICOAGRONE,DB04285,URSOLIC …	limma	0.00108929	0.019589
3450	ANLN	S182	ANLN S182	Q9NQW6	Con vs MC58siaD	1	1	6.70927	0.0323851	0.860724	0.937086	1	limma	1.0227	FOCAL SEGMENTAL GLOMERULOSCLEROSIS 8	C4014993		limma	0.860724	0.937086
3452	O95817	O95817	O95817	O95817	Con vs MC58siaD	0.0121858	0.123067	6.6469	-0.641854	0.00342664	0.0395955	1	limma	0.640889	CARDIOMYOPATHY, DILATED, 1HH, Myofibrillar Myopathy, Myopathy, Myofibrillar, Bag3-Related	C3151293, C2678065, C2751831		limma	0.00342664	0.0395955
3453	EIF4G1	S1209	EIF4G1 S1209	Q04637	Con vs MC58siaD	0.0121858	0.123067	6.64436	-0.780339	0.00365437	0.0408114	1	limma	0.58223	PARKINSON DISEASE 18	C3280271	INSULIN	limma	0.00365437	0.0408114
3455	PPM1H	S211	PPM1H S211	Q9ULR3	Con vs MC58siaD	0.0946929	0.347669	6.6891	-0.315225	0.063145	0.254404	1	limma	0.803726				limma	0.063145	0.254404
3457	ANLN	S182,T194	ANLN S182,T194	Q9NQW6	Con vs MC58siaD	0.676103	0.841944	6.73522	-0.164277	0.439239	0.69115	1	limma	0.892376	FOCAL SEGMENTAL GLOMERULOSCLEROSIS 8	C4014993		limma	0.439239	0.69115
3461	RECQL5	S815	RECQL5 S815	O94762	Con vs MC58siaD	0.210075	0.500856	6.65918	0.211573	0.224276	0.499166	1	limma	1.15795				limma	0.224276	0.499166
3462	Q9UET6	Q9UET6	Q9UET6	Q9UET6	Con vs MC58siaD	0.143672	0.418895	6.72498	-0.379419	0.0843791	0.298072	1	limma	0.768747	Mental Retardation, X-Linked 9	C0796215		limma	0.0843791	0.298072
3464	POLR2A	S1847	POLR2A S1847	P24928	Con vs MC58siaD	0.0215717	0.164829	5.87785	-0.45901	0.0639513	0.256828	1	limma	0.727485				limma	0.0639513	0.256828
3467	MNAT1	S279	MNAT1 S279	P51948	Con vs MC58siaD	0.143672	0.418895	6.68626	0.403104	0.168462	0.434656	1	limma	1.32235				limma	0.168462	0.434656
3468	DCBLD2	S606	DCBLD2 S606	Q96PD2	Con vs MC58siaD	0.0601028	0.278142	6.51984	-0.864995	0.0110556	0.0855166	1	limma	0.549048				limma	0.0110556	0.0855166
3471	BCL2L12	S273	BCL2L12 S273	Q9HB09	Con vs MC58siaD	1	1	6.66122	0.0118892	0.950177	0.977024	1	limma	1.00827				limma	0.950177	0.977024
3472	KBTBD11	S107	KBTBD11 S107	O94819	Con vs MC58siaD	0.403395	0.659831	6.71172	-0.101153	0.432418	0.686284	1	limma	0.932288				limma	0.432418	0.686284
3473	ARFGEF1	S52	ARFGEF1 S52	Q9Y6D6	Con vs MC58siaD	1	1	6.5548	0.0321228	0.958508	0.979306	1	limma	1.02252				limma	0.958508	0.979306
3476	PDS5A	S1305	PDS5A S1305	Q29RF7	Con vs MC58siaD	0.530869	0.750107	6.70929	-0.129887	0.418816	0.676426	1	limma	0.913903				limma	0.418816	0.676426
3477	TSC22D4	T211	TSC22D4 T211	Q9Y3Q8	Con vs MC58siaD	0.143672	0.418895	6.74729	0.323136	0.0798037	0.2908	1	limma	1.25105				limma	0.0798038	0.290801
3478	DSG2	T791	DSG2 T791	Q14126	Con vs MC58siaD	0.0367139	0.21147	6.74182	-0.127605	0.268795	0.545043	1	limma	0.91535	Arrhythmogenic Right Ventricular Dysplasia, Familial, 10, Cardiomyopathy, Dilated, 1BB	C1857777, C2752072		limma	0.268795	0.545043
3481	Q7Z5J4	Q7Z5J4	Q7Z5J4	Q7Z5J4	Con vs MC58siaD	1	1	6.7723	-0.0351176	0.814122	0.917146	1	limma	0.975952	Potocki-Lupski syndrome, Smith-Magenis syndrome	C2931246, C0795864		limma	0.814122	0.917146
3482	PKP2	Y631	PKP2 Y631	Q99959	Con vs MC58siaD	0.29627	0.583402	6.68368	-0.135679	0.328108	0.596517	1	limma	0.910241	Arrhythmogenic Right Ventricular Dysplasia, Arrhythmogenic Right Ventricular Dysplasia, Familial, 9, Brugada Syndrome (disorder)	C0349788, C1836906, C1142166		limma	0.328108	0.596517
3483	TJP2	S978,S986	TJP2 S978,S986	Q9UDY2	Con vs MC58siaD	0.29627	0.583402	6.69833	0.326106	0.34406	0.611254	1	limma	1.25363	Cholestasis, progressive familial intrahepatic 4, Hypercholanemia, Familial	C2931067, C1843139		limma	0.34406	0.611254
3484	TJP2	S986	TJP2 S986	Q9UDY2	Con vs MC58siaD	0.834532	0.93229	6.73554	-0.0426731	0.890795	0.951837	1	limma	0.970854	Cholestasis, progressive familial intrahepatic 4, Hypercholanemia, Familial	C2931067, C1843139		limma	0.890795	0.951837
3485	PKP4	S273,S281	PKP4 S273,S281	Q99569	Con vs MC58siaD	0.834532	0.93229	6.76902	0.0379728	0.780077	0.900507	1	limma	1.02667				limma	0.780077	0.900507
3486	OCLN	S369	OCLN S369	Q16625	Con vs MC58siaD	0.530869	0.750107	6.7889	0.0810503	0.53624	0.75885	1	limma	1.05779	Pseudo-TORCH syndrome, PSEUDO-TORCH SYNDROME 1	C3489725, C4552078	RETINOIC ACID	limma	0.53624	0.75885
3488	MINDY1	S103	MINDY1 S103	Q8N5J2	Con vs MC58siaD	0.403395	0.659831	6.71028	0.0530454	0.785015	0.903195	1	limma	1.03745				limma	0.785015	0.903195
3489	NIBAN2	S696	NIBAN2 S696	Q96TA1	Con vs MC58siaD	0.0121858	0.123067	6.77266	-0.625434	0.000997922	0.0188808	1	limma	0.648225				limma	0.000997922	0.0188808
3490	KRI1	S136	KRI1 S136	Q8N9T8	Con vs MC58siaD	0.403395	0.659831	6.54943	-0.41975	0.148576	0.40762	1	limma	0.747554				limma	0.148576	0.40762
3491	P02768	P02768	P02768	P02768	Con vs MC58siaD	0.753298	0.931913	4.98047	-0.0545836	0.848365	0.932261	1	limma	0.962872	Diabetic Nephropathy, Hyperthyroxinemia, Familial Dysalbuminemic, Hypoalbuminemia	C0011881, C0342185, C0239981	Sodium lauryl sulfate,Gadofosveset,RALTITREXED,Activated recombinant FVII-albumin fusion protein,Oxyphenbutazone,EPIGALOCATECHIN GALLATE,DB00493,PHENYLBUTAZONE,EPIGALLOCATECHIN,Iodipamide,[19F]-HALOPERIDOL,DIAZEPAM,DB00545,Gadobenate Dimeglumine,(-)-EPICATECHIN,ANTISERUM,DB12965,DB11359,DB06728,EVANS BLUE,PYROGALLOL,DB06713,AMODIAQUINE HYDROCHLORIDE,WARFARIN,DICLOFENAC,DB03255,Bismuth,DB13967,NAP…	limma	0.848365	0.932261
3500	P67809	P67809	P67809	P67809	Con vs MC58siaD	0.834532	0.93229	6.66213	-0.121774	0.552658	0.770774	1	limma	0.919057				limma	0.552658	0.770775
3502	LZTS2	S570	LZTS2 S570	Q9BRK4	Con vs MC58siaD	0.29627	0.583402	6.67367	0.128599	0.454036	0.700965	1	limma	1.09323				limma	0.454036	0.700965
3503	ISL2	S154,S157	ISL2 S154,S157	Q96A47	Con vs MC58siaD	0.530869	0.750107	6.71908	-0.0943843	0.581405	0.789529	1	limma	0.936672				limma	0.581405	0.789529
3504	PTPN14	S594	PTPN14 S594	Q15678	Con vs MC58siaD	1	1	6.59354	-0.0167677	0.94721	0.977024	1	limma	0.988445	CHOANAL ATRESIA AND LYMPHEDEMA	C3150875		limma	0.94721	0.977024
3509	ARFGAP1	T189	ARFGAP1 T189	Q8N6T3	Con vs MC58siaD	0.403395	0.659831	6.7191	0.126478	0.378044	0.644386	1	limma	1.09163				limma	0.378044	0.644386
3513	Q6KC79-2	S350	Q6KC79-2 S350	Q6KC79-2	Con vs MC58siaD	0.529619	0.750107	6.78132	0.101327	0.51333	0.74309	1	limma	1.07276				limma	0.51333	0.74309
3514	OXSR1	S359	OXSR1 S359	O95747	Con vs MC58siaD	0.0946929	0.347669	6.68001	-0.561189	0.0083026	0.0709204	1	limma	0.677743				limma	0.0083026	0.0709204
3516	Q96I25	Q96I25	Q96I25	Q96I25	Con vs MC58siaD	0.0367139	0.21147	6.73735	-0.542021	0.0133113	0.09699	1	limma	0.686808				limma	0.0133113	0.09699
3517	RPL14	S139	RPL14 S139	P50914	Con vs MC58siaD	0.210075	0.500856	6.48054	0.776917	0.0832189	0.296552	1	limma	1.71347				limma	0.0832188	0.296552
3519	DDX46	S804	DDX46 S804	Q7L014	Con vs MC58siaD	0.676103	0.841944	6.34389	0.0567572	0.851328	0.933585	1	limma	1.04013				limma	0.851328	0.933585
3522	CRYBG1	S75	CRYBG1 S75	Q9Y4K1	Con vs MC58siaD	0.0601028	0.278142	6.72745	0.499852	0.0231804	0.135165	1	limma	1.41407				limma	0.0231804	0.135165
3523	ZC3H4	S1104,T1106	ZC3H4 S1104,T1106	Q9UPT8	Con vs MC58siaD	0.210075	0.500856	6.75939	-0.304946	0.11702	0.358295	1	limma	0.809472				limma	0.11702	0.358295
3524	Q9UKV3-5	S240,S243	Q9UKV3-5 S240,S243	Q9UKV3-5	Con vs MC58siaD	1	1	6.76375	-0.0252803	0.883942	0.949475	1	limma	0.98263				limma	0.883942	0.949475
3526	P04049	P04049	P04049	P04049	Con vs MC58siaD	0.0121858	0.123067	6.70267	-0.318317	0.0329704	0.166264	1	limma	0.802005	CARDIOMYOPATHY, DILATED, 1NN, Hypertrophic Cardiomyopathy, LEOPARD Syndrome, Leopard Syndrome 1, LEOPARD SYNDROME 2, melanoma, Noonan Syndrome, Noonan Syndrome 5	C4014656, C0007194, C0175704, C4551484, C1969056, C0025202, C0028326, C1969057	SORAFENIB,sorafenib,REGORAFENIB,404859105,TRAMETINIB,CHEMBL3545296,CHEMBL1200485,SORAFENIB,328083491,XL281,ISIS 5132,REGORAFENIB,SORAFENIB,docetaxel,315661214,COBIMETINIB,paclitaxel,C-RAF ANTISENSE OLIGONUCLEOTIDE,DB04973,CHEMBL3348923,315661215,cisplatin,LGX818,CHEMBL3545027,ICO-007,CHIR-265,DB08896,XL281,223366209,384403666,354702286,Sorafenib,Cobimetinib,249565752,384403668,354702287,GDC-5573,…	limma	0.0329704	0.166264
3528	NIBAN2	S692	NIBAN2 S692	Q96TA1	Con vs MC58siaD	0.0946929	0.347669	6.70644	-0.555001	0.0377449	0.184369	1	limma	0.680657				limma	0.0377449	0.184369
3529	Q9H4L5	S437	Q9H4L5 S437	Q9H4L5; Q9H4L5-2	Con vs MC58siaD	0.676103	0.841944	6.66744	-0.0264348	0.874252	0.943371	1	limma	0.981844				limma	0.874252	0.943371
3530	GBF1	S1298	GBF1 S1298	Q92538	Con vs MC58siaD	0.143672	0.418895	6.48324	-0.804319	0.0559158	0.237675	1	limma	0.572632				limma	0.0559158	0.237675
3531	Q06830	Q06830	Q06830	Q06830	Con vs MC58siaD	0.29627	0.583402	6.15275	-0.181288	0.584825	0.791747	1	limma	0.881915				limma	0.584825	0.791747
3533	P51608	P51608	P51608	P51608	Con vs MC58siaD	0.834532	0.93229	6.72484	0.0293232	0.822512	0.921831	1	limma	1.02053	Angelman Syndrome, Autistic Disorder, ENCEPHALOPATHY, NEONATAL SEVERE, DUE TO MECP2 MUTATIONS, Liver carcinoma, Lubs X-linked mental retardation syndrome, Lupus Erythematosus, Systemic, Mental Retardation, X-Linked, Syndromic 13, Rett Syndrome, Trisomy Xq28, Visual seizure	C0162635, C0004352, C1968556, C2239176, C1846058, C0024141, C1968550, C0035372, C3714043, C0270824		limma	0.822512	0.92183
3534	LIG1	T195	LIG1 T195	P18858	Con vs MC58siaD	0.530869	0.750107	6.54855	0.181685	0.476457	0.714997	1	limma	1.13421				limma	0.476457	0.714997
3535	RBM39	S97	RBM39 S97	Q14498	Con vs MC58siaD	0.530869	0.750107	6.76284	0.00971803	0.949916	0.977024	1	limma	1.00676				limma	0.949916	0.977024
3539	RIOK2	S350	RIOK2 S350	Q9BVS4	Con vs MC58siaD	0.834532	0.93229	6.39376	0.0160504	0.952157	0.97777	1	limma	1.01119				limma	0.952157	0.97777
3540	PDS5B	S1358	PDS5B S1358	Q9NTI5	Con vs MC58siaD	0.676103	0.841944	6.72397	0.00445639	0.972806	0.988018	1	limma	1.00309				limma	0.972806	0.988018
3541	HUWE1	S1395	HUWE1 S1395	Q7Z6Z7	Con vs MC58siaD	0.29627	0.583402	6.78153	0.145735	0.297399	0.571	1	limma	1.10629	Mental Retardation, X-Linked, Syndromic, Turner Type	C2678046		limma	0.297399	0.571
3542	HUWE1	S1395	HUWE1 S1395	Q7Z6Z7	Con vs MC58siaD	1	1	6.56644	-0.0438417	0.83665	0.92805	1	limma	0.970068	Mental Retardation, X-Linked, Syndromic, Turner Type	C2678046		limma	0.83665	0.92805
3543	Q9UKV3-5	S490	Q9UKV3-5 S490	Q9UKV3-5	Con vs MC58siaD	0.403395	0.659831	6.72866	0.261334	0.271093	0.54734	1	limma	1.19859				limma	0.271093	0.54734
3544	Q9NZN5-2	Q9NZN5-2	Q9NZN5-2	Q9NZN5-2	Con vs MC58siaD	0.834532	0.93229	6.81418	-0.180058	0.335373	0.603507	1	limma	0.882668				limma	0.335373	0.603507
3545	Q9NQW6	Q9NQW6	Q9NQW6	Q9NQW6	Con vs MC58siaD	0.210075	0.500856	6.66993	-0.380399	0.0981383	0.32581	1	limma	0.768225	FOCAL SEGMENTAL GLOMERULOSCLEROSIS 8	C4014993		limma	0.0981383	0.32581
3546	STIM1	S257	STIM1 S257	Q13586	Con vs MC58siaD	0.0367139	0.21147	6.63538	-0.482892	0.0470315	0.211417	1	limma	0.715542	Immune dysfunction with T-cell inactivation due to calcium entry defect 2, MYOPATHY, TUBULAR AGGREGATE, 1, Stormorken Syndrome, Tubular Aggregate Myopathy	C2748557, C4011726, C1861451, C0410207		limma	0.0470315	0.211417
3548	PDS5B	S1358	PDS5B S1358	Q9NTI5	Con vs MC58siaD	0.143672	0.418895	6.75769	0.258375	0.109744	0.34486	1	limma	1.19613				limma	0.109744	0.34486
3549	MTFR1	S290	MTFR1 S290	Q15390	Con vs MC58siaD	0.29627	0.583402	6.77693	0.212137	0.279119	0.553681	1	limma	1.1584				limma	0.279119	0.553681
3552	TCF3	S379	TCF3 S379	P15923	Con vs MC58siaD	0.0367139	0.21147	6.76153	-0.32798	0.0259932	0.142944	1	limma	0.796651	Agammaglobulinemia, Burkitt Lymphoma	C0001768, C0006413		limma	0.0259932	0.142944
3554	ZNF217	S407	ZNF217 S407	O75362	Con vs MC58siaD	0.0601028	0.278142	6.68445	-0.41399	0.0276778	0.150593	1	limma	0.750545				limma	0.0276778	0.150592
3555	PPP1R2	S121	PPP1R2 S121	P41236	Con vs MC58siaD	0.29627	0.583402	6.69958	-0.138102	0.335638	0.603507	1	limma	0.908714				limma	0.335638	0.603507
[truncated: 1,768 more rows]

## Sheet: p-value <= 0.05
uids	Identifier	Sites	GeneSite	UniprotID	Comparison	Wilcox p-value	Adj. Wilcox p-value	AveExpr	Log2 Fold change	limma p-value	Adj. limma p-value	Shapiro-Wilk Normality Test p-value	Recommended_Test	Fold change	Diseases	UMLS	drug_names	Recommended statistical test	p-value	Adj. p-value
6	FAM171A1	S422	FAM171A1 S422	Q5VUB5	Con vs MC58siaD	0.0601028	0.278142	6.6898	-0.35354	0.0385403	0.186608	0.137435	limma	0.782662				limma	0.0385403	0.186608
24	EIF4G1	S1077	EIF4G1 S1077	Q04637	Con vs MC58siaD	0.0601028	0.278142	6.71632	0.687786	0.00811836	0.0698216	0.710929	limma	1.61081	PARKINSON DISEASE 18	C3280271	INSULIN	limma	0.00811836	0.0698216
34	PLEKHA2	S184	PLEKHA2 S184	Q9HB19	Con vs MC58siaD	0.0121858	0.123067	6.62389	-0.955647	7.04247e-05	0.0035372	1	limma	0.51561				limma	7.04247e-05	0.0035372
50	PKP3	S314	PKP3 S314	Q9Y446	Con vs MC58siaD	0.0121858	0.123067	6.69084	-1.19243	1.06939e-05	0.00130056	1	limma	0.437565				limma	1.06939e-05	0.00130056
63	JUNB	T255,S259	JUNB T255,S259	P17275	Con vs MC58siaD	0.0121858	0.123067	6.69714	-0.63971	0.000254837	0.00813533	1	limma	0.641842				limma	0.000254837	0.00813534
65	JUNB	S251,T255,S259	JUNB S251,T255,S259	P17275	Con vs MC58siaD	0.0121858	0.123067	6.71295	-0.577367	0.000498232	0.0116574	1	limma	0.670186				limma	0.000498232	0.0116574
67	TMEM230	S24	TMEM230 S24	Q96A57	Con vs MC58siaD	0.0121858	0.123067	6.77387	-0.423091	0.0118972	0.0898128	1	limma	0.745825				limma	0.0118972	0.0898128
71	AKAP13	S1507	AKAP13 S1507	Q12802	Con vs MC58siaD	0.0215717	0.164829	6.77669	-0.703868	0.00273835	0.0352061	1	limma	0.613924				limma	0.00273835	0.0352061
74	MTDH	S298	MTDH S298	Q86UE4	Con vs MC58siaD	0.0121858	0.123067	6.61218	-1.42621	0.000872162	0.0172918	1	limma	0.372107				limma	0.000872162	0.0172918
89	P05787	P05787	P05787	P05787	Con vs MC58siaD	0.0367139	0.21147	6.74573	-0.373228	0.0232781	0.135165	1	limma	0.772053	Breast Carcinoma, Cirrhosis, Familial	C0678222, C1861556	DB06245,DB00031,DB09130	limma	0.0232781	0.135165
95	ITGA3	S1042	ITGA3 S1042	P26006	Con vs MC58siaD	0.0367139	0.21147	6.66694	-0.413719	0.0329461	0.166264	1	limma	0.750686	INTERSTITIAL LUNG DISEASE, NEPHROTIC SYNDROME, AND EPIDERMOLYSIS BULLOSA, CONGENITAL	C3553636	252827506	limma	0.0329461	0.166264
110	SEPTIN2	S218	SEPTIN2 S218	Q15019	Con vs MC58siaD	0.0946929	0.347669	6.52505	-1.34638	0.0158564	0.108998	1	limma	0.393277				limma	0.0158564	0.108998
112	ARHGAP5	S590	ARHGAP5 S590	Q13017	Con vs MC58siaD	0.0121858	0.123067	6.62151	-1.50163	0.000108794	0.00444788	1	limma	0.353155				limma	0.000108794	0.00444788
130	P46013	P46013	P46013	P46013	Con vs MC58siaD	0.0601028	0.278142	6.70673	0.545494	0.0299623	0.157502	1	limma	1.45952				limma	0.0299623	0.157502
131	CLASRP	S547	CLASRP S547	Q8N2M8	Con vs MC58siaD	0.0601028	0.278142	6.77107	0.296838	0.0482845	0.214744	1	limma	1.22845				limma	0.0482845	0.214744
136	BAG3	S173	BAG3 S173	O95817	Con vs MC58siaD	0.0946929	0.347669	6.63012	-0.657151	0.00482824	0.0492899	1	limma	0.634129	CARDIOMYOPATHY, DILATED, 1HH, Myofibrillar Myopathy, Myopathy, Myofibrillar, Bag3-Related	C3151293, C2678065, C2751831		limma	0.00482824	0.0492899
141	SQSTM1	S272	SQSTM1 S272	Q13501	Con vs MC58siaD	0.0121858	0.123067	6.71378	-0.411502	0.00649344	0.0614593	1	limma	0.75184	Amyotrophic Lateral Sclerosis, FRONTOTEMPORAL DEMENTIA AND/OR AMYOTROPHIC LATERAL SCLEROSIS 3, NEURODEGENERATION WITH ATAXIA, DYSTONIA, AND GAZE PALSY, CHILDHOOD-ONSET, NONAKA MYOPATHY, Osteitis Deformans, PAGET DISEASE OF BONE 3	C0002736, C4225326, C4310693, C1853926, C0029401, C4085252	IMX-942	limma	0.00649344	0.0614593
143	Q9Y4A5	Q9Y4A5	Q9Y4A5	Q9Y4A5	Con vs MC58siaD	0.0121858	0.123067	6.52796	-2.04376	1.07028e-05	0.00130056	1	limma	0.24253	melanoma	C0025202		limma	1.07028e-05	0.00130056
144	PRPF38B	S529	PRPF38B S529	Q5VTL8	Con vs MC58siaD	0.0121858	0.123067	6.73555	0.678649	0.000640962	0.0141203	1	limma	1.60064				limma	0.000640962	0.0141203
163	Q7KZI7-9	S486	Q7KZI7-9 S486	Q7KZI7-9	Con vs MC58siaD	0.0946929	0.347669	6.6734	0.354323	0.0298945	0.1575	1	limma	1.27839				limma	0.0298945	0.1575
174	KAT7	S50	KAT7 S50	O95251	Con vs MC58siaD	0.0121858	0.123067	6.47389	-1.71566	3.82814e-05	0.0023259	1	limma	0.304464				limma	3.82814e-05	0.0023259
181	TPX2	S738	TPX2 S738	Q9ULW0	Con vs MC58siaD	0.210075	0.500856	6.70713	0.419516	0.0460332	0.208172	1	limma	1.33748				limma	0.0460332	0.208172
202	FBRSL1	T1020	FBRSL1 T1020	Q9HCM7	Con vs MC58siaD	0.0215717	0.164829	6.67466	0.623447	0.00406917	0.0440111	1	limma	1.54055				limma	0.00406917	0.0440111
206	RBM15B	S562	RBM15B S562	Q8NDT2	Con vs MC58siaD	0.0121858	0.123067	6.61112	-1.21088	6.45684e-05	0.00337818	1	limma	0.432006				limma	6.45684e-05	0.00337818
215	BAG6	S1117	BAG6 S1117	P46379	Con vs MC58siaD	0.0946929	0.347669	6.6776	0.492996	0.0256811	0.14246	1	limma	1.40736				limma	0.0256811	0.14246
230	ZBTB21	S1003	ZBTB21 S1003	Q9ULJ3	Con vs MC58siaD	0.0121858	0.123067	6.79184	-0.361526	0.0212406	0.129009	1	limma	0.778341				limma	0.0212406	0.129009
231	TASOR	S979	TASOR S979	Q9UK61	Con vs MC58siaD	0.0215717	0.164829	6.76162	0.405921	0.0071153	0.0644311	1	limma	1.32493				limma	0.0071153	0.0644311
232	LEO1	S162,S171	LEO1 S162,S171	Q8WVC0	Con vs MC58siaD	0.0946929	0.347669	6.70368	0.643952	0.0497181	0.218794	1	limma	1.5626				limma	0.0497181	0.218795
241	TOP2B	S1236	TOP2B S1236	Q02880	Con vs MC58siaD	0.0367139	0.21147	6.65512	0.563644	0.0294564	0.156726	1	limma	1.478				limma	0.0294564	0.156726
245	P02545-2	S390,S392	P02545-2 S390,S392	P02545-2; P02545	Con vs MC58siaD	0.0946929	0.347669	6.61729	0.465863	0.0491244	0.217581	1	limma	1.38114				limma	0.0491244	0.217581
250	Q8WWI1-3	T714	Q8WWI1-3 T714	Q8WWI1-3	Con vs MC58siaD	0.0121858	0.123067	6.7226	0.709046	0.000934983	0.018062	1	limma	1.63472				limma	0.000934983	0.018062
254	TRIM28	S473	TRIM28 S473	Q13263	Con vs MC58siaD	0.0121858	0.123067	6.53552	-1.64178	1.24225e-05	0.00137633	1	limma	0.32046	Nephroblastoma	C0027708		limma	1.24224e-05	0.00137634
255	Q7Z460	Q7Z460	Q7Z460	Q7Z460; Q7Z460-3	Con vs MC58siaD	0.0367139	0.21147	6.73763	0.383665	0.0391632	0.188414	1	limma	1.30465				limma	0.0391632	0.188414
264	NDRG1	S364,T366	NDRG1 S364,T366	Q92597	Con vs MC58siaD	0.143672	0.418895	6.76314	-0.517679	0.0476774	0.213303	1	limma	0.698495	CHARCOT-MARIE-TOOTH DISEASE, TYPE 4D	C1832334		limma	0.0476774	0.213303
270	KANSL1	S249	KANSL1 S249	Q7Z3B3	Con vs MC58siaD	0.0601028	0.278142	6.74875	-0.332406	0.0283197	0.153056	1	limma	0.794211	Chromosome 17q21.31 Deletion Syndrome	C1864871		limma	0.0283197	0.153056
271	NFATC2	S856	NFATC2 S856	Q13469	Con vs MC58siaD	0.0367139	0.21147	6.70308	0.390405	0.0342849	0.1716	1	limma	1.31076				limma	0.0342849	0.1716
276	ZNF687	T377	ZNF687 T377	Q8N1G0	Con vs MC58siaD	0.0121858	0.123067	6.6975	-0.511338	0.00314772	0.0376557	1	limma	0.701572				limma	0.00314772	0.0376557
280	LARP7	S261	LARP7 S261	Q4G0J3	Con vs MC58siaD	0.0601028	0.278142	6.75615	-0.364245	0.0307012	0.159657	1	limma	0.776875	Microcephalic primordial dwarfism Alazami type	C3554439		limma	0.0307012	0.159657
284	MTCL1	S1791	MTCL1 S1791	Q9Y4B5	Con vs MC58siaD	0.0946929	0.347669	6.59318	-0.53138	0.0492499	0.217581	1	limma	0.691892				limma	0.0492499	0.217581
300	LRCH3	S352	LRCH3 S352	Q96II8	Con vs MC58siaD	0.0121858	0.123067	6.71076	0.477235	0.0065303	0.0616531	1	limma	1.39207				limma	0.0065303	0.0616531
329	PLEKHA6	S472,S476	PLEKHA6 S472,S476	Q9Y2H5	Con vs MC58siaD	0.0601028	0.278142	6.65911	0.526368	0.0135979	0.0982912	1	limma	1.4403				limma	0.0135979	0.0982912
344	CLSPN	S1289	CLSPN S1289	Q9HAW4	Con vs MC58siaD	0.210075	0.500856	6.67664	0.595445	0.0473842	0.212495	1	limma	1.51094				limma	0.0473842	0.212495
345	DDB2	S26	DDB2 S26	Q92466	Con vs MC58siaD	0.0946929	0.347669	6.78956	0.41098	0.0456738	0.207044	1	limma	1.32959	XERODERMA PIGMENTOSUM, COMPLEMENTATION GROUP E	C1848411		limma	0.0456738	0.207044
346	TAGLN2	S163	TAGLN2 S163	P37802	Con vs MC58siaD	0.0121858	0.123067	6.74783	-0.680205	0.00237713	0.0323863	1	limma	0.624077				limma	0.00237713	0.0323863
350	GRK2	S670	GRK2 S670	P25098	Con vs MC58siaD	0.0367139	0.21147	6.6784	-0.842942	0.0255672	0.142262	1	limma	0.557506	Congestive heart failure, Heart failure	C0018802, C0018801	US9493490, L,405560387,249565822,US9493490, E,US9493490, C,DB00171,249565823,BDBM50173306,252166647,US9493490, D	limma	0.0255672	0.142262
352	TNFAIP3	S729	TNFAIP3 S729	P21580	Con vs MC58siaD	0.0121858	0.123067	5.96705	-3.90471	9.43895e-09	1.77783e-05	1	limma	0.0667677	AUTOINFLAMMATORY SYNDROME, FAMILIAL, BEHCET-LIKE, Lupus Erythematosus, Systemic, Psoriasis, Rheumatoid Arthritis	C4225218, C0024141, C0033860, C0003873	Tumor necrosis factor alpha (TNF-alpha) inhibitors,ustekinumab,methotrexate	limma	9.43895e-09	1.77783e-05
379	ZNF609	S491	ZNF609 S491	O15014	Con vs MC58siaD	0.0946929	0.347669	6.7924	0.429192	0.049297	0.217581	1	limma	1.34648				limma	0.049297	0.217581
401	NUFIP2	S652	NUFIP2 S652	Q7Z417	Con vs MC58siaD	0.0121858	0.123067	6.71046	-0.884419	6.97136e-06	0.00114587	1	limma	0.541706				limma	6.97136e-06	0.00114587
418	ARHGAP35	S589	ARHGAP35 S589	Q9NRY4	Con vs MC58siaD	0.0121858	0.123067	6.75461	-0.718571	0.000327534	0.00936652	1	limma	0.607699				limma	0.000327534	0.00936652
423	Q14157-1	S416	Q14157-1 S416	Q14157-1	Con vs MC58siaD	0.143672	0.418895	6.69104	0.535941	0.0488821	0.216889	1	limma	1.44989				limma	0.0488821	0.216889
424	TPX2	S486	TPX2 S486	Q9ULW0	Con vs MC58siaD	0.0121858	0.123067	6.65256	1.1367	0.000268427	0.00849717	1	limma	2.19878				limma	0.000268427	0.00849717
427	TNFRSF11A	S463	TNFRSF11A S463	Q9Y6Q6	Con vs MC58siaD	0.0367139	0.21147	6.67972	0.543832	0.0112251	0.086296	1	limma	1.45784	Familial expansile osteolysis, Osteitis Deformans, Osteopetrosis, Autosomal Recessive 7	C0432292, C0029401, C2676766	Pyrazolones,178101759,propionic acid derivatives,diclofenac,risperidone,DB05959,acetaminophen,aspirin	limma	0.0112251	0.086296
439	TNKS1BP1	S1666	TNKS1BP1 S1666	Q9C0C2	Con vs MC58siaD	0.0601028	0.278142	6.74471	-0.542275	0.0188847	0.120779	1	limma	0.686687				limma	0.0188847	0.120779
441	FERMT1	S500	FERMT1 S500	Q9BQL6	Con vs MC58siaD	0.0215717	0.164829	6.69831	-0.552367	0.00849629	0.0720845	1	limma	0.6819	Poikiloderma of Kindler	C0406557		limma	0.00849629	0.0720845
456	LAD1	S38	LAD1 S38	O00515	Con vs MC58siaD	0.0121858	0.123067	6.60312	-0.593005	0.00839631	0.0715586	1	limma	0.662961				limma	0.00839631	0.0715586
457	ATXN3	S265	ATXN3 S265	P54252	Con vs MC58siaD	0.0121858	0.123067	6.71392	-0.805728	0.00141216	0.0235381	1	limma	0.572073	Machado-Joseph Disease, Machado-Joseph Disease Type I, Machado-Joseph Disease Type II, Machado-Joseph Disease Type III	C0024408, C0751668, C0751669, C0751670		limma	0.00141216	0.0235381
461	Q9NUQ3	Q9NUQ3	Q9NUQ3	Q9NUQ3	Con vs MC58siaD	0.0121858	0.123067	6.47612	-2.05821	1.28235e-05	0.00138018	1	limma	0.240114				limma	1.28235e-05	0.00138017
462	ZYX	S344	ZYX S344	Q15942	Con vs MC58siaD	0.0946929	0.347669	6.69269	-0.530786	0.0388694	0.187633	1	limma	0.692177				limma	0.0388694	0.187633
472	MKI67	T1557	MKI67 T1557	P46013	Con vs MC58siaD	0.0215717	0.164829	6.32162	0.859763	0.0169707	0.113752	1	limma	1.81474				limma	0.0169707	0.113752
477	PARN	S557	PARN S557	O95453	Con vs MC58siaD	0.0121858	0.123067	6.65995	-1.20603	0.000150351	0.00560764	1	limma	0.433459	Dyskeratosis Congenita, DYSKERATOSIS CONGENITA, AUTOSOMAL RECESSIVE 6, Idiopathic Pulmonary Fibrosis, PULMONARY FIBROSIS AND/OR BONE MARROW FAILURE, TELOMERE-RELATED, 4	C0265965, C4225356, C1800706, C4225347		limma	0.000150351	0.00560764
497	LASP1	S146	LASP1 S146	Q14847	Con vs MC58siaD	0.0121858	0.123067	6.61513	-0.650179	0.00598222	0.0574873	1	limma	0.637201				limma	0.00598222	0.0574873
498	DEPTOR	S244	DEPTOR S244	Q8TB45	Con vs MC58siaD	0.0121858	0.123067	6.67245	1.04495	8.25625e-05	0.00383966	1	limma	2.0633				limma	8.25625e-05	0.00383966
[truncated: 794 more rows]

## Sheet: Adj. p-value <= 0.05
uids	Identifier	Sites	GeneSite	UniprotID	Comparison	Wilcox p-value	Adj. Wilcox p-value	AveExpr	Log2 Fold change	limma p-value	Adj. limma p-value	Shapiro-Wilk Normality Test p-value	Recommended_Test	Fold change	Diseases	UMLS	drug_names	Recommended statistical test	p-value	Adj. p-value
[truncated: 369 more rows]
