# Supplementary material for: The phosphoproteome of choroid plexus epithelial cells following infection with Neisseria meningitidis
Source: Front Cell Infect Microbiol. 2023 Mar 31;13:1113528. doi: 10.3389/fcimb.2023.1113528 (PMC10102474; doi:10.3389/fcimb.2023.1113528)
Supplement: Supplementary Table 3 — Statistical result of comparison MC58 vs MC58siaD. A summary of the statistical result of comparison MC58 vs MC58siaD showing all data and the results with a p-value ≤ 0.05 and an adjusted p-value ≤ 0.05 after statistical filtering of the data. [file Table_3.xlsx]

## Sheet: All data
uids	Identifier	Sites	GeneSite	UniprotID	Comparison	Wilcox p-value	Adj. Wilcox p-value	AveExpr	Log2 Fold change	limma p-value	Adj. limma p-value	Shapiro-Wilk Normality Test p-value	Recommended_Test	Fold change	Diseases	UMLS	drug_names	Recommended statistical test	p-value	Adj. p-value
2	ITGB4	T1530	ITGB4 T1530	P16144	MC58 vs MC58siaD	2	1	6.70107	-0.302888	0.146149	0.363396	0.301871	limma	0.810628	Adult junctional epidermolysis bullosa (disorder), Aplasia Cutis Congenita, EPIDERMOLYSIS BULLOSA, JUNCTIONAL, LOCALISATA VARIANT (disorder), Epidermolysis Bullosa Progressiva, Epidermolysis bullosa with pyloric atresia, Junctional Epidermolysis Bullosa	C0268374, C0282160, C2608084, C0079297, C1856934, C0079301	DB05122	limma	0.146149	0.363396
3	ITGB4	T1530	ITGB4 T1530	P16144	MC58 vs MC58siaD	2	1	6.70947	-0.103464	0.447622	0.666219	0.880042	limma	0.930795	Adult junctional epidermolysis bullosa (disorder), Aplasia Cutis Congenita, EPIDERMOLYSIS BULLOSA, JUNCTIONAL, LOCALISATA VARIANT (disorder), Epidermolysis Bullosa Progressiva, Epidermolysis bullosa with pyloric atresia, Junctional Epidermolysis Bullosa	C0268374, C0282160, C2608084, C0079297, C1856934, C0079301	DB05122	limma	0.447622	0.666219
6	FAM171A1	S422	FAM171A1 S422	Q5VUB5	MC58 vs MC58siaD	2	1	6.6898	-0.181264	0.501437	0.708519	0.137435	limma	0.88193				limma	0.501437	0.708519
7	SRCIN1	S339,S343	SRCIN1 S339,S343	Q9C0H9	MC58 vs MC58siaD	2	1	6.70181	-0.109185	0.586758	0.770231	0.607194	limma	0.927111				limma	0.586758	0.770231
11	Q8NE71	Q8NE71	Q8NE71	Q8NE71	MC58 vs MC58siaD	2	1	6.71138	0.125236	0.57151	0.760734	0.199737	limma	1.09069				limma	0.57151	0.760734
12	TRIP11	S1891	TRIP11 S1891	Q15643	MC58 vs MC58siaD	2	1	6.79847	-0.317605	0.152426	0.371395	0.467607	limma	0.802401	Achondrogenesis type 1A, Spondylometaphyseal dysplasia with dentinogenesis imperfecta	C0265273, C2745953		limma	0.152426	0.371395
13	MDC1	S453,T455	MDC1 S453,T455	Q14676	MC58 vs MC58siaD	2	1	6.71506	-0.259405	0.144514	0.361237	0.111756	limma	0.835432				limma	0.144514	0.361237
16	TOX4	S182	TOX4 S182	O94842	MC58 vs MC58siaD	2	1	6.7013	-0.305436	0.0130463	0.112719	0.186929	limma	0.809198				limma	0.0130463	0.112719
18	ABCF1	T108,S109	ABCF1 T108,S109	Q8NE71	MC58 vs MC58siaD	2	1	6.76499	0.0168685	0.905358	0.956161	0.274391	limma	1.01176				limma	0.905358	0.956161
19	RBBP8NL	S645	RBBP8NL S645	Q8NC74	MC58 vs MC58siaD	2	1	6.68398	0.0233768	0.881368	0.945101	0.856056	limma	1.01634				limma	0.881368	0.945101
21	MED1	T1051	MED1 T1051	Q15648	MC58 vs MC58siaD	2	1	6.76667	0.161066	0.214085	0.446297	0.961685	limma	1.11811				limma	0.214085	0.446297
22	UBE4B	S88,S101	UBE4B S88,S101	O95155	MC58 vs MC58siaD	2	1	6.71652	-0.140967	0.582534	0.76835	0.0540942	limma	0.906911				limma	0.582534	0.76835
24	EIF4G1	S1077	EIF4G1 S1077	Q04637	MC58 vs MC58siaD	2	1	6.71632	0.333298	0.155148	0.374586	0.710929	limma	1.25989	PARKINSON DISEASE 18	C3280271	INSULIN	limma	0.155147	0.374586
25	O60716-3	T869	O60716-3 T869	O60716-3	MC58 vs MC58siaD	2	1	6.61789	-0.109805	0.443506	0.663756	0.251436	limma	0.926713				limma	0.443506	0.663756
26	EXOC1	S501	EXOC1 S501	Q9NV70	MC58 vs MC58siaD	2	1	6.58326	1.02475	0.000480134	0.0297654	1	limma	2.0346				limma	0.000480134	0.0297654
27	IRS1	S270	IRS1 S270	P35568	MC58 vs MC58siaD	2	1	6.65662	0.679687	0.00213379	0.0566057	1	limma	1.60179	Diabetes Mellitus, Experimental, Diabetes Mellitus, Non-Insulin-Dependent, Obesity	C0011853, C0011860, C0028754	GS-101,fluorouracil,GLIMEPIRIDE,DHEA,INOSITOL,ETHANOL,epirubicin,cyclophosphamide,DB08513	limma	0.00213379	0.0566057
30	VDAC2	S115	VDAC2 S115	P45880	MC58 vs MC58siaD	2	1	6.75817	0.50356	0.0033742	0.0650045	1	limma	1.41771				limma	0.0033742	0.0650045
31	VDAC2	S115	VDAC2 S115	P45880	MC58 vs MC58siaD	2	1	6.75488	-0.0695224	0.597994	0.779968	1	limma	0.952953				limma	0.597994	0.779968
32	VDAC1	S104	VDAC1 S104	P21796	MC58 vs MC58siaD	2	1	6.74975	0.414872	0.0242548	0.153076	1	limma	1.33318				limma	0.0242549	0.153076
33	VDAC1	S104	VDAC1 S104	P21796	MC58 vs MC58siaD	2	1	6.78388	0.124391	0.354847	0.588599	1	limma	1.09005				limma	0.354847	0.588599
34	PLEKHA2	S184	PLEKHA2 S184	Q9HB19	MC58 vs MC58siaD	2	1	6.62389	-0.601008	0.00337564	0.0650045	1	limma	0.659293				limma	0.00337564	0.0650045
35	Q6ZV73	Q6ZV73	Q6ZV73	Q6ZV73	MC58 vs MC58siaD	2	1	6.72164	0.284159	0.230777	0.465697	1	limma	1.2177				limma	0.230777	0.465697
36	MKI67	S2466	MKI67 S2466	P46013	MC58 vs MC58siaD	2	1	6.7335	0.536402	0.026521	0.155985	1	limma	1.45035				limma	0.026521	0.155985
39	P08727	P08727	P08727	P08727	MC58 vs MC58siaD	2	1	6.51952	-0.268741	0.296051	0.529093	1	limma	0.830043				limma	0.296051	0.529093
50	PKP3	S314	PKP3 S314	Q9Y446	MC58 vs MC58siaD	2	1	6.69084	-0.420101	0.00948748	0.096815	1	limma	0.747372				limma	0.00948748	0.096815
52	P08727	P08727	P08727	P08727	MC58 vs MC58siaD	2	1	6.5369	-0.0312313	0.940557	0.973976	1	limma	0.978585				limma	0.940557	0.973976
54	LRRC8A	S217	LRRC8A S217	Q8IWT6	MC58 vs MC58siaD	2	1	6.64273	0.307779	0.110385	0.313715	1	limma	1.2378	Agammaglobulinemia	C0001768		limma	0.110385	0.313715
55	NUMA1	S395	NUMA1 S395	Q14980	MC58 vs MC58siaD	2	1	6.72455	0.252726	0.20543	0.436624	1	limma	1.19146	Acute Promyelocytic Leukemia	C0023487	calcium channel blockers	limma	0.20543	0.436624
58	SQSTM1	T269	SQSTM1 T269	Q13501	MC58 vs MC58siaD	2	1	6.70465	-0.207015	0.44044	0.662402	1	limma	0.866328	Amyotrophic Lateral Sclerosis, FRONTOTEMPORAL DEMENTIA AND/OR AMYOTROPHIC LATERAL SCLEROSIS 3, NEURODEGENERATION WITH ATAXIA, DYSTONIA, AND GAZE PALSY, CHILDHOOD-ONSET, NONAKA MYOPATHY, Osteitis Deformans, PAGET DISEASE OF BONE 3	C0002736, C4225326, C4310693, C1853926, C0029401, C4085252	IMX-942	limma	0.44044	0.662402
61	KRT6B	S44	KRT6B S44	P04259	MC58 vs MC58siaD	2	1	6.73686	-0.0139973	0.923937	0.966183	1	limma	0.990345	PACHYONYCHIA CONGENITA 4	C3714949		limma	0.923937	0.966183
62	Q07866-4	S524	Q07866-4 S524	Q07866-4	MC58 vs MC58siaD	2	1	6.76231	0.152097	0.392244	0.619173	1	limma	1.11118				limma	0.392244	0.619173
63	JUNB	T255,S259	JUNB T255,S259	P17275	MC58 vs MC58siaD	2	1	6.69714	-0.537519	0.00182605	0.0517197	1	limma	0.688955				limma	0.00182605	0.0517197
65	JUNB	S251,T255,S259	JUNB S251,T255,S259	P17275	MC58 vs MC58siaD	2	1	6.71295	-0.409159	0.00395568	0.069483	1	limma	0.753062				limma	0.00395568	0.069483
67	TMEM230	S24	TMEM230 S24	Q96A57	MC58 vs MC58siaD	2	1	6.77387	0.0251523	0.872013	0.940883	1	limma	1.01759				limma	0.872013	0.940883
68	LSR	S530	LSR S530	Q86X29	MC58 vs MC58siaD	2	1	6.68339	0.0071792	0.95934	0.983357	1	limma	1.00499				limma	0.95934	0.983357
69	KRT8	S34	KRT8 S34	P05787	MC58 vs MC58siaD	2	1	6.71084	-0.32184	0.0143619	0.119166	1	limma	0.800049	Breast Carcinoma, Cirrhosis, Familial	C0678222, C1861556	DB06245,DB00031,DB09130	limma	0.0143619	0.119166
70	LSR	S530	LSR S530	Q86X29	MC58 vs MC58siaD	2	1	6.44715	-0.138002	0.333784	0.569717	1	limma	0.908777				limma	0.333784	0.569717
71	AKAP13	S1507	AKAP13 S1507	Q12802	MC58 vs MC58siaD	2	1	6.77669	0.0493829	0.748754	0.878213	1	limma	1.03482				limma	0.748754	0.878213
73	TJP2	S702	TJP2 S702	Q9UDY2	MC58 vs MC58siaD	2	1	6.73942	0.193309	0.250337	0.487601	1	limma	1.14338	Cholestasis, progressive familial intrahepatic 4, Hypercholanemia, Familial	C2931067, C1843139		limma	0.250337	0.487601
74	MTDH	S298	MTDH S298	Q86UE4	MC58 vs MC58siaD	2	1	6.61218	-0.187767	0.499225	0.706985	1	limma	0.877964				limma	0.499225	0.706985
76	O00267	O00267	O00267	O00267	MC58 vs MC58siaD	2	1	6.46625	-0.664111	0.0269436	0.157266	1	limma	0.631077				limma	0.0269436	0.157266
79	PHF2	S539	PHF2 S539	O75151	MC58 vs MC58siaD	2	1	6.78179	-0.0177396	0.901238	0.953642	1	limma	0.987779				limma	0.901238	0.953642
83	O43491	O43491	O43491	O43491	MC58 vs MC58siaD	2	1	6.67792	-0.485252	0.093557	0.288404	1	limma	0.714372				limma	0.093557	0.288404
86	EPB41L1	S378	EPB41L1 S378	Q9H4G0	MC58 vs MC58siaD	2	1	6.76148	0.168898	0.216963	0.449807	1	limma	1.1242	MENTAL RETARDATION, AUTOSOMAL DOMINANT 11	C3280285		limma	0.216963	0.449807
89	P05787	P05787	P05787	P05787	MC58 vs MC58siaD	2	1	6.74573	-0.257955	0.0867168	0.277618	1	limma	0.836273	Breast Carcinoma, Cirrhosis, Familial	C0678222, C1861556	DB06245,DB00031,DB09130	limma	0.0867168	0.277618
91	FLNB	S2478	FLNB S2478	O75369	MC58 vs MC58siaD	2	1	6.65797	-0.423439	0.0356485	0.18044	1	limma	0.745645	Atelosteogenesis, type 1, Atelosteogenesis Type 3, Boomerang dysplasia, Larsen syndrome, Larsen syndrome, dominant type, SPONDYLOCARPOTARSAL SYNOSTOSIS SYNDROME	C0265283, C3668942, C0432201, C0175778, C2931648, C1848934		limma	0.0356485	0.18044
92	PGRMC1	S57	PGRMC1 S57	O00264	MC58 vs MC58siaD	2	1	6.67123	0.0959175	0.652687	0.816022	1	limma	1.06874				limma	0.652687	0.816022
94	Q06830	Q06830	Q06830	Q06830	MC58 vs MC58siaD	2	1	6.69322	0.346168	0.262803	0.500749	1	limma	1.27118				limma	0.262804	0.500749
95	ITGA3	S1042	ITGA3 S1042	P26006	MC58 vs MC58siaD	2	1	6.66694	-0.192384	0.232122	0.467595	1	limma	0.875158	INTERSTITIAL LUNG DISEASE, NEPHROTIC SYNDROME, AND EPIDERMOLYSIS BULLOSA, CONGENITAL	C3553636	252827506	limma	0.232122	0.467595
99	P08727	P08727	P08727	P08727; P05783	MC58 vs MC58siaD	2	1	6.45411	0.0694596	0.853722	0.93137	1	limma	1.04932				limma	0.853722	0.93137
102	YAP1	S367	YAP1 S367	P46937	MC58 vs MC58siaD	2	1	6.66433	-0.332743	0.0259868	0.155976	1	limma	0.794026	COLOBOMA, OCULAR, WITH OR WITHOUT HEARING IMPAIRMENT, CLEFT LIP/PALATE, AND/OR MENTAL RETARDATION	C3805432		limma	0.0259868	0.155976
103	P02768	P02768	P02768	P02768	MC58 vs MC58siaD	2	1	4.48168	-0.193074	0.43094	0.656272	1	limma	0.87474	Diabetic Nephropathy, Hyperthyroxinemia, Familial Dysalbuminemic, Hypoalbuminemia	C0011881, C0342185, C0239981	Sodium lauryl sulfate,Gadofosveset,RALTITREXED,Activated recombinant FVII-albumin fusion protein,Oxyphenbutazone,EPIGALOCATECHIN GALLATE,DB00493,PHENYLBUTAZONE,EPIGALLOCATECHIN,Iodipamide,[19F]-HALOPERIDOL,DIAZEPAM,DB00545,Gadobenate Dimeglumine,(-)-EPICATECHIN,ANTISERUM,DB12965,DB11359,DB06728,EVANS BLUE,PYROGALLOL,DB06713,AMODIAQUINE HYDROCHLORIDE,WARFARIN,DICLOFENAC,DB03255,Bismuth,DB13967,NAP…	limma	0.43094	0.656272
105	OGFR	S378	OGFR S378	Q9NZT2	MC58 vs MC58siaD	2	1	6.75629	-0.0847215	0.613329	0.788536	1	limma	0.942967				limma	0.613329	0.788536
108	MAF1	S75	MAF1 S75	Q9H063	MC58 vs MC58siaD	2	1	6.74091	0.249829	0.157657	0.377795	1	limma	1.18907				limma	0.157657	0.377795
109	RALGPS2	S422	RALGPS2 S422	Q86X27	MC58 vs MC58siaD	2	1	6.69277	-0.31099	0.0662842	0.244557	1	limma	0.806089				limma	0.0662842	0.244557
110	SEPTIN2	S218	SEPTIN2 S218	Q15019	MC58 vs MC58siaD	2	1	6.52505	-0.787157	0.0281354	0.1601	1	limma	0.579485				limma	0.0281354	0.1601
111	SEPTIN2	S218	SEPTIN2 S218	Q15019	MC58 vs MC58siaD	2	1	6.64105	0.392914	0.0758967	0.262056	1	limma	1.31304				limma	0.0758967	0.262056
112	ARHGAP5	S590	ARHGAP5 S590	Q13017	MC58 vs MC58siaD	2	1	6.62151	-0.356439	0.218259	0.451641	1	limma	0.78109				limma	0.218259	0.451641
120	NEDD1	S516	NEDD1 S516	Q8NHV4	MC58 vs MC58siaD	2	1	6.73453	0.198668	0.0961871	0.293932	1	limma	1.14764				limma	0.0961871	0.293932
121	GAPDH	S83	GAPDH S83	P04406	MC58 vs MC58siaD	2	1	6.69319	0.818424	3.15448e-05	0.0132033	1	limma	1.76348				limma	3.15448e-05	0.0132033
128	RMDN3	S46	RMDN3 S46	Q96TC7	MC58 vs MC58siaD	2	1	6.73712	0.0779421	0.473924	0.686642	1	limma	1.05551				limma	0.473923	0.686642
130	P46013	P46013	P46013	P46013	MC58 vs MC58siaD	2	1	6.70673	0.1128	0.666562	0.827873	1	limma	1.08133				limma	0.666562	0.827873
131	CLASRP	S547	CLASRP S547	Q8N2M8	MC58 vs MC58siaD	2	1	6.77107	0.225467	0.163382	0.383214	1	limma	1.16916				limma	0.163382	0.383214
135	P47736-4	S505	P47736-4 S505	P47736-4	MC58 vs MC58siaD	2	1	6.78294	0.162318	0.24966	0.486966	1	limma	1.11908				limma	0.24966	0.486966
136	BAG3	S173	BAG3 S173	O95817	MC58 vs MC58siaD	2	1	6.63012	-0.808799	2.98696e-05	0.0132033	1	limma	0.570857	CARDIOMYOPATHY, DILATED, 1HH, Myofibrillar Myopathy, Myopathy, Myofibrillar, Bag3-Related	C3151293, C2678065, C2751831		limma	2.98696e-05	0.0132033
139	SPEN	S727	SPEN S727	Q96T58	MC58 vs MC58siaD	2	1	6.64142	-0.285167	0.0810209	0.270812	1	limma	0.820646				limma	0.0810209	0.270812
141	SQSTM1	S272	SQSTM1 S272	Q13501	MC58 vs MC58siaD	2	1	6.71378	-0.202728	0.280119	0.514595	1	limma	0.868906	Amyotrophic Lateral Sclerosis, FRONTOTEMPORAL DEMENTIA AND/OR AMYOTROPHIC LATERAL SCLEROSIS 3, NEURODEGENERATION WITH ATAXIA, DYSTONIA, AND GAZE PALSY, CHILDHOOD-ONSET, NONAKA MYOPATHY, Osteitis Deformans, PAGET DISEASE OF BONE 3	C0002736, C4225326, C4310693, C1853926, C0029401, C4085252	IMX-942	limma	0.280119	0.514595
143	Q9Y4A5	Q9Y4A5	Q9Y4A5	Q9Y4A5	MC58 vs MC58siaD	2	1	6.52796	-0.428504	0.0822285	0.272175	1	limma	0.743032	melanoma	C0025202		limma	0.0822285	0.272175
144	PRPF38B	S529	PRPF38B S529	Q5VTL8	MC58 vs MC58siaD	2	1	6.73555	-0.0415292	0.821168	0.915006	1	limma	0.971624				limma	0.821168	0.915006
145	ATP13A3	S817	ATP13A3 S817	Q9H7F0	MC58 vs MC58siaD	2	1	6.48111	-0.283183	0.223706	0.45799	1	limma	0.821776				limma	0.223706	0.45799
148	SLU7	S215	SLU7 S215	O95391	MC58 vs MC58siaD	2	1	6.71616	0.223607	0.244608	0.47982	1	limma	1.16765				limma	0.244608	0.47982
149	TANC2	S1722	TANC2 S1722	Q9HCD6	MC58 vs MC58siaD	2	1	6.76008	-0.21148	0.197212	0.427197	1	limma	0.863651				limma	0.197212	0.427197
150	ZNF609	S576	ZNF609 S576	O15014	MC58 vs MC58siaD	2	1	6.75361	-0.0920646	0.611472	0.787492	1	limma	0.938179				limma	0.611472	0.787492
151	Q86YS7-3	S659	Q86YS7-3 S659	Q86YS7-3	MC58 vs MC58siaD	2	1	6.68148	0.431473	0.00908619	0.0946821	1	limma	1.34861				limma	0.00908619	0.0946821
152	GTSE1	S575	GTSE1 S575	Q9NYZ3	MC58 vs MC58siaD	2	1	6.63063	-0.0827068	0.677301	0.834973	1	limma	0.944284				limma	0.677301	0.834973
153	RIPOR1	S22	RIPOR1 S22	Q6ZS17	MC58 vs MC58siaD	2	1	6.69407	-0.100211	0.509701	0.716166	1	limma	0.932896				limma	0.509701	0.716166
163	Q7KZI7-9	S486	Q7KZI7-9 S486	Q7KZI7-9	MC58 vs MC58siaD	2	1	6.6734	0.0801164	0.579197	0.765556	1	limma	1.0571				limma	0.579197	0.765556
169	RGL2	S409	RGL2 S409	O15211	MC58 vs MC58siaD	2	1	6.73216	0.213966	0.271732	0.508598	1	limma	1.15987				limma	0.271732	0.508598
174	KAT7	S50	KAT7 S50	O95251	MC58 vs MC58siaD	2	1	6.47389	-0.433604	0.0419355	0.19532	1	limma	0.74041				limma	0.0419355	0.19532
177	AFDN	S246	AFDN S246	P55196	MC58 vs MC58siaD	2	1	6.69	-0.150972	0.378764	0.608186	1	limma	0.900643				limma	0.378764	0.608186
179	TOR1AIP1	S143	TOR1AIP1 S143	Q5JTV8	MC58 vs MC58siaD	2	1	6.64297	-0.139342	0.423967	0.649749	1	limma	0.907933	MYOPATHY, AUTOSOMAL RECESSIVE, WITH RIGID SPINE AND DISTAL JOINT CONTRACTURES	C4310731		limma	0.423967	0.649749
181	TPX2	S738	TPX2 S738	Q9ULW0	MC58 vs MC58siaD	2	1	6.70713	0.00206426	0.993858	0.998024	1	limma	1.00143				limma	0.993858	0.998024
182	Q8NC51	S394	Q8NC51 S394	Q8NC51; Q8NC51-3	MC58 vs MC58siaD	2	1	6.76869	-0.194853	0.174836	0.399077	1	limma	0.873662				limma	0.174836	0.399077
184	P06753-2	P06753-2	P06753-2	P06753-2	MC58 vs MC58siaD	2	1	6.6716	-0.133365	0.599117	0.779968	1	limma	0.911702				limma	0.599117	0.779968
187	SORBS3	S530	SORBS3 S530	O60504	MC58 vs MC58siaD	2	1	6.67182	-0.265246	0.109887	0.313715	1	limma	0.832057				limma	0.109887	0.313715
190	PHRF1	S915	PHRF1 S915	Q9P1Y6	MC58 vs MC58siaD	2	1	6.73847	-0.12978	0.356225	0.589587	1	limma	0.913971				limma	0.356225	0.589587
191	NDRG3	T329,S331	NDRG3 T329,S331	Q9UGV2	MC58 vs MC58siaD	2	1	6.6151	-0.68896	0.0648802	0.242946	1	limma	0.620301				limma	0.0648802	0.242946
192	ATRX	S1527	ATRX S1527	P46100	MC58 vs MC58siaD	2	1	6.75406	0.29484	0.18235	0.408876	1	limma	1.22675	ALPHA-THALASSEMIA/MENTAL RETARDATION SYNDROME, NONDELETION TYPE, X-LINKED, Alpha-Thalassemia Myelodysplasia Syndrome, Juberg-Marsidi syndrome	C1845055, C0585216, C0796003	Gemcitabine,Radiotherapy,AZ20,PROCARBAZINE,Irinotecan,Topotecan,Doxorubicin,E7449,LOMUSTINE,VE-821,TEMOZOLOMIDE,VINCRISTINE	limma	0.18235	0.408876
196	P42167	S159,T160	P42167 S159,T160	P42167; P42166	MC58 vs MC58siaD	2	1	6.70828	0.108483	0.441542	0.66261	1	limma	1.07809				limma	0.441542	0.66261
197	P35221	P35221	P35221	P35221	MC58 vs MC58siaD	2	1	6.64309	-0.0840246	0.737846	0.871032	1	limma	0.943422	Macular Dystrophy, Butterfly-Shaped Pigmentary, 2	C1837029		limma	0.737846	0.871032
199	CTNNA1	S655,T658	CTNNA1 S655,T658	P35221	MC58 vs MC58siaD	2	1	6.70727	0.0850638	0.55574	0.749811	1	limma	1.06073	Macular Dystrophy, Butterfly-Shaped Pigmentary, 2	C1837029		limma	0.55574	0.749811
200	SRRT	S493	SRRT S493	Q9BXP5	MC58 vs MC58siaD	2	1	6.67803	-0.00542769	0.97172	0.989358	1	limma	0.996245				limma	0.97172	0.989358
201	P02545-2	P02545-2	P02545-2	P02545-2; P02545	MC58 vs MC58siaD	2	1	6.57664	-0.3135	0.365006	0.597181	1	limma	0.804687				limma	0.365006	0.597181
202	FBRSL1	T1020	FBRSL1 T1020	Q9HCM7	MC58 vs MC58siaD	2	1	6.67466	0.224208	0.356824	0.58993	1	limma	1.16814				limma	0.356824	0.58993
203	DIP2B	T283	DIP2B T283	Q9P265	MC58 vs MC58siaD	2	1	6.70871	0.357607	0.162692	0.382987	1	limma	1.2813	Mental Retardation, Fra12a Type	C1969893		limma	0.162692	0.382987
204	P02545-2	S390	P02545-2 S390	P02545-2; P02545	MC58 vs MC58siaD	2	1	6.6401	-0.149773	0.285926	0.519872	1	limma	0.901392				limma	0.285926	0.519872
206	RBM15B	S562	RBM15B S562	Q8NDT2	MC58 vs MC58siaD	2	1	6.61112	-0.528059	0.00661203	0.0847538	1	limma	0.693487				limma	0.00661203	0.0847538
207	PPP1R2	S121,S122	PPP1R2 S121,S122	P41236	MC58 vs MC58siaD	2	1	6.67099	-0.0536029	0.733042	0.868629	1	limma	0.963527				limma	0.733042	0.868629
210	CLMN	S921	CLMN S921	Q96JQ2	MC58 vs MC58siaD	2	1	6.21917	-1.01094	0.0135543	0.115554	1	limma	0.496224				limma	0.0135543	0.115554
211	TRIM28	S752	TRIM28 S752	Q13263	MC58 vs MC58siaD	2	1	6.82488	0.0649252	0.685474	0.841924	1	limma	1.04603	Nephroblastoma	C0027708		limma	0.685474	0.841924
213	PWP1	S50	PWP1 S50	Q13610	MC58 vs MC58siaD	2	1	6.69558	-0.185576	0.388741	0.616584	1	limma	0.879298				limma	0.388741	0.616584
214	P41236	P41236	P41236	P41236	MC58 vs MC58siaD	2	1	6.7489	-0.163888	0.438763	0.661445	1	limma	0.892616				limma	0.438763	0.661445
215	BAG6	S1117	BAG6 S1117	P46379	MC58 vs MC58siaD	2	1	6.6776	0.132028	0.425054	0.650885	1	limma	1.09583				limma	0.425054	0.650885
217	P06703	P06703	P06703	P06703	MC58 vs MC58siaD	2	1	6.60331	0.278965	0.424551	0.650379	1	limma	1.21332				limma	0.424551	0.650379
218	Q96IF1	Q96IF1	Q96IF1	Q96IF1	MC58 vs MC58siaD	2	1	6.7772	0.410601	0.0189653	0.136824	1	limma	1.32924				limma	0.0189653	0.136824
222	P67936	P67936	P67936	P67936	MC58 vs MC58siaD	2	1	6.64204	-0.0480049	0.759717	0.884734	1	limma	0.967273				limma	0.759717	0.884734
224	PPP1R2	S121,S122	PPP1R2 S121,S122	P41236	MC58 vs MC58siaD	2	1	6.70092	-0.102216	0.402724	0.628964	1	limma	0.931601				limma	0.402724	0.628964
225	FOXK1	S213,S223	FOXK1 S213,S223	P85037	MC58 vs MC58siaD	2	1	6.61482	-0.772564	0.039082	0.188263	1	limma	0.585376				limma	0.039082	0.188263
226	RHPN1	S24	RHPN1 S24	Q8TCX5	MC58 vs MC58siaD	2	1	6.72342	-0.0092774	0.946692	0.976503	1	limma	0.99359				limma	0.946692	0.976503
227	ATXN2L	S559	ATXN2L S559	Q8WWM7	MC58 vs MC58siaD	2	1	6.62636	-0.185159	0.22683	0.46146	1	limma	0.879552				limma	0.22683	0.46146
228	KIAA1143	S50	KIAA1143 S50	Q96AT1	MC58 vs MC58siaD	2	1	6.73104	0.494324	0.0510283	0.213819	1	limma	1.40866				limma	0.0510283	0.213819
229	PTK2	S910	PTK2 S910	Q05397	MC58 vs MC58siaD	2	1	6.68679	-0.253822	0.148067	0.36551	1	limma	0.838672	Glioblastoma Multiforme, Liver carcinoma	C1621958, C2239176	DNDI1417467,SNS-314,CHEMBL1084546,RG-1530,BI-853520,PF-562271,PF-04554878,GW843682X,CHEMBL3544967,1,2,4-triazolo[1,5a]pyridine derivative 1,PD-0166285,328083484,252827400,DB12010,PMA,AZD-1775,PF-562271,DB06423,GSK-2256098,PF-4554878,CHEMBL3544933,CHEMBL3545051,MLN-8054,TPKI-48,CHEMBL3137331,PF00562271,ENTRECTINIB,HESPERADIN,VS-4718,CEP-37440,328083483,TAMATINIB,N/A,DB07460,PAZOPANIB,ALISERTIB,DB0…	limma	0.148067	0.36551
230	ZBTB21	S1003	ZBTB21 S1003	Q9ULJ3	MC58 vs MC58siaD	2	1	6.79184	-0.115529	0.440825	0.662402	1	limma	0.923044				limma	0.440825	0.662402
231	TASOR	S979	TASOR S979	Q9UK61	MC58 vs MC58siaD	2	1	6.76162	0.104737	0.495257	0.702687	1	limma	1.0753				limma	0.495257	0.702687
232	LEO1	S162,S171	LEO1 S162,S171	Q8WVC0	MC58 vs MC58siaD	2	1	6.70368	0.878691	0.00267188	0.060557	1	limma	1.83871				limma	0.00267188	0.060557
233	TEX10	T29	TEX10 T29	Q9NXF1	MC58 vs MC58siaD	2	1	6.72398	-0.162422	0.477286	0.68831	1	limma	0.893524				limma	0.477286	0.68831
238	CDK17	S165	CDK17 S165	Q00537	MC58 vs MC58siaD	2	1	6.71656	-0.133887	0.467573	0.682099	1	limma	0.911373				limma	0.467573	0.682099
239	TJP2	S966	TJP2 S966	Q9UDY2	MC58 vs MC58siaD	2	1	6.756	-0.156842	0.530026	0.730021	1	limma	0.896987	Cholestasis, progressive familial intrahepatic 4, Hypercholanemia, Familial	C2931067, C1843139		limma	0.530026	0.730021
241	TOP2B	S1236	TOP2B S1236	Q02880	MC58 vs MC58siaD	2	1	6.65512	0.41363	0.13328	0.345717	1	limma	1.33203				limma	0.13328	0.345717
244	CCDC86	S91	CCDC86 S91	Q9H6F5	MC58 vs MC58siaD	2	1	6.68182	0.0489819	0.763282	0.88552	1	limma	1.03453				limma	0.763282	0.88552
245	P02545-2	S390,S392	P02545-2 S390,S392	P02545-2; P02545	MC58 vs MC58siaD	2	1	6.61729	0.0722033	0.69579	0.847727	1	limma	1.05132				limma	0.69579	0.847727
246	NDRG2	T330,S332	NDRG2 T330,S332	Q9UN36	MC58 vs MC58siaD	2	1	6.35002	-0.332081	0.0740516	0.258529	1	limma	0.79439				limma	0.0740516	0.258529
247	NDRG2	S332	NDRG2 S332	Q9UN36	MC58 vs MC58siaD	2	1	6.66637	0.00467071	0.984218	0.994711	1	limma	1.00324				limma	0.984218	0.994711
250	Q8WWI1-3	T714	Q8WWI1-3 T714	Q8WWI1-3	MC58 vs MC58siaD	2	1	6.7226	0.349248	0.12146	0.330116	1	limma	1.2739				limma	0.12146	0.330116
251	O75494-3	S131,S133	O75494-3 S131,S133	O75494-3	MC58 vs MC58siaD	2	1	6.52339	0.2003	0.372208	0.603057	1	limma	1.14894				limma	0.372208	0.603057
252	ANXA2	S26	ANXA2 S26	P07355	MC58 vs MC58siaD	2	1	6.70494	-0.495206	0.0523204	0.216645	1	limma	0.709461				limma	0.0523204	0.216645
254	TRIM28	S473	TRIM28 S473	Q13263	MC58 vs MC58siaD	2	1	6.53552	-0.668313	0.000280025	0.0247883	1	limma	0.629242	Nephroblastoma	C0027708		limma	0.000280025	0.0247883
255	Q7Z460	Q7Z460	Q7Z460	Q7Z460; Q7Z460-3	MC58 vs MC58siaD	2	1	6.73763	0.397411	0.0257047	0.155976	1	limma	1.31714				limma	0.0257047	0.155976
257	FCHO2	S488	FCHO2 S488	Q0JRZ9	MC58 vs MC58siaD	2	1	6.68523	-0.296108	0.0842526	0.275529	1	limma	0.814447				limma	0.0842526	0.275529
258	Q96N67	Q96N67	Q96N67	Q96N67	MC58 vs MC58siaD	2	1	6.61686	-0.202832	0.337119	0.573428	1	limma	0.868843	EPILEPTIC ENCEPHALOPATHY, EARLY INFANTILE, 23	C4014492		limma	0.337119	0.573428
259	L3MBTL3	S608	L3MBTL3 S608	Q96JM7	MC58 vs MC58siaD	2	1	6.73088	0.153913	0.36326	0.596252	1	limma	1.11258				limma	0.36326	0.596252
260	DOCK7	S896,S900	DOCK7 S896,S900	Q96N67	MC58 vs MC58siaD	2	1	6.28645	0.121516	0.490934	0.698658	1	limma	1.08788	EPILEPTIC ENCEPHALOPATHY, EARLY INFANTILE, 23	C4014492		limma	0.490934	0.698658
264	NDRG1	S364,T366	NDRG1 S364,T366	Q92597	MC58 vs MC58siaD	2	1	6.76314	-0.612579	0.0095093	0.096815	1	limma	0.654027	CHARCOT-MARIE-TOOTH DISEASE, TYPE 4D	C1832334		limma	0.0095093	0.096815
265	O75122	O75122	O75122	O75122	MC58 vs MC58siaD	2	1	6.77857	0.20597	0.145725	0.362706	1	limma	1.15346				limma	0.145725	0.362706
270	KANSL1	S249	KANSL1 S249	Q7Z3B3	MC58 vs MC58siaD	2	1	6.74875	-0.214482	0.149938	0.369162	1	limma	0.861856	Chromosome 17q21.31 Deletion Syndrome	C1864871		limma	0.149938	0.369162
271	NFATC2	S856	NFATC2 S856	Q13469	MC58 vs MC58siaD	2	1	6.70308	0.306392	0.0901726	0.283067	1	limma	1.23661				limma	0.0901726	0.283067
272	RBBP8NL	S196	RBBP8NL S196	Q8NC74	MC58 vs MC58siaD	2	1	6.73142	-0.0632138	0.691007	0.845138	1	limma	0.95713				limma	0.691007	0.845138
274	Q9BQ52	Q9BQ52	Q9BQ52	Q9BQ52	MC58 vs MC58siaD	2	1	6.65726	-0.370207	0.049761	0.211568	1	limma	0.773672	COMBINED OXIDATIVE PHOSPHORYLATION DEFICIENCY 17, Prostate cancer, familial	C3809526, C2931456		limma	0.049761	0.211568
275	FOSL2	S200	FOSL2 S200	P15408	MC58 vs MC58siaD	2	1	6.73007	-0.174076	0.379794	0.609438	1	limma	0.886335				limma	0.379794	0.609438
276	ZNF687	T377	ZNF687 T377	Q8N1G0	MC58 vs MC58siaD	2	1	6.6975	-0.416817	0.00880152	0.093133	1	limma	0.749075				limma	0.00880152	0.093133
277	LIMA1	S604	LIMA1 S604	Q9UHB6	MC58 vs MC58siaD	2	1	6.68777	0.701	0.00736162	0.0867579	1	limma	1.62563				limma	0.00736162	0.0867579
279	LARP7	S261	LARP7 S261	Q4G0J3	MC58 vs MC58siaD	2	1	6.64899	-0.270347	0.070481	0.251661	1	limma	0.82912	Microcephalic primordial dwarfism Alazami type	C3554439		limma	0.070481	0.251661
280	LARP7	S261	LARP7 S261	Q4G0J3	MC58 vs MC58siaD	2	1	6.75615	-0.245073	0.0692842	0.249732	1	limma	0.843773	Microcephalic primordial dwarfism Alazami type	C3554439		limma	0.0692842	0.249732
282	AHNAK	S2397	AHNAK S2397	Q09666	MC58 vs MC58siaD	2	1	6.67938	0.391659	0.118043	0.326002	1	limma	1.3119				limma	0.118042	0.326002
283	SSH3	S602	SSH3 S602	Q8TE77	MC58 vs MC58siaD	2	1	6.68442	0.317715	0.0805758	0.270497	1	limma	1.24635				limma	0.0805758	0.270497
284	MTCL1	S1791	MTCL1 S1791	Q9Y4B5	MC58 vs MC58siaD	2	1	6.59318	-0.262238	0.173328	0.397158	1	limma	0.833794				limma	0.173328	0.397158
285	P05787	P05787	P05787	P05787	MC58 vs MC58siaD	2	1	6.64573	0.0244833	0.943961	0.975617	1	limma	1.01712	Breast Carcinoma, Cirrhosis, Familial	C0678222, C1861556	DB06245,DB00031,DB09130	limma	0.943961	0.975617
286	ADD1	S358	ADD1 S358	P35611	MC58 vs MC58siaD	2	1	6.72319	0.25396	0.146505	0.363734	1	limma	1.19248				limma	0.146505	0.363734
289	SRRM2	S952,S954	SRRM2 S952,S954	Q9UQ35	MC58 vs MC58siaD	2	1	6.6539	-0.173581	0.261145	0.499248	1	limma	0.886639				limma	0.261145	0.499248
290	TJP2	S170	TJP2 S170	Q9UDY2	MC58 vs MC58siaD	2	1	6.72673	-0.0559785	0.705839	0.851665	1	limma	0.961942	Cholestasis, progressive familial intrahepatic 4, Hypercholanemia, Familial	C2931067, C1843139		limma	0.705839	0.851665
291	PELP1	S477,S481	PELP1 S477,S481	Q8IZL8	MC58 vs MC58siaD	2	1	6.564	1.05721	0.00262723	0.060557	1	limma	2.0809				limma	0.00262723	0.060557
292	LIMA1	S132	LIMA1 S132	Q9UHB6	MC58 vs MC58siaD	2	1	6.73188	-0.0624335	0.740314	0.872216	1	limma	0.957647				limma	0.740314	0.872216
293	TJP2	S170,S174	TJP2 S170,S174	Q9UDY2	MC58 vs MC58siaD	2	1	6.6896	0.162366	0.39206	0.619173	1	limma	1.11912	Cholestasis, progressive familial intrahepatic 4, Hypercholanemia, Familial	C2931067, C1843139		limma	0.39206	0.619173
294	HRH1	S380	HRH1 S380	P35367	MC58 vs MC58siaD	2	1	6.79843	0.156475	0.173992	0.397953	1	limma	1.11456				limma	0.173992	0.397953
300	LRCH3	S352	LRCH3 S352	Q96II8	MC58 vs MC58siaD	2	1	6.71076	0.188057	0.28749	0.521005	1	limma	1.13923				limma	0.28749	0.521005
301	NDRG1	T328	NDRG1 T328	Q92597	MC58 vs MC58siaD	2	1	6.6903	0.0626995	0.736991	0.870447	1	limma	1.04442	CHARCOT-MARIE-TOOTH DISEASE, TYPE 4D	C1832334		limma	0.736991	0.870447
303	NDRG1	T328,S330	NDRG1 T328,S330	Q92597	MC58 vs MC58siaD	2	1	6.70694	0.0567344	0.707745	0.852871	1	limma	1.04011	CHARCOT-MARIE-TOOTH DISEASE, TYPE 4D	C1832334		limma	0.707745	0.852871
305	NDRG1	T328,S330,S342	NDRG1 T328,S330,S342	Q92597	MC58 vs MC58siaD	2	1	6.72188	0.153842	0.330177	0.565689	1	limma	1.11253	CHARCOT-MARIE-TOOTH DISEASE, TYPE 4D	C1832334		limma	0.330178	0.565689
308	Q13796	Q13796	Q13796	Q13796	MC58 vs MC58siaD	2	1	6.69263	-0.324046	0.264078	0.502668	1	limma	0.798826				limma	0.264078	0.502668
309	O60716-3	S320	O60716-3 S320	O60716-3	MC58 vs MC58siaD	2	1	6.7117	-0.21546	0.141562	0.357217	1	limma	0.861271				limma	0.141562	0.357217
310	TP53BP1	S222	TP53BP1 S222	Q12888	MC58 vs MC58siaD	2	1	6.745	-0.144788	0.53268	0.731382	1	limma	0.904512				limma	0.53268	0.731382
311	DDB2	S26	DDB2 S26	Q92466	MC58 vs MC58siaD	2	1	6.73095	-0.126389	0.443679	0.663756	1	limma	0.916122	XERODERMA PIGMENTOSUM, COMPLEMENTATION GROUP E	C1848411		limma	0.443679	0.663756
312	PRPF4B	S366,S368	PRPF4B S366,S368	Q13523	MC58 vs MC58siaD	2	1	6.7275	0.329774	0.0637786	0.240494	1	limma	1.25682				limma	0.0637786	0.240494
313	TASOR2	S2037	TASOR2 S2037	Q5VWN6	MC58 vs MC58siaD	2	1	6.67477	-0.111888	0.529801	0.730021	1	limma	0.925376				limma	0.529801	0.730021
314	PPFIBP2	S387	PPFIBP2 S387	Q8ND30	MC58 vs MC58siaD	2	1	6.69193	-0.0174708	0.89853	0.951845	1	limma	0.987963				limma	0.89853	0.951845
318	SPEN	S190	SPEN S190	Q96T58	MC58 vs MC58siaD	2	1	6.74946	-0.177952	0.250976	0.487857	1	limma	0.883957				limma	0.250976	0.487857
319	SRRM2	S534,S536	SRRM2 S534,S536	Q9UQ35	MC58 vs MC58siaD	2	1	6.36797	0.284034	0.208516	0.439552	1	limma	1.21759				limma	0.208516	0.439552
320	SCRIB	S1475	SCRIB S1475	Q14160	MC58 vs MC58siaD	2	1	6.66966	-0.0649398	0.731297	0.867836	1	limma	0.955985				limma	0.731297	0.867836
321	GAPVD1	S902	GAPVD1 S902	Q14C86	MC58 vs MC58siaD	2	1	6.67973	-0.142873	0.416241	0.642047	1	limma	0.905713				limma	0.416241	0.642047
322	ARHGAP21	S1861	ARHGAP21 S1861	Q5T5U3	MC58 vs MC58siaD	2	1	6.6973	-0.176772	0.190313	0.418267	1	limma	0.88468				limma	0.190313	0.418267
325	FAF1	S582	FAF1 S582	Q9UNN5	MC58 vs MC58siaD	2	1	6.71189	-0.0744564	0.573885	0.762548	1	limma	0.9497				limma	0.573885	0.762548
326	SF1	S80,S82	SF1 S80,S82	Q15637	MC58 vs MC58siaD	2	1	6.77367	0.109659	0.408218	0.634651	1	limma	1.07897				limma	0.408218	0.634651
327	Q8WWI1-3	S1089	Q8WWI1-3 S1089	Q8WWI1-3	MC58 vs MC58siaD	2	1	6.76704	0.122875	0.357951	0.591078	1	limma	1.0889				limma	0.357951	0.591078
328	RPL18A	S71	RPL18A S71	Q02543	MC58 vs MC58siaD	2	1	6.73097	0.0476712	0.777289	0.893788	1	limma	1.0336				limma	0.777289	0.893788
329	PLEKHA6	S472,S476	PLEKHA6 S472,S476	Q9Y2H5	MC58 vs MC58siaD	2	1	6.65911	-0.0688197	0.670204	0.830437	1	limma	0.953418				limma	0.670204	0.830437
332	TMCC1	S382	TMCC1 S382	O94876	MC58 vs MC58siaD	2	1	6.71908	-0.0617099	0.814367	0.91281	1	limma	0.958128				limma	0.814367	0.91281
343	AP3B1	S276	AP3B1 S276	O00203	MC58 vs MC58siaD	2	1	6.77218	0.373116	0.0146658	0.120826	1	limma	1.29515	Hermanski-Pudlak Syndrome, HERMANSKY-PUDLAK SYNDROME 2	C0079504, C1842362		limma	0.0146657	0.120826
344	CLSPN	S1289	CLSPN S1289	Q9HAW4	MC58 vs MC58siaD	2	1	6.67664	0.108557	0.744164	0.8752	1	limma	1.07815				limma	0.744164	0.8752
345	DDB2	S26	DDB2 S26	Q92466	MC58 vs MC58siaD	2	1	6.78956	0.638303	0.00406257	0.069986	1	limma	1.5565	XERODERMA PIGMENTOSUM, COMPLEMENTATION GROUP E	C1848411		limma	0.00406257	0.069986
346	TAGLN2	S163	TAGLN2 S163	P37802	MC58 vs MC58siaD	2	1	6.74783	-0.086191	0.620666	0.792058	1	limma	0.942007				limma	0.620666	0.792058
348	EIF5B	S214	EIF5B S214	O60841	MC58 vs MC58siaD	2	1	6.67342	0.510159	0.0162338	0.125313	1	limma	1.42421				limma	0.0162338	0.125313
350	GRK2	S670	GRK2 S670	P25098	MC58 vs MC58siaD	2	1	6.6784	0.275305	0.171584	0.394629	1	limma	1.21025	Congestive heart failure, Heart failure	C0018802, C0018801	US9493490, L,405560387,249565822,US9493490, E,US9493490, C,DB00171,249565823,BDBM50173306,252166647,US9493490, D	limma	0.171584	0.394629
352	TNFAIP3	S729	TNFAIP3 S729	P21580	MC58 vs MC58siaD	2	1	5.96705	-1.17861	8.08507e-07	0.0024708	1	limma	0.441778	AUTOINFLAMMATORY SYNDROME, FAMILIAL, BEHCET-LIKE, Lupus Erythematosus, Systemic, Psoriasis, Rheumatoid Arthritis	C4225218, C0024141, C0033860, C0003873	Tumor necrosis factor alpha (TNF-alpha) inhibitors,ustekinumab,methotrexate	limma	8.08507e-07	0.0024708
353	CIT	S1993	CIT S1993	O14578	MC58 vs MC58siaD	2	1	6.66862	0.0539477	0.797445	0.905397	1	limma	1.0381	MICROCEPHALY 17, PRIMARY, AUTOSOMAL RECESSIVE	C4310723	DB12010	limma	0.797445	0.905397
355	Q8IYS0	Q8IYS0	Q8IYS0	Q8IYS0	MC58 vs MC58siaD	2	1	6.75029	0.477591	0.0190372	0.136857	1	limma	1.39242				limma	0.0190372	0.136857
358	Q71U36	Q71U36	Q71U36	Q71U36	MC58 vs MC58siaD	2	1	6.62013	-0.142493	0.459704	0.675386	1	limma	0.905952	Lissencephaly 3	C1969029	MEBENDAZOLE,CHEMBL2108628,CHEMBL492399,CHEMBL378544,CURCUMIN,ZAMPANOLIDE,VINORELBINE BASE,NSC-753575,COMBRETASTATIN A4,CHEMBL1743082,LARGAZOLE,NSC-751382,VINBLASTINE,COLCHICINE,CHEMBL2105643,CHEMBL1201748,DB03010,MAYTANSINOL,DB00643,CHEMBL107,DB15534,DB11638,10,11-DIHYDROEPOTHILONE D,CHEMBL289351,DB07574,DB12695,CHEMBL1683544,NSC-753582,NOCODAZOLE,CHEMBL1201752,CHEMBL428647,CHEMBL538943,DB00570,D…	limma	0.459704	0.675386
360	SMG1	S3570	SMG1 S3570	Q96Q15	MC58 vs MC58siaD	2	1	6.77839	0.0136942	0.927703	0.968223	1	limma	1.00954				limma	0.927703	0.968223
361	GTF2I	S674	GTF2I S674	P78347	MC58 vs MC58siaD	2	1	6.65212	0.05683	0.860079	0.934663	1	limma	1.04018	Williams Syndrome	C0175702		limma	0.860079	0.934663
365	KATNA1	S170	KATNA1 S170	O75449	MC58 vs MC58siaD	2	1	6.65187	0.655415	0.0150467	0.122952	1	limma	1.57507				limma	0.0150467	0.122952
366	P02545-2	S458	P02545-2 S458	P02545-2; P02545	MC58 vs MC58siaD	2	1	6.76077	0.29079	0.0855893	0.276751	1	limma	1.22331				limma	0.0855893	0.276751
367	ATF7IP	S113	ATF7IP S113	Q6VMQ6	MC58 vs MC58siaD	2	1	6.75472	0.364161	0.0881147	0.28043	1	limma	1.28713				limma	0.0881147	0.28043
372	ZNF609	S491	ZNF609 S491	O15014	MC58 vs MC58siaD	2	1	6.77064	0.135649	0.278866	0.513937	1	limma	1.09859				limma	0.278866	0.513937
379	ZNF609	S491	ZNF609 S491	O15014	MC58 vs MC58siaD	2	1	6.7924	0.654797	0.000593477	0.0314877	1	limma	1.57439				limma	0.000593477	0.0314877
380	TOPBP1	S888	TOPBP1 S888	Q92547	MC58 vs MC58siaD	2	1	6.72655	0.114293	0.56349	0.755666	1	limma	1.08244				limma	0.563489	0.755666
386	P34932	P34932	P34932	P34932	MC58 vs MC58siaD	2	1	6.73016	-0.197586	0.138179	0.353267	1	limma	0.872009				limma	0.138179	0.353267
387	FLII	S856	FLII S856	Q13045	MC58 vs MC58siaD	2	1	6.77049	0.0256106	0.859467	0.934376	1	limma	1.01791				limma	0.859467	0.934376
388	PEX19	S147	PEX19 S147	P40855	MC58 vs MC58siaD	2	1	6.74653	0.0973067	0.599793	0.779968	1	limma	1.06977	PEROXISOME BIOGENESIS DISORDER 12A (ZELLWEGER), Zellweger Syndrome	C3554002, C0043459		limma	0.599793	0.779968
391	TLE3	T328	TLE3 T328	Q04726	MC58 vs MC58siaD	2	1	6.67409	-0.140894	0.475871	0.687876	1	limma	0.906957				limma	0.475871	0.687876
396	SMARCC1	S310	SMARCC1 S310	Q92922	MC58 vs MC58siaD	2	1	6.68256	-0.266522	0.106592	0.310784	1	limma	0.831321				limma	0.106592	0.310784
398	P02768	P02768	P02768	P02768	MC58 vs MC58siaD	2	1	5.39008	0.158033	0.742127	0.873611	1	limma	1.11576	Diabetic Nephropathy, Hyperthyroxinemia, Familial Dysalbuminemic, Hypoalbuminemia	C0011881, C0342185, C0239981	Sodium lauryl sulfate,Gadofosveset,RALTITREXED,Activated recombinant FVII-albumin fusion protein,Oxyphenbutazone,EPIGALOCATECHIN GALLATE,DB00493,PHENYLBUTAZONE,EPIGALLOCATECHIN,Iodipamide,[19F]-HALOPERIDOL,DIAZEPAM,DB00545,Gadobenate Dimeglumine,(-)-EPICATECHIN,ANTISERUM,DB12965,DB11359,DB06728,EVANS BLUE,PYROGALLOL,DB06713,AMODIAQUINE HYDROCHLORIDE,WARFARIN,DICLOFENAC,DB03255,Bismuth,DB13967,NAP…	limma	0.742127	0.873611
400	CDH1	T790	CDH1 T790	P12830	MC58 vs MC58siaD	2	1	6.59498	-0.157083	0.332196	0.567777	1	limma	0.896837	Bladder Neoplasm, BLEPHAROCHEILODONTIC SYNDROME 1, Breast Carcinoma, Carcinoma, Lobular, Colorectal Carcinoma, Endometrial Carcinoma, Hereditary Diffuse Gastric Cancer, Malignant neoplasm of breast, Malignant neoplasm of ovary, Malignant neoplasm of prostate, Malignant neoplasm of stomach, Malignant neoplasm of urinary bladder, Stomach Carcinoma	C0005695, C4551988, C0678222, C0206692, C0009402, C0476089, C1708349, C0006142, C1140680, C0376358, C0024623, C0005684, C0699791	Volasertib,Erlotinib,Selumetinib,Bicalutamide,N/A,PROTEOLYTIC ENZYMES,Capecitabine,BI2536,ANTISERUM,Lapatinib	limma	0.332196	0.567777
401	NUFIP2	S652	NUFIP2 S652	Q7Z417	MC58 vs MC58siaD	2	1	6.71046	-0.463022	0.000884838	0.0372607	1	limma	0.725465				limma	0.000884838	0.0372607
402	Q8TC07-3	S666	Q8TC07-3 S666	Q8TC07-3	MC58 vs MC58siaD	2	1	6.72993	-0.00587896	0.962925	0.985132	1	limma	0.995933				limma	0.962925	0.985132
403	P14866	P14866	P14866	P14866	MC58 vs MC58siaD	2	1	6.61803	-0.667755	0.0437013	0.199481	1	limma	0.629486				limma	0.0437013	0.199481
405	HNRNPC	S233	HNRNPC S233	P07910	MC58 vs MC58siaD	2	1	6.69586	0.162246	0.646207	0.811987	1	limma	1.11903				limma	0.646207	0.811987
408	NCOR1	S2184	NCOR1 S2184	O75376	MC58 vs MC58siaD	2	1	6.75932	-0.222451	0.137649	0.352497	1	limma	0.857108	Breast Carcinoma, Malignant neoplasm of breast	C0678222, C0006142		limma	0.137649	0.352497
413	KIF15	S568	KIF15 S568	Q9NS87	MC58 vs MC58siaD	2	1	6.8035	0.502893	0.00811735	0.0912916	1	limma	1.41705				limma	0.00811735	0.0912916
418	ARHGAP35	S589	ARHGAP35 S589	Q9NRY4	MC58 vs MC58siaD	2	1	6.75461	-0.191222	0.207532	0.438214	1	limma	0.875864				limma	0.207532	0.438214
419	LARP4	S647	LARP4 S647	Q71RC2	MC58 vs MC58siaD	2	1	6.70885	0.474823	0.163396	0.383214	1	limma	1.38975				limma	0.163396	0.383214
421	EPS8L1	T187	EPS8L1 T187	Q8TE68	MC58 vs MC58siaD	2	1	6.66594	0.0284916	0.863347	0.936701	1	limma	1.01995				limma	0.863347	0.936701
423	Q14157-1	S416	Q14157-1 S416	Q14157-1	MC58 vs MC58siaD	2	1	6.69104	0.129612	0.513109	0.718276	1	limma	1.094				limma	0.513109	0.718276
424	TPX2	S486	TPX2 S486	Q9ULW0	MC58 vs MC58siaD	2	1	6.65256	0.667914	0.0357453	0.180499	1	limma	1.58877				limma	0.0357453	0.180499
427	TNFRSF11A	S463	TNFRSF11A S463	Q9Y6Q6	MC58 vs MC58siaD	2	1	6.67972	0.290765	0.159122	0.379135	1	limma	1.22329	Familial expansile osteolysis, Osteitis Deformans, Osteopetrosis, Autosomal Recessive 7	C0432292, C0029401, C2676766	Pyrazolones,178101759,propionic acid derivatives,diclofenac,risperidone,DB05959,acetaminophen,aspirin	limma	0.159122	0.379135
431	TP53BP2	S480	TP53BP2 S480	Q13625	MC58 vs MC58siaD	2	1	6.75739	0.169084	0.205471	0.436624	1	limma	1.12434				limma	0.205472	0.436624
433	TPD52L2	S166	TPD52L2 S166	O43399	MC58 vs MC58siaD	2	1	6.6664	0.281971	0.108154	0.312082	1	limma	1.21585				limma	0.108154	0.312082
436	TOMM34	S186	TOMM34 S186	Q15785	MC58 vs MC58siaD	2	1	6.78532	-0.034454	0.814429	0.91281	1	limma	0.976401				limma	0.814429	0.91281
437	CCDC120	S360	CCDC120 S360	Q96HB5	MC58 vs MC58siaD	2	1	6.73031	-0.0529365	0.788926	0.900098	1	limma	0.963972				limma	0.788926	0.900098
439	TNKS1BP1	S1666	TNKS1BP1 S1666	Q9C0C2	MC58 vs MC58siaD	2	1	6.74471	-0.014884	0.92412	0.966183	1	limma	0.989736				limma	0.92412	0.966183
441	FERMT1	S500	FERMT1 S500	Q9BQL6	MC58 vs MC58siaD	2	1	6.69831	-0.334412	0.110626	0.313715	1	limma	0.793107	Poikiloderma of Kindler	C0406557		limma	0.110626	0.313715
444	TMF1	S77	TMF1 S77	P82094	MC58 vs MC58siaD	2	1	6.7109	0.190904	0.279247	0.513937	1	limma	1.14148				limma	0.279247	0.513937
450	Q9C0D5	Q9C0D5	Q9C0D5	Q9C0D5	MC58 vs MC58siaD	2	1	6.74909	0.096057	0.483772	0.694236	1	limma	1.06885				limma	0.483772	0.694236
451	P23528	P23528	P23528	P23528	MC58 vs MC58siaD	2	1	5.39128	-0.0559421	0.857251	0.933044	1	limma	0.961966				limma	0.857251	0.933044
452	METTL3	S43	METTL3 S43	Q86U44	MC58 vs MC58siaD	2	1	6.63427	-0.309579	0.0408756	0.192756	1	limma	0.806877				limma	0.0408756	0.192756
456	LAD1	S38	LAD1 S38	O00515	MC58 vs MC58siaD	2	1	6.60312	-0.281179	0.0426046	0.196922	1	limma	0.822918				limma	0.0426046	0.196922
457	ATXN3	S265	ATXN3 S265	P54252	MC58 vs MC58siaD	2	1	6.71392	-0.0866435	0.612103	0.787766	1	limma	0.941711	Machado-Joseph Disease, Machado-Joseph Disease Type I, Machado-Joseph Disease Type II, Machado-Joseph Disease Type III	C0024408, C0751668, C0751669, C0751670		limma	0.612103	0.787766
459	NFIC	S343	NFIC S343	P08651	MC58 vs MC58siaD	2	1	6.64487	0.0717024	0.604145	0.782009	1	limma	1.05096				limma	0.604145	0.782009
460	FCHO2	S403	FCHO2 S403	Q0JRZ9	MC58 vs MC58siaD	2	1	6.73052	0.168168	0.284062	0.518905	1	limma	1.12363				limma	0.284062	0.518905
461	Q9NUQ3	Q9NUQ3	Q9NUQ3	Q9NUQ3	MC58 vs MC58siaD	2	1	6.47612	-0.334296	0.0702163	0.251192	1	limma	0.793171				limma	0.0702163	0.251192
462	ZYX	S344	ZYX S344	Q15942	MC58 vs MC58siaD	2	1	6.69269	-0.0772339	0.738643	0.871428	1	limma	0.947873				limma	0.738643	0.871428
464	P62899	P62899	P62899	P62899	MC58 vs MC58siaD	2	1	6.65566	0.0961097	0.481107	0.691993	1	limma	1.06889				limma	0.481107	0.691993
472	MKI67	T1557	MKI67 T1557	P46013	MC58 vs MC58siaD	2	1	6.32162	0.233296	0.283843	0.518905	1	limma	1.17552				limma	0.283843	0.518905
473	SUGT1	S281	SUGT1 S281	Q9Y2Z0	MC58 vs MC58siaD	2	1	6.4999	-0.403795	0.145282	0.362436	1	limma	0.755867				limma	0.145283	0.362436
477	PARN	S557	PARN S557	O95453	MC58 vs MC58siaD	2	1	6.65995	-0.328822	0.11269	0.315851	1	limma	0.796186	Dyskeratosis Congenita, DYSKERATOSIS CONGENITA, AUTOSOMAL RECESSIVE 6, Idiopathic Pulmonary Fibrosis, PULMONARY FIBROSIS AND/OR BONE MARROW FAILURE, TELOMERE-RELATED, 4	C0265965, C4225356, C1800706, C4225347		limma	0.11269	0.315851
478	KMT2E	S1070	KMT2E S1070	Q8IZD2	MC58 vs MC58siaD	2	1	6.71282	0.179588	0.24027	0.475117	1	limma	1.13256				limma	0.24027	0.475117
479	Q6WKZ4	Q6WKZ4	Q6WKZ4	Q6WKZ4	MC58 vs MC58siaD	2	1	6.76809	0.0317627	0.831986	0.91855	1	limma	1.02226				limma	0.831986	0.91855
480	RAB11FIP5	S176	RAB11FIP5 S176	Q9BXF6	MC58 vs MC58siaD	2	1	6.7638	0.00548185	0.962516	0.985004	1	limma	1.00381				limma	0.962516	0.985004
484	TJP3	T325	TJP3 T325	O95049	MC58 vs MC58siaD	2	1	6.72231	-0.327843	0.0772646	0.263624	1	limma	0.796727				limma	0.0772646	0.263624
485	ADD3	S677	ADD3 S677	Q9UEY8	MC58 vs MC58siaD	2	1	6.75429	0.227777	0.384848	0.612525	1	limma	1.17103	CEREBRAL PALSY, SPASTIC QUADRIPLEGIC, 3	C4310767		limma	0.384848	0.612525
486	Q9UEY8	Q9UEY8	Q9UEY8	Q9UEY8	MC58 vs MC58siaD	2	1	6.68959	0.220695	0.45559	0.671443	1	limma	1.16529	CEREBRAL PALSY, SPASTIC QUADRIPLEGIC, 3	C4310767		limma	0.45559	0.671443
496	Q9UQ35	Q9UQ35	Q9UQ35	Q9UQ35	MC58 vs MC58siaD	2	1	6.74506	-0.14081	0.284527	0.518905	1	limma	0.90701				limma	0.284527	0.518905
497	LASP1	S146	LASP1 S146	Q14847	MC58 vs MC58siaD	2	1	6.61513	-0.226944	0.15293	0.371587	1	limma	0.854443				limma	0.15293	0.371587
498	DEPTOR	S244	DEPTOR S244	Q8TB45	MC58 vs MC58siaD	2	1	6.67245	0.215975	0.436975	0.660283	1	limma	1.16149				limma	0.436975	0.660283
500	P25325-2	S17	P25325-2 S17	P25325-2	MC58 vs MC58siaD	2	1	6.48172	0.489489	0.0688395	0.249345	1	limma	1.40395				limma	0.0688395	0.249345
502	CDK16	S95	CDK16 S95	Q00536	MC58 vs MC58siaD	2	1	6.58532	0.0564502	0.802612	0.907583	1	limma	1.0399				limma	0.802612	0.907583
503	HNRNPM	S618	HNRNPM S618	P52272	MC58 vs MC58siaD	2	1	6.5421	-0.129999	0.528132	0.728858	1	limma	0.913832				limma	0.528132	0.728858
504	STARD10	S284	STARD10 S284	Q9Y365	MC58 vs MC58siaD	2	1	6.68053	-0.154423	0.288742	0.521425	1	limma	0.898492				limma	0.288742	0.521425
505	TJP2	T455	TJP2 T455	Q9UDY2	MC58 vs MC58siaD	2	1	6.76948	-0.0373775	0.797743	0.905397	1	limma	0.974425	Cholestasis, progressive familial intrahepatic 4, Hypercholanemia, Familial	C2931067, C1843139		limma	0.797743	0.905397
510	P69905	P69905	P69905	P69905	MC58 vs MC58siaD	2	1	4.44944	-0.531557	0.315064	0.551794	1	limma	0.691808	alpha-Thalassemia, alpha-Thalassemia, Heinz Body Anemias, Heinz Body Anemias, Hemoglobin H Disease, Hemoglobin H Disease, Hydrops Fetalis, Hydrops Fetalis	C0002312, C0002312, C0700299, C0700299, C3161174, C3161174, C0020305, C0020305		limma	0.315064	0.551794
512	CDK16	S95	CDK16 S95	Q00536	MC58 vs MC58siaD	2	1	6.61514	-0.486348	0.0154198	0.123326	1	limma	0.71383				limma	0.0154198	0.123326
513	CDK17	S122	CDK17 S122	Q00537	MC58 vs MC58siaD	2	1	6.71293	-0.619854	0.00291794	0.0614398	1	limma	0.650737				limma	0.00291794	0.0614398
514	Q9Y618	Q9Y618	Q9Y618	Q9Y618	MC58 vs MC58siaD	2	1	6.78347	0.236212	0.103089	0.304126	1	limma	1.1779				limma	0.103089	0.304126
515	HDAC1	S393	HDAC1 S393	Q13547	MC58 vs MC58siaD	2	1	6.75491	0.474872	0.00811597	0.0912916	1	limma	1.38979				limma	0.00811597	0.0912916
517	Q9H0E9-2	T264,S268	Q9H0E9-2 T264,S268	Q9H0E9-2	MC58 vs MC58siaD	2	1	6.75752	0.446216	0.0296736	0.164765	1	limma	1.36246				limma	0.0296736	0.164765
520	ZC3HAV1L	S257	ZC3HAV1L S257	Q96H79	MC58 vs MC58siaD	2	1	6.66608	-0.720584	0.0104556	0.102302	1	limma	0.606852				limma	0.0104556	0.102302
521	ANO6	S909	ANO6 S909	Q4KMQ2	MC58 vs MC58siaD	2	1	6.68167	-0.049697	0.778665	0.894278	1	limma	0.966139	Scott Syndrome	C0796149		limma	0.778665	0.894278
522	TNKS1BP1	S1554	TNKS1BP1 S1554	Q9C0C2	MC58 vs MC58siaD	2	1	6.71846	0.110371	0.568938	0.757846	1	limma	1.07951				limma	0.568938	0.757846
523	OSBP	S190,S193	OSBP S190,S193	P22059	MC58 vs MC58siaD	2	1	6.76012	-0.193748	0.199055	0.428555	1	limma	0.874331				limma	0.199055	0.428555
525	THOP1	S16	THOP1 S16	P52888	MC58 vs MC58siaD	2	1	6.69194	0.18703	0.198352	0.428281	1	limma	1.13842				limma	0.198352	0.428281
526	BCL7A	S207	BCL7A S207	Q4VC05	MC58 vs MC58siaD	2	1	6.74255	0.225799	0.253825	0.491299	1	limma	1.16943				limma	0.253825	0.491299
527	P0DP25	P0DP25	P0DP25	P0DP25	MC58 vs MC58siaD	2	1	6.73993	0.0376242	0.839455	0.923548	1	limma	1.02642	LONG QT SYNDROME 14, LONG QT SYNDROME 15, VENTRICULAR TACHYCARDIA, CATECHOLAMINERGIC POLYMORPHIC, 1 (disorder), VENTRICULAR TACHYCARDIA, CATECHOLAMINERGIC POLYMORPHIC, 4	C4015671, C4015695, C1631597, C3554047	DB11348,DB14481,DB11093	limma	0.839455	0.923548
528	CDC40	S43	CDC40 S43	O60508	MC58 vs MC58siaD	2	1	6.64035	0.813258	0.0277949	0.159366	1	limma	1.75718				limma	0.0277949	0.159366
533	HDAC1	S393	HDAC1 S393	Q13547	MC58 vs MC58siaD	2	1	6.73542	-0.229494	0.196054	0.42567	1	limma	0.852934				limma	0.196054	0.42567
535	PDS5B	S1166	PDS5B S1166	Q9NTI5	MC58 vs MC58siaD	2	1	6.56304	-0.436135	0.0245406	0.153944	1	limma	0.739112				limma	0.0245406	0.153944
536	EPHB4	T976	EPHB4 T976	P54760	MC58 vs MC58siaD	2	1	6.74187	-0.145519	0.34723	0.580566	1	limma	0.904054	CAPILLARY MALFORMATION-ARTERIOVENOUS MALFORMATION 2, LYMPHATIC MALFORMATION 7	C4748670, C4310629	DB07252,CHEMBL3544983,XL647,DB07254,XL647,CHEMBL24828,DB01254,DB11973,CHEMBL403989,KD019,DB07250,DB07249,DB07255,DB07253,DB07256,XL647,DB12010,249565821,249565627,DB07251,CHEMBL3545155	limma	0.34723	0.580566
540	AFDN	S1779	AFDN S1779	P55196	MC58 vs MC58siaD	2	1	6.75726	-0.20011	0.162524	0.382881	1	limma	0.870484				limma	0.162523	0.382881
541	ZC3H18	S83	ZC3H18 S83	Q86VM9	MC58 vs MC58siaD	2	1	6.6963	-0.221592	0.110805	0.313715	1	limma	0.857618				limma	0.110805	0.313715
542	PHF3	S1133	PHF3 S1133	Q92576	MC58 vs MC58siaD	2	1	6.72271	0.114891	0.618116	0.790911	1	limma	1.08289				limma	0.618116	0.790911
545	CD44	S706	CD44 S706	P16070	MC58 vs MC58siaD	2	1	6.65954	0.990954	0.000529347	0.0307048	1	limma	1.9875				limma	0.000529347	0.0307048
546	SRRM2	S1179	SRRM2 S1179	Q9UQ35	MC58 vs MC58siaD	2	1	6.55969	-0.177005	0.23993	0.474919	1	limma	0.884537				limma	0.239929	0.474919
548	SCRIB	S1306,S1309	SCRIB S1306,S1309	Q14160	MC58 vs MC58siaD	2	1	6.6869	-0.104031	0.671184	0.831136	1	limma	0.930429				limma	0.671184	0.831136
551	MTDH	S426	MTDH S426	Q86UE4	MC58 vs MC58siaD	2	1	6.58698	0.911907	0.00389303	0.069483	1	limma	1.88153				limma	0.00389303	0.069483
553	Q9P1Q0	Q9P1Q0	Q9P1Q0	Q9P1Q0	MC58 vs MC58siaD	2	1	6.74436	-0.448945	0.0108505	0.10427	1	limma	0.732578				limma	0.0108505	0.10427
554	O43187	O43187	O43187	O43187	MC58 vs MC58siaD	2	1	6.67444	-0.327879	0.0465341	0.204821	1	limma	0.796707				limma	0.0465341	0.204821
555	BORA	S325	BORA S325	Q6PGQ7	MC58 vs MC58siaD	2	1	6.72717	-0.0356778	0.86511	0.937534	1	limma	0.975573				limma	0.86511	0.937534
556	PDS5B	S1166	PDS5B S1166	Q9NTI5	MC58 vs MC58siaD	2	1	6.63503	-0.573494	0.000876012	0.0372607	1	limma	0.671987				limma	0.000876012	0.0372607
557	CHD3	S1601,S1605	CHD3 S1601,S1605	Q12873	MC58 vs MC58siaD	2	1	6.72464	-0.279688	0.0809805	0.270812	1	limma	0.823769	SNIJDERS BLOK-CAMPEAU SYNDROME	C4748701		limma	0.0809805	0.270812
558	ATF7IP	S477	ATF7IP S477	Q6VMQ6	MC58 vs MC58siaD	2	1	6.74928	0.34822	0.136157	0.349867	1	limma	1.27299				limma	0.136157	0.349867
560	SRRM2	S2453	SRRM2 S2453	Q9UQ35	MC58 vs MC58siaD	2	1	6.71403	-0.270233	0.104952	0.306952	1	limma	0.829186				limma	0.104952	0.306952
563	PHC3	T609,S616	PHC3 T609,S616	Q8NDX5	MC58 vs MC58siaD	2	1	6.70084	-0.198547	0.131981	0.34443	1	limma	0.871428				limma	0.131981	0.34443
566	ITGB4	S1454,S1457	ITGB4 S1454,S1457	P16144	MC58 vs MC58siaD	2	1	6.70624	-0.251351	0.1571	0.376701	1	limma	0.84011	Adult junctional epidermolysis bullosa (disorder), Aplasia Cutis Congenita, EPIDERMOLYSIS BULLOSA, JUNCTIONAL, LOCALISATA VARIANT (disorder), Epidermolysis Bullosa Progressiva, Epidermolysis bullosa with pyloric atresia, Junctional Epidermolysis Bullosa	C0268374, C0282160, C2608084, C0079297, C1856934, C0079301	DB05122	limma	0.1571	0.376701
567	ITGB4	S1457	ITGB4 S1457	P16144	MC58 vs MC58siaD	2	1	6.64812	-0.474845	0.0344994	0.177843	1	limma	0.719544	Adult junctional epidermolysis bullosa (disorder), Aplasia Cutis Congenita, EPIDERMOLYSIS BULLOSA, JUNCTIONAL, LOCALISATA VARIANT (disorder), Epidermolysis Bullosa Progressiva, Epidermolysis bullosa with pyloric atresia, Junctional Epidermolysis Bullosa	C0268374, C0282160, C2608084, C0079297, C1856934, C0079301	DB05122	limma	0.0344994	0.177843
571	P13667	P13667	P13667	P13667	MC58 vs MC58siaD	2	1	6.63652	-0.251251	0.126549	0.338167	1	limma	0.840168				limma	0.126549	0.338167
572	MAPT	S721	MAPT S721	P10636	MC58 vs MC58siaD	2	1	6.65784	-0.261694	0.0601767	0.232071	1	limma	0.834108	Alzheimer's Disease, Dementia, Frontotemporal dementia, Memory Disorders, Parkinson Disease, PARKINSON DISEASE, LATE-ONSET, Pick Disease of the Brain, Progressive supranuclear palsy, Semantic Dementia, Supranuclear Palsy, Progressive, 1, Supranuclear Palsy, Progressive, 1, Atypical	C0002395, C0497327, C0338451, C0025261, C0030567, C3160718, C0236642, C0038868, C0338462, C4551863, C1850077	DIHYDROXANTHOHUMOL,DB14914,ERGOCRYPTINE,FENRETINIDE,RALOXIFENE,GNF-PF-5134,RHEIN,BIIB092,PYRANTEL PAMOATE,MMV007396,CARBIDOPA,DOXORUBICIN HYDROCHLORIDE,JUGLONE,DAPH,METHYL 7-DESHYDROXYPYROGALLIN-4-CARBOXYLATE,MORIN,GNF-PF-5510,GOSSYPOL,NSC-632536,3,3',4'-TRIHYDROXYFLAVONE,GNF-PF-4085,HOE-33342,DIHYDROERGOCRISTINE,NSC-228155,NOREPINEPHRINE,ITRAZOLE,GNF-PF-1919,GNF-PF-5007,HEXACHLOROPHENE,PD-98059,…	limma	0.0601767	0.232071
573	MPRIP	S619	MPRIP S619	Q6WCQ1	MC58 vs MC58siaD	2	1	6.77496	0.104798	0.484821	0.694683	1	limma	1.07534				limma	0.484821	0.694683
574	HDAC2	S394	HDAC2 S394	Q92769	MC58 vs MC58siaD	2	1	6.70276	0.725145	0.00256208	0.060557	1	limma	1.65307	Chronic Obstructive Airway Disease, Endometriosis	C0024117, C0014175	2-ENE-VALPROATE,187051807,BELINOSTAT,187051797,PAZOPANIB,PRACINOSTAT,187051798,SODIUM PHENYLBUTYRATE,VORINOSTAT,PANOBINOSTAT,GIVINOSTAT,CHEMBL235191,PHENYLBUTANOIC ACID,348353622,DB01076,AR-42,ABEXINOSTAT,PANOBINOSTAT,BML-210,BUTANOIC ACID,310264675,CHR-3996,MGCD-0103,DB01223,BUTYRYLHYDROXAMIC ACID,TACEDINALINE,CRA-024781,DB05223,PMID29671355-Compound-21,DB00227,PMID29671355-Compound-56,7-ETHYL-1…	limma	0.00256208	0.060557
575	HDAC2	S394	HDAC2 S394	Q92769	MC58 vs MC58siaD	2	1	6.69463	-0.300375	0.257227	0.494389	1	limma	0.812041	Chronic Obstructive Airway Disease, Endometriosis	C0024117, C0014175	2-ENE-VALPROATE,187051807,BELINOSTAT,187051797,PAZOPANIB,PRACINOSTAT,187051798,SODIUM PHENYLBUTYRATE,VORINOSTAT,PANOBINOSTAT,GIVINOSTAT,CHEMBL235191,PHENYLBUTANOIC ACID,348353622,DB01076,AR-42,ABEXINOSTAT,PANOBINOSTAT,BML-210,BUTANOIC ACID,310264675,CHR-3996,MGCD-0103,DB01223,BUTYRYLHYDROXAMIC ACID,TACEDINALINE,CRA-024781,DB05223,PMID29671355-Compound-21,DB00227,PMID29671355-Compound-56,7-ETHYL-1…	limma	0.257227	0.494389
580	P16401	P16401	P16401	P16401	MC58 vs MC58siaD	2	1	6.62218	0.630495	0.094553	0.29076	1	limma	1.5481				limma	0.094553	0.29076
581	P16401	P16401	P16401	P16401	MC58 vs MC58siaD	2	1	6.65932	0.394436	0.216158	0.448904	1	limma	1.31443				limma	0.216158	0.448904
583	P10412	P10412	P10412	P10412	MC58 vs MC58siaD	2	1	6.6805	0.246178	0.573753	0.762548	1	limma	1.18606				limma	0.573753	0.762548
586	FDXR	S317	FDXR S317	P22570	MC58 vs MC58siaD	2	1	6.68852	-0.363676	0.021993	0.146739	1	limma	0.777182	AUDITORY NEUROPATHY AND OPTIC ATROPHY	C4521678	DB03461,DB03147	limma	0.021993	0.146739
588	SRRM2	S2123	SRRM2 S2123	Q9UQ35	MC58 vs MC58siaD	2	1	6.64319	-0.367309	0.0192437	0.137554	1	limma	0.775227				limma	0.0192438	0.137554
591	Q9Y5S9	Q9Y5S9	Q9Y5S9	Q9Y5S9	MC58 vs MC58siaD	2	1	6.49881	-0.336206	0.0679592	0.247575	1	limma	0.792122	Thrombocytopenia-Absent Radius Syndrome	C0175703		limma	0.0679592	0.247575
592	NFATC2	S148	NFATC2 S148	Q13469	MC58 vs MC58siaD	2	1	6.72756	-0.0740084	0.693027	0.846509	1	limma	0.949995				limma	0.693027	0.846509
595	AHNAK	S4520	AHNAK S4520	Q09666	MC58 vs MC58siaD	2	1	6.73971	0.0320634	0.842991	0.924494	1	limma	1.02247				limma	0.842992	0.924494
596	PLCE1	S1709	PLCE1 S1709	Q9P212	MC58 vs MC58siaD	2	1	6.68734	0.124275	0.532816	0.731382	1	limma	1.08996	NEPHROTIC SYNDROME, TYPE 3, Squamous cell carcinoma of esophagus	C1853124, C0279626	hydrochlorothiazide	limma	0.532816	0.731382
598	P11142	P11142	P11142	P11142	MC58 vs MC58siaD	2	1	6.51506	0.645759	0.199816	0.429627	1	limma	1.56456				limma	0.199816	0.429627
599	P69905	P69905	P69905	P69905	MC58 vs MC58siaD	2	1	5.82226	-0.490718	0.138231	0.353267	1	limma	0.711671	alpha-Thalassemia, alpha-Thalassemia, Heinz Body Anemias, Heinz Body Anemias, Hemoglobin H Disease, Hemoglobin H Disease, Hydrops Fetalis, Hydrops Fetalis	C0002312, C0002312, C0700299, C0700299, C3161174, C3161174, C0020305, C0020305		limma	0.138231	0.353267
600	CEP170B	S853	CEP170B S853	Q9Y4F5	MC58 vs MC58siaD	2	1	6.62601	-0.246593	0.16093	0.380425	1	limma	0.842885				limma	0.16093	0.380425
601	TP53BP1	S1114	TP53BP1 S1114	Q12888	MC58 vs MC58siaD	2	1	6.76259	0.0586317	0.739305	0.871663	1	limma	1.04148				limma	0.739305	0.871663
603	SCRIB	T826,S835	SCRIB T826,S835	Q14160	MC58 vs MC58siaD	2	1	6.71638	-0.0712285	0.561177	0.753205	1	limma	0.951827				limma	0.561177	0.753205
605	EIF4B	S93	EIF4B S93	P23588	MC58 vs MC58siaD	2	1	6.73068	-0.0929857	0.604174	0.782009	1	limma	0.93758				limma	0.604174	0.782009
608	RAD9A	S387	RAD9A S387	Q99638	MC58 vs MC58siaD	2	1	6.65877	-0.200283	0.182106	0.408817	1	limma	0.87038				limma	0.182107	0.408817
609	AHNAK2	S102	AHNAK2 S102	Q8IVF2	MC58 vs MC58siaD	2	1	6.71959	0.473577	0.00595928	0.0816313	1	limma	1.38855				limma	0.00595928	0.0816313
610	CHD4	S1535	CHD4 S1535	Q14839	MC58 vs MC58siaD	2	1	6.7405	0.0874414	0.611704	0.787522	1	limma	1.06248	SIFRIM-HITZ-WEISS SYNDROME	C4310688	vorinostat	limma	0.611704	0.787522
616	P34932	P34932	P34932	P34932	MC58 vs MC58siaD	2	1	6.73544	0.308119	0.0554092	0.223476	1	limma	1.23809				limma	0.0554092	0.223476
622	PPP4R2	S159	PPP4R2 S159	Q9NY27	MC58 vs MC58siaD	2	1	6.6935	-0.161174	0.392732	0.619264	1	limma	0.894297				limma	0.392732	0.619264
623	MAP9	S79	MAP9 S79	Q49MG5	MC58 vs MC58siaD	2	1	6.68232	-0.556077	0.0959256	0.293543	1	limma	0.680149				limma	0.0959256	0.293543
625	CARHSP1	S32,S41	CARHSP1 S32,S41	Q9Y2V2	MC58 vs MC58siaD	2	1	6.70617	0.131662	0.492009	0.699659	1	limma	1.09555				limma	0.492009	0.699659
628	HPS5	S534	HPS5 S534	Q9UPZ3	MC58 vs MC58siaD	2	1	6.75522	-0.145859	0.440036	0.662251	1	limma	0.903841	Hermanski-Pudlak Syndrome, HERMANSKY-PUDLAK SYNDROME 5	C0079504, C3888004		limma	0.440036	0.662251
629	NBN	S397	NBN S397	O60934	MC58 vs MC58siaD	2	1	6.69359	0.139047	0.391574	0.619173	1	limma	1.10118	Aplastic Anemia, Childhood Acute Lymphoblastic Leukemia, Glioma, Malignant neoplasm of breast, Malignant neoplasm of prostate, Medulloblastoma, Nijmegen Breakage Syndrome, Precursor Cell Lymphoblastic Leukemia Lymphoma, Rhabdomyosarcoma	C0002874, C0023452, C0017638, C0006142, C0376358, C0025149, C0398791, C1961102, C0035412	GPI-15427	limma	0.391574	0.619173
630	O00499	O00499	O00499	O00499	MC58 vs MC58siaD	2	1	6.68879	-0.344964	0.0474529	0.205465	1	limma	0.787327	Alzheimer's Disease, Autosomal Recessive Centronuclear Myopathy, Myopathy, Centronuclear, Autosomal Dominant, Myopathy, Centronuclear, Autosomal Recessive	C0002395, C3645536, C1834558, C0410204		limma	0.0474529	0.205465
631	PCYT1A	S315,S319	PCYT1A S315,S319	P49585	MC58 vs MC58siaD	2	1	6.74906	0.408867	0.018974	0.136824	1	limma	1.32764	Spondylometaphyseal Dysplasia with Cone-Rod Dystrophy	C1837073	DB14006,lamivudine,DB00122	limma	0.018974	0.136824
632	PCYT1A	S315,S319,S323	PCYT1A S315,S319,S323	P49585	MC58 vs MC58siaD	2	1	6.67526	0.37168	0.0139757	0.117777	1	limma	1.29386	Spondylometaphyseal Dysplasia with Cone-Rod Dystrophy	C1837073	DB14006,lamivudine,DB00122	limma	0.0139757	0.117777
633	PHACTR4	S344,T358	PHACTR4 S344,T358	Q8IZ21	MC58 vs MC58siaD	2	1	6.77742	0.0956298	0.450101	0.668321	1	limma	1.06853				limma	0.450101	0.668321
634	C17orf75	S8	C17orf75 S8	Q9HAS0	MC58 vs MC58siaD	2	1	6.68647	0.171472	0.349094	0.583165	1	limma	1.12621				limma	0.349094	0.583165
635	Q12955-4	S830	Q12955-4 S830	Q12955-4	MC58 vs MC58siaD	2	1	6.738	-0.0189095	0.897674	0.951473	1	limma	0.986978				limma	0.897674	0.951473
636	CDK13	T871	CDK13 T871	Q14004	MC58 vs MC58siaD	2	1	6.77046	-0.0115684	0.943359	0.975617	1	limma	0.992013	CONGENITAL HEART DEFECTS, DYSMORPHIC FACIAL FEATURES, AND INTELLECTUAL DEVELOPMENTAL DISORDER	C4479246	375973251,CHEMBL3544942,CHEMBL488436,CHEMBL445813,CHEMBL1230607	limma	0.943359	0.975617
637	CHD8	S1978	CHD8 S1978	Q9HCK8	MC58 vs MC58siaD	2	1	6.65833	0.0212397	0.906839	0.956612	1	limma	1.01483	Autism Spectrum Disorders, AUTISM, SUSCEPTIBILITY TO, 18, Autistic Disorder	C1510586, C3554373, C0004352		limma	0.906839	0.956612
638	MKI67	T1383	MKI67 T1383	P46013	MC58 vs MC58siaD	2	1	6.67265	-0.172482	0.365834	0.597255	1	limma	0.887315				limma	0.365834	0.597255
639	LEO1	T188,S197,S205	LEO1 T188,S197,S205	Q8WVC0	MC58 vs MC58siaD	2	1	6.75188	0.396116	0.0111051	0.104902	1	limma	1.31596				limma	0.0111051	0.104902
640	O95425-3	S270	O95425-3 S270	O95425-3	MC58 vs MC58siaD	2	1	6.63384	-0.127133	0.43659	0.660003	1	limma	0.915649				limma	0.43659	0.660003
642	XRN2	S471,S473	XRN2 S471,S473	Q9H0D6	MC58 vs MC58siaD	2	1	6.73261	-0.412632	0.0300593	0.166275	1	limma	0.751252				limma	0.0300593	0.166275
644	TOR1AIP1	S305	TOR1AIP1 S305	Q5JTV8	MC58 vs MC58siaD	2	1	6.6786	0.401586	0.133808	0.345717	1	limma	1.32096	MYOPATHY, AUTOSOMAL RECESSIVE, WITH RIGID SPINE AND DISTAL JOINT CONTRACTURES	C4310731		limma	0.133808	0.345717
646	IRF3	S175	IRF3 S175	Q14653	MC58 vs MC58siaD	2	1	6.75704	0.311987	0.0733595	0.257305	1	limma	1.24142				limma	0.0733595	0.257305
648	AHNAK	S4908	AHNAK S4908	Q09666	MC58 vs MC58siaD	2	1	6.72332	0.0825363	0.600737	0.780337	1	limma	1.05888				limma	0.600738	0.780337
649	AHNAK2	S842	AHNAK2 S842	Q8IVF2	MC58 vs MC58siaD	2	1	6.69573	0.398133	0.120691	0.328902	1	limma	1.3178				limma	0.120691	0.328902
651	LARP4B	S601	LARP4B S601	Q92615	MC58 vs MC58siaD	2	1	6.76599	-0.0231135	0.853436	0.93137	1	limma	0.984107				limma	0.853436	0.93137
652	MECP2	S229	MECP2 S229	P51608	MC58 vs MC58siaD	2	1	6.7458	0.291	0.0854834	0.276646	1	limma	1.22349	Angelman Syndrome, Autistic Disorder, ENCEPHALOPATHY, NEONATAL SEVERE, DUE TO MECP2 MUTATIONS, Liver carcinoma, Lubs X-linked mental retardation syndrome, Lupus Erythematosus, Systemic, Mental Retardation, X-Linked, Syndromic 13, Rett Syndrome, Trisomy Xq28, Visual seizure	C0162635, C0004352, C1968556, C2239176, C1846058, C0024141, C1968550, C0035372, C3714043, C0270824		limma	0.0854834	0.276646
654	P33316-2	P33316-2	P33316-2	P33316-2	MC58 vs MC58siaD	2	1	6.69443	0.334954	0.101454	0.30113	1	limma	1.26134				limma	0.101454	0.30113
656	MKI67	S1376	MKI67 S1376	P46013	MC58 vs MC58siaD	2	1	6.58096	-0.733257	0.00931881	0.096114	1	limma	0.601544				limma	0.00931881	0.096114
658	HNRNPU	S59	HNRNPU S59	Q00839	MC58 vs MC58siaD	2	1	6.61488	-0.477286	0.00445122	0.071501	1	limma	0.718328	EPILEPTIC ENCEPHALOPATHY, EARLY INFANTILE, 54	C4479319		limma	0.00445122	0.071501
659	BCL9	S687	BCL9 S687	O00512	MC58 vs MC58siaD	2	1	6.67964	-0.150316	0.259758	0.497683	1	limma	0.901053				limma	0.259758	0.497683
660	INTS10	S231	INTS10 S231	Q9NVR2	MC58 vs MC58siaD	2	1	6.72613	0.0296188	0.851337	0.929831	1	limma	1.02074				limma	0.851337	0.929831
663	BAZ1B	S1468	BAZ1B S1468	Q9UIG0	MC58 vs MC58siaD	2	1	6.70809	-0.136611	0.250833	0.487857	1	limma	0.909654	Williams Syndrome	C0175702		limma	0.250833	0.487857
665	MAPK3	T202,Y204	MAPK3 T202,Y204	P27361	MC58 vs MC58siaD	2	1	6.5888	-0.865442	0.00260676	0.060557	1	limma	0.548878				limma	0.00260676	0.060557
666	P27361	P27361	P27361	P27361	MC58 vs MC58siaD	2	1	6.70179	-0.0612148	0.690318	0.844843	1	limma	0.958457				limma	0.690318	0.844843
667	Q8TEK3-1	Q8TEK3-1	Q8TEK3-1	Q8TEK3-1	MC58 vs MC58siaD	2	1	6.6424	-0.126969	0.461726	0.676779	1	limma	0.915753				limma	0.461726	0.676779
668	PTPN12	S332	PTPN12 S332	Q05209	MC58 vs MC58siaD	2	1	6.64206	0.79751	0.0147118	0.120826	1	limma	1.7381	Malignant tumor of colon	C0007102	DB01133,CRIZOTINIB,SUNITINIB,GNF-PF-231	limma	0.0147118	0.120826
670	MKI67	S2105	MKI67 S2105	P46013	MC58 vs MC58siaD	2	1	6.72927	0.0543055	0.791562	0.901667	1	limma	1.03836				limma	0.791562	0.901667
672	HDAC1	S421,S423	HDAC1 S421,S423	Q13547	MC58 vs MC58siaD	2	1	6.72925	-0.215198	0.368932	0.599813	1	limma	0.861428				limma	0.368932	0.599813
673	HDAC2	S422,S424	HDAC2 S422,S424	Q92769	MC58 vs MC58siaD	2	1	6.69108	-0.350931	0.0455652	0.203969	1	limma	0.784078	Chronic Obstructive Airway Disease, Endometriosis	C0024117, C0014175	2-ENE-VALPROATE,187051807,BELINOSTAT,187051797,PAZOPANIB,PRACINOSTAT,187051798,SODIUM PHENYLBUTYRATE,VORINOSTAT,PANOBINOSTAT,GIVINOSTAT,CHEMBL235191,PHENYLBUTANOIC ACID,348353622,DB01076,AR-42,ABEXINOSTAT,PANOBINOSTAT,BML-210,BUTANOIC ACID,310264675,CHR-3996,MGCD-0103,DB01223,BUTYRYLHYDROXAMIC ACID,TACEDINALINE,CRA-024781,DB05223,PMID29671355-Compound-21,DB00227,PMID29671355-Compound-56,7-ETHYL-1…	limma	0.0455652	0.203969
675	ATRIP	S224	ATRIP S224	Q8WXE1	MC58 vs MC58siaD	2	1	6.32164	-0.652384	0.0880513	0.28043	1	limma	0.636228	Seckel syndrome	C0265202		limma	0.0880513	0.28043
676	Q9UBF8-2	S413	Q9UBF8-2 S413	Q9UBF8-2	MC58 vs MC58siaD	2	1	6.68199	-0.8438	0.000257899	0.0247883	1	limma	0.557174				limma	0.000257899	0.0247883
679	P08729	P08729	P08729	P08729; P14136; P19013; P05787	MC58 vs MC58siaD	2	1	6.63007	-0.0485118	0.899487	0.952141	1	limma	0.966933				limma	0.899487	0.952141
681	Q9NZN5-2	S41	Q9NZN5-2 S41	Q9NZN5-2	MC58 vs MC58siaD	2	1	6.72835	0.143001	0.334282	0.570309	1	limma	1.1042				limma	0.334282	0.570309
683	RBM10	S723	RBM10 S723	P98175	MC58 vs MC58siaD	2	1	6.71786	0.0196334	0.873492	0.941256	1	limma	1.0137	TARP syndrome	C1839463		limma	0.873492	0.941256
684	OTUD7B	S467	OTUD7B S467	Q6GQQ9	MC58 vs MC58siaD	2	1	6.72609	0.0013578	0.989932	0.997078	1	limma	1.00094				limma	0.989931	0.997078
685	TP53BP1	S380	TP53BP1 S380	Q12888	MC58 vs MC58siaD	2	1	6.67167	-0.310864	0.0273146	0.158298	1	limma	0.806159				limma	0.0273146	0.158298
687	MACC1	S17	MACC1 S17	Q6ZN28	MC58 vs MC58siaD	2	1	6.73658	0.245857	0.111012	0.313715	1	limma	1.1858				limma	0.111012	0.313715
688	RALBP1	S463	RALBP1 S463	Q15311	MC58 vs MC58siaD	2	1	6.64732	0.81209	0.0016046	0.0517197	1	limma	1.75575				limma	0.0016046	0.0517197
689	CHAMP1	S204,S214	CHAMP1 S204,S214	Q96JM3	MC58 vs MC58siaD	2	1	6.74657	0.330282	0.0691547	0.249732	1	limma	1.25726				limma	0.0691547	0.249732
694	EHBP1	T378	EHBP1 T378	Q8NDI1	MC58 vs MC58siaD	2	1	6.7252	-0.0861663	0.567899	0.757846	1	limma	0.942023				limma	0.567899	0.757846
695	VCP	S702	VCP S702	P55072	MC58 vs MC58siaD	2	1	6.6954	-0.0536739	0.69789	0.847989	1	limma	0.96348	Amyotrophic Lateral Sclerosis, AMYOTROPHIC LATERAL SCLEROSIS 14 WITH OR WITHOUT FRONTOTEMPORAL DEMENTIA, CHARCOT-MARIE-TOOTH DISEASE, AXONAL, TYPE 2Y, INCLUSION BODY MYOPATHY WITH EARLY-ONSET PAGET DISEASE AND FRONTOTEMPORAL DEMENTIA, Inclusion Body Myopathy with Early-Onset Paget Disease with or without Frontotemporal Dementia 1	C0002736, C3151403, C4225244, C1833662, C4551951	AMENTOFLAVONE,DB04395,CB-5083,HEXACHLOROPHENE,DB12695	limma	0.69789	0.847989
696	HUWE1	S1903	HUWE1 S1903	Q7Z6Z7	MC58 vs MC58siaD	2	1	6.71637	-0.364797	0.075246	0.260765	1	limma	0.776578	Mental Retardation, X-Linked, Syndromic, Turner Type	C2678046		limma	0.075246	0.260765
697	PRCC	S157,S159	PRCC S157,S159	Q92733	MC58 vs MC58siaD	2	1	6.72664	0.468221	0.0115254	0.106629	1	limma	1.3834				limma	0.0115254	0.106629
698	PGM3	S64	PGM3 S64	O95394	MC58 vs MC58siaD	2	1	6.72769	0.107402	0.378078	0.607732	1	limma	1.07729	IMMUNODEFICIENCY 23	C4014371		limma	0.378078	0.607732
703	ABLIM1	S455	ABLIM1 S455	O14639	MC58 vs MC58siaD	2	1	6.60755	-0.464495	0.120888	0.328902	1	limma	0.724725				limma	0.120888	0.328902
705	RAF1	S259	RAF1 S259	P04049	MC58 vs MC58siaD	2	1	6.62645	-0.42163	0.0394052	0.189336	1	limma	0.746581	CARDIOMYOPATHY, DILATED, 1NN, Hypertrophic Cardiomyopathy, LEOPARD Syndrome, Leopard Syndrome 1, LEOPARD SYNDROME 2, melanoma, Noonan Syndrome, Noonan Syndrome 5	C4014656, C0007194, C0175704, C4551484, C1969056, C0025202, C0028326, C1969057	SORAFENIB,sorafenib,REGORAFENIB,404859105,TRAMETINIB,CHEMBL3545296,CHEMBL1200485,SORAFENIB,328083491,XL281,ISIS 5132,REGORAFENIB,SORAFENIB,docetaxel,315661214,COBIMETINIB,paclitaxel,C-RAF ANTISENSE OLIGONUCLEOTIDE,DB04973,CHEMBL3348923,315661215,cisplatin,LGX818,CHEMBL3545027,ICO-007,CHIR-265,DB08896,XL281,223366209,384403666,354702286,Sorafenib,Cobimetinib,249565752,384403668,354702287,GDC-5573,…	limma	0.0394052	0.189336
707	G3BP2	T227	G3BP2 T227	Q9UN86	MC58 vs MC58siaD	2	1	6.76902	0.0023793	0.986345	0.994711	1	limma	1.00165				limma	0.986345	0.994711
709	SRRM1	S463	SRRM1 S463	Q8IYB3	MC58 vs MC58siaD	2	1	6.54165	1.04385	0.0123898	0.109201	1	limma	2.06172				limma	0.0123898	0.109201
711	TMX1	S247	TMX1 S247	Q9H3N1	MC58 vs MC58siaD	2	1	6.73666	0.382355	0.0173232	0.129938	1	limma	1.30347				limma	0.0173232	0.129938
712	OGFR	S315	OGFR S315	Q9NZT2	MC58 vs MC58siaD	2	1	6.73943	0.358391	0.345689	0.579736	1	limma	1.282				limma	0.345689	0.579736
713	ST13	S79	ST13 S79	P50502	MC58 vs MC58siaD	2	1	6.69618	0.894914	0.00426963	0.0711273	1	limma	1.8595				limma	0.00426963	0.0711273
716	NUCKS1	S223,S240	NUCKS1 S223,S240	Q9H1E3	MC58 vs MC58siaD	2	1	6.70755	0.465901	0.0667745	0.245398	1	limma	1.38118				limma	0.0667745	0.245398
717	Q9UN86-2	T227	Q9UN86-2 T227	Q9UN86-2	MC58 vs MC58siaD	2	1	6.77051	0.096632	0.598393	0.779968	1	limma	1.06927				limma	0.598393	0.779968
719	CGN	S332	CGN S332	Q9P2M7	MC58 vs MC58siaD	2	1	6.58754	0.0449347	0.812779	0.91281	1	limma	1.03164				limma	0.812779	0.91281
720	ARHGAP35	S1150	ARHGAP35 S1150	Q9NRY4	MC58 vs MC58siaD	2	1	6.73187	0.408419	0.0152732	0.123132	1	limma	1.32723				limma	0.0152732	0.123132
722	Q14157-1	S467	Q14157-1 S467	Q14157-1	MC58 vs MC58siaD	2	1	6.73407	-0.0762757	0.595944	0.778815	1	limma	0.948503				limma	0.595944	0.778815
723	PAXX	S148	PAXX S148	Q9BUH6	MC58 vs MC58siaD	2	1	6.67403	-0.0691511	0.587594	0.770973	1	limma	0.953199				limma	0.587593	0.770973
725	O14874	O14874	O14874	O14874	MC58 vs MC58siaD	2	1	6.68108	0.0398117	0.766953	0.887046	1	limma	1.02798	BRANCHED-CHAIN KETO ACID DEHYDROGENASE KINASE DEFICIENCY	C3554078	DB02930	limma	0.766953	0.887046
731	P05783	P05783	P05783	P05783	MC58 vs MC58siaD	2	1	6.48454	-1.01018	0.000110933	0.0225754	1	limma	0.496484	Cirrhosis, Familial	C1861556	ANTIVIRAL,MITOMYCIN-C,IL-6,RIBAVIRIN	limma	0.000110933	0.0225754
733	NUCKS1	S19	NUCKS1 S19	Q9H1E3	MC58 vs MC58siaD	2	1	6.72974	-0.268499	0.242332	0.47719	1	limma	0.830183				limma	0.242332	0.47719
736	Q86TB9-4	S179	Q86TB9-4 S179	Q86TB9-4	MC58 vs MC58siaD	2	1	6.63141	-0.257896	0.0317098	0.170158	1	limma	0.836307				limma	0.0317098	0.170158
738	PAK4	T207	PAK4 T207	O96013	MC58 vs MC58siaD	2	1	6.66477	-0.091542	0.528407	0.728858	1	limma	0.938519				limma	0.528407	0.728858
739	Q9H1E3	Q9H1E3	Q9H1E3	Q9H1E3	MC58 vs MC58siaD	2	1	6.691	0.428645	0.133653	0.345717	1	limma	1.34597				limma	0.133653	0.345717
742	THOC2	S1417	THOC2 S1417	Q8NI27	MC58 vs MC58siaD	2	1	6.58493	-0.846996	0.0315037	0.169293	1	limma	0.555941	MENTAL RETARDATION, X-LINKED 12	C0796218		limma	0.0315037	0.169293
745	ZFC3H1	S949	ZFC3H1 S949	O60293	MC58 vs MC58siaD	2	1	6.68816	-0.359749	0.00671386	0.0848434	1	limma	0.7793				limma	0.00671386	0.0848434
746	Q13428	Q13428	Q13428	Q13428	MC58 vs MC58siaD	2	1	6.6868	0.681234	0.00643053	0.0845982	1	limma	1.60351	Mandibulofacial Dysostosis	C0242387		limma	0.00643053	0.0845982
747	TRAFD1	S415	TRAFD1 S415	O14545	MC58 vs MC58siaD	2	1	6.72541	-0.104723	0.458072	0.674309	1	limma	0.929983				limma	0.458072	0.674309
749	P22626	P22626	P22626	P22626	MC58 vs MC58siaD	2	1	6.62159	0.144659	0.660236	0.821641	1	limma	1.10547	INCLUSION BODY MYOPATHY WITH EARLY-ONSET PAGET DISEASE AND FRONTOTEMPORAL DEMENTIA	C1833662	DB11638,DB09130	limma	0.660236	0.821641
750	Q07157-2	S912	Q07157-2 S912	Q07157-2	MC58 vs MC58siaD	2	1	6.74506	0.176335	0.339103	0.574629	1	limma	1.13001				limma	0.339102	0.574629
752	NHSL1	S328	NHSL1 S328	Q5SYE7	MC58 vs MC58siaD	2	1	6.64201	-0.20167	0.284585	0.518905	1	limma	0.869543				limma	0.284585	0.518905
753	Q7KZI7-9	T542	Q7KZI7-9 T542	Q7KZI7-9	MC58 vs MC58siaD	2	1	6.39491	-0.755254	0.0869085	0.277915	1	limma	0.592442				limma	0.0869085	0.277915
754	BCLAF1	S531	BCLAF1 S531	Q9NYF8	MC58 vs MC58siaD	2	1	6.66174	-0.155978	0.20734	0.438109	1	limma	0.897524				limma	0.20734	0.438109
755	CCDC6	S240,S244	CCDC6 S240,S244	Q16204	MC58 vs MC58siaD	2	1	6.71449	-0.0926789	0.605051	0.782433	1	limma	0.93778	Papillary thyroid carcinoma	C0238463		limma	0.605051	0.782433
757	BCLAF1	T526	BCLAF1 T526	Q9NYF8	MC58 vs MC58siaD	2	1	6.7639	-0.0589705	0.727341	0.867237	1	limma	0.959949				limma	0.727341	0.867237
759	P35606	P35606	P35606	P35606	MC58 vs MC58siaD	2	1	6.64768	0.374256	0.236062	0.471249	1	limma	1.29617				limma	0.236062	0.471249
760	EIF4A3	T163	EIF4A3 T163	P38919	MC58 vs MC58siaD	2	1	6.64529	-0.0818027	0.640296	0.808309	1	limma	0.944876	Richieri Costa Pereira syndrome	C1849348		limma	0.640296	0.808309
761	FAM83H	S513	FAM83H S513	Q6ZRV2	MC58 vs MC58siaD	2	1	6.6968	-0.122261	0.45899	0.675132	1	limma	0.918747	Amelogenesis Imperfecta, Amelogenesis Imperfecta, Type III	C0002452, C0399376		limma	0.458989	0.675132
763	MYH14	S1969,S1983	MYH14 S1969,S1983	Q7Z406	MC58 vs MC58siaD	2	1	6.7198	-0.370175	0.0110191	0.104556	1	limma	0.773688	Deafness, Autosomal Dominant 4, PERIPHERAL NEUROPATHY, MYOPATHY, HOARSENESS, AND HEARING LOSS	C1833503, C3280556	DB01944,DB07469,DB07468,DB07470,DB04444,DB03126,DB08276,Mavacamten	limma	0.0110191	0.104556
764	MYH14	S1969	MYH14 S1969	Q7Z406	MC58 vs MC58siaD	2	1	6.71044	-0.128147	0.385922	0.613404	1	limma	0.915006	Deafness, Autosomal Dominant 4, PERIPHERAL NEUROPATHY, MYOPATHY, HOARSENESS, AND HEARING LOSS	C1833503, C3280556	DB01944,DB07469,DB07468,DB07470,DB04444,DB03126,DB08276,Mavacamten	limma	0.385922	0.613404
767	P08238	S255	P08238 S255	P08238; Q58FF8	MC58 vs MC58siaD	2	1	6.52193	0.685904	0.128698	0.340694	1	limma	1.60871				limma	0.128698	0.340694
768	P08238	S255	P08238 S255	P08238; Q58FF8	MC58 vs MC58siaD	2	1	6.66157	0.626275	0.0612451	0.234344	1	limma	1.54357				limma	0.0612451	0.234344
769	P08238	S255	P08238 S255	P08238; Q58FF8	MC58 vs MC58siaD	2	1	6.74376	0.178817	0.192996	0.421703	1	limma	1.13196				limma	0.192996	0.421703
771	ATP2B1	S1155	ATP2B1 S1155	P20020	MC58 vs MC58siaD	2	1	6.75783	-0.284383	0.0430486	0.198002	1	limma	0.821092				limma	0.0430486	0.198002
772	CARMIL1	T916	CARMIL1 T916	Q5VZK9	MC58 vs MC58siaD	2	1	6.75192	0.328265	0.0187893	0.136824	1	limma	1.2555				limma	0.0187893	0.136824
774	NMNAT1	S117	NMNAT1 S117	Q9HAN9	MC58 vs MC58siaD	2	1	6.55942	-0.753742	0.000795204	0.0357603	1	limma	0.593063	Leber Congenital Amaurosis, LEBER CONGENITAL AMAUROSIS 9 (disorder)	C0339527, C1837873	DB04099,DB03227	limma	0.000795204	0.0357603
776	LAD1	S121,S123	LAD1 S121,S123	O00515	MC58 vs MC58siaD	2	1	6.74956	0.474486	0.0362369	0.180561	1	limma	1.38942				limma	0.0362369	0.180561
777	FAM83H	S513,S516	FAM83H S513,S516	Q6ZRV2	MC58 vs MC58siaD	2	1	6.71991	-0.242727	0.101594	0.30113	1	limma	0.845146	Amelogenesis Imperfecta, Amelogenesis Imperfecta, Type III	C0002452, C0399376		limma	0.101594	0.30113
778	P35606	P35606	P35606	P35606	MC58 vs MC58siaD	2	1	6.61487	1.08953	0.000470587	0.0297654	1	limma	2.12805				limma	0.000470587	0.0297654
780	O15231-3	S206	O15231-3 S206	O15231-3	MC58 vs MC58siaD	2	1	6.76013	0.0289023	0.822461	0.915006	1	limma	1.02024				limma	0.822461	0.915006
781	AGAP1	S521	AGAP1 S521	Q9UPQ3	MC58 vs MC58siaD	2	1	6.69587	0.0768577	0.600208	0.779968	1	limma	1.05472				limma	0.600208	0.779968
782	P05783	P05783	P05783	P05783	MC58 vs MC58siaD	2	1	6.63845	-0.0121847	0.966034	0.986193	1	limma	0.99159	Cirrhosis, Familial	C1861556	ANTIVIRAL,MITOMYCIN-C,IL-6,RIBAVIRIN	limma	0.966034	0.986193
783	CLDN3	S203,S209	CLDN3 S203,S209	O15551	MC58 vs MC58siaD	2	1	6.73117	0.33748	0.19909	0.428555	1	limma	1.26355				limma	0.19909	0.428555
784	LGALSL	S22	LGALSL S22	Q3ZCW2	MC58 vs MC58siaD	2	1	6.56706	-0.935949	0.000186651	0.0241211	1	limma	0.522698				limma	0.000186651	0.0241211
786	Q14103	Q14103	Q14103	Q14103	MC58 vs MC58siaD	2	1	6.7495	-0.225622	0.240722	0.475512	1	limma	0.855226				limma	0.240722	0.475512
788	FAM83B	S803,S809	FAM83B S803,S809	Q5T0W9	MC58 vs MC58siaD	2	1	6.51676	0.316229	0.278059	0.513204	1	limma	1.24507				limma	0.278059	0.513204
789	TPX2	T369	TPX2 T369	Q9ULW0	MC58 vs MC58siaD	2	1	6.65405	0.251569	0.370141	0.601001	1	limma	1.1905				limma	0.370141	0.601001
790	TP53BP1	S552	TP53BP1 S552	Q12888	MC58 vs MC58siaD	2	1	6.74317	0.0980415	0.454286	0.670833	1	limma	1.07032				limma	0.454286	0.670833
792	O60504	O60504	O60504	O60504	MC58 vs MC58siaD	2	1	6.68991	-0.147662	0.232807	0.467724	1	limma	0.902712				limma	0.232807	0.467724
793	PGM2	S165	PGM2 S165	Q96G03	MC58 vs MC58siaD	2	1	6.71323	0.463255	0.0139036	0.117433	1	limma	1.37865				limma	0.0139036	0.117433
794	P60174-1	P60174-1	P60174-1	P60174-1	MC58 vs MC58siaD	2	1	5.33062	-5.45162e-05	0.999892	0.999892	1	limma	0.999962				limma	0.999892	0.999892
795	Q99795	Q99795	Q99795	Q99795	MC58 vs MC58siaD	2	1	6.6678	0.173527	0.539578	0.7383	1	limma	1.12781				limma	0.539578	0.7383
799	PRPF4B	T847	PRPF4B T847	Q13523	MC58 vs MC58siaD	2	1	6.41229	-0.917268	0.010678	0.103138	1	limma	0.529511				limma	0.010678	0.103138
800	FNBP4	S499	FNBP4 S499	Q8N3X1	MC58 vs MC58siaD	2	1	6.70996	0.544021	0.00522731	0.0760281	1	limma	1.45803				limma	0.00522731	0.0760281
802	PPP1R2	S87	PPP1R2 S87	P41236	MC58 vs MC58siaD	2	1	6.65184	-0.56206	0.00696865	0.0860686	1	limma	0.677334				limma	0.00696865	0.0860686
803	TACC2	S2317,S2321	TACC2 S2317,S2321	O95359	MC58 vs MC58siaD	2	1	6.77499	0.193443	0.126577	0.338167	1	limma	1.14349				limma	0.126577	0.338167
804	O95359	O95359	O95359	O95359	MC58 vs MC58siaD	2	1	6.74203	0.251613	0.084394	0.275726	1	limma	1.19054				limma	0.084394	0.275726
806	KRT18	S7	KRT18 S7	P05783	MC58 vs MC58siaD	2	1	6.67016	-0.0957927	0.527415	0.728556	1	limma	0.935758	Cirrhosis, Familial	C1861556	ANTIVIRAL,MITOMYCIN-C,IL-6,RIBAVIRIN	limma	0.527415	0.728556
807	BCLAF1	S658	BCLAF1 S658	Q9NYF8	MC58 vs MC58siaD	2	1	6.72663	-0.00894301	0.937583	0.972701	1	limma	0.99382				limma	0.937583	0.972701
808	PKP2	T340	PKP2 T340	Q99959	MC58 vs MC58siaD	2	1	6.67301	-0.146706	0.324756	0.561753	1	limma	0.903311	Arrhythmogenic Right Ventricular Dysplasia, Arrhythmogenic Right Ventricular Dysplasia, Familial, 9, Brugada Syndrome (disorder)	C0349788, C1836906, C1142166		limma	0.324756	0.561753
809	THRAP3	S682	THRAP3 S682	Q9Y2W1	MC58 vs MC58siaD	2	1	6.68171	-0.0330693	0.813546	0.91281	1	limma	0.977339				limma	0.813546	0.91281
813	PKM	S37	PKM S37	P14618	MC58 vs MC58siaD	2	1	6.70864	-0.251876	0.0614181	0.234409	1	limma	0.839804				limma	0.0614181	0.234409
814	P14618	P14618	P14618	P14618	MC58 vs MC58siaD	2	1	6.6868	0.0544997	0.821985	0.915006	1	limma	1.0385				limma	0.821985	0.915006
816	SLC12A2	T230	SLC12A2 T230	P55011	MC58 vs MC58siaD	2	1	6.49125	-0.16424	0.634428	0.803641	1	limma	0.892399				limma	0.634428	0.803641
817	NAP1L1	T62	NAP1L1 T62	P55209	MC58 vs MC58siaD	2	1	6.73231	-0.264746	0.0611398	0.234297	1	limma	0.832345				limma	0.0611398	0.234297
820	Q13813	Q13813	Q13813	Q13813	MC58 vs MC58siaD	2	1	6.75769	0.362585	0.0163575	0.125753	1	limma	1.28573	EPILEPTIC ENCEPHALOPATHY, EARLY INFANTILE, 5	C3150731		limma	0.0163575	0.125753
821	CASC3	S148	CASC3 S148	O15234	MC58 vs MC58siaD	2	1	6.77794	0.0825677	0.597001	0.779246	1	limma	1.0589				limma	0.597001	0.779246
822	TOP2B	S1581	TOP2B S1581	Q02880	MC58 vs MC58siaD	2	1	6.72747	0.146025	0.56058	0.753205	1	limma	1.10652				limma	0.56058	0.753205
823	RTKN	S543	RTKN S543	Q9BST9	MC58 vs MC58siaD	2	1	6.63713	0.143624	0.488867	0.696622	1	limma	1.10468				limma	0.488867	0.696622
824	ALKBH5	S384	ALKBH5 S384	Q6P6C2	MC58 vs MC58siaD	2	1	6.60392	0.0984283	0.488852	0.696622	1	limma	1.07061				limma	0.488852	0.696622
825	O14646-2	S1688	O14646-2 S1688	O14646-2	MC58 vs MC58siaD	2	1	6.69621	-0.412409	0.0429463	0.197773	1	limma	0.751368				limma	0.0429463	0.197773
828	ABCF1	T108	ABCF1 T108	Q8NE71	MC58 vs MC58siaD	2	1	6.61073	0.84356	0.0224563	0.147632	1	limma	1.79447				limma	0.0224563	0.147632
829	MED1	S1479	MED1 S1479	Q15648	MC58 vs MC58siaD	2	1	6.77413	-0.0707084	0.597405	0.779502	1	limma	0.95217				limma	0.597405	0.779502
831	PGAM1	S118	PGAM1 S118	P18669	MC58 vs MC58siaD	2	1	6.7601	-0.0824477	0.470821	0.68478	1	limma	0.944454				limma	0.47082	0.68478
832	KIF21A	S853	KIF21A S853	Q7Z4S6	MC58 vs MC58siaD	2	1	6.75224	0.117889	0.353372	0.586927	1	limma	1.08515	Congenital Fibrosis of the Extraocular Muscles, Fibrosis Of Extraocular Muscles, Congenital, 1, FIBROSIS OF EXTRAOCULAR MUSCLES, CONGENITAL, 3B (disorder)	C1302995, C1851102, C2751105		limma	0.353372	0.586927
833	LMNA	S628	LMNA S628	P02545	MC58 vs MC58siaD	2	1	6.63585	-0.0825308	0.665151	0.826393	1	limma	0.9444	Autosomal Dominant Emery-Dreifuss Muscular Dystrophy (disorder), Autosomal Recessive Emery-Dreifuss Muscular Dystrophy, Cardiomyopathy, Familial Idiopathic, Charcot-Marie-Tooth disease, Type 2B1, Congenital Fiber Type Disproportion, Emery-Dreifuss Muscular Dystrophy 3, Familial partial lipodystrophy, Familial Partial Lipodystrophy, Type 1, Familial Partial Lipodystrophy, Type 2, Heart-hand syndro…	C0410190, C1450051, C1449563, C1854154, C0546264, C2750035, C0271694, C1720859, C1720860, C1857829, C0406585, C0796031, C0432291, C2750785, C0410189, C0033300	HISTAMINE,SU-4312	limma	0.665151	0.826393
834	HS1BP3	S249	HS1BP3 S249	Q53T59	MC58 vs MC58siaD	2	1	6.73927	0.12153	0.387474	0.615093	1	limma	1.08789				limma	0.387474	0.615093
836	TAB2	S524	TAB2 S524	Q9NYJ8	MC58 vs MC58siaD	2	1	6.71565	0.246133	0.140535	0.356257	1	limma	1.18602	CONGENITAL HEART DEFECTS, MULTIPLE TYPES, 2	C3554279	gefitinib	limma	0.140536	0.356257
839	SPATS2L	S135	SPATS2L S135	Q9NUQ6	MC58 vs MC58siaD	2	1	6.6432	0.766596	0.00324489	0.06494	1	limma	1.70125				limma	0.00324489	0.06494
841	MYBBP1A	S1267	MYBBP1A S1267	Q9BQG0	MC58 vs MC58siaD	2	1	6.58996	1.10597	0.0376326	0.183868	1	limma	2.15244				limma	0.0376326	0.183868
844	ARHGEF2	S151	ARHGEF2 S151	Q92974	MC58 vs MC58siaD	2	1	6.61104	-0.295386	0.070324	0.251338	1	limma	0.814854	NEURODEVELOPMENTAL DISORDER WITH MIDBRAIN AND HINDBRAIN MALFORMATIONS	C4479613		limma	0.070324	0.251338
848	Q13557-8	T337	Q13557-8 T337	Q13557-8	MC58 vs MC58siaD	2	1	6.3912	1.45156	0.00471489	0.073397	1	limma	2.73503				limma	0.00471489	0.073397
849	Q13557-8	Q13557-8	Q13557-8	Q13557-8	MC58 vs MC58siaD	2	1	6.44558	1.60151	0.000379831	0.0297654	1	limma	3.03461				limma	0.000379831	0.0297654
850	AHNAK2	S5175	AHNAK2 S5175	Q8IVF2	MC58 vs MC58siaD	2	1	6.78121	0.144778	0.32632	0.563099	1	limma	1.10556				limma	0.326319	0.563099
852	HMGA2	S101,S102	HMGA2 S101,S102	P52926	MC58 vs MC58siaD	2	1	6.63451	-0.390932	0.0569108	0.226155	1	limma	0.762637				limma	0.0569108	0.226155
853	P52926	P52926	P52926	P52926	MC58 vs MC58siaD	2	1	6.63967	-0.286616	0.174907	0.399077	1	limma	0.819823				limma	0.174907	0.399077
855	CEP131	S47	CEP131 S47	Q9UPN4	MC58 vs MC58siaD	2	1	6.67651	-0.221608	0.155324	0.374586	1	limma	0.857609				limma	0.155324	0.374586
856	NDRG3	S361	NDRG3 S361	Q9UGV2	MC58 vs MC58siaD	2	1	6.70965	-0.149394	0.336811	0.573428	1	limma	0.901629				limma	0.336811	0.573428
857	SKA3	S110	SKA3 S110	Q8IX90	MC58 vs MC58siaD	2	1	6.72275	0.176235	0.506293	0.71275	1	limma	1.12993				limma	0.506293	0.71275
859	GTF3C1	S1062,S1068	GTF3C1 S1062,S1068	Q12789	MC58 vs MC58siaD	2	1	6.58709	1.08483	0.00564608	0.0793611	1	limma	2.12112				limma	0.00564608	0.0793611
860	Q9H6T3	Q9H6T3	Q9H6T3	Q9H6T3	MC58 vs MC58siaD	2	1	6.70263	-0.0747522	0.673162	0.832069	1	limma	0.949505				limma	0.673162	0.832069
862	RAD51AP1	S294	RAD51AP1 S294	Q96B01	MC58 vs MC58siaD	2	1	6.64387	0.554279	0.143569	0.36031	1	limma	1.46844				limma	0.143569	0.36031
863	P40818	P40818	P40818	P40818	MC58 vs MC58siaD	2	1	6.70797	-0.342264	0.0464504	0.204821	1	limma	0.788802	Pituitary-dependent Cushing's disease	C0221406		limma	0.0464504	0.204821
866	NSFL1C	S114	NSFL1C S114	Q9UNZ2	MC58 vs MC58siaD	2	1	6.47001	1.4771	0.000404483	0.0297654	1	limma	2.78388				limma	0.000404483	0.0297654
867	ADAR	T601	ADAR T601	P55265	MC58 vs MC58siaD	2	1	6.74257	-0.151373	0.276028	0.511496	1	limma	0.900393	AICARDI-GOUTIERES SYNDROME, AICARDI-GOUTIERES SYNDROME 6, Malignant neoplasm of breast, Symmetrical dyschromatosis of extremities	C0393591, C3539013, C0006142, C0406775		limma	0.276028	0.511496
869	Q92890-1	S281	Q92890-1 S281	Q92890-1	MC58 vs MC58siaD	2	1	6.45477	1.53195	0.0014716	0.0494956	1	limma	2.89176				limma	0.0014716	0.0494956
871	TP53I11	S14	TP53I11 S14	O14683	MC58 vs MC58siaD	2	1	6.54584	0.27483	0.53247	0.731382	1	limma	1.20985				limma	0.53247	0.731382
872	NFATC2IP	S204	NFATC2IP S204	Q8NCF5	MC58 vs MC58siaD	2	1	6.69402	0.323207	0.123966	0.334513	1	limma	1.25111				limma	0.123966	0.334513
876	BCL9L	S1017	BCL9L S1017	Q86UU0	MC58 vs MC58siaD	2	1	6.8222	-0.0443939	0.776777	0.893471	1	limma	0.969697				limma	0.776777	0.893471
877	DDX10	S7	DDX10 S7	Q13206	MC58 vs MC58siaD	2	1	6.63934	-0.0936593	0.653489	0.816482	1	limma	0.937143				limma	0.653489	0.816482
878	SNTB1	S219	SNTB1 S219	Q13884	MC58 vs MC58siaD	2	1	6.75899	-0.15729	0.398321	0.625427	1	limma	0.896708				limma	0.398321	0.625427
879	FAM83H	S881	FAM83H S881	Q6ZRV2	MC58 vs MC58siaD	2	1	6.71018	0.180947	0.228345	0.462709	1	limma	1.13363	Amelogenesis Imperfecta, Amelogenesis Imperfecta, Type III	C0002452, C0399376		limma	0.228345	0.462709
887	NEMF	S831	NEMF S831	O60524	MC58 vs MC58siaD	2	1	6.65515	0.629945	0.00445426	0.071501	1	limma	1.54751				limma	0.00445426	0.071501
890	KIF21A	S1239	KIF21A S1239	Q7Z4S6	MC58 vs MC58siaD	2	1	6.75751	0.0441343	0.705535	0.851665	1	limma	1.03106	Congenital Fibrosis of the Extraocular Muscles, Fibrosis Of Extraocular Muscles, Congenital, 1, FIBROSIS OF EXTRAOCULAR MUSCLES, CONGENITAL, 3B (disorder)	C1302995, C1851102, C2751105		limma	0.705535	0.851665
893	DDX54	S75	DDX54 S75	Q8TDD1	MC58 vs MC58siaD	2	1	6.64612	-0.285397	0.379906	0.609438	1	limma	0.820516				limma	0.379906	0.609438
894	TCOF1	S1378	TCOF1 S1378	Q13428	MC58 vs MC58siaD	2	1	6.70045	0.642427	0.0363865	0.180828	1	limma	1.56095	Mandibulofacial Dysostosis	C0242387		limma	0.0363865	0.180828
895	MARCKS	S27	MARCKS S27	P29966	MC58 vs MC58siaD	2	1	6.71555	0.0845033	0.756505	0.882498	1	limma	1.06032				limma	0.756505	0.882498
897	P17096	P17096	P17096	P17096	MC58 vs MC58siaD	2	1	6.64234	0.339013	0.404097	0.630586	1	limma	1.26489	Diabetes Mellitus, Non-Insulin-Dependent, Uterine Cancer	C0011860, C0153567		limma	0.404097	0.630586
899	RAB8A	S185	RAB8A S185	P61006	MC58 vs MC58siaD	2	1	6.77759	0.361822	0.122809	0.331865	1	limma	1.28505				limma	0.122809	0.331865
900	SF3B2	T780	SF3B2 T780	Q13435	MC58 vs MC58siaD	2	1	6.79664	0.119841	0.468277	0.682398	1	limma	1.08662				limma	0.468277	0.682398
901	NUMA1	S1834	NUMA1 S1834	Q14980	MC58 vs MC58siaD	2	1	6.68595	0.154789	0.522172	0.725577	1	limma	1.11326	Acute Promyelocytic Leukemia	C0023487	calcium channel blockers	limma	0.522172	0.725577
902	KRT8	S24	KRT8 S24	P05787	MC58 vs MC58siaD	2	1	6.64553	-0.172348	0.272284	0.508647	1	limma	0.887397	Breast Carcinoma, Cirrhosis, Familial	C0678222, C1861556	DB06245,DB00031,DB09130	limma	0.272284	0.508647
904	ZFC3H1	S1303	ZFC3H1 S1303	O60293	MC58 vs MC58siaD	2	1	6.71415	0.34052	0.152259	0.371395	1	limma	1.26621				limma	0.152259	0.371395
905	ZFC3H1	S1303,S1304	ZFC3H1 S1303,S1304	O60293	MC58 vs MC58siaD	2	1	6.73342	0.0804109	0.697565	0.847989	1	limma	1.05732				limma	0.697565	0.847989
907	Q13153	Q13153	Q13153	Q13153	MC58 vs MC58siaD	2	1	6.61798	-0.142972	0.312401	0.549401	1	limma	0.905652	INTELLECTUAL DEVELOPMENTAL DISORDER WITH MACROCEPHALY, SEIZURES, AND SPEECH DELAY	C4748428	AZD-1152-HQPA,TOZASERTIB,ILORASERTIB,DB12010,310264717,MLN-8054,310264719,249565861,RG-1530,PF-562271,TAE-684,310264722,LAUROGUADINE,CENISERTIB,310264720,310264721,249565812,TAMATINIB,310264718,249565832	limma	0.312401	0.549401
908	RBM34	S14	RBM34 S14	P42696	MC58 vs MC58siaD	2	1	6.75803	-0.0391767	0.847603	0.927097	1	limma	0.97321				limma	0.847603	0.927097
909	MORC2	S739,S743	MORC2 S739,S743	Q9Y6X9	MC58 vs MC58siaD	2	1	6.66094	0.719114	0.00493995	0.0747374	1	limma	1.64617	CHARCOT-MARIE-TOOTH DISEASE, AXONAL, TYPE 2Z	C4225243		limma	0.00493995	0.0747374
912	PHF14	S835	PHF14 S835	O94880	MC58 vs MC58siaD	2	1	6.5392	1.18074	0.000274214	0.0247883	1	limma	2.26693				limma	0.000274214	0.0247883
915	TIMELESS	S1173	TIMELESS S1173	Q9UNS1	MC58 vs MC58siaD	2	1	6.53006	1.26661	0.00217909	0.0569786	1	limma	2.40596				limma	0.00217909	0.0569786
917	PHKA1	S981,T995	PHKA1 S981,T995	P46020	MC58 vs MC58siaD	2	1	6.73694	0.00454944	0.980346	0.992999	1	limma	1.00316	Glycogen Storage Disease, Type IXD	C1845151		limma	0.980346	0.992999
919	TOP2B	S1336	TOP2B S1336	Q02880	MC58 vs MC58siaD	2	1	6.2972	1.45078	0.00751443	0.087436	1	limma	2.73355				limma	0.00751443	0.087436
920	SRRM1	S756	SRRM1 S756	Q8IYB3	MC58 vs MC58siaD	2	1	6.75985	-0.0432565	0.845199	0.925542	1	limma	0.970462				limma	0.845199	0.925542
921	Q9NQW6	Q9NQW6	Q9NQW6	Q9NQW6	MC58 vs MC58siaD	2	1	6.69168	0.672073	0.0147224	0.120826	1	limma	1.59336	FOCAL SEGMENTAL GLOMERULOSCLEROSIS 8	C4014993		limma	0.0147224	0.120826
922	MCM7	S678	MCM7 S678	P33993	MC58 vs MC58siaD	2	1	6.63546	-0.347395	0.0403273	0.191721	1	limma	0.786002				limma	0.0403273	0.191721
924	TTC33	S197	TTC33 S197	Q6PID6	MC58 vs MC58siaD	2	1	6.78192	0.455229	0.0280253	0.159957	1	limma	1.371				limma	0.0280253	0.159957
926	Q15042	Q15042	Q15042	Q15042	MC58 vs MC58siaD	2	1	6.78252	0.255857	0.195213	0.424823	1	limma	1.19405	Warburg Sjo Fledelius syndrome	C1838625		limma	0.195213	0.424823
931	NFATC2IP	S204	NFATC2IP S204	Q8NCF5	MC58 vs MC58siaD	2	1	6.76665	0.228019	0.267068	0.505065	1	limma	1.17123				limma	0.267068	0.505065
932	O15231-3	S203	O15231-3 S203	O15231-3	MC58 vs MC58siaD	2	1	6.67395	-0.187564	0.367337	0.59877	1	limma	0.878087				limma	0.367337	0.59877
933	PLEKHA7	S612	PLEKHA7 S612	Q6IQ23	MC58 vs MC58siaD	2	1	6.28671	-0.0789629	0.662784	0.823996	1	limma	0.946738				limma	0.662784	0.823996
934	ALS2	S466	ALS2 S466	Q96Q42	MC58 vs MC58siaD	2	1	6.73525	0.371094	0.0718875	0.254733	1	limma	1.29333	AMYOTROPHIC LATERAL SCLEROSIS 2, JUVENILE (disorder), Hereditary spastic paralysis, infantile onset ascending, Primary lateral sclerosis juvenile	C1859807, C2931441, C1853396		limma	0.0718875	0.254733
935	DENND4C	S1061	DENND4C S1061	Q5VZ89	MC58 vs MC58siaD	2	1	6.70298	0.595059	0.0265427	0.155985	1	limma	1.51053				limma	0.0265427	0.155985
937	THRAP3	S320	THRAP3 S320	Q9Y2W1	MC58 vs MC58siaD	2	1	6.54762	0.995658	0.00420459	0.0705202	1	limma	1.99399				limma	0.00420459	0.0705202
938	PRRC2C	S878	PRRC2C S878	Q9Y520	MC58 vs MC58siaD	2	1	6.67503	-0.363793	0.180245	0.406577	1	limma	0.777119				limma	0.180245	0.406577
939	PAXX	S152	PAXX S152	Q9BUH6	MC58 vs MC58siaD	2	1	6.72981	0.43178	0.027738	0.159282	1	limma	1.3489				limma	0.027738	0.159282
940	RB1	T373	RB1 T373	P06400	MC58 vs MC58siaD	2	1	6.66216	-0.22936	0.465644	0.680668	1	limma	0.853013	Bladder Neoplasm, Breast Carcinoma, Familial Retinoblastoma, Malignant neoplasm of breast, Malignant neoplasm of urinary bladder, Osteosarcoma, Retinoblastoma, Small cell carcinoma of lung	C0005695, C0678222, C0751483, C0006142, C0005684, C0029463, C0035335, C0149925	DB00071,Trilaciclib,Entinostat,Vorinostat,PF-06463922,Asparaginase,BAY 61-3606,RIBOCICLIB,Bortezomib,R547,JQ1,GDC-0941,Prednisolone,Fostamatinib,Methotrexate,Sapanisertib,SELICICLIB,Mercaptopurine,Sirolimus,PD-0332991,RETINOIC ACID,DB00030,LARGAZOLE,Nutlin-3a,Trichostatin A,Topotecan,Trametinib,Cisplatin,VCN-01,Ribociclib,ALPELISIB,Dexamethasone,Palbociclib,PALBOCICLIB,Everolimus	limma	0.465644	0.680668
941	SON	S283	SON S283	P18583	MC58 vs MC58siaD	2	1	6.72002	-0.322388	0.0773941	0.263624	1	limma	0.799745				limma	0.0773941	0.263624
942	Q8IVF2	Q8IVF2	Q8IVF2	Q8IVF2	MC58 vs MC58siaD	2	1	6.58949	1.0752	0.00829604	0.0913003	1	limma	2.10702				limma	0.00829604	0.0913003
943	ITPR3	S934	ITPR3 S934	Q14573	MC58 vs MC58siaD	2	1	6.77082	0.169014	0.237082	0.471783	1	limma	1.12429				limma	0.237082	0.471783
944	TCEA1	S57	TCEA1 S57	P23193	MC58 vs MC58siaD	2	1	6.71699	0.640914	0.00376791	0.0686042	1	limma	1.55932				limma	0.00376791	0.0686042
945	SRRM1	S754,S756	SRRM1 S754,S756	Q8IYB3	MC58 vs MC58siaD	2	1	6.75518	-0.0336083	0.843891	0.924494	1	limma	0.976974				limma	0.843891	0.924494
946	RANBP2	S1509	RANBP2 S1509	P49792	MC58 vs MC58siaD	2	1	6.6859	-0.224462	0.338287	0.574205	1	limma	0.855914	Inflammatory Myofibroblastic Tumor	C0334121		limma	0.338287	0.574205
947	KIAA1522	S979	KIAA1522 S979	Q9P206	MC58 vs MC58siaD	2	1	6.76666	-0.00150704	0.990897	0.997658	1	limma	0.998956				limma	0.990897	0.997658
948	CHAMP1	S282	CHAMP1 S282	Q96JM3	MC58 vs MC58siaD	2	1	6.71752	0.291116	0.219382	0.452577	1	limma	1.22359				limma	0.219382	0.452577
953	Q02241-2	S684	Q02241-2 S684	Q02241-2	MC58 vs MC58siaD	2	1	6.57987	-0.402153	0.057081	0.226316	1	limma	0.756728				limma	0.057081	0.226316
954	AKAP11	S1242	AKAP11 S1242	Q9UKA4	MC58 vs MC58siaD	2	1	6.71235	0.132699	0.431224	0.656272	1	limma	1.09634				limma	0.431224	0.656272
957	CAMSAP3	S431	CAMSAP3 S431	Q9P1Y5	MC58 vs MC58siaD	2	1	6.7042	0.0836654	0.612453	0.787947	1	limma	1.05971				limma	0.612453	0.787947
958	SRRM1	S769,S773,S781	SRRM1 S769,S773,S781	Q8IYB3	MC58 vs MC58siaD	2	1	6.6885	0.973649	0.00670146	0.0848434	1	limma	1.9638				limma	0.00670146	0.0848434
959	DYNC1LI1	S421	DYNC1LI1 S421	Q9Y6G9	MC58 vs MC58siaD	2	1	6.68843	0.0364216	0.866011	0.937971	1	limma	1.02557				limma	0.866011	0.937971
962	MAPRE1	S155	MAPRE1 S155	Q15691	MC58 vs MC58siaD	2	1	6.73687	-0.119754	0.47745	0.68831	1	limma	0.920345				limma	0.47745	0.68831
963	MTA1	T564	MTA1 T564	Q13330	MC58 vs MC58siaD	2	1	6.68521	0.466148	0.0979754	0.295495	1	limma	1.38142				limma	0.0979754	0.295495
964	KIAA1522	S971,S979	KIAA1522 S971,S979	Q9P206	MC58 vs MC58siaD	2	1	6.7527	0.390124	0.0187541	0.136824	1	limma	1.31051				limma	0.0187541	0.136824
965	IRF2BP2	S175	IRF2BP2 S175	Q7Z5L9	MC58 vs MC58siaD	2	1	6.73442	0.0133195	0.912795	0.958867	1	limma	1.00928	Acute Promyelocytic Leukemia	C0023487		limma	0.912795	0.958867
966	ECT2	S367,S370	ECT2 S367,S370	Q9H8V3	MC58 vs MC58siaD	2	1	6.70585	0.0571529	0.80302	0.907583	1	limma	1.04041				limma	0.80302	0.907583
968	P60174-1	S21	P60174-1 S21	P60174-1	MC58 vs MC58siaD	2	1	6.78608	0.0447271	0.771341	0.890481	1	limma	1.03149				limma	0.771341	0.890481
969	PHRF1	S1034	PHRF1 S1034	Q9P1Y6	MC58 vs MC58siaD	2	1	6.65802	0.0466337	0.763088	0.88552	1	limma	1.03285				limma	0.763088	0.88552
970	EIF5B	S113	EIF5B S113	O60841	MC58 vs MC58siaD	2	1	6.50794	1.63477	0.000757941	0.0357603	1	limma	3.10537				limma	0.00075794	0.0357603
974	NCOR1	S224	NCOR1 S224	O75376	MC58 vs MC58siaD	2	1	6.47053	0.967311	0.0409613	0.192877	1	limma	1.95519	Breast Carcinoma, Malignant neoplasm of breast	C0678222, C0006142		limma	0.0409613	0.192877
977	AKAP10	S96	AKAP10 S96	O43572	MC58 vs MC58siaD	2	1	6.63923	0.937264	0.0109965	0.104556	1	limma	1.91489				limma	0.0109965	0.104556
978	HMGA1	S36,T53	HMGA1 S36,T53	P17096	MC58 vs MC58siaD	2	1	6.29564	1.83155	0.000463421	0.0297654	1	limma	3.55919	Diabetes Mellitus, Non-Insulin-Dependent, Uterine Cancer	C0011860, C0153567		limma	0.00046342	0.0297654
982	Q8N3R9	Q8N3R9	Q8N3R9	Q8N3R9	MC58 vs MC58siaD	2	1	6.7438	0.355407	0.00677478	0.0848434	1	limma	1.27935				limma	0.00677478	0.0848434
983	GPALPP1	S105	GPALPP1 S105	Q8IXQ4	MC58 vs MC58siaD	2	1	6.71882	0.540918	0.00299849	0.0624051	1	limma	1.4549				limma	0.00299849	0.0624051
984	DYNC1LI1	T513,S516	DYNC1LI1 T513,S516	Q9Y6G9	MC58 vs MC58siaD	2	1	6.72111	0.175382	0.151395	0.371293	1	limma	1.12926				limma	0.151395	0.371293
991	CEP170	S1521,S1529	CEP170 S1521,S1529	Q5SW79	MC58 vs MC58siaD	2	1	6.64459	-0.0340765	0.878625	0.944014	1	limma	0.976657				limma	0.878625	0.944014
997	Q7Z309-3	S25	Q7Z309-3 S25	Q7Z309-3	MC58 vs MC58siaD	2	1	6.60099	-0.701496	0.0257007	0.155976	1	limma	0.614934				limma	0.0257007	0.155976
999	TOR4A	S63	TOR4A S63	Q9NXH8	MC58 vs MC58siaD	2	1	6.67644	-0.106054	0.464648	0.67974	1	limma	0.929126				limma	0.464649	0.67974
1000	ERBB2	T701	ERBB2 T701	P04626	MC58 vs MC58siaD	2	1	6.74602	-0.239647	0.0830713	0.273779	1	limma	0.846952	Adenocarcinoma of lung (disorder), Breast Carcinoma, Malignant neoplasm of breast, Malignant neoplasm of ovary, Malignant neoplasm of stomach, Non-Small Cell Lung Carcinoma, ovarian neoplasm, Stomach Carcinoma	C0152013, C0678222, C0006142, C1140680, C0024623, C0007131, C0919267, C0699791	EMODIN,CHEMBL2108029,Talazoparib,DB15035,Lapatinib,CHEMBL3545063,CHEMBL1645462,AC480,PERTUZUMAB,trastuzumab emtansine,GEMCITABINE,Neratinib,DB12267,Seribantumab,trastuzumab emtansine,CHEMBL3545396,178101775,CHEMBL3545111,AEE788,Fam-Trastuzumab Deruxtecan-nxki,223366208,PLATINUM COMPOUND,SIROLIMUS,CHEMBL1614707,DEPSIPEPTIDE,Ertumaxomab,MM-111,DB01259,PACLITAXEL,TRASTUZUMAB,CHEMBL1201585,WZ4002,GRE…	limma	0.0830713	0.273779
1005	DYNC1LI1	S207	DYNC1LI1 S207	Q9Y6G9	MC58 vs MC58siaD	2	1	6.61216	-0.577675	0.0377768	0.184095	1	limma	0.670043				limma	0.0377768	0.184095
1007	Q5VT52-5	S732	Q5VT52-5 S732	Q5VT52-5; Q5VT52	MC58 vs MC58siaD	2	1	6.69841	-0.157127	0.194523	0.423565	1	limma	0.896809				limma	0.194523	0.423565
1008	MEF2D	S180	MEF2D S180	Q14814	MC58 vs MC58siaD	2	1	6.63479	-0.101781	0.694534	0.846976	1	limma	0.931882				limma	0.694534	0.846976
1009	P60174-1	S212	P60174-1 S212	P60174-1	MC58 vs MC58siaD	2	1	6.75974	-0.00461306	0.974311	0.990394	1	limma	0.996808				limma	0.974311	0.990394
1011	P20073	P20073	P20073	P20073	MC58 vs MC58siaD	2	1	6.19238	-0.910589	0.0629764	0.238904	1	limma	0.531968				limma	0.0629764	0.238904
1013	KRT23	S65	KRT23 S65	Q9C075	MC58 vs MC58siaD	2	1	6.76631	0.19491	0.391329	0.619173	1	limma	1.14465				limma	0.391329	0.619173
1015	STK39	T354	STK39 T354	Q9UEW8	MC58 vs MC58siaD	2	1	6.63434	0.0633009	0.698066	0.847989	1	limma	1.04485				limma	0.698066	0.847989
1019	RPS6KA4	S682	RPS6KA4 S682	O75676	MC58 vs MC58siaD	2	1	6.7233	-0.0654801	0.615768	0.790116	1	limma	0.955627				limma	0.615768	0.790116
1021	USP43	S969	USP43 S969	Q70EL4	MC58 vs MC58siaD	2	1	6.7343	-0.0142881	0.939752	0.97361	1	limma	0.990145				limma	0.939752	0.97361
1023	Q96JP5	Q96JP5	Q96JP5	Q96JP5	MC58 vs MC58siaD	2	1	6.76208	0.174036	0.253011	0.490023	1	limma	1.12821				limma	0.253011	0.490023
1024	NCOR2	S939	NCOR2 S939	Q9Y618	MC58 vs MC58siaD	2	1	6.68692	-0.359858	0.0370522	0.18269	1	limma	0.779242				limma	0.0370522	0.18269
1025	NCOR2	S939	NCOR2 S939	Q9Y618	MC58 vs MC58siaD	2	1	6.71773	-0.182057	0.26246	0.500601	1	limma	0.881445				limma	0.26246	0.500601
1027	XRCC6	T455	XRCC6 T455	P12956	MC58 vs MC58siaD	2	1	6.75729	0.148464	0.365932	0.597255	1	limma	1.10839				limma	0.365932	0.597255
1028	P15056	P15056	P15056	P15056	MC58 vs MC58siaD	2	1	6.67633	-0.216235	0.169855	0.392301	1	limma	0.860809	Adenocarcinoma of large intestine, Adenocarcinoma of lung (disorder), Anaplastic astrocytoma, Carcinoma of lung, Cardio-facio-cutaneous syndrome, Colorectal Carcinoma, Costello syndrome (disorder), Craniopharyngioma, Cutaneous Melanoma, Glioma, Hairy Cell Leukemia, Histiocytosis, Langerhans-Cell, LEOPARD Syndrome, LEOPARD SYNDROME 3, Malignant neoplasm of lung, Malignant neoplasm of ovary, Melano…	C1319315, C0152013, C0334579, C0684249, C1275081, C0009402, C0587248, C0010276, C0151779, C0017638, C0023443, C0019621, C0175704, C3150971, C0242379, C1140680, C0027962, C0025202, C0026764, C0007131, C0028326, C3150970, C0919267, C0238463, C0334583, C0549473, C0040136	TRAMETINIB DIMETHYL SULFOXIDE,DUAL IGF-1R/INSR INHIBITOR BMS-754807,AMG 232,PLX3397,DB06999,PLX7904,PLX8394,Vemurafenib,Pimasertib,vemurafenib,GSK2126458,INU-152,U0126,RAF265,Panitumumab,RO-5212054,ARQ 736,DASATINIB,CHEMBL3545263,CCT196969,Selumetinib,PIMASERTIB,MK2206,SHP099,Binimetinib,Trametinib,GDC-0941,DB08896,GSK 2118436,310264724,CHEMBL3545246,CGM097,DABRAFENIB,VEMURAFENIB,MEK162,RO5212054…	limma	0.169855	0.392301
1031	CASP3	S26	CASP3 S26	P42574	MC58 vs MC58siaD	2	1	6.62435	-0.560757	0.0122047	0.109201	1	limma	0.677946	Alzheimer's Disease, Cryptorchidism, Diabetes Mellitus, Experimental, Diabetic Retinopathy, Myocardial Infarction, Reperfusion Injury, Sepsis, Status Epilepticus, Subarachnoid Hemorrhage	C0002395, C0010417, C0011853, C0011884, C0027051, C0035126, C0243026, C0038220, C0038525	celecoxib,SPERMINE,178101922,PACLITAXEL,AICAR,WITHAFERIN A,178103141,IPRIFLAVONE,DB00945,1,4-DICHLOROBENZENE,DB06862,DB08229,5,6,7-TRIBROMOISATIN,DB08251,ISOQUINOLINE-1,3(2H,4H)-DIONE,DB06255,NAPHTHOQUINONE,252166854,DB03124,53801033,AW-01208,GNF-PF-2893,KOBOPHENOL A,DB07696,GNF-PF-5159,TCMDC-124307,DB01017,PAC1,FAS LIGAND,252166828,DB00282,178101926,STAUROSPORINE,DB08213,DNDI1417156,GNF-PF-4068,…	limma	0.0122047	0.109201
1032	USP7	S963	USP7 S963	Q93009	MC58 vs MC58siaD	2	1	6.71362	0.380891	0.0532923	0.218517	1	limma	1.30215				limma	0.0532923	0.218517
1038	TNK1	S96	TNK1 S96	Q13470	MC58 vs MC58siaD	2	1	6.77871	-0.24047	0.192569	0.421014	1	limma	0.846469				limma	0.192569	0.421014
1039	NCOR2	S1251	NCOR2 S1251	Q9Y618	MC58 vs MC58siaD	2	1	6.68538	-0.0752969	0.586314	0.770231	1	limma	0.949147				limma	0.586314	0.770231
1044	Q9NV58	Q9NV58	Q9NV58	Q9NV58	MC58 vs MC58siaD	2	1	6.75322	-0.151909	0.360395	0.594006	1	limma	0.900059				limma	0.360395	0.594006
1045	P08729	P08729	P08729	P08729; P05787	MC58 vs MC58siaD	2	1	6.3156	-0.322253	0.22731	0.461731	1	limma	0.79982				limma	0.22731	0.461731
1047	PGRMC2	T211	PGRMC2 T211	O15173	MC58 vs MC58siaD	2	1	6.713	0.681218	0.00114641	0.0419276	1	limma	1.60349				limma	0.00114641	0.0419276
1048	ATAT1	S315	ATAT1 S315	Q5SQI0	MC58 vs MC58siaD	2	1	6.61267	-0.0122547	0.951602	0.978887	1	limma	0.991542				limma	0.951602	0.978887
1050	Q4G0J3	Q4G0J3	Q4G0J3	Q4G0J3	MC58 vs MC58siaD	2	1	6.61673	0.012001	0.925843	0.967448	1	limma	1.00835	Microcephalic primordial dwarfism Alazami type	C3554439		limma	0.925843	0.967448
1051	SIPA1L3	T175	SIPA1L3 T175	O60292	MC58 vs MC58siaD	2	1	6.70523	-0.286636	0.0967765	0.294711	1	limma	0.819812				limma	0.0967765	0.294711
1053	EPC2	S538	EPC2 S538	Q52LR7	MC58 vs MC58siaD	2	1	6.64675	-0.329486	0.0526077	0.217388	1	limma	0.79582				limma	0.0526077	0.217388
1054	LRBA	S1231	LRBA S1231	P50851	MC58 vs MC58siaD	2	1	6.74342	-0.173934	0.269573	0.506688	1	limma	0.886422	IMMUNODEFICIENCY, COMMON VARIABLE, 8, WITH AUTOIMMUNITY	C3553512		limma	0.269573	0.506688
1055	LARP1	T649	LARP1 T649	Q6PKG0	MC58 vs MC58siaD	2	1	6.64976	-0.00148282	0.992142	0.997766	1	limma	0.998973				limma	0.992142	0.997766
1056	GTF3C4	S611	GTF3C4 S611	Q9UKN8	MC58 vs MC58siaD	2	1	6.78921	-0.0311883	0.819112	0.91464	1	limma	0.978614				limma	0.819113	0.91464
1060	Q16778	Q16778	Q16778	Q16778; Q5QNW6	MC58 vs MC58siaD	2	1	6.50682	0.100032	0.764876	0.886154	1	limma	1.0718				limma	0.764876	0.886154
1061	FAM102B	S226	FAM102B S226	Q5T8I3	MC58 vs MC58siaD	2	1	6.57995	-0.332425	0.155254	0.374586	1	limma	0.7942				limma	0.155254	0.374586
1062	RBM15	S700	RBM15 S700	Q96T37	MC58 vs MC58siaD	2	1	6.60094	0.152236	0.321534	0.558242	1	limma	1.11129				limma	0.321534	0.558242
1063	C1orf198	S174	C1orf198 S174	Q9H425	MC58 vs MC58siaD	2	1	6.63629	0.190216	0.302212	0.536076	1	limma	1.14093				limma	0.302212	0.536076
1067	O43150	O43150	O43150	O43150	MC58 vs MC58siaD	2	1	6.72613	-0.261334	0.0420633	0.19532	1	limma	0.834316				limma	0.0420633	0.19532
1069	RPS3A	S236	RPS3A S236	P61247	MC58 vs MC58siaD	2	1	6.78146	-0.0358079	0.788399	0.900098	1	limma	0.975485				limma	0.788399	0.900098
1072	MOCS2	S20	MOCS2 S20	O96007	MC58 vs MC58siaD	2	1	6.75453	-0.168492	0.269191	0.506515	1	limma	0.889772	Molybdenum Cofactor Deficiency, Complementation Group B	C1854989		limma	0.269191	0.506515
1074	TAF12	S51	TAF12 S51	Q16514	MC58 vs MC58siaD	2	1	6.76603	0.0727584	0.640296	0.808309	1	limma	1.05173				limma	0.640296	0.808309
1081	ZFYVE19	S354	ZFYVE19 S354	Q96K21	MC58 vs MC58siaD	2	1	6.70727	-0.12496	0.312092	0.549312	1	limma	0.917029				limma	0.312092	0.549312
1084	MKI67	S1253	MKI67 S1253	P46013	MC58 vs MC58siaD	2	1	6.77876	0.189671	0.213586	0.445623	1	limma	1.1405				limma	0.213586	0.445623
1089	EZH2	T367	EZH2 T367	Q15910	MC58 vs MC58siaD	2	1	6.74949	0.591165	0.015743	0.12392	1	limma	1.50646	Diffuse Large B-Cell Lymphoma, Lymphoma, Follicular, Weaver syndrome	C0079744, C0024301, C0265210	GSK2816126,PMID28394193-Compound-55,178103592,PMID28394193-Compound-54,PMID28394193-Compound-20,DZNeP,PMID28394193-Compound-17,PMID28394193-Compound-40,PMID28394193-Compound-12,178103590,Tazemetostat,PMID28394193-Compound-45,MK2206,PMID28394193-Compound-36,PMID28394193-Compound-21,PMID28394193-Compound-Figure5aVIII,EI1,PMID28394193-Compound-15,JQEZ5,EED226,252166598,PMID28394193-Compound-16,PMID2…	limma	0.015743	0.12392
1090	SF3B2	S307	SF3B2 S307	Q13435	MC58 vs MC58siaD	2	1	6.8173	-0.184241	0.157908	0.377915	1	limma	0.880112				limma	0.157908	0.377915
1091	EPHA2	S897,S901	EPHA2 S897,S901	P29317	MC58 vs MC58siaD	2	1	6.64409	-0.0572176	0.817725	0.914599	1	limma	0.961116	CATARACT, POSTERIOR POLAR, 1	C1861825	DASATINIB,DB12010,TOZASERTIB,LITHOGLYCOCHOLATE,MLN-8054,OSI-632,249565850,DS-8895,DASATINIB,MEDI-547,N/A,DB01254,DASATINIB,178101606,CHEMBL1421,DASATINIB,249565821,CYC-116,CHEMBL24828,RG-1530,SORAFENIB,ALISERTIB,CAR-T cells targeting EphA2,381118815,DB08896,DB04395,PF-562271,TAMATINIB,MEDI-543,LINIFANIB,SNS-314,DASATINIB,GNF-PF-2301,REGORAFENIB,Dasatinib,ILORASERTIB	limma	0.817725	0.914599
1092	EPHA2	S897	EPHA2 S897	P29317	MC58 vs MC58siaD	2	1	6.67816	0.0137912	0.928	0.968223	1	limma	1.00961	CATARACT, POSTERIOR POLAR, 1	C1861825	DASATINIB,DB12010,TOZASERTIB,LITHOGLYCOCHOLATE,MLN-8054,OSI-632,249565850,DS-8895,DASATINIB,MEDI-547,N/A,DB01254,DASATINIB,178101606,CHEMBL1421,DASATINIB,249565821,CYC-116,CHEMBL24828,RG-1530,SORAFENIB,ALISERTIB,CAR-T cells targeting EphA2,381118815,DB08896,DB04395,PF-562271,TAMATINIB,MEDI-543,LINIFANIB,SNS-314,DASATINIB,GNF-PF-2301,REGORAFENIB,Dasatinib,ILORASERTIB	limma	0.928	0.968223
1093	GGT7	S72	GGT7 S72	Q9UJ14	MC58 vs MC58siaD	2	1	6.74595	0.142947	0.217867	0.451184	1	limma	1.10416				limma	0.217867	0.451184
1094	DCAF15	S310	DCAF15 S310	Q66K64	MC58 vs MC58siaD	2	1	6.76094	0.0121479	0.947512	0.976504	1	limma	1.00846				limma	0.947511	0.976504
1095	Q8TBP0	Q8TBP0	Q8TBP0	Q8TBP0	MC58 vs MC58siaD	2	1	6.73196	-0.221021	0.234747	0.469868	1	limma	0.857958				limma	0.234747	0.469868
1096	Q8WWI1-3	S654	Q8WWI1-3 S654	Q8WWI1-3	MC58 vs MC58siaD	2	1	6.8237	-0.0180903	0.881375	0.945101	1	limma	0.987539				limma	0.881375	0.945101
1097	EIF4ENIF1	S587	EIF4ENIF1 S587	Q9NRA8	MC58 vs MC58siaD	2	1	6.64038	-0.0861523	0.590703	0.773706	1	limma	0.942032				limma	0.590703	0.773706
1101	LAD1	S356	LAD1 S356	O00515	MC58 vs MC58siaD	2	1	6.77036	0.0630755	0.632086	0.801976	1	limma	1.04469				limma	0.632086	0.801976
1102	AHNAK	S212,S216	AHNAK S212,S216	Q09666	MC58 vs MC58siaD	2	1	6.71475	0.0355437	0.809411	0.91109	1	limma	1.02494				limma	0.809411	0.91109
1103	AHNAK	S210	AHNAK S210	Q09666	MC58 vs MC58siaD	2	1	6.61726	-0.266288	0.0589299	0.23004	1	limma	0.831456				limma	0.0589299	0.23004
1106	ETV3	S139	ETV3 S139	P41162	MC58 vs MC58siaD	2	1	6.67201	-0.201375	0.129525	0.341441	1	limma	0.869721				limma	0.129525	0.341441
1109	TTLL12	S16	TTLL12 S16	Q14166	MC58 vs MC58siaD	2	1	6.73983	-0.060459	0.617367	0.790735	1	limma	0.958959				limma	0.617367	0.790735
1111	Q8N3X6-3	S282	Q8N3X6-3 S282	Q8N3X6-3	MC58 vs MC58siaD	2	1	6.73407	0.0979422	0.585286	0.769957	1	limma	1.07025				limma	0.585286	0.769957
1113	ZMYND8	S406	ZMYND8 S406	Q9ULU4	MC58 vs MC58siaD	2	1	6.75759	0.203215	0.187725	0.413651	1	limma	1.15126				limma	0.187725	0.413651
1114	SP100	S18	SP100 S18	P23497	MC58 vs MC58siaD	2	1	6.6824	-0.505818	0.004919	0.0747374	1	limma	0.704261				limma	0.004919	0.0747374
1116	EPS15	S814	EPS15 S814	P42566	MC58 vs MC58siaD	2	1	6.71467	0.655954	0.00116493	0.0421951	1	limma	1.57566				limma	0.00116493	0.0421951
1117	TCF20	S574	TCF20 S574	Q9UGU0	MC58 vs MC58siaD	2	1	6.75229	0.323308	0.0893499	0.281894	1	limma	1.2512				limma	0.0893499	0.281894
1123	Q92625	Q92625	Q92625	Q92625	MC58 vs MC58siaD	2	1	6.67215	-0.147661	0.273629	0.509779	1	limma	0.902713				limma	0.273629	0.509779
1129	PKN1	S562	PKN1 S562	Q16512	MC58 vs MC58siaD	2	1	6.72765	0.326318	0.118316	0.326116	1	limma	1.25381				limma	0.118316	0.326116
1132	AKT1S1	T246	AKT1S1 T246	Q96B36	MC58 vs MC58siaD	2	1	6.74457	0.249916	0.16396	0.383214	1	limma	1.18914				limma	0.16396	0.383214
1134	Q96CV9	Q96CV9	Q96CV9	Q96CV9	MC58 vs MC58siaD	2	1	6.60184	-0.290389	0.104821	0.306931	1	limma	0.817682	Amyotrophic Lateral Sclerosis, AMYOTROPHIC LATERAL SCLEROSIS 12, Glaucoma, Open-Angle, Glaucoma, Primary Open Angle, Osteitis Deformans	C0002736, C3150692, C0017612, C0339573, C0029401		limma	0.104821	0.306931
1135	EIF5B	S190	EIF5B S190	O60841	MC58 vs MC58siaD	2	1	6.72867	-0.0280437	0.845557	0.925665	1	limma	0.980749				limma	0.845557	0.925665
1136	SHCBP1	S273	SHCBP1 S273	Q8NEM2	MC58 vs MC58siaD	2	1	6.73334	-0.169787	0.378159	0.607732	1	limma	0.888974				limma	0.378159	0.607732
1137	NDC1	T414	NDC1 T414	Q9BTX1	MC58 vs MC58siaD	2	1	6.7172	0.211807	0.327103	0.563372	1	limma	1.15814				limma	0.327103	0.563372
1140	Q96PC5	Q96PC5	Q96PC5	Q96PC5	MC58 vs MC58siaD	2	1	6.72246	0.0446479	0.6933	0.846546	1	limma	1.03143				limma	0.6933	0.846546
1141	TRIO	S1724	TRIO S1724	O75962	MC58 vs MC58siaD	2	1	6.77033	0.32585	0.0259225	0.155976	1	limma	1.2534	MENTAL RETARDATION, AUTOSOMAL DOMINANT 44	C4310740		limma	0.0259225	0.155976
1143	MAP2K2	T394	MAP2K2 T394	P36507	MC58 vs MC58siaD	2	1	6.68942	-0.114751	0.481581	0.692411	1	limma	0.923541	Cardio-facio-cutaneous syndrome, CARDIOFACIOCUTANEOUS SYNDROME 4, Costello syndrome (disorder), melanoma, Noonan Syndrome	C1275081, C3809007, C0587248, C0025202, C0028326	CHEMBL2138601,223365961,178102630,TOZASERTIB,SELUMETINIB,CHEMBL3545243,CHEMBL2146883,DASATINIB,CHEMBL3545081,SELUMETINIB,ARRY-162,BAY 869766,DABRAFENIB,ARRY-300,ILORASERTIB,TCMDC-125758,CHEMBL2107832,DOVITINIB,TAK-733,249565604,AZD6244, ARRY-142886,363894217,PD 0325901,SELUMETINIB,MEK162,PD0325901,249565625,TRAMETINIB,VANDETANIB,DB06616,RO-5068760,TAK-733,RG-1530,PIMASERTIB,CHEMBL2105741,Cobimeti…	limma	0.481581	0.692411
1145	P13716	P13716	P13716	P13716	MC58 vs MC58siaD	2	1	6.69437	0.133058	0.438334	0.661445	1	limma	1.09662	Lead Poisoning, Liver Cirrhosis, Porphobilinogen synthase deficiency, Visual seizure	C0023176, C0023890, C0268328, C0270824	Aminolevulinic acid hci,Porphobilinogen,DB02272,DB02260,DB04781,DB02239,DB04560,DB02068,DB02878,DB00855	limma	0.438334	0.661445
1149	ZC3HAV1	S387	ZC3HAV1 S387	Q7Z2W4	MC58 vs MC58siaD	2	1	6.72225	0.468103	0.0352144	0.179746	1	limma	1.38329				limma	0.0352144	0.179746
1150	P05783	P05783	P05783	P05783	MC58 vs MC58siaD	2	1	6.71792	-0.512352	0.0351344	0.179581	1	limma	0.701079	Cirrhosis, Familial	C1861556	ANTIVIRAL,MITOMYCIN-C,IL-6,RIBAVIRIN	limma	0.0351344	0.179581
1156	Q2PPJ7	Q2PPJ7	Q2PPJ7	Q2PPJ7	MC58 vs MC58siaD	2	1	6.74109	-0.209453	0.201692	0.43169	1	limma	0.864865				limma	0.201692	0.43169
1157	AFDN	S1799	AFDN S1799	P55196	MC58 vs MC58siaD	2	1	6.70573	0.222574	0.371829	0.602701	1	limma	1.16681				limma	0.371829	0.602701
1158	Q15149-4	S4249	Q15149-4 S4249	Q15149-4; Q15149	MC58 vs MC58siaD	2	1	6.73628	0.0785843	0.517177	0.721191	1	limma	1.05598				limma	0.517177	0.721191
1159	Q15149-4	S4259	Q15149-4 S4259	Q15149-4; Q15149	MC58 vs MC58siaD	2	1	6.68399	0.163319	0.406807	0.633241	1	limma	1.11986				limma	0.406807	0.633241
1160	RBL2	S1080	RBL2 S1080	Q08999	MC58 vs MC58siaD	2	1	6.67396	0.628693	0.0154853	0.123326	1	limma	1.54616				limma	0.0154854	0.123326
1161	P30101	P30101	P30101	P30101	MC58 vs MC58siaD	2	1	4.41338	-0.296151	0.306666	0.542098	1	limma	0.814423				limma	0.306666	0.542098
1162	ARAP1	S229	ARAP1 S229	Q96P48	MC58 vs MC58siaD	2	1	6.68629	-0.313775	0.0312434	0.168479	1	limma	0.804534				limma	0.0312434	0.168479
1168	GPBP1	S381	GPBP1 S381	Q86WP2	MC58 vs MC58siaD	2	1	6.6079	-0.0953677	0.619461	0.791825	1	limma	0.936034				limma	0.619461	0.791825
1169	PTTG1	S165	PTTG1 S165	O95997	MC58 vs MC58siaD	2	1	6.71071	0.28449	0.356523	0.589821	1	limma	1.21798				limma	0.356523	0.589821
1171	O43847	O43847	O43847	O43847	MC58 vs MC58siaD	2	1	6.68527	0.0819459	0.460383	0.675386	1	limma	1.05844				limma	0.460383	0.675386
1172	NRDC	S94,S96	NRDC S94,S96	O43847	MC58 vs MC58siaD	2	1	6.72901	-0.329167	0.0166925	0.127032	1	limma	0.795996				limma	0.0166925	0.127032
1174	ITPR3	S2670	ITPR3 S2670	Q14573	MC58 vs MC58siaD	2	1	6.62863	-0.576723	0.00889788	0.0933658	1	limma	0.670485				limma	0.00889788	0.0933658
1175	MYO9B	S1935	MYO9B S1935	Q13459	MC58 vs MC58siaD	2	1	6.71994	0.32138	0.154822	0.374575	1	limma	1.24952	Celiac Disease	C0007570	SALT,STREPTOZOTOCIN,PTHRP,WORTMANNIN,TESTOSTERONE,PROPYLTHIOURACIL,CAPTOPRIL,FELODIPINE,CAFFEINE,NIFEDIPINE,DIBUCAINE,BCM	limma	0.154822	0.374575
1180	P24941	T14,Y15	P24941 T14,Y15	P24941; P06493	MC58 vs MC58siaD	2	1	6.7437	0.0365719	0.859205	0.934376	1	limma	1.02567				limma	0.859205	0.934376
1181	P24941	T14	P24941 T14	P24941; P06493	MC58 vs MC58siaD	2	1	6.74732	-0.0969877	0.712029	0.85557	1	limma	0.934983				limma	0.712029	0.85557
1182	VASP	S322	VASP S322	P50552	MC58 vs MC58siaD	2	1	6.70128	0.0376585	0.809508	0.91109	1	limma	1.02645				limma	0.809508	0.91109
1183	SEPTIN9	S30	SEPTIN9 S30	Q9UHD8	MC58 vs MC58siaD	2	1	6.72233	0.296954	0.118489	0.326116	1	limma	1.22855	AMYOTROPHY, HEREDITARY NEURALGIC, Brachial Plexus Neuritis, Neuralgic Amyotrophy	C1834304, C0221759, C1510479		limma	0.118489	0.326116
1184	Q9UQB8	Q9UQB8	Q9UQB8	Q9UQB8	MC58 vs MC58siaD	2	1	6.71343	0.0739473	0.693924	0.846546	1	limma	1.05259				limma	0.693924	0.846546
1186	RBM25	S677	RBM25 S677	P49756	MC58 vs MC58siaD	2	1	6.78646	-0.0729492	0.616226	0.790152	1	limma	0.950693				limma	0.616226	0.790152
1187	FARP1	T24	FARP1 T24	Q9Y4F1	MC58 vs MC58siaD	2	1	6.67218	-0.201279	0.211134	0.44292	1	limma	0.869779				limma	0.211134	0.44292
1188	STUB1	S19,S23	STUB1 S19,S23	Q9UNE7	MC58 vs MC58siaD	2	1	6.62516	0.885205	0.00164993	0.0517197	1	limma	1.84703	SPINOCEREBELLAR ATAXIA, AUTOSOMAL RECESSIVE 16	C4014261		limma	0.00164993	0.0517197
1189	P06733	P06733	P06733	P06733	MC58 vs MC58siaD	2	1	5.17674	0.702602	0.156513	0.37625	1	limma	1.62744				limma	0.156513	0.37625
1191	P68104	P68104	P68104	P68104	MC58 vs MC58siaD	2	1	5.86612	0.149764	0.698909	0.848168	1	limma	1.10939				limma	0.698909	0.848168
1192	PATJ	S645	PATJ S645	Q8NI35	MC58 vs MC58siaD	2	1	6.70652	-0.228967	0.0847203	0.27588	1	limma	0.853245				limma	0.0847203	0.27588
1195	MISP	S156	MISP S156	Q8IVT2	MC58 vs MC58siaD	2	1	6.71897	-0.00697547	0.969164	0.988049	1	limma	0.995177				limma	0.969164	0.988049
1197	PKP2	S151	PKP2 S151	Q99959	MC58 vs MC58siaD	2	1	6.63805	-0.709405	0.0219767	0.146739	1	limma	0.611572	Arrhythmogenic Right Ventricular Dysplasia, Arrhythmogenic Right Ventricular Dysplasia, Familial, 9, Brugada Syndrome (disorder)	C0349788, C1836906, C1142166		limma	0.0219767	0.146739
1199	PKP2	S151	PKP2 S151	Q99959	MC58 vs MC58siaD	2	1	6.71015	-0.339991	0.00971702	0.0978717	1	limma	0.790046	Arrhythmogenic Right Ventricular Dysplasia, Arrhythmogenic Right Ventricular Dysplasia, Familial, 9, Brugada Syndrome (disorder)	C0349788, C1836906, C1142166		limma	0.00971702	0.0978717
1200	NCL	S563	NCL S563	P19338	MC58 vs MC58siaD	2	1	6.66163	-0.0668576	0.707729	0.852871	1	limma	0.954715				limma	0.707729	0.852871
1205	CDK13	S525	CDK13 S525	Q14004	MC58 vs MC58siaD	2	1	6.694	0.0827637	0.700999	0.849425	1	limma	1.05904	CONGENITAL HEART DEFECTS, DYSMORPHIC FACIAL FEATURES, AND INTELLECTUAL DEVELOPMENTAL DISORDER	C4479246	375973251,CHEMBL3544942,CHEMBL488436,CHEMBL445813,CHEMBL1230607	limma	0.700998	0.849425
1211	P42167	T160	P42167 T160	P42167; P42166	MC58 vs MC58siaD	2	1	6.70376	-0.000351467	0.997476	0.999223	1	limma	0.999756				limma	0.997476	0.999223
1212	ARHGEF16	S577	ARHGEF16 S577	Q5VV41	MC58 vs MC58siaD	2	1	6.65218	-0.468843	0.14427	0.360867	1	limma	0.722544				limma	0.14427	0.360867
1213	AJUBA	S119	AJUBA S119	Q96IF1	MC58 vs MC58siaD	2	1	6.71412	-0.100279	0.460568	0.675386	1	limma	0.932853				limma	0.460568	0.675386
1215	Q9UJF2-2	S159	Q9UJF2-2 S159	Q9UJF2-2	MC58 vs MC58siaD	2	1	6.68008	-0.0707814	0.653012	0.816157	1	limma	0.952122				limma	0.653012	0.816157
1216	RSF1	T1305	RSF1 T1305	Q96T23	MC58 vs MC58siaD	2	1	6.70833	0.184717	0.136689	0.350755	1	limma	1.13659				limma	0.136689	0.350755
1217	CCNY	S25	CCNY S25	Q8ND76	MC58 vs MC58siaD	2	1	6.71499	-0.0167454	0.889988	0.948129	1	limma	0.98846				limma	0.889988	0.948129
1218	P02545-2	P02545-2	P02545-2	P02545-2; P02545	MC58 vs MC58siaD	2	1	6.2879	-0.912337	0.106865	0.311001	1	limma	0.531324				limma	0.106865	0.311001
1219	Q12774	Q12774	Q12774	Q12774	MC58 vs MC58siaD	2	1	6.68767	-0.071742	0.67637	0.834551	1	limma	0.951488				limma	0.67637	0.834551
1220	KRT8	S410	KRT8 S410	P05787	MC58 vs MC58siaD	2	1	6.78275	0.0402053	0.823744	0.915557	1	limma	1.02826	Breast Carcinoma, Cirrhosis, Familial	C0678222, C1861556	DB06245,DB00031,DB09130	limma	0.823744	0.915557
1222	Q5VT52-5	S635	Q5VT52-5 S635	Q5VT52-5; Q5VT52	MC58 vs MC58siaD	2	1	6.76822	0.000382761	0.997632	0.999223	1	limma	1.00027				limma	0.997632	0.999223
1227	P08727	P08727	P08727	P08727; Q04695; P35900	MC58 vs MC58siaD	2	1	6.46892	-0.214574	0.674464	0.833018	1	limma	0.861801				limma	0.674464	0.833018
1228	RPS6KA4	S347	RPS6KA4 S347	O75676	MC58 vs MC58siaD	2	1	6.77333	0.105934	0.448649	0.667217	1	limma	1.07619				limma	0.448649	0.667217
1229	NCOR2	S149,S152	NCOR2 S149,S152	Q9Y618	MC58 vs MC58siaD	2	1	6.70408	-0.0173094	0.905799	0.956319	1	limma	0.988074				limma	0.905799	0.956319
1231	PATJ	S645	PATJ S645	Q8NI35	MC58 vs MC58siaD	2	1	6.66694	-0.244315	0.275961	0.511496	1	limma	0.844216				limma	0.275961	0.511496
1232	EXOC7	S250	EXOC7 S250	Q9UPT5	MC58 vs MC58siaD	2	1	6.73238	-0.0223882	0.913438	0.959008	1	limma	0.984601				limma	0.913438	0.959008
1235	CDR2L	S179	CDR2L S179	Q86X02	MC58 vs MC58siaD	2	1	6.53199	-0.496139	0.095206	0.292053	1	limma	0.709002				limma	0.095206	0.292053
1237	MSL3	S400	MSL3 S400	Q8N5Y2	MC58 vs MC58siaD	2	1	6.72209	0.266618	0.150462	0.369727	1	limma	1.20298				limma	0.150462	0.369727
1238	Q8IWW6	Q8IWW6	Q8IWW6	Q8IWW6	MC58 vs MC58siaD	2	1	6.71175	-0.426696	0.0206686	0.143044	1	limma	0.743964				limma	0.0206686	0.143044
1239	TICRR	S599	TICRR S599	Q7Z2Z1	MC58 vs MC58siaD	2	1	6.62655	0.0558205	0.885585	0.946382	1	limma	1.03945				limma	0.885585	0.946382
1244	MSL3	S400,T405	MSL3 S400,T405	Q8N5Y2	MC58 vs MC58siaD	2	1	6.71733	-0.0504573	0.771078	0.890451	1	limma	0.96563				limma	0.771078	0.890451
1248	KRT20	S34	KRT20 S34	P35900	MC58 vs MC58siaD	2	1	6.66717	-0.205076	0.320307	0.556549	1	limma	0.867493				limma	0.320307	0.556549
1249	PHLDB1	S404	PHLDB1 S404	Q86UU1	MC58 vs MC58siaD	2	1	6.68343	-0.240289	0.0489627	0.209267	1	limma	0.846576	Glioma	C0017638		limma	0.0489627	0.209267
1252	CHD2	S1365	CHD2 S1365	O14647	MC58 vs MC58siaD	2	1	6.74418	0.00890434	0.970816	0.98893	1	limma	1.00619	EPILEPTIC ENCEPHALOPATHY, CHILDHOOD-ONSET	C3809278		limma	0.970816	0.98893
1253	DTX3L	S532	DTX3L S532	Q8TDB6	MC58 vs MC58siaD	2	1	6.75507	-0.0897671	0.772935	0.890998	1	limma	0.939674				limma	0.772935	0.890998
1254	ARHGAP1	S51	ARHGAP1 S51	Q07960	MC58 vs MC58siaD	2	1	6.72404	-0.299536	0.0292221	0.163565	1	limma	0.812514				limma	0.0292221	0.163565
1256	SIPA1L1	S1549	SIPA1L1 S1549	O43166	MC58 vs MC58siaD	2	1	6.73932	-0.242793	0.220991	0.454007	1	limma	0.845107				limma	0.220991	0.454007
1259	MKI67	S1861,T1869	MKI67 S1861,T1869	P46013	MC58 vs MC58siaD	2	1	6.73504	0.582577	0.012413	0.109201	1	limma	1.49752				limma	0.012413	0.109201
1261	P14174	P14174	P14174	P14174	MC58 vs MC58siaD	2	1	6.61122	-0.0850967	0.769893	0.889628	1	limma	0.942721	Colitis	C0009319	ANTI-MIF MONOCLONAL ANTIBODY,COR100140,PPD,DB08334,Anti-MIF antibodies,TCMDC-124484,DB08765,DB07888,DB08335,ISO-1,PMA,DB07718,DB02728,DB01880,DB08333	limma	0.769893	0.889628
1264	Q9BTC0	Q9BTC0	Q9BTC0	Q9BTC0	MC58 vs MC58siaD	2	1	6.78544	-0.00199738	0.986547	0.994711	1	limma	0.998616				limma	0.986547	0.994711
1268	G3BP1	S232	G3BP1 S232	Q13283	MC58 vs MC58siaD	2	1	6.68491	-0.217988	0.120251	0.328726	1	limma	0.859763				limma	0.120251	0.328726
1269	TOP2A	S1247	TOP2A S1247	P11388	MC58 vs MC58siaD	2	1	6.75532	0.159634	0.341168	0.575798	1	limma	1.117				limma	0.341168	0.575798
1270	Q9Y2K6	Q9Y2K6	Q9Y2K6	Q9Y2K6	MC58 vs MC58siaD	2	1	6.65139	-0.439873	0.0152867	0.123132	1	limma	0.7372				limma	0.0152867	0.123132
1271	Q8TE67	Q8TE67	Q8TE67	Q8TE67	MC58 vs MC58siaD	2	1	6.72853	-0.0273013	0.801318	0.906476	1	limma	0.981254				limma	0.801318	0.906476
1272	PANK2	S189	PANK2 S189	Q9BZ23	MC58 vs MC58siaD	2	1	6.71939	0.186655	0.312099	0.549312	1	limma	1.13812	Hallervorden-Spatz Syndrome, Hypoprebetalipoproteinemia, Acanthocytosis, Retinitis Pigmentosa, And Pallidal Degeneration	C0018523, C1846582		limma	0.312099	0.549312
1273	Q8IY57	Q8IY57	Q8IY57	Q8IY57	MC58 vs MC58siaD	2	1	6.56828	-0.432792	0.134428	0.346841	1	limma	0.740827				limma	0.134428	0.346841
1274	MAP3K20	S637	MAP3K20 S637	Q9NYL2	MC58 vs MC58siaD	2	1	6.78542	-0.176842	0.217132	0.449909	1	limma	0.884637	Congenital Fiber Type Disproportion, SPLIT-FOOT MALFORMATION WITH MESOAXIAL POLYDACTYLY	C0546264, C4225167	DB01254,CYC-116,GNF-PF-3023,LAS38096,CENISERTIB,SP-600125,ILORASERTIB,384403681,DOVITINIB,GW441756X,SNS-314,SORAFENIB,PF-562271,ALSTERPAULLONE,DB12010,LINIFANIB,TAK-715,249565874,DASATINIB,TOZASERTIB	limma	0.217132	0.449909
1277	SQSTM1	S284	SQSTM1 S284	Q13501	MC58 vs MC58siaD	2	1	6.73664	-0.319884	0.0985964	0.296419	1	limma	0.801134	Amyotrophic Lateral Sclerosis, FRONTOTEMPORAL DEMENTIA AND/OR AMYOTROPHIC LATERAL SCLEROSIS 3, NEURODEGENERATION WITH ATAXIA, DYSTONIA, AND GAZE PALSY, CHILDHOOD-ONSET, NONAKA MYOPATHY, Osteitis Deformans, PAGET DISEASE OF BONE 3	C0002736, C4225326, C4310693, C1853926, C0029401, C4085252	IMX-942	limma	0.0985964	0.296419
1278	TLN1	Y127	TLN1 Y127	Q9Y490	MC58 vs MC58siaD	2	1	6.72097	0.0829482	0.528017	0.728858	1	limma	1.05918				limma	0.528017	0.728858
1282	HSP90AB1	S445	HSP90AB1 S445	P08238	MC58 vs MC58siaD	2	1	6.67722	0.0599536	0.708559	0.853033	1	limma	1.04243				limma	0.708559	0.853033
1284	LRCH4	S513	LRCH4 S513	O75427	MC58 vs MC58siaD	2	1	6.70806	-0.0103705	0.949824	0.977778	1	limma	0.992837				limma	0.949824	0.977778
1286	PRPSAP1	S215	PRPSAP1 S215	Q14558	MC58 vs MC58siaD	2	1	6.78007	0.0444562	0.741956	0.873611	1	limma	1.03129				limma	0.741956	0.873611
1289	P12694	P12694	P12694	P12694	MC58 vs MC58siaD	2	1	6.69662	0.604526	0.00428614	0.0711273	1	limma	1.52048	Maple Syrup Urine Disease	C0024776		limma	0.00428614	0.0711273
1290	BCKDHA	S337	BCKDHA S337	P12694	MC58 vs MC58siaD	2	1	5.88086	-1.66128	0.00740258	0.0868708	1	limma	0.316159	Maple Syrup Urine Disease	C0024776		limma	0.00740258	0.0868708
1291	P49815	P49815	P49815	P49815	MC58 vs MC58siaD	2	1	6.7912	0.50163	0.00862487	0.0925203	1	limma	1.41581	FOCAL CORTICAL DYSPLASIA OF TAYLOR, Lymphangioleiomyomatosis, Tuberous Sclerosis, TUBEROUS SCLEROSIS 2 (disorder)	C1846385, C0751674, C0041341, C1860707	EVEROLIMUS,Everolimus,Everolimus,MTOR INHIBITOR	limma	0.00862487	0.0925203
1294	ADD3	S681	ADD3 S681	Q9UEY8	MC58 vs MC58siaD	2	1	6.68454	0.709509	0.00120061	0.0427036	1	limma	1.63525	CEREBRAL PALSY, SPASTIC QUADRIPLEGIC, 3	C4310767		limma	0.00120061	0.0427036
1295	ZFP36	S90	ZFP36 S90	P26651	MC58 vs MC58siaD	2	1	6.68069	-0.420827	0.00909873	0.0946821	1	limma	0.746996				limma	0.00909873	0.0946821
1296	PKP3	S196,S199	PKP3 S196,S199	Q9Y446	MC58 vs MC58siaD	2	1	6.65226	-0.347313	0.146985	0.364032	1	limma	0.786047				limma	0.146985	0.364032
1297	Q8TE67	Q8TE67	Q8TE67	Q8TE67	MC58 vs MC58siaD	2	1	6.74403	0.0649519	0.692871	0.846509	1	limma	1.04605				limma	0.692871	0.846509
1298	EIF4ENIF1	S951	EIF4ENIF1 S951	Q9NRA8	MC58 vs MC58siaD	2	1	6.76722	-0.054242	0.709075	0.853382	1	limma	0.9631				limma	0.709075	0.853382
1299	Q9UNZ2	Q9UNZ2	Q9UNZ2	Q9UNZ2	MC58 vs MC58siaD	2	1	6.72513	0.10826	0.527092	0.728377	1	limma	1.07793				limma	0.527092	0.728377
1301	TNIK	S707	TNIK S707	Q9UKE5	MC58 vs MC58siaD	2	1	6.69505	-0.0709448	0.668094	0.829229	1	limma	0.952014	MENTAL RETARDATION, AUTOSOMAL RECESSIVE 54	C4310755	DB12010,SB-202190,HESPERADIN,135652717,249565872,CEP-1347	limma	0.668094	0.829229
1302	ZNF318	S173	ZNF318 S173	Q5VUA4	MC58 vs MC58siaD	2	1	6.74141	-0.205208	0.168217	0.389235	1	limma	0.867413				limma	0.168217	0.389235
1305	PHACTR4	S118	PHACTR4 S118	Q8IZ21	MC58 vs MC58siaD	2	1	6.71733	-0.287252	0.10142	0.30113	1	limma	0.819461				limma	0.10142	0.30113
1306	SRRM2	S1103	SRRM2 S1103	Q9UQ35	MC58 vs MC58siaD	2	1	6.68142	-0.145328	0.263344	0.501526	1	limma	0.904174				limma	0.263344	0.501526
1307	CEP170	S1165	CEP170 S1165	Q5SW79	MC58 vs MC58siaD	2	1	6.71369	-0.276264	0.0882904	0.28043	1	limma	0.825727				limma	0.0882904	0.28043
1308	PWWP2B	S206	PWWP2B S206	Q6NUJ5	MC58 vs MC58siaD	2	1	6.72991	0.276004	0.0564163	0.225488	1	limma	1.21084				limma	0.0564163	0.225488
1309	FLNC	S2233	FLNC S2233	Q14315	MC58 vs MC58siaD	2	1	6.74123	0.0560365	0.752073	0.880193	1	limma	1.03961	CARDIOMYOPATHY, FAMILIAL HYPERTROPHIC, 26, Filaminopathy, autosomal dominant, MYOPATHY, DISTAL, 4	C4310749, C1836050, C3279722		limma	0.752073	0.880193
1310	O95361	O95361	O95361	O95361	MC58 vs MC58siaD	2	1	6.7763	0.0198856	0.896425	0.950952	1	limma	1.01388				limma	0.896425	0.950952
1311	SRRM2	S1103,S1112	SRRM2 S1103,S1112	Q9UQ35	MC58 vs MC58siaD	2	1	6.55382	-0.19196	0.233552	0.468536	1	limma	0.875416				limma	0.233552	0.468536
1312	DDX54	S75	DDX54 S75	Q8TDD1	MC58 vs MC58siaD	2	1	6.58084	-0.135113	0.403265	0.629548	1	limma	0.910599				limma	0.403265	0.629548
1313	Q13501	Q13501	Q13501	Q13501	MC58 vs MC58siaD	2	1	6.77181	-0.0561957	0.685015	0.841909	1	limma	0.961797	Amyotrophic Lateral Sclerosis, FRONTOTEMPORAL DEMENTIA AND/OR AMYOTROPHIC LATERAL SCLEROSIS 3, NEURODEGENERATION WITH ATAXIA, DYSTONIA, AND GAZE PALSY, CHILDHOOD-ONSET, NONAKA MYOPATHY, Osteitis Deformans, PAGET DISEASE OF BONE 3	C0002736, C4225326, C4310693, C1853926, C0029401, C4085252	IMX-942	limma	0.685015	0.841909
1314	PKP3	S196	PKP3 S196	Q9Y446	MC58 vs MC58siaD	2	1	6.73458	-0.335366	0.0438617	0.199481	1	limma	0.792583				limma	0.0438617	0.199481
1315	BNIP2	S114	BNIP2 S114	Q12982	MC58 vs MC58siaD	2	1	6.71271	0.48071	0.00331147	0.0650045	1	limma	1.39543				limma	0.00331147	0.0650045
1316	Q9H694	Q9H694	Q9H694	Q9H694	MC58 vs MC58siaD	2	1	6.58753	-0.639856	0.0403056	0.191721	1	limma	0.641777	RENAL DYSPLASIA, CYSTIC, SUSCEPTIBILITY TO	C3275898		limma	0.0403056	0.191721
1317	PFKFB2	S466	PFKFB2 S466	O60825	MC58 vs MC58siaD	2	1	6.66287	-0.0845293	0.568919	0.757846	1	limma	0.943092				limma	0.568918	0.757846
1318	CSTF3	S691	CSTF3 S691	Q12996	MC58 vs MC58siaD	2	1	6.6954	0.544194	0.0480532	0.20735	1	limma	1.45821				limma	0.0480532	0.20735
1319	SLC2A3	S485	SLC2A3 S485	P11169	MC58 vs MC58siaD	2	1	6.70289	0.571845	0.0250133	0.154728	1	limma	1.48642				limma	0.0250133	0.154728
1321	SEMA4B	S818	SEMA4B S818	Q9NPR2	MC58 vs MC58siaD	2	1	6.70332	0.185438	0.427045	0.652583	1	limma	1.13716				limma	0.427045	0.652583
1323	CLTC	S67	CLTC S67	Q00610	MC58 vs MC58siaD	2	1	6.77309	0.0360823	0.840371	0.92397	1	limma	1.02533	MENTAL RETARDATION, AUTOSOMAL DOMINANT 56	C4693389		limma	0.840371	0.92397
1324	KLF3	S250	KLF3 S250	P57682	MC58 vs MC58siaD	2	1	6.67577	0.0613675	0.687189	0.843481	1	limma	1.04345				limma	0.687189	0.843481
1325	RBM12B	S710	RBM12B S710	Q8IXT5	MC58 vs MC58siaD	2	1	6.73024	-0.0175761	0.91836	0.962566	1	limma	0.987891				limma	0.91836	0.962566
1327	SPEN	S725,S727	SPEN S725,S727	Q96T58	MC58 vs MC58siaD	2	1	6.704	0.218535	0.380068	0.609438	1	limma	1.16355				limma	0.380068	0.609438
1328	RBM12B	S638	RBM12B S638	Q8IXT5	MC58 vs MC58siaD	2	1	6.72871	0.079705	0.576961	0.763448	1	limma	1.0568				limma	0.576961	0.763448
1329	TRA2B	T201	TRA2B T201	P62995	MC58 vs MC58siaD	2	1	6.74424	-0.292529	0.0857143	0.276918	1	limma	0.81647				limma	0.0857143	0.276918
1330	DIS3L2	S875	DIS3L2 S875	Q8IYB7	MC58 vs MC58siaD	2	1	6.71031	0.413139	0.011694	0.106921	1	limma	1.33158	Nephroblastomatosis, fetal ascites, macrosomia and Wilms tumor	C0796113		limma	0.011694	0.106921
1332	NCOR2	S1971	NCOR2 S1971	Q9Y618	MC58 vs MC58siaD	2	1	6.7612	0.122364	0.421761	0.64795	1	limma	1.08852				limma	0.421761	0.64795
1334	HACD3	S114	HACD3 S114	Q9P035	MC58 vs MC58siaD	2	1	6.58824	-0.235074	0.567377	0.757846	1	limma	0.849641				limma	0.567377	0.757846
1335	RBM12B	S710,S718	RBM12B S710,S718	Q8IXT5	MC58 vs MC58siaD	2	1	6.73919	0.15591	0.319001	0.555771	1	limma	1.11412				limma	0.319001	0.555771
1338	CDCA3	S222	CDCA3 S222	Q99618	MC58 vs MC58siaD	2	1	6.73235	0.0426892	0.826369	0.9163	1	limma	1.03003				limma	0.826369	0.9163
1340	NCOR2	S67	NCOR2 S67	Q9Y618	MC58 vs MC58siaD	2	1	6.67375	0.187658	0.199062	0.428555	1	limma	1.13891				limma	0.199062	0.428555
1341	ARHGEF5	S1044	ARHGEF5 S1044	Q12774	MC58 vs MC58siaD	2	1	6.77184	0.117912	0.452618	0.669683	1	limma	1.08516				limma	0.452618	0.669683
1342	ARHGEF5	S1044	ARHGEF5 S1044	Q12774	MC58 vs MC58siaD	2	1	6.6265	0.0238026	0.877652	0.943798	1	limma	1.01664				limma	0.877652	0.943798
1344	KRT6B	S37	KRT6B S37	P04259	MC58 vs MC58siaD	2	1	6.67452	-0.586867	0.000580284	0.0314877	1	limma	0.665787	PACHYONYCHIA CONGENITA 4	C3714949		limma	0.000580283	0.0314877
1345	P35527	P35527	P35527	P35527	MC58 vs MC58siaD	2	1	6.16058	-0.534381	0.531072	0.731194	1	limma	0.690455	Epidermolytic palmoplantar keratoderma Vorner type, Keratoderma, Palmoplantar, Epidermolytic	C2931735, C1721006	DB09130,DB14487,DB14548,DB01593,DB14533	limma	0.531072	0.731194
1346	RTKN	S106	RTKN S106	Q9BST9	MC58 vs MC58siaD	2	1	6.67743	-0.00918991	0.958418	0.982941	1	limma	0.99365				limma	0.958418	0.982941
1348	SPEN	S736,S740	SPEN S736,S740	Q96T58	MC58 vs MC58siaD	2	1	6.71863	-0.0220512	0.893068	0.949873	1	limma	0.984832				limma	0.893068	0.949873
1350	ZNHIT6	S25	ZNHIT6 S25	Q9NWK9	MC58 vs MC58siaD	2	1	6.64915	-0.59581	0.0152181	0.123132	1	limma	0.661673				limma	0.0152181	0.123132
1352	CRACD	S1017	CRACD S1017	Q6ZU35	MC58 vs MC58siaD	2	1	6.74801	-0.126788	0.416767	0.642047	1	limma	0.915868				limma	0.416767	0.642047
1353	GATAD2A	S100,S107,S114	GATAD2A S100,S107,S114	Q86YP4	MC58 vs MC58siaD	2	1	6.74245	-0.210309	0.158136	0.377982	1	limma	0.864352				limma	0.158136	0.377982
1354	GATAD2A	S100,S107	GATAD2A S100,S107	Q86YP4	MC58 vs MC58siaD	2	1	6.70966	-0.255563	0.118532	0.326116	1	limma	0.83766				limma	0.118532	0.326116
1355	KIF1B	S1057	KIF1B S1057	O60333	MC58 vs MC58siaD	2	1	6.72104	-0.296942	0.0284923	0.161157	1	limma	0.813976	Charcot-Marie-Tooth Disease, Axonal, Type 2a1, Pheochromocytoma	C1861678, C0031511		limma	0.0284923	0.161157
1357	DCAF10	S63	DCAF10 S63	Q5QP82	MC58 vs MC58siaD	2	1	6.67596	-0.0552295	0.728256	0.867237	1	limma	0.962441				limma	0.728256	0.867237
1358	RBM17	S155	RBM17 S155	Q96I25	MC58 vs MC58siaD	2	1	6.69568	-0.12895	0.38447	0.612525	1	limma	0.914497				limma	0.38447	0.612525
1359	TTC14	S629	TTC14 S629	Q96N46	MC58 vs MC58siaD	2	1	6.63382	-0.34003	0.0306964	0.167274	1	limma	0.790025				limma	0.0306964	0.167274
1362	IRF2BP2	S455,S460	IRF2BP2 S455,S460	Q7Z5L9	MC58 vs MC58siaD	2	1	6.72461	-0.263447	0.101486	0.30113	1	limma	0.833095	Acute Promyelocytic Leukemia	C0023487		limma	0.101486	0.30113
1363	PUM2	S82	PUM2 S82	Q8TB72	MC58 vs MC58siaD	2	1	6.6063	-0.614862	0.0118283	0.107367	1	limma	0.652992				limma	0.0118283	0.107367
1364	Q8TEW0	Q8TEW0	Q8TEW0	Q8TEW0	MC58 vs MC58siaD	2	1	6.57118	-0.0229932	0.886447	0.946498	1	limma	0.984189				limma	0.886447	0.946498
1365	SGPP1	S112	SGPP1 S112	Q9BX95	MC58 vs MC58siaD	2	1	6.68678	-0.105353	0.434692	0.659213	1	limma	0.929577				limma	0.434692	0.659213
1366	Q9UK76-3	S41	Q9UK76-3 S41	Q9UK76-3	MC58 vs MC58siaD	2	1	6.77287	0.438839	0.0212377	0.144932	1	limma	1.35551				limma	0.0212377	0.144932
1372	MASTL	S453	MASTL S453	Q96GX5	MC58 vs MC58siaD	2	1	6.64003	0.707946	0.0492097	0.209848	1	limma	1.63348				limma	0.0492097	0.209848
1373	AXIN2	S70	AXIN2 S70	Q9Y2T1	MC58 vs MC58siaD	2	1	6.68897	-0.241218	0.0967129	0.294711	1	limma	0.84603	Colorectal Carcinoma, Hypodontia, Oligodontia, Oligodontia-Colorectal Cancer Syndrome	C0009402, C0020608, C4082304, C1837750	Platinum compounds	limma	0.0967129	0.294711
1375	ALG3	S13	ALG3 S13	Q92685	MC58 vs MC58siaD	2	1	6.80971	0.163297	0.363036	0.596145	1	limma	1.11984	CONGENITAL DISORDER OF GLYCOSYLATION, TYPE Id	C1832736		limma	0.363036	0.596145
1377	IRF2BPL	S657,S659	IRF2BPL S657,S659	Q9H1B7	MC58 vs MC58siaD	2	1	6.72981	0.302288	0.13203	0.34443	1	limma	1.2331	NEURODEVELOPMENTAL DISORDER WITH REGRESSION, ABNORMAL MOVEMENTS, LOSS OF SPEECH, AND SEIZURES	C4748127		limma	0.13203	0.34443
1379	LRWD1	S243	LRWD1 S243	Q9UFC0	MC58 vs MC58siaD	2	1	6.74683	0.269414	0.213094	0.445216	1	limma	1.20532				limma	0.213094	0.445216
1380	IRF2BP2	S240	IRF2BP2 S240	Q7Z5L9	MC58 vs MC58siaD	2	1	6.614	-0.294319	0.160786	0.380425	1	limma	0.815457	Acute Promyelocytic Leukemia	C0023487		limma	0.160786	0.380425
1381	SUDS3	S234,S236	SUDS3 S234,S236	Q9H7L9	MC58 vs MC58siaD	2	1	6.72276	-0.255573	0.271593	0.508598	1	limma	0.837655				limma	0.271593	0.508598
1382	SUDS3	S234	SUDS3 S234	Q9H7L9	MC58 vs MC58siaD	2	1	6.36748	-0.834955	0.0374517	0.183465	1	limma	0.560601				limma	0.0374517	0.183465
1384	WRNIP1	S153	WRNIP1 S153	Q96S55	MC58 vs MC58siaD	2	1	6.68859	0.0138732	0.906526	0.956612	1	limma	1.00966				limma	0.906526	0.956612
1387	MARK3	T507	MARK3 T507	P27448	MC58 vs MC58siaD	2	1	6.7008	-0.236721	0.301697	0.535828	1	limma	0.848672				limma	0.301697	0.535828
1388	Q01518	Q01518	Q01518	Q01518	MC58 vs MC58siaD	2	1	6.61575	0.861033	0.00469066	0.073397	1	limma	1.81634				limma	0.00469066	0.073397
1389	GAB2	T391	GAB2 T391	Q9UQC2	MC58 vs MC58siaD	2	1	6.67856	0.0361523	0.8192	0.91464	1	limma	1.02538				limma	0.8192	0.91464
1392	PFKFB3	S461	PFKFB3 S461	Q16875	MC58 vs MC58siaD	2	1	6.70935	0.15069	0.276781	0.512351	1	limma	1.1101				limma	0.276781	0.512351
1396	TXLNA	S515	TXLNA S515	P40222	MC58 vs MC58siaD	2	1	6.63263	-0.0537992	0.746464	0.876537	1	limma	0.963396				limma	0.746464	0.876537
1397	PIEZO1	S1621	PIEZO1 S1621	Q92508	MC58 vs MC58siaD	2	1	6.702	-0.0305415	0.800665	0.906009	1	limma	0.979053	DEHYDRATED HEREDITARY STOMATOCYTOSIS 1 WITH OR WITHOUT PSEUDOHYPERKALEMIA AND/OR PERINATAL EDEMA, LYMPHATIC MALFORMATION 6, Xerocytosis	C4551512, C4225184, C0272051	381118822,354702289	limma	0.800665	0.906009
1399	TNKS1BP1	S1545	TNKS1BP1 S1545	Q9C0C2	MC58 vs MC58siaD	2	1	6.67515	0.0977085	0.568923	0.757846	1	limma	1.07007				limma	0.568923	0.757846
1400	Q7Z460	S646,S649	Q7Z460 S646,S649	Q7Z460; Q7Z460-3	MC58 vs MC58siaD	2	1	6.60075	-0.156025	0.319011	0.555771	1	limma	0.897495				limma	0.319011	0.555771
1403	SRRM1	S713,S715	SRRM1 S713,S715	Q8IYB3	MC58 vs MC58siaD	2	1	6.72783	0.30347	0.0434319	0.199279	1	limma	1.23411				limma	0.0434319	0.199279
1404	SRRM1	S713	SRRM1 S713	Q8IYB3	MC58 vs MC58siaD	2	1	6.70446	-0.0730081	0.693957	0.846546	1	limma	0.950654				limma	0.693957	0.846546
1406	PPP1R10	T256	PPP1R10 T256	Q96QC0	MC58 vs MC58siaD	2	1	6.81448	0.0999786	0.549618	0.74502	1	limma	1.07176				limma	0.549618	0.74502
1408	OFD1	S899	OFD1 S899	O75665	MC58 vs MC58siaD	2	1	6.69608	0.00577955	0.972662	0.989472	1	limma	1.00401	Ciliopathies, JOUBERT SYNDROME 10 (disorder), Orofaciodigital Syndrome I, Orofaciodigital Syndromes, Retinitis Pigmentosa, RP23 gene, SIMPSON-GOLABI-BEHMEL SYNDROME, TYPE 2 (disorder)	C4277690, C2749019, C1510460, C0029294, C0035334, C1419610, C1846175		limma	0.972662	0.989472
1410	Q12955-4	S923	Q12955-4 S923	Q12955-4	MC58 vs MC58siaD	2	1	6.66308	0.162353	0.396672	0.623909	1	limma	1.11911				limma	0.396672	0.623909
1413	Q12955-4	S1451	Q12955-4 S1451	Q12955-4	MC58 vs MC58siaD	2	1	6.65263	0.0668555	0.647486	0.812485	1	limma	1.04743				limma	0.647486	0.812485
1414	DMXL2	S2399	DMXL2 S2399	Q8TDJ6	MC58 vs MC58siaD	2	1	6.75504	0.184813	0.330223	0.565689	1	limma	1.13667	POLYENDOCRINE-POLYNEUROPATHY SYNDROME	C4015261		limma	0.330223	0.565689
1415	Q9H1B7	S13	Q9H1B7 S13	Q9H1B7; Q7Z5L9	MC58 vs MC58siaD	2	1	6.64699	-0.359365	0.139903	0.355669	1	limma	0.779508				limma	0.139903	0.355669
1416	REEP3	S152	REEP3 S152	Q6NUK4	MC58 vs MC58siaD	2	1	6.76046	-0.0160269	0.906779	0.956612	1	limma	0.988952				limma	0.906779	0.956612
1417	REPS1	S272	REPS1 S272	Q96D71	MC58 vs MC58siaD	2	1	6.74423	-0.153918	0.422301	0.648515	1	limma	0.898806				limma	0.422301	0.648515
1419	ZZZ3	S113	ZZZ3 S113	Q8IYH5	MC58 vs MC58siaD	2	1	6.76234	0.167169	0.22398	0.458302	1	limma	1.12285				limma	0.22398	0.458302
1420	SMC4	S22	SMC4 S22	Q9NTJ3	MC58 vs MC58siaD	2	1	6.62778	-0.303	0.195927	0.425638	1	limma	0.810565				limma	0.195927	0.425638
1423	TJP3	S203	TJP3 S203	O95049	MC58 vs MC58siaD	2	1	6.75719	0.561405	0.00270943	0.060557	1	limma	1.47571				limma	0.00270943	0.060557
1425	FOSL2	S120	FOSL2 S120	P15408	MC58 vs MC58siaD	2	1	6.7342	0.399481	0.056203	0.22523	1	limma	1.31903				limma	0.056203	0.22523
1426	WBP11	S237	WBP11 S237	Q9Y2W2	MC58 vs MC58siaD	2	1	6.73091	-0.186095	0.20166	0.43169	1	limma	0.878981				limma	0.20166	0.43169
1428	DST	S3968	DST S3968	Q03001	MC58 vs MC58siaD	2	1	6.74762	0.224004	0.175524	0.399651	1	limma	1.16797	EPIDERMOLYSIS BULLOSA SIMPLEX, AUTOSOMAL RECESSIVE 2, NEUROPATHY, HEREDITARY SENSORY AND AUTONOMIC, TYPE VI	C3809470, C3539003		limma	0.175524	0.399651
1433	SPIRE2	S442	SPIRE2 S442	Q8WWL2	MC58 vs MC58siaD	2	1	6.5843	-0.54102	0.0795856	0.267917	1	limma	0.687285				limma	0.0795856	0.267917
1434	EPPK1	S2718	EPPK1 S2718	P58107	MC58 vs MC58siaD	2	1	6.44281	-0.627099	0.0294112	0.163765	1	limma	0.647477				limma	0.0294112	0.163765
1435	NOP56	S520	NOP56 S520	O00567	MC58 vs MC58siaD	2	1	6.76227	-0.239781	0.277106	0.5127	1	limma	0.846874	Spinocerebellar ataxia 36	C3472711		limma	0.277106	0.5127
1436	ATRX	S819	ATRX S819	P46100	MC58 vs MC58siaD	2	1	6.76375	0.354875	0.0254925	0.155976	1	limma	1.27887	ALPHA-THALASSEMIA/MENTAL RETARDATION SYNDROME, NONDELETION TYPE, X-LINKED, Alpha-Thalassemia Myelodysplasia Syndrome, Juberg-Marsidi syndrome	C1845055, C0585216, C0796003	Gemcitabine,Radiotherapy,AZ20,PROCARBAZINE,Irinotecan,Topotecan,Doxorubicin,E7449,LOMUSTINE,VE-821,TEMOZOLOMIDE,VINCRISTINE	limma	0.0254925	0.155976
1439	Q13951-2	S173	Q13951-2 S173	Q13951-2	MC58 vs MC58siaD	2	1	6.77726	0.378698	0.0359767	0.180561	1	limma	1.30017				limma	0.0359767	0.180561
1440	RBM7	S137	RBM7 S137	Q9Y580	MC58 vs MC58siaD	2	1	6.59142	-0.0210421	0.909665	0.957984	1	limma	0.985521				limma	0.909665	0.957984
1441	Q8WWI1-3	S1066	Q8WWI1-3 S1066	Q8WWI1-3	MC58 vs MC58siaD	2	1	6.69622	0.825218	0.0106095	0.10274	1	limma	1.7718				limma	0.0106095	0.10274
1443	Q8TF72	Q8TF72	Q8TF72	Q8TF72	MC58 vs MC58siaD	2	1	6.65242	-0.365034	0.0658565	0.244415	1	limma	0.776451				limma	0.0658565	0.244415
1444	CAMSAP3	S1031	CAMSAP3 S1031	Q9P1Y5	MC58 vs MC58siaD	2	1	6.67853	-0.325603	0.0381912	0.185395	1	limma	0.797965				limma	0.0381912	0.185395
1445	TACC3	S434	TACC3 S434	Q9Y6A5	MC58 vs MC58siaD	2	1	6.58631	-0.675175	0.00588607	0.0812191	1	limma	0.626256				limma	0.00588607	0.0812191
1446	P46100	P46100	P46100	P46100	MC58 vs MC58siaD	2	1	6.78003	-0.0200087	0.910816	0.958659	1	limma	0.986227	ALPHA-THALASSEMIA/MENTAL RETARDATION SYNDROME, NONDELETION TYPE, X-LINKED, Alpha-Thalassemia Myelodysplasia Syndrome, Juberg-Marsidi syndrome	C1845055, C0585216, C0796003	Gemcitabine,Radiotherapy,AZ20,PROCARBAZINE,Irinotecan,Topotecan,Doxorubicin,E7449,LOMUSTINE,VE-821,TEMOZOLOMIDE,VINCRISTINE	limma	0.910816	0.958659
1448	P02545-2	S22	P02545-2 S22	P02545-2; P02545	MC58 vs MC58siaD	2	1	6.65245	-0.10072	0.475673	0.687862	1	limma	0.932567				limma	0.475673	0.687862
1450	GTF2I	S412	GTF2I S412	P78347	MC58 vs MC58siaD	2	1	6.54448	-0.254308	0.129892	0.341691	1	limma	0.838389	Williams Syndrome	C0175702		limma	0.129891	0.341691
1452	Q9H4L5	S425	Q9H4L5 S425	Q9H4L5; Q9H4L5-2	MC58 vs MC58siaD	2	1	6.6851	-0.205871	0.182261	0.408876	1	limma	0.867015				limma	0.182261	0.408876
1453	SENP7	S11	SENP7 S11	Q9BQF6	MC58 vs MC58siaD	2	1	6.72528	-0.102218	0.541739	0.738372	1	limma	0.9316				limma	0.541739	0.738372
1454	TRIM28	S473	TRIM28 S473	Q13263	MC58 vs MC58siaD	2	1	6.6857	-0.175913	0.131451	0.343873	1	limma	0.885207	Nephroblastoma	C0027708		limma	0.131451	0.343873
1455	ROCK2	S1379	ROCK2 S1379	O75116	MC58 vs MC58siaD	2	1	6.71344	0.346356	0.0912914	0.284711	1	limma	1.27134				limma	0.0912914	0.284711
1456	OSBPL11	S189	OSBPL11 S189	Q9BXB4	MC58 vs MC58siaD	2	1	6.76955	0.0523949	0.721046	0.863101	1	limma	1.03698				limma	0.721046	0.863101
1457	FAM83G	S610	FAM83G S610	A6ND36	MC58 vs MC58siaD	2	1	6.7124	0.0433529	0.728973	0.867354	1	limma	1.03051				limma	0.728973	0.867354
1459	FADD	S194	FADD S194	Q13158	MC58 vs MC58siaD	2	1	6.70593	-0.397878	0.0208529	0.143516	1	limma	0.758974	INFECTIONS, RECURRENT, WITH ENCEPHALOPATHY, HEPATIC DYSFUNCTION, AND CARDIOVASCULAR MALFORMATIONS	C3151062	FAS LIGAND	limma	0.0208529	0.143516
1462	PLA2G4A	S727	PLA2G4A S727	P47712	MC58 vs MC58siaD	2	1	6.70201	0.0903333	0.718864	0.86125	1	limma	1.06462	Liver Cirrhosis, Experimental, Malignant neoplasm of breast	C0023893, C0006142	FLUOROMETHOLONE,FLURANDRENOLIDE,MEDRYSONE,FLUTICASONE PROPIONATE,FLUNISOLIDE,DB06311,Pyrazolones,DB04552,propionic acid derivatives,diclofenac,atenolol,FLUOCINOLONE ACETONIDE,252827429,DB00588,DB01103,DB00721,aspirin,acetaminophen,FLUOCINONIDE,ZPL521,DB13867	limma	0.718864	0.86125
1464	PHF3	S1614	PHF3 S1614	Q92576	MC58 vs MC58siaD	2	1	6.58642	-0.21332	0.265616	0.504576	1	limma	0.86255				limma	0.265616	0.504576
1465	Q92576	Q92576	Q92576	Q92576	MC58 vs MC58siaD	2	1	6.57899	-0.556312	0.0129781	0.112544	1	limma	0.680039				limma	0.012978	0.112544
1466	Q9Y520	Q9Y520	Q9Y520	Q9Y520	MC58 vs MC58siaD	2	1	6.64872	-0.494162	0.00268591	0.060557	1	limma	0.709974				limma	0.00268591	0.060557
1467	P35579	P35579	P35579	P35579	MC58 vs MC58siaD	2	1	6.56228	-0.206305	0.29066	0.523154	1	limma	0.866754	DEAFNESS, AUTOSOMAL DOMINANT 17, Epstein syndrome (disorder), Fechtner syndrome (disorder), Giant Platelet Syndrome with Thrombocytopenia, Malignant neoplasm of breast, SEBASTIAN SYNDROME	C1863659, C0398641, C0403445, C1842035, C0006142, C1854520	DB11638	limma	0.29066	0.523154
1469	MACF1	S3927	MACF1 S3927	Q9UPN3	MC58 vs MC58siaD	2	1	6.78857	0.202868	0.129886	0.341691	1	limma	1.15098				limma	0.129886	0.341691
1471	O60333-3	S1141	O60333-3 S1141	O60333-3	MC58 vs MC58siaD	2	1	6.77746	0.159674	0.229637	0.46428	1	limma	1.11703				limma	0.229637	0.46428
1473	Q5T5P2	Q5T5P2	Q5T5P2	Q5T5P2	MC58 vs MC58siaD	2	1	6.6503	-0.429482	0.00880109	0.093133	1	limma	0.742528				limma	0.00880109	0.093133
1474	CAVIN1	T302	CAVIN1 T302	Q6NZI2	MC58 vs MC58siaD	2	1	6.55529	-0.187542	0.509168	0.715717	1	limma	0.8781	Lipodystrophy, Congenital Generalized, Type 4	C2750069		limma	0.509168	0.715717
1477	Q9UKY7	Q9UKY7	Q9UKY7	Q9UKY7	MC58 vs MC58siaD	2	1	6.69685	-0.269783	0.118343	0.326116	1	limma	0.829444				limma	0.118343	0.326116
1479	MISP	S575	MISP S575	Q8IVT2	MC58 vs MC58siaD	2	1	6.6854	-0.325499	0.0743219	0.258753	1	limma	0.798022				limma	0.0743219	0.258753
1480	Q8WWI1-3	S471	Q8WWI1-3 S471	Q8WWI1-3	MC58 vs MC58siaD	2	1	6.72372	0.741647	0.00229641	0.0588474	1	limma	1.67208				limma	0.00229641	0.0588475
1484	ERF	S185	ERF S185	P50548	MC58 vs MC58siaD	2	1	6.71532	-0.240669	0.130118	0.341809	1	limma	0.846353	CHITAYAT SYNDROME, CRANIOSYNOSTOSIS 4, Scaphycephaly	C4310679, C3806917, C0265534		limma	0.130118	0.341809
1485	CCDC86	S18	CCDC86 S18	Q9H6F5	MC58 vs MC58siaD	2	1	6.74822	-0.104257	0.483198	0.693941	1	limma	0.930284				limma	0.483198	0.693941
1489	FANCD2	S1435	FANCD2 S1435	Q9BXW9	MC58 vs MC58siaD	2	1	6.71039	0.94569	0.00252399	0.060557	1	limma	1.92611	Fanconi Anemia, FANCONI ANEMIA, COMPLEMENTATION GROUP D2, leukemia, Leukemia, Myelocytic, Acute	C0015625, C3160738, C0023418, C0023467	DOXORUBICIN HYDROCHLORIDE	limma	0.00252398	0.060557
1490	PKP2	S151	PKP2 S151	Q99959	MC58 vs MC58siaD	2	1	6.66427	-0.119393	0.496635	0.703581	1	limma	0.920575	Arrhythmogenic Right Ventricular Dysplasia, Arrhythmogenic Right Ventricular Dysplasia, Familial, 9, Brugada Syndrome (disorder)	C0349788, C1836906, C1142166		limma	0.496635	0.703581
1495	THRAP3	S682	THRAP3 S682	Q9Y2W1	MC58 vs MC58siaD	2	1	6.57458	-0.252942	0.0463151	0.204821	1	limma	0.839183				limma	0.0463151	0.204821
1496	Q7Z309-3	S134,S138	Q7Z309-3 S134,S138	Q7Z309-3	MC58 vs MC58siaD	2	1	6.76181	0.235116	0.133169	0.345717	1	limma	1.177				limma	0.133169	0.345717
1498	PKP2	S151	PKP2 S151	Q99959	MC58 vs MC58siaD	2	1	6.66805	-0.405121	0.0067547	0.0848434	1	limma	0.755173	Arrhythmogenic Right Ventricular Dysplasia, Arrhythmogenic Right Ventricular Dysplasia, Familial, 9, Brugada Syndrome (disorder)	C0349788, C1836906, C1142166		limma	0.0067547	0.0848434
1499	KRT18	S401	KRT18 S401	P05783	MC58 vs MC58siaD	2	1	6.6987	-0.576898	0.00616673	0.0829646	1	limma	0.670404	Cirrhosis, Familial	C1861556	ANTIVIRAL,MITOMYCIN-C,IL-6,RIBAVIRIN	limma	0.00616673	0.0829646
1508	Q8WWI1-3	S1259	Q8WWI1-3 S1259	Q8WWI1-3	MC58 vs MC58siaD	2	1	6.15677	-0.924487	0.0921509	0.285941	1	limma	0.526868				limma	0.0921509	0.285941
1509	TAF7	S171	TAF7 S171	Q15545	MC58 vs MC58siaD	2	1	6.56391	-0.472581	0.00187568	0.052729	1	limma	0.720674				limma	0.00187568	0.052729
1510	CGN	S131	CGN S131	Q9P2M7	MC58 vs MC58siaD	2	1	6.54667	-0.279612	0.272678	0.508672	1	limma	0.823813				limma	0.272678	0.508672
1511	AHNAK2	S280	AHNAK2 S280	Q8IVF2	MC58 vs MC58siaD	2	1	6.36763	-0.752573	0.048897	0.209267	1	limma	0.593544				limma	0.048897	0.209267
1513	TLN1	S1225	TLN1 S1225	Q9Y490	MC58 vs MC58siaD	2	1	6.68722	-0.347566	0.034398	0.177843	1	limma	0.785909				limma	0.034398	0.177843
1517	RRBP1	S1277	RRBP1 S1277	Q9P2E9	MC58 vs MC58siaD	2	1	6.74177	-0.197013	0.365094	0.597181	1	limma	0.872355				limma	0.365094	0.597181
1518	TMEM176B	S254,S258	TMEM176B S254,S258	Q3YBM2	MC58 vs MC58siaD	2	1	6.69643	-0.274315	0.0863896	0.277618	1	limma	0.826843				limma	0.0863896	0.277618
1519	Q7Z309-3	S134,S138	Q7Z309-3 S134,S138	Q7Z309-3	MC58 vs MC58siaD	2	1	6.67046	-0.151781	0.337416	0.573428	1	limma	0.900139				limma	0.337416	0.573428
1521	Q7Z309-3	S138	Q7Z309-3 S138	Q7Z309-3	MC58 vs MC58siaD	2	1	6.61849	-0.328494	0.0727119	0.256226	1	limma	0.796367				limma	0.0727119	0.256226
1523	WDR43	S431	WDR43 S431	Q15061	MC58 vs MC58siaD	2	1	6.71959	0.611795	0.0115866	0.106629	1	limma	1.52816				limma	0.0115866	0.106629
1524	Q7Z422	Q7Z422	Q7Z422	Q7Z422	MC58 vs MC58siaD	2	1	6.71126	0.463438	0.0105841	0.10274	1	limma	1.37882				limma	0.0105841	0.10274
1526	IQGAP1	S1443	IQGAP1 S1443	P46940	MC58 vs MC58siaD	2	1	6.68186	0.5831	0.0359782	0.180561	1	limma	1.49806				limma	0.0359782	0.180561
1527	NCK1	S85	NCK1 S85	P16333	MC58 vs MC58siaD	2	1	6.76993	0.257982	0.21845	0.451648	1	limma	1.1958				limma	0.21845	0.451648
1528	NSD1	S483,S486	NSD1 S483,S486	Q96L73	MC58 vs MC58siaD	2	1	6.75107	-0.163648	0.221395	0.454246	1	limma	0.892765	Leukemia, Myelocytic, Acute, Sotos' syndrome, SOTOS SYNDROME 1, Weaver syndrome	C0023467, C0175695, C4551477, C0265210		limma	0.221395	0.454246
1529	PRDM2	S421	PRDM2 S421	Q13029	MC58 vs MC58siaD	2	1	6.69268	0.335219	0.156141	0.375697	1	limma	1.26157				limma	0.156141	0.375697
1530	PARD3	S852	PARD3 S852	Q8TEW0	MC58 vs MC58siaD	2	1	6.73751	0.325221	0.132371	0.344941	1	limma	1.25286				limma	0.132371	0.344941
1531	IRF2BP2	S360	IRF2BP2 S360	Q7Z5L9	MC58 vs MC58siaD	2	1	6.69939	0.628084	0.00166759	0.0517197	1	limma	1.54551	Acute Promyelocytic Leukemia	C0023487		limma	0.00166759	0.0517197
1537	MYO18A	S2020	MYO18A S2020	Q92614	MC58 vs MC58siaD	2	1	6.62405	0.367227	0.341611	0.57603	1	limma	1.28987				limma	0.341611	0.57603
1542	CBX5	S92	CBX5 S92	P45973	MC58 vs MC58siaD	2	1	6.53768	1.18774	0.00166393	0.0517197	1	limma	2.27796				limma	0.00166393	0.0517197
1543	HDAC1	S421,S423	HDAC1 S421,S423	Q13547	MC58 vs MC58siaD	2	1	6.61647	1.029	0.00182042	0.0517197	1	limma	2.0406				limma	0.00182042	0.0517197
1544	HDAC1	S421	HDAC1 S421	Q13547	MC58 vs MC58siaD	2	1	6.63487	1.00202	0.00291949	0.0614398	1	limma	2.00281				limma	0.00291949	0.0614398
1545	HDAC2	S422,S424	HDAC2 S422,S424	Q92769	MC58 vs MC58siaD	2	1	6.67075	-0.435018	0.0571948	0.226316	1	limma	0.739684	Chronic Obstructive Airway Disease, Endometriosis	C0024117, C0014175	2-ENE-VALPROATE,187051807,BELINOSTAT,187051797,PAZOPANIB,PRACINOSTAT,187051798,SODIUM PHENYLBUTYRATE,VORINOSTAT,PANOBINOSTAT,GIVINOSTAT,CHEMBL235191,PHENYLBUTANOIC ACID,348353622,DB01076,AR-42,ABEXINOSTAT,PANOBINOSTAT,BML-210,BUTANOIC ACID,310264675,CHR-3996,MGCD-0103,DB01223,BUTYRYLHYDROXAMIC ACID,TACEDINALINE,CRA-024781,DB05223,PMID29671355-Compound-21,DB00227,PMID29671355-Compound-56,7-ETHYL-1…	limma	0.0571948	0.226316
1546	P11388	P11388	P11388	P11388	MC58 vs MC58siaD	2	1	6.71703	0.414546	0.0314862	0.169293	1	limma	1.33288				limma	0.0314862	0.169293
1550	PAXX	S148	PAXX S148	Q9BUH6	MC58 vs MC58siaD	2	1	6.59529	-0.237452	0.0860914	0.277234	1	limma	0.848242				limma	0.0860914	0.277234
1552	UTP18	S210	UTP18 S210	Q9Y5J1	MC58 vs MC58siaD	2	1	6.65566	0.888356	0.000175908	0.0241211	1	limma	1.85107				limma	0.000175908	0.0241211
1554	Q09161	Q09161	Q09161	Q09161	MC58 vs MC58siaD	2	1	6.62769	0.0434323	0.910371	0.958459	1	limma	1.03056				limma	0.910371	0.958459
1557	MAP2	S833	MAP2 S833	P11137	MC58 vs MC58siaD	2	1	6.75326	0.365239	0.0712966	0.253372	1	limma	1.28809				limma	0.0712966	0.253372
1560	PABIR1	S147	PABIR1 S147	Q96E09	MC58 vs MC58siaD	2	1	6.64008	-0.352766	0.0867069	0.277618	1	limma	0.783081				limma	0.0867069	0.277618
1562	NUP153	S334,S338	NUP153 S334,S338	P49790	MC58 vs MC58siaD	2	1	6.6413	-0.405279	0.0160941	0.125261	1	limma	0.75509				limma	0.0160941	0.125261
1564	PROM2	S817	PROM2 S817	Q8N271	MC58 vs MC58siaD	2	1	6.69975	0.232572	0.338686	0.574205	1	limma	1.17493				limma	0.338686	0.574205
1566	Q96T17-2	S186,S193	Q96T17-2 S186,S193	Q96T17-2	MC58 vs MC58siaD	2	1	6.73865	-0.140716	0.321578	0.558242	1	limma	0.907069				limma	0.321578	0.558242
1567	Q96T17-2	S195	Q96T17-2 S195	Q96T17-2	MC58 vs MC58siaD	2	1	6.64313	0.0217846	0.919431	0.963421	1	limma	1.01521				limma	0.919431	0.963421
1568	MAP7	S200,S203	MAP7 S200,S203	Q14244	MC58 vs MC58siaD	2	1	6.71422	-0.252474	0.0769092	0.263379	1	limma	0.839456				limma	0.0769092	0.263379
1569	MAP7	S200	MAP7 S200	Q14244	MC58 vs MC58siaD	2	1	6.66906	-0.0380838	0.760021	0.884734	1	limma	0.973948				limma	0.760021	0.884734
1570	RANBP2	S1456	RANBP2 S1456	P49792	MC58 vs MC58siaD	2	1	6.61411	-0.125714	0.596063	0.778815	1	limma	0.91655	Inflammatory Myofibroblastic Tumor	C0334121		limma	0.596063	0.778815
1571	P28290	P28290	P28290	P28290	MC58 vs MC58siaD	2	1	6.7672	-0.026939	0.879278	0.944196	1	limma	0.981501				limma	0.879278	0.944196
1572	NEK4	S661	NEK4 S661	P51957	MC58 vs MC58siaD	2	1	6.62064	-0.114412	0.431707	0.656272	1	limma	0.923759				limma	0.431708	0.656272
1573	ZC3H11A	S758	ZC3H11A S758	O75152	MC58 vs MC58siaD	2	1	6.71066	0.382688	0.0620448	0.236322	1	limma	1.30377				limma	0.0620448	0.236322
1574	NBEAL2	S2739	NBEAL2 S2739	Q6ZNJ1	MC58 vs MC58siaD	2	1	6.64428	-0.233294	0.121908	0.330812	1	limma	0.850691	Gray Platelet Syndrome, Platelet alpha-Granule Deficiency	C0272302, C2717750		limma	0.121908	0.330812
1575	UBR5	S1549	UBR5 S1549	O95071	MC58 vs MC58siaD	2	1	6.61861	-0.126911	0.362418	0.59539	1	limma	0.91579				limma	0.362418	0.59539
1577	Q9UKV3-5	S710	Q9UKV3-5 S710	Q9UKV3-5	MC58 vs MC58siaD	2	1	6.6819	-0.138707	0.39614	0.623593	1	limma	0.908333				limma	0.39614	0.623593
1578	ATG16L1	S269	ATG16L1 S269	Q676U5	MC58 vs MC58siaD	2	1	6.64893	0.208127	0.449582	0.667814	1	limma	1.15519	Crohn Disease, Inflammatory Bowel Disease 10	C0010346, C1970207	adalimumab	limma	0.449582	0.667814
1579	ALDOC	S45	ALDOC S45	P09972	MC58 vs MC58siaD	2	1	6.66499	-0.162037	0.352371	0.58604	1	limma	0.893763				limma	0.35237	0.58604
1580	ZC3H11A	S758,S761	ZC3H11A S758,S761	O75152	MC58 vs MC58siaD	2	1	6.58511	0.458433	0.0686009	0.248959	1	limma	1.37405				limma	0.0686009	0.248959
1582	EPB41	S709	EPB41 S709	P11171	MC58 vs MC58siaD	2	1	6.63904	-0.0295593	0.877905	0.943798	1	limma	0.97972	Elliptocytosis 1, Elliptocytosis, Hereditary	C2678497, C0013902	bupropion,nicotine	limma	0.877905	0.943798
1583	UBE2J1	S266	UBE2J1 S266	Q9Y385	MC58 vs MC58siaD	2	1	6.65852	-0.0486441	0.787317	0.899825	1	limma	0.966845				limma	0.787317	0.899825
1584	SYNRG	S473	SYNRG S473	Q9UMZ2	MC58 vs MC58siaD	2	1	6.73257	-0.0744812	0.768461	0.888518	1	limma	0.949684				limma	0.76846	0.888518
1586	RPRD2	S1099	RPRD2 S1099	Q5VT52	MC58 vs MC58siaD	2	1	6.51469	-0.482525	0.00736993	0.0867579	1	limma	0.715724				limma	0.00736993	0.0867579
1588	KHDRBS1	S20	KHDRBS1 S20	Q07666	MC58 vs MC58siaD	2	1	6.27801	-1.14516	0.0262819	0.155985	1	limma	0.452139				limma	0.0262819	0.155985
1589	RIPK1	S331	RIPK1 S331	Q13546	MC58 vs MC58siaD	2	1	6.67102	0.109501	0.504246	0.710889	1	limma	1.07885				limma	0.504246	0.710889
1592	FAM83H	S998	FAM83H S998	Q6ZRV2	MC58 vs MC58siaD	2	1	6.69057	-0.346489	0.025064	0.15478	1	limma	0.786496	Amelogenesis Imperfecta, Amelogenesis Imperfecta, Type III	C0002452, C0399376		limma	0.025064	0.15478
1593	Q71UM5	S27	Q71UM5 S27	Q71UM5; P42677	MC58 vs MC58siaD	2	1	6.73158	0.25045	0.120765	0.328902	1	limma	1.18958				limma	0.120765	0.328902
1595	PSMA5	S56	PSMA5 S56	P28066	MC58 vs MC58siaD	2	1	6.67417	-0.522787	0.000479624	0.0297654	1	limma	0.696026				limma	0.000479624	0.0297654
1597	AKT1	S124	AKT1 S124	P31749	MC58 vs MC58siaD	2	1	6.70971	0.421046	0.0312417	0.168479	1	limma	1.3389	Breast Carcinoma, Colorectal Carcinoma, COWDEN SYNDROME 6, Malignant neoplasm of breast, Malignant neoplasm of ovary, melanoma, Meningioma, ovarian neoplasm, Proteus Syndrome, Schizophrenia	C0678222, C0009402, C3554519, C0006142, C1140680, C0025202, C0025286, C0919267, C0085261, C0036341	178101884,AZD4547,PTX-200,CHEMBL3137336,249565578,Ipatasertib,DB00171,GAMBOGIC AMIDE,GDC-0068,SOTRASTAURIN,MK-2206,cisplatin,NP-506,BARDOXOLONE METHYL,Sorafenib,ARQ 751,risperidone,Sirolimus,GEDATOLISIB,GDC-0068,CAPIVASERTIB,CHEMBL3544935,PHA-767491,6,6'-DISELANEDIYLBIS(N-PHENYLHEXANAMIDE),DB07585,CHEMBL2178577,223366042,FASUDIL,BMS-754807,249565884,Paclitaxel,178102544,GDC-0068,CI-1040,Vemurafen…	limma	0.0312417	0.168479
1599	AKT1	S124,S129	AKT1 S124,S129	P31749	MC58 vs MC58siaD	2	1	6.74644	0.215963	0.207366	0.438109	1	limma	1.16148	Breast Carcinoma, Colorectal Carcinoma, COWDEN SYNDROME 6, Malignant neoplasm of breast, Malignant neoplasm of ovary, melanoma, Meningioma, ovarian neoplasm, Proteus Syndrome, Schizophrenia	C0678222, C0009402, C3554519, C0006142, C1140680, C0025202, C0025286, C0919267, C0085261, C0036341	178101884,AZD4547,PTX-200,CHEMBL3137336,249565578,Ipatasertib,DB00171,GAMBOGIC AMIDE,GDC-0068,SOTRASTAURIN,MK-2206,cisplatin,NP-506,BARDOXOLONE METHYL,Sorafenib,ARQ 751,risperidone,Sirolimus,GEDATOLISIB,GDC-0068,CAPIVASERTIB,CHEMBL3544935,PHA-767491,6,6'-DISELANEDIYLBIS(N-PHENYLHEXANAMIDE),DB07585,CHEMBL2178577,223366042,FASUDIL,BMS-754807,249565884,Paclitaxel,178102544,GDC-0068,CI-1040,Vemurafen…	limma	0.207366	0.438109
1603	RALGAPA2	S373,S375	RALGAPA2 S373,S375	Q2PPJ7	MC58 vs MC58siaD	2	1	6.70725	-0.0798672	0.647809	0.812619	1	limma	0.946145				limma	0.647809	0.812619
1604	RALGAPA2	S373	RALGAPA2 S373	Q2PPJ7	MC58 vs MC58siaD	2	1	6.65413	0.228494	0.442235	0.662649	1	limma	1.17161				limma	0.442235	0.662649
1605	RBM14	S618	RBM14 S618	Q96PK6	MC58 vs MC58siaD	2	1	6.62044	-0.493086	0.000890221	0.0372607	1	limma	0.710504				limma	0.000890221	0.0372607
1606	SRRM2	T848,T866	SRRM2 T848,T866	Q9UQ35	MC58 vs MC58siaD	2	1	6.68419	0.39445	0.020495	0.142444	1	limma	1.31444				limma	0.020495	0.142444
1607	ZFP36L2	S438	ZFP36L2 S438	P47974	MC58 vs MC58siaD	2	1	6.67523	-0.247472	0.346315	0.579736	1	limma	0.842371				limma	0.346315	0.579736
1609	DBR1	S514	DBR1 S514	Q9UK59	MC58 vs MC58siaD	2	1	6.6878	-0.128086	0.499425	0.707003	1	limma	0.915045				limma	0.499425	0.707003
1610	AFAP1	S668	AFAP1 S668	Q8N556	MC58 vs MC58siaD	2	1	6.66255	-0.19364	0.170996	0.393731	1	limma	0.874397				limma	0.170996	0.393731
1611	DHX9	S449	DHX9 S449	Q08211	MC58 vs MC58siaD	2	1	6.60539	-0.413808	0.0307198	0.167274	1	limma	0.750639				limma	0.0307198	0.167274
1615	MAPT	S519	MAPT S519	P10636	MC58 vs MC58siaD	2	1	6.72227	0.0889709	0.50068	0.708247	1	limma	1.06361	Alzheimer's Disease, Dementia, Frontotemporal dementia, Memory Disorders, Parkinson Disease, PARKINSON DISEASE, LATE-ONSET, Pick Disease of the Brain, Progressive supranuclear palsy, Semantic Dementia, Supranuclear Palsy, Progressive, 1, Supranuclear Palsy, Progressive, 1, Atypical	C0002395, C0497327, C0338451, C0025261, C0030567, C3160718, C0236642, C0038868, C0338462, C4551863, C1850077	DIHYDROXANTHOHUMOL,DB14914,ERGOCRYPTINE,FENRETINIDE,RALOXIFENE,GNF-PF-5134,RHEIN,BIIB092,PYRANTEL PAMOATE,MMV007396,CARBIDOPA,DOXORUBICIN HYDROCHLORIDE,JUGLONE,DAPH,METHYL 7-DESHYDROXYPYROGALLIN-4-CARBOXYLATE,MORIN,GNF-PF-5510,GOSSYPOL,NSC-632536,3,3',4'-TRIHYDROXYFLAVONE,GNF-PF-4085,HOE-33342,DIHYDROERGOCRISTINE,NSC-228155,NOREPINEPHRINE,ITRAZOLE,GNF-PF-1919,GNF-PF-5007,HEXACHLOROPHENE,PD-98059,…	limma	0.50068	0.708247
1616	P04075	P04075	P04075	P04075	MC58 vs MC58siaD	2	1	6.56324	0.137393	0.38387	0.61221	1	limma	1.09992	Glycogen Storage Disease XII	C0272066	DB08240,DB14548,DB01593,DB14487,DB04326,DB04733,DB11638,DB14533,DB02512	limma	0.38387	0.61221
1618	KIAA1143	S50	KIAA1143 S50	Q96AT1	MC58 vs MC58siaD	2	1	6.70952	0.437932	0.0459422	0.204725	1	limma	1.35466				limma	0.0459422	0.204725
1619	MAPT	S519	MAPT S519	P10636	MC58 vs MC58siaD	2	1	6.61689	-0.395682	0.0808466	0.270812	1	limma	0.76013	Alzheimer's Disease, Dementia, Frontotemporal dementia, Memory Disorders, Parkinson Disease, PARKINSON DISEASE, LATE-ONSET, Pick Disease of the Brain, Progressive supranuclear palsy, Semantic Dementia, Supranuclear Palsy, Progressive, 1, Supranuclear Palsy, Progressive, 1, Atypical	C0002395, C0497327, C0338451, C0025261, C0030567, C3160718, C0236642, C0038868, C0338462, C4551863, C1850077	DIHYDROXANTHOHUMOL,DB14914,ERGOCRYPTINE,FENRETINIDE,RALOXIFENE,GNF-PF-5134,RHEIN,BIIB092,PYRANTEL PAMOATE,MMV007396,CARBIDOPA,DOXORUBICIN HYDROCHLORIDE,JUGLONE,DAPH,METHYL 7-DESHYDROXYPYROGALLIN-4-CARBOXYLATE,MORIN,GNF-PF-5510,GOSSYPOL,NSC-632536,3,3',4'-TRIHYDROXYFLAVONE,GNF-PF-4085,HOE-33342,DIHYDROERGOCRISTINE,NSC-228155,NOREPINEPHRINE,ITRAZOLE,GNF-PF-1919,GNF-PF-5007,HEXACHLOROPHENE,PD-98059,…	limma	0.0808466	0.270812
1622	WRNIP1	S75	WRNIP1 S75	Q96S55	MC58 vs MC58siaD	2	1	6.75761	0.345534	0.027195	0.157848	1	limma	1.27062				limma	0.027195	0.157848
1623	NAP1L4	S125	NAP1L4 S125	Q99733	MC58 vs MC58siaD	2	1	6.71999	-0.147301	0.418692	0.643761	1	limma	0.902938				limma	0.418692	0.643761
1624	MLXIPL	S614	MLXIPL S614	Q9NP71	MC58 vs MC58siaD	2	1	5.8418	0.0928252	0.628555	0.798842	1	limma	1.06646				limma	0.628555	0.798842
1626	Q9HB21-2	S308	Q9HB21-2 S308	Q9HB21-2	MC58 vs MC58siaD	2	1	6.55565	-0.00738774	0.975337	0.990856	1	limma	0.994892				limma	0.975337	0.990856
1627	PLEKHF2	S16	PLEKHF2 S16	Q9H8W4	MC58 vs MC58siaD	2	1	6.56065	-0.633818	0.00907602	0.0946821	1	limma	0.644469				limma	0.00907602	0.0946821
1628	P17812	P17812	P17812	P17812	MC58 vs MC58siaD	2	1	6.51774	-1.15273	0.00181806	0.0517197	1	limma	0.449773	IMMUNODEFICIENCY 24	C4014617	DB00130,Cyclopentenylcytosine	limma	0.00181806	0.0517197
1630	MAP3K2	S153	MAP3K2 S153	Q9Y2U5	MC58 vs MC58siaD	2	1	6.6218	0.127693	0.512113	0.717415	1	limma	1.09254				limma	0.512113	0.717415
1631	FAM83H	S1003	FAM83H S1003	Q6ZRV2	MC58 vs MC58siaD	2	1	6.70264	-0.331498	0.025662	0.155976	1	limma	0.794711	Amelogenesis Imperfecta, Amelogenesis Imperfecta, Type III	C0002452, C0399376		limma	0.025662	0.155976
1632	FAM83H	S1003	FAM83H S1003	Q6ZRV2	MC58 vs MC58siaD	2	1	6.71269	-0.0656842	0.601665	0.780734	1	limma	0.955492	Amelogenesis Imperfecta, Amelogenesis Imperfecta, Type III	C0002452, C0399376		limma	0.601665	0.780734
1634	PAPOLG	S525	PAPOLG S525	Q9BWT3	MC58 vs MC58siaD	2	1	6.43064	-0.59992	0.00101641	0.0398836	1	limma	0.65979				limma	0.00101641	0.0398836
1636	FBXO4	S12	FBXO4 S12	Q9UKT5	MC58 vs MC58siaD	2	1	6.74131	-0.370525	0.131392	0.343873	1	limma	0.773501				limma	0.131392	0.343873
1638	PARD3	S715,S728	PARD3 S715,S728	Q8TEW0	MC58 vs MC58siaD	2	1	6.6929	-0.167206	0.408077	0.634651	1	limma	0.890566				limma	0.408077	0.634651
1640	RIPK4	S420	RIPK4 S420	P57078	MC58 vs MC58siaD	2	1	6.64871	-0.237406	0.257366	0.494389	1	limma	0.848269	Curly hair-ankyloblepharon-nail dysplasia syndrome, POPLITEAL PTERYGIUM SYNDROME, LETHAL TYPE	C0406733, C1849718	DB12010	limma	0.257366	0.494389
1641	PDE8A	S457	PDE8A S457	O60658	MC58 vs MC58siaD	2	1	6.71111	-0.314214	0.174262	0.398329	1	limma	0.804289				limma	0.174262	0.398329
1642	H4C1;	S48	H4C1; H4C2; H4C3; H4C4; H4C5; H4C6; H4C8; H4C9; H4C11; H4C12; H4C13; H4C14; H4C15; H4-16 S48	P62805	MC58 vs MC58siaD	2	1	6.64237	-0.302646	0.0521204	0.216294	1	limma	0.810764				limma	0.0521204	0.216294
1644	NCOA2	S29	NCOA2 S29	Q15596	MC58 vs MC58siaD	2	1	6.60453	0.964418	0.00105775	0.0410777	1	limma	1.95128				limma	0.00105775	0.0410777
1650	Q15149-4	S21	Q15149-4 S21	Q15149-4	MC58 vs MC58siaD	2	1	6.69608	-0.0777976	0.727995	0.867237	1	limma	0.947503				limma	0.727995	0.867237
1651	ARHGAP21	S57	ARHGAP21 S57	Q5T5U3	MC58 vs MC58siaD	2	1	6.65893	0.0284767	0.89724	0.951425	1	limma	1.01993				limma	0.89724	0.951425
1653	TMEM201	S441	TMEM201 S441	Q5SNT2	MC58 vs MC58siaD	2	1	6.59343	-0.0859538	0.601201	0.780402	1	limma	0.942161				limma	0.601202	0.780402
1655	P35222	P35222	P35222	P35222	MC58 vs MC58siaD	2	1	6.68349	0.151147	0.269523	0.506688	1	limma	1.11045	Adenocarcinoma of lung (disorder), Adrenocortical carcinoma, Breast Carcinoma, Colorectal Carcinoma, Craniopharyngioma, EXUDATIVE VITREORETINOPATHY 7, Fibromatosis, Aggressive, Fibrosis, Liver, Hepatoblastoma, Liver carcinoma, Malignant neoplasm of ovary, Malignant neoplasm of prostate, Medulloblastoma, melanoma, MENTAL RETARDATION, AUTOSOMAL DOMINANT 19, ovarian neoplasm, Pilomatrixoma, Squamous…	C0152013, C0206686, C0678222, C0009402, C0010276, C4539767, C0079218, C0239946, C0206624, C2239176, C1140680, C0376358, C0025149, C0025202, C3554449, C0919267, C0206711, C0279626	NVP-TNKS656,BC21,Everolimus,Triciribine,CEQ508,dexamethasone,ANTI-PD-L1 MONOCLONAL ANTIBODY,DB03904,EOSIN_Y,(+/-)-HYDNOCARPIN,Letrozole,ANTI-CTLA-4 MONOCLONAL ANTIBODY,FLUORESCEIN SODIUM,celecoxib,lenalidomide,Imatinib,CWP232291,GNF-PF-1852,C 82,DITHIAZANINE IODIDE,PMED-1,CEQ-508,thalidomide,Vantictumab,CID 3237815,SODIUM 2-PHENOXYBENZOATE,Trametinib,Temsirolimus,cyclophosphamide,Recombinant huma…	limma	0.269523	0.506688
1658	EMC4	S36	EMC4 S36	Q5J8M3	MC58 vs MC58siaD	2	1	6.75024	-0.433274	0.0051804	0.075918	1	limma	0.740579				limma	0.0051804	0.075918
1659	MYO9B	S1354	MYO9B S1354	Q13459	MC58 vs MC58siaD	2	1	6.77632	0.285016	0.0274575	0.158625	1	limma	1.21842	Celiac Disease	C0007570	SALT,STREPTOZOTOCIN,PTHRP,WORTMANNIN,TESTOSTERONE,PROPYLTHIOURACIL,CAPTOPRIL,FELODIPINE,CAFFEINE,NIFEDIPINE,DIBUCAINE,BCM	limma	0.0274575	0.158625
1663	EIF2A	S506	EIF2A S506	Q9BY44	MC58 vs MC58siaD	2	1	6.70482	0.383971	0.134978	0.347548	1	limma	1.30493				limma	0.134978	0.347548
1664	Q15149-4	S583	Q15149-4 S583	Q15149-4; Q15149	MC58 vs MC58siaD	2	1	6.61686	-0.292499	0.0762661	0.26309	1	limma	0.816487				limma	0.0762661	0.26309
1665	FNBP1	S296	FNBP1 S296	Q96RU3	MC58 vs MC58siaD	2	1	6.68101	0.384146	0.0600794	0.232071	1	limma	1.30509				limma	0.0600794	0.232071
1666	IRS2	S679	IRS2 S679	Q9Y4H2	MC58 vs MC58siaD	2	1	6.75707	-0.183237	0.294157	0.527662	1	limma	0.880725	Diabetes Mellitus, Experimental, Diabetes Mellitus, Non-Insulin-Dependent	C0011853, C0011860	DEXAMETHASONE,ASPIRIN,INSULIN,DUAL IGF-1R/INSR INHIBITOR BMS-754807	limma	0.294157	0.527662
1667	PNPLA2	S404	PNPLA2 S404	Q96AD5	MC58 vs MC58siaD	2	1	6.62575	-0.100467	0.540814	0.7383	1	limma	0.932731	Neutral Lipid Storage Disease with Myopathy	C1853136		limma	0.540814	0.7383
1668	ZC3HAV1	T273,S275	ZC3HAV1 T273,S275	Q7Z2W4	MC58 vs MC58siaD	2	1	6.69674	0.0250535	0.884513	0.946285	1	limma	1.01752				limma	0.884513	0.946285
1669	P51858	P51858	P51858	P51858	MC58 vs MC58siaD	2	1	6.73429	-0.111922	0.511397	0.716946	1	limma	0.925355				limma	0.511397	0.716946
1670	CRTC2	S433	CRTC2 S433	Q53ET0	MC58 vs MC58siaD	2	1	6.63165	-0.293111	0.0900762	0.283067	1	limma	0.81614				limma	0.0900761	0.283067
1671	MYCBP2	S3505	MYCBP2 S3505	O75592	MC58 vs MC58siaD	2	1	6.58982	-0.183781	0.205895	0.436962	1	limma	0.880393				limma	0.205895	0.436962
1672	P04406	P04406	P04406	P04406	MC58 vs MC58siaD	2	1	5.95599	-0.0423537	0.883218	0.946	1	limma	0.971069				limma	0.883218	0.946
1673	NUP107	S37	NUP107 S37	P57740	MC58 vs MC58siaD	2	1	6.6236	-0.192975	0.288656	0.521425	1	limma	0.8748	NEPHROTIC SYNDROME, TYPE 11	C4225228	Platinum compounds	limma	0.288656	0.521425
1674	Q9BX66-5	S341	Q9BX66-5 S341	Q9BX66-5	MC58 vs MC58siaD	2	1	6.70843	0.746942	0.00308078	0.0624058	1	limma	1.67823				limma	0.00308078	0.0624058
1675	ARHGAP18	T158	ARHGAP18 T158	Q8N392	MC58 vs MC58siaD	2	1	6.5707	-0.19494	0.275724	0.511496	1	limma	0.873609				limma	0.275724	0.511496
1676	PPP1R7	S24,S27	PPP1R7 S24,S27	Q15435	MC58 vs MC58siaD	2	1	6.75926	0.388219	0.00824789	0.0913003	1	limma	1.30878				limma	0.00824789	0.0913003
1677	HDGF	S132,S133	HDGF S132,S133	P51858	MC58 vs MC58siaD	2	1	6.57554	1.0157	0.00376986	0.0686042	1	limma	2.02189				limma	0.00376986	0.0686042
1680	POLD3	S307	POLD3 S307	Q15054	MC58 vs MC58siaD	2	1	6.71892	0.635112	0.000701018	0.0355919	1	limma	1.55306				limma	0.000701018	0.0355919
1681	UBN2	S13	UBN2 S13	Q6ZU65	MC58 vs MC58siaD	2	1	6.67855	-0.393064	0.00830888	0.0913003	1	limma	0.761511				limma	0.00830888	0.0913003
1682	RAB11FIP5	S307	RAB11FIP5 S307	Q9BXF6	MC58 vs MC58siaD	2	1	6.67387	-0.268332	0.0865848	0.277618	1	limma	0.830279				limma	0.0865848	0.277618
1683	UHRF1BP1	S1103,S1106	UHRF1BP1 S1103,S1106	Q6BDS2	MC58 vs MC58siaD	2	1	6.72929	0.101718	0.427202	0.652583	1	limma	1.07305				limma	0.427202	0.652583
1684	TFPT	S180	TFPT S180	P0C1Z6	MC58 vs MC58siaD	2	1	6.817	0.253463	0.07109	0.25329	1	limma	1.19206				limma	0.07109	0.25329
1687	ASAP1	S843	ASAP1 S843	Q9ULH1	MC58 vs MC58siaD	2	1	6.66394	0.155052	0.399937	0.626951	1	limma	1.11346				limma	0.399937	0.626951
1688	XPC	S884	XPC S884	Q01831	MC58 vs MC58siaD	2	1	6.60168	-0.166882	0.614206	0.789194	1	limma	0.890766	melanoma, Squamous cell carcinoma, Xeroderma Pigmentosum, XERODERMA PIGMENTOSUM, COMPLEMENTATION GROUP C	C0025202, C0007137, C0043346, C2752147	Platinum compounds,cisplatin	limma	0.614206	0.789194
1689	XPC	S883,S884	XPC S883,S884	Q01831	MC58 vs MC58siaD	2	1	6.67622	-0.433047	0.0158929	0.124209	1	limma	0.740696	melanoma, Squamous cell carcinoma, Xeroderma Pigmentosum, XERODERMA PIGMENTOSUM, COMPLEMENTATION GROUP C	C0025202, C0007137, C0043346, C2752147	Platinum compounds,cisplatin	limma	0.0158929	0.124209
1692	PLEKHA7	S612	PLEKHA7 S612	Q6IQ23	MC58 vs MC58siaD	2	1	6.62802	0.0385916	0.800333	0.906009	1	limma	1.02711				limma	0.800333	0.906009
1693	MORC2	S743	MORC2 S743	Q9Y6X9	MC58 vs MC58siaD	2	1	6.5616	-0.338839	0.125183	0.336171	1	limma	0.790677	CHARCOT-MARIE-TOOTH DISEASE, AXONAL, TYPE 2Z	C4225243		limma	0.125183	0.336171
1695	PGAM1	S118	PGAM1 S118	P18669	MC58 vs MC58siaD	2	1	6.71681	-0.250278	0.107827	0.311969	1	limma	0.840734				limma	0.107827	0.311969
1697	O14974	O14974	O14974	O14974	MC58 vs MC58siaD	2	1	6.79313	0.450812	0.0124346	0.109201	1	limma	1.36681				limma	0.0124346	0.109201
1698	Q15345	Q15345	Q15345	Q15345	MC58 vs MC58siaD	2	1	6.45745	-0.494537	0.0191278	0.136985	1	limma	0.70979				limma	0.0191278	0.136985
1699	TRIM28	S49	TRIM28 S49	Q13263	MC58 vs MC58siaD	2	1	6.68618	-0.532288	0.0209025	0.143516	1	limma	0.691457	Nephroblastoma	C0027708		limma	0.0209025	0.143516
1701	EXPH5	S1444	EXPH5 S1444	Q8NEV8	MC58 vs MC58siaD	2	1	6.68154	-0.0543532	0.791339	0.901667	1	limma	0.963026	EPIDERMOLYSIS BULLOSA, NONSPECIFIC, AUTOSOMAL RECESSIVE	C3554367		limma	0.791339	0.901667
1703	O15231-3	O15231-3	O15231-3	O15231-3	MC58 vs MC58siaD	2	1	6.75193	0.291038	0.0773047	0.263624	1	limma	1.22352				limma	0.0773047	0.263624
1704	Q86TB9-4	S179	Q86TB9-4 S179	Q86TB9-4	MC58 vs MC58siaD	2	1	6.61952	-0.0951189	0.63812	0.806643	1	limma	0.936195				limma	0.63812	0.806643
1705	KANK1	S325	KANK1 S325	Q14678	MC58 vs MC58siaD	2	1	6.70149	-0.0489674	0.751514	0.880193	1	limma	0.966628	Cerebral Palsy, Spastic Quadriplegic, 2	C2752061		limma	0.751514	0.880193
1706	USP8	S718	USP8 S718	P40818	MC58 vs MC58siaD	2	1	6.7759	0.336556	0.0166688	0.127032	1	limma	1.26274	Pituitary-dependent Cushing's disease	C0221406		limma	0.0166688	0.127032
1708	EPB41L1	S650	EPB41L1 S650	Q9H4G0	MC58 vs MC58siaD	2	1	6.68748	0.38612	0.11504	0.320293	1	limma	1.30687	MENTAL RETARDATION, AUTOSOMAL DOMINANT 11	C3280285		limma	0.11504	0.320293
1709	LIG1	S141	LIG1 S141	P18858	MC58 vs MC58siaD	2	1	6.74299	0.253213	0.104806	0.306931	1	limma	1.19186				limma	0.104806	0.306931
1710	LIG1	S141	LIG1 S141	P18858	MC58 vs MC58siaD	2	1	6.65058	0.164041	0.538598	0.737781	1	limma	1.12042				limma	0.538598	0.737781
1714	REPS1	S482	REPS1 S482	Q96D71	MC58 vs MC58siaD	2	1	6.73789	-0.01615	0.928387	0.968223	1	limma	0.988868				limma	0.928388	0.968223
1715	CDC42EP1	S192	CDC42EP1 S192	Q00587	MC58 vs MC58siaD	2	1	6.72647	-0.182034	0.182526	0.409028	1	limma	0.881459				limma	0.182526	0.409028
1718	P55884	P55884	P55884	P55884	MC58 vs MC58siaD	2	1	6.70806	-0.19132	0.267993	0.505065	1	limma	0.875804				limma	0.267993	0.505065
1719	MCM2	T39	MCM2 T39	P49736	MC58 vs MC58siaD	2	1	6.62441	-0.10729	0.400515	0.627334	1	limma	0.92833	DEAFNESS, AUTOSOMAL DOMINANT 70	C4310775		limma	0.400515	0.627334
1720	GRHL3	S493	GRHL3 S493	Q8TE85	MC58 vs MC58siaD	2	1	6.75912	0.121578	0.45405	0.670762	1	limma	1.08792	Van der Woude syndrome, Van der Woude syndrome 2	C0175697, C1847604		limma	0.45405	0.670762
1723	Q9UBF8-2	S294	Q9UBF8-2 S294	Q9UBF8-2	MC58 vs MC58siaD	2	1	6.75223	-0.0510565	0.718235	0.860831	1	limma	0.965229				limma	0.718235	0.860831
1724	PHIP	S1783	PHIP S1783	Q8WWQ0	MC58 vs MC58siaD	2	1	6.72592	-0.280884	0.0445876	0.201162	1	limma	0.823086	DEVELOPMENTAL DELAY, INTELLECTUAL DISABILITY, OBESITY, AND DYSMORPHIC FEATURES	C4693860		limma	0.0445876	0.201162
1725	ESYT1	S1034	ESYT1 S1034	Q9BSJ8	MC58 vs MC58siaD	2	1	6.69842	0.0657837	0.631626	0.801663	1	limma	1.04665				limma	0.631626	0.801663
1727	LIMK1	S298	LIMK1 S298	P53667	MC58 vs MC58siaD	2	1	6.62078	-0.293424	0.0955101	0.292747	1	limma	0.815963	Williams Syndrome	C0175702	PAZOPANIB,GO-6976,CENISERTIB,TAE-684,BMS-345541,TCMDC-125758,249565797,DB12010,SB-220025,RG-1530,363894217,CHIR-99021,249565799,JNJ-7706621,249565831,DNDI1417467,DACTOLISIB,GW843682X,SORAFENIB,DB08912,TOZASERTIB,384403681,DOVITINIB,363894133,GEFITINIB,249565832,249565798,363894134,ILORASERTIB,ALISERTIB,KENPAULLONE,LAUROGUADINE,DASATINIB	limma	0.0955101	0.292747
1728	KNL1	S60	KNL1 S60	Q8NG31	MC58 vs MC58siaD	2	1	6.75089	0.0519189	0.781458	0.896054	1	limma	1.03664	MICROCEPHALY 4, PRIMARY, AUTOSOMAL RECESSIVE	C1858516		limma	0.781458	0.896054
1729	FOXK1	S420,S428	FOXK1 S420,S428	P85037	MC58 vs MC58siaD	2	1	6.70466	-0.131468	0.447511	0.666219	1	limma	0.912902				limma	0.447511	0.666219
1731	PDLIM1	S130	PDLIM1 S130	O00151	MC58 vs MC58siaD	2	1	6.59758	0.0318525	0.87311	0.941256	1	limma	1.02232				limma	0.87311	0.941256
1732	SOS1	S1134	SOS1 S1134	Q07889	MC58 vs MC58siaD	2	1	6.739	-0.286884	0.0455912	0.203969	1	limma	0.819671	Noonan Syndrome, Noonan Syndrome 4	C0028326, C1853120	385612239,IL-6	limma	0.0455912	0.203969
1734	CHAF1A	S873	CHAF1A S873	Q13111	MC58 vs MC58siaD	2	1	6.73293	0.431146	0.00885832	0.0933658	1	limma	1.3483				limma	0.00885832	0.0933658
1735	Q13620-1	T31	Q13620-1 T31	Q13620-1	MC58 vs MC58siaD	2	1	6.71168	-0.0448675	0.868205	0.938031	1	limma	0.969379				limma	0.868205	0.938031
1736	PLEKHG6	S645	PLEKHG6 S645	Q3KR16	MC58 vs MC58siaD	2	1	6.76922	0.19871	0.275859	0.511496	1	limma	1.14767				limma	0.275859	0.511496
1737	KIF13B	S1797	KIF13B S1797	Q9NQT8	MC58 vs MC58siaD	2	1	6.79905	-0.00349025	0.98514	0.994711	1	limma	0.997584				limma	0.98514	0.994711
1738	AKAP12	S283	AKAP12 S283	Q02952	MC58 vs MC58siaD	2	1	6.7176	0.117695	0.467458	0.682099	1	limma	1.085				limma	0.467458	0.682099
1740	MTCL1	S1808	MTCL1 S1808	Q9Y4B5	MC58 vs MC58siaD	2	1	6.70858	-0.0824991	0.539763	0.7383	1	limma	0.94442				limma	0.539763	0.7383
1741	SRRM2	S351,S353	SRRM2 S351,S353	Q9UQ35	MC58 vs MC58siaD	2	1	6.63699	-0.347176	0.364478	0.597059	1	limma	0.786121				limma	0.364478	0.597059
1743	PCNP	S53	PCNP S53	Q8WW12	MC58 vs MC58siaD	2	1	6.74989	0.266147	0.188605	0.414754	1	limma	1.20259				limma	0.188605	0.414754
1744	RHPN2	T606	RHPN2 T606	Q8IUC4	MC58 vs MC58siaD	2	1	6.79134	0.0204795	0.872197	0.940883	1	limma	1.0143				limma	0.872197	0.940883
1745	SRRM2	S351,S353	SRRM2 S351,S353	Q9UQ35	MC58 vs MC58siaD	2	1	6.71903	0.0393233	0.776365	0.893271	1	limma	1.02763				limma	0.776365	0.893271
1746	Q8IUC4	Q8IUC4	Q8IUC4	Q8IUC4	MC58 vs MC58siaD	2	1	6.76474	0.000172093	0.999035	0.99956	1	limma	1.00012				limma	0.999035	0.99956
1747	ZNF462	S295	ZNF462 S295	Q96JM2	MC58 vs MC58siaD	2	1	6.76284	-0.00317354	0.979891	0.992805	1	limma	0.997803				limma	0.979891	0.992805
1750	PIKFYVE	S307	PIKFYVE S307	Q9Y2I7	MC58 vs MC58siaD	2	1	6.64767	0.0379712	0.839968	0.923842	1	limma	1.02667	Fleck corneal dystrophy	C1562113	LAM-002,Apilimod dimesylate,363894153	limma	0.839968	0.923842
1751	CNNM4	S664	CNNM4 S664	Q6P4Q7	MC58 vs MC58siaD	2	1	6.70201	0.107158	0.489577	0.697254	1	limma	1.0771	Jalili syndrome	C3495589		limma	0.489577	0.697254
1752	CBY1	S20	CBY1 S20	Q9Y3M2	MC58 vs MC58siaD	2	1	5.48502	-0.385069	0.0919663	0.285604	1	limma	0.765742				limma	0.0919663	0.285604
1753	SHROOM1	S188	SHROOM1 S188	Q2M3G4	MC58 vs MC58siaD	2	1	6.64989	-0.408258	0.0258708	0.155976	1	limma	0.753533				limma	0.0258708	0.155976
1754	Q12955-4	S914,S917	Q12955-4 S914,S917	Q12955-4	MC58 vs MC58siaD	2	1	6.71955	0.0511644	0.765758	0.886482	1	limma	1.0361				limma	0.765759	0.886482
1755	Q12955-4	S917	Q12955-4 S917	Q12955-4	MC58 vs MC58siaD	2	1	6.66644	-0.0616773	0.67039	0.830437	1	limma	0.958149				limma	0.67039	0.830437
1756	SLC9A3R1	S290	SLC9A3R1 S290	O14745	MC58 vs MC58siaD	2	1	6.75863	0.365138	0.0365952	0.181304	1	limma	1.288	Nephrolithiasis-Osteoporosis, Hypophosphatemic, 2	C2676782		limma	0.0365952	0.181304
1758	PRAG1	S696	PRAG1 S696	Q86YV5	MC58 vs MC58siaD	2	1	6.71476	0.351897	0.0252385	0.155603	1	limma	1.27624				limma	0.0252385	0.155603
1759	BRAF	S729	BRAF S729	P15056	MC58 vs MC58siaD	2	1	6.70269	0.0804922	0.628059	0.798481	1	limma	1.05738	Adenocarcinoma of large intestine, Adenocarcinoma of lung (disorder), Anaplastic astrocytoma, Carcinoma of lung, Cardio-facio-cutaneous syndrome, Colorectal Carcinoma, Costello syndrome (disorder), Craniopharyngioma, Cutaneous Melanoma, Glioma, Hairy Cell Leukemia, Histiocytosis, Langerhans-Cell, LEOPARD Syndrome, LEOPARD SYNDROME 3, Malignant neoplasm of lung, Malignant neoplasm of ovary, Melano…	C1319315, C0152013, C0334579, C0684249, C1275081, C0009402, C0587248, C0010276, C0151779, C0017638, C0023443, C0019621, C0175704, C3150971, C0242379, C1140680, C0027962, C0025202, C0026764, C0007131, C0028326, C3150970, C0919267, C0238463, C0334583, C0549473, C0040136	TRAMETINIB DIMETHYL SULFOXIDE,DUAL IGF-1R/INSR INHIBITOR BMS-754807,AMG 232,PLX3397,DB06999,PLX7904,PLX8394,Vemurafenib,Pimasertib,vemurafenib,GSK2126458,INU-152,U0126,RAF265,Panitumumab,RO-5212054,ARQ 736,DASATINIB,CHEMBL3545263,CCT196969,Selumetinib,PIMASERTIB,MK2206,SHP099,Binimetinib,Trametinib,GDC-0941,DB08896,GSK 2118436,310264724,CHEMBL3545246,CGM097,DABRAFENIB,VEMURAFENIB,MEK162,RO5212054…	limma	0.628059	0.798481
1760	Q14451	Q14451	Q14451	Q14451	MC58 vs MC58siaD	2	1	6.7323	-0.0945824	0.455114	0.671267	1	limma	0.936543				limma	0.455114	0.671267
1762	Q86W92-2	S534	Q86W92-2 S534	Q86W92-2	MC58 vs MC58siaD	2	1	5.88497	-0.161448	0.520332	0.72429	1	limma	0.894127				limma	0.520332	0.72429
1763	CCNY	S326	CCNY S326	Q8ND76	MC58 vs MC58siaD	2	1	6.57766	-0.69442	0.0222717	0.147347	1	limma	0.617958				limma	0.0222717	0.147347
1765	RAB11FIP4	S527	RAB11FIP4 S527	Q86YS3	MC58 vs MC58siaD	2	1	6.64842	-0.251424	0.133778	0.345717	1	limma	0.840067				limma	0.133778	0.345717
1766	PKP3	S123	PKP3 S123	Q9Y446	MC58 vs MC58siaD	2	1	6.70452	-0.365092	0.0287351	0.161802	1	limma	0.776419				limma	0.0287351	0.161802
1769	DOCK7	S888	DOCK7 S888	Q96N67	MC58 vs MC58siaD	2	1	6.65254	-0.045664	0.775273	0.89238	1	limma	0.968844	EPILEPTIC ENCEPHALOPATHY, EARLY INFANTILE, 23	C4014492		limma	0.775273	0.89238
1770	JUP	S665	JUP S665	P14923	MC58 vs MC58siaD	2	1	6.77529	-0.0847973	0.584875	0.769856	1	limma	0.942917	Arrhythmogenic Right Ventricular Dysplasia, Familial, 12, Naxos disease	C1969081, C1832600	DB14487,DB01593	limma	0.584875	0.769856
1771	PRKAR2A	S99	PRKAR2A S99	P13861	MC58 vs MC58siaD	2	1	6.56596	-0.435435	0.014428	0.119451	1	limma	0.739471				limma	0.014428	0.119451
1774	DENND1B	S652	DENND1B S652	Q6P3S1	MC58 vs MC58siaD	2	1	6.71114	0.470487	0.0242863	0.153076	1	limma	1.38558				limma	0.0242862	0.153076
1777	AHNAK	T158	AHNAK T158	Q09666	MC58 vs MC58siaD	2	1	6.5839	0.1346	0.39219	0.619173	1	limma	1.09779				limma	0.39219	0.619173
1778	P50548	P50548	P50548	P50548	MC58 vs MC58siaD	2	1	6.6536	0.246897	0.155566	0.374932	1	limma	1.18665	CHITAYAT SYNDROME, CRANIOSYNOSTOSIS 4, Scaphycephaly	C4310679, C3806917, C0265534		limma	0.155566	0.374932
1779	SCRIB	S1378	SCRIB S1378	Q14160	MC58 vs MC58siaD	2	1	6.60354	-0.14659	0.322132	0.558946	1	limma	0.903384				limma	0.322132	0.558946
1780	FBL	S124	FBL S124	P22087	MC58 vs MC58siaD	2	1	6.76354	-0.213721	0.162958	0.383185	1	limma	0.86231				limma	0.162958	0.383185
1782	NUMA1	T2000	NUMA1 T2000	Q14980	MC58 vs MC58siaD	2	1	6.60654	-0.454321	0.241211	0.475739	1	limma	0.729853	Acute Promyelocytic Leukemia	C0023487	calcium channel blockers	limma	0.241211	0.475739
1783	TNFRSF10D	S263	TNFRSF10D S263	Q9UBN6	MC58 vs MC58siaD	2	1	6.66687	0.288895	0.146303	0.363537	1	limma	1.2217				limma	0.146303	0.363537
1784	IRS2	S560	IRS2 S560	Q9Y4H2	MC58 vs MC58siaD	2	1	6.65635	-0.16785	0.366465	0.597608	1	limma	0.890168	Diabetes Mellitus, Experimental, Diabetes Mellitus, Non-Insulin-Dependent	C0011853, C0011860	DEXAMETHASONE,ASPIRIN,INSULIN,DUAL IGF-1R/INSR INHIBITOR BMS-754807	limma	0.366465	0.597608
1785	CHCHD6	S13	CHCHD6 S13	Q9BRQ6	MC58 vs MC58siaD	2	1	6.67833	-0.206897	0.167639	0.388374	1	limma	0.866399				limma	0.167639	0.388374
1786	TNS3	S901	TNS3 S901	Q68CZ2	MC58 vs MC58siaD	2	1	6.74416	0.0804403	0.584902	0.769856	1	limma	1.05734				limma	0.584902	0.769856
1788	SRRM2	S876	SRRM2 S876	Q9UQ35	MC58 vs MC58siaD	2	1	6.73731	0.0869868	0.529563	0.730021	1	limma	1.06215				limma	0.529563	0.730021
1789	EIF4EBP1	T37,T46	EIF4EBP1 T37,T46	Q13541	MC58 vs MC58siaD	2	1	6.73463	-0.138193	0.319159	0.555771	1	limma	0.908656				limma	0.319159	0.555771
1790	NCOA7	S89	NCOA7 S89	Q8NI08	MC58 vs MC58siaD	2	1	6.77423	-0.122373	0.41088	0.637044	1	limma	0.918675				limma	0.41088	0.637044
1793	Q12955-4	S1473	Q12955-4 S1473	Q12955-4	MC58 vs MC58siaD	2	1	6.69634	-0.414362	0.0338293	0.176503	1	limma	0.750351				limma	0.0338293	0.176503
1795	SRRM1	S605,S607	SRRM1 S605,S607	Q8IYB3	MC58 vs MC58siaD	2	1	6.75435	0.27214	0.104801	0.306931	1	limma	1.2076				limma	0.104801	0.306931
1796	LATS1	S278	LATS1 S278	O95835	MC58 vs MC58siaD	2	1	6.6759	-0.256414	0.0511395	0.214047	1	limma	0.837166				limma	0.0511395	0.214047
1802	VPS50	S559	VPS50 S559	Q96JG6	MC58 vs MC58siaD	2	1	6.74757	-0.0245166	0.917289	0.961978	1	limma	0.98315				limma	0.917288	0.961978
1803	USP14	S143	USP14 S143	P54578	MC58 vs MC58siaD	2	1	6.74248	-0.0282783	0.797271	0.905397	1	limma	0.98059				limma	0.797271	0.905397
1804	KDM2A	T713,S718	KDM2A T713,S718	Q9Y2K7	MC58 vs MC58siaD	2	1	6.7109	-0.220689	0.158928	0.379135	1	limma	0.858155				limma	0.158928	0.379135
1806	ANLN	T320,S323	ANLN T320,S323	Q9NQW6	MC58 vs MC58siaD	2	1	6.6976	0.315796	0.212499	0.445103	1	limma	1.2447	FOCAL SEGMENTAL GLOMERULOSCLEROSIS 8	C4014993		limma	0.212499	0.445103
1808	Q2PPJ7	Q2PPJ7	Q2PPJ7	Q2PPJ7	MC58 vs MC58siaD	2	1	6.70604	0.178977	0.418157	0.6432	1	limma	1.13208				limma	0.418156	0.6432
1809	MYO5B	S1644	MYO5B S1644	Q9ULV0	MC58 vs MC58siaD	2	1	6.65623	0.0166645	0.908868	0.957679	1	limma	1.01162	Microvillus inclusion disease	C0341306		limma	0.908868	0.957679
1810	TTC33	S197	TTC33 S197	Q6PID6	MC58 vs MC58siaD	2	1	6.7548	0.298275	0.0322645	0.172201	1	limma	1.22967				limma	0.0322645	0.172201
1812	NF1	S2543	NF1 S2543	P21359	MC58 vs MC58siaD	2	1	6.724	-0.0322387	0.883677	0.946223	1	limma	0.977902	Cafe-au-lait macules with pulmonary stenosis, Glioma, Juvenile Myelomonocytic Leukemia, melanoma, neurofibroma, Neurofibromatosis 1, NEUROFIBROMATOSIS, FAMILIAL SPINAL, Neurofibromatosis-Noonan syndrome	C0553586, C0017638, C0349639, C0025202, C0027830, C0027831, C1834235, C2931482	MEK162,VEMURAFENIB,Selumetinib,PD-325901,SELUMETINIB,MEK INHIBITOR PD0325901,JQ1 COMPOUND,Everolimus,Vinblastine,SIROLIMUS,Trametinib,Dasatinib,Bevacizumab,TRAMETINIB,Tamoxifen,Pazopanib,Trametinib,Imatinib,Cediranib,PLX3397,Cobimetinib,Tipifarnib,TRAMETINIB,Nilotinib,BINIMETINIB,GDC-0973,Sirolimus,Vemurafenib,RAFAMETINIB,PIMASERTIB,Erlotinib,DABRAFENIB,SELUMETINIB,Sorafenib	limma	0.883677	0.946223
1817	ADAM17	S791	ADAM17 S791	P78536	MC58 vs MC58siaD	2	1	6.67812	0.463925	0.0143162	0.119166	1	limma	1.37929	INFLAMMATORY SKIN AND BOWEL DISEASE, NEONATAL, 1	C3280501	178103981,DB07145,MARIMASTAT,Apratastat,DB07964,GW-3333,252166880,DB07189,DB07233,178103123,INCB7839,DB07147,Aderbasib,348353646,DB07079,DB06943,CB7969312,178103096,DB07121	limma	0.0143162	0.119166
1818	SRRM1	T614,S616	SRRM1 T614,S616	Q8IYB3	MC58 vs MC58siaD	2	1	6.70101	0.426639	0.0692526	0.249732	1	limma	1.3441				limma	0.0692526	0.249732
1819	Q13595	S260,S262	Q13595 S260,S262	Q13595; P62995	MC58 vs MC58siaD	2	1	6.58857	0.662947	0.0124362	0.109201	1	limma	1.58331				limma	0.0124362	0.109201
1823	Q9UHD8-7	S11	Q9UHD8-7 S11	Q9UHD8-7; Q9UHD8-2; Q9UHD8	MC58 vs MC58siaD	2	1	6.67518	-0.479967	0.0244905	0.153944	1	limma	0.716994				limma	0.0244905	0.153944
1824	DOCK7	S180	DOCK7 S180	Q96N67	MC58 vs MC58siaD	2	1	6.74514	-0.0830935	0.626614	0.797182	1	limma	0.944031	EPILEPTIC ENCEPHALOPATHY, EARLY INFANTILE, 23	C4014492		limma	0.626614	0.797182
1825	MYO7B	S904	MYO7B S904	Q6PIF6	MC58 vs MC58siaD	2	1	6.74452	0.326466	0.0624382	0.237102	1	limma	1.25394				limma	0.0624382	0.237102
1826	Q9UHD8-7	S11	Q9UHD8-7 S11	Q9UHD8-7; Q9UHD8-2; Q9UHD8	MC58 vs MC58siaD	2	1	6.72293	0.0971668	0.442033	0.66261	1	limma	1.06967				limma	0.442033	0.66261
1827	CENPA	S17,S19	CENPA S17,S19	P49450	MC58 vs MC58siaD	2	1	6.67687	0.77028	0.00752038	0.087436	1	limma	1.7056				limma	0.00752038	0.087436
1828	RBL1	T369	RBL1 T369	P28749	MC58 vs MC58siaD	2	1	6.48704	-0.175649	0.554226	0.748573	1	limma	0.885369				limma	0.554226	0.748573
1829	SRRM1	T581,S583	SRRM1 T581,S583	Q8IYB3	MC58 vs MC58siaD	2	1	6.71556	0.874529	0.00339502	0.0650045	1	limma	1.83341				limma	0.00339502	0.0650045
1830	RBL1	T369	RBL1 T369	P28749	MC58 vs MC58siaD	2	1	6.57235	-0.00343281	0.989621	0.997032	1	limma	0.997623				limma	0.989621	0.997032
1831	MACROH2A2	S129	MACROH2A2 S129	Q9P0M6	MC58 vs MC58siaD	2	1	6.74874	-0.0301438	0.804331	0.907851	1	limma	0.979323				limma	0.804331	0.907851
1834	MTDH	S568	MTDH S568	Q86UE4	MC58 vs MC58siaD	2	1	6.72209	0.371938	0.120425	0.328902	1	limma	1.29409				limma	0.120425	0.328902
1835	LIMA1	S365	LIMA1 S365	Q9UHB6	MC58 vs MC58siaD	2	1	6.78063	0.158129	0.295006	0.528178	1	limma	1.11584				limma	0.295006	0.528178
1836	SMAP	S17	SMAP S17	O00193	MC58 vs MC58siaD	2	1	6.7513	0.119292	0.326477	0.563113	1	limma	1.0862				limma	0.326477	0.563113
1837	SMAP	S17	SMAP S17	O00193	MC58 vs MC58siaD	2	1	6.70334	-0.224682	0.0789152	0.266136	1	limma	0.855783				limma	0.0789152	0.266136
1838	Q86W92-2	S534	Q86W92-2 S534	Q86W92-2	MC58 vs MC58siaD	2	1	6.70678	0.450241	0.0360616	0.180561	1	limma	1.36627				limma	0.0360616	0.180561
1839	CCNY	S326	CCNY S326	Q8ND76	MC58 vs MC58siaD	2	1	6.66728	0.292415	0.180194	0.406577	1	limma	1.22469				limma	0.180194	0.406577
1840	SNX3	S72	SNX3 S72	O60493	MC58 vs MC58siaD	2	1	6.75217	0.158054	0.32667	0.563188	1	limma	1.11578				limma	0.32667	0.563188
1844	TRIM24	S811	TRIM24 S811	O15164	MC58 vs MC58siaD	2	1	6.77299	0.0633511	0.575425	0.763248	1	limma	1.04489				limma	0.575425	0.763248
1845	UBA1	S13	UBA1 S13	P22314	MC58 vs MC58siaD	2	1	6.64511	0.799013	0.00164216	0.0517197	1	limma	1.73991	Arthrogryposis multiplex congenita, distal, X-linked	C1844934	HYRTIOERECTINE B,HIMEIC ACID A,DB04119,DB04216	limma	0.00164216	0.0517197
1847	Q6ZRS2	Q6ZRS2	Q6ZRS2	Q6ZRS2	MC58 vs MC58siaD	2	1	6.49411	-0.170285	0.361522	0.594435	1	limma	0.888667	Floating-harbor syndrome	C0729582		limma	0.361521	0.594435
1848	PIMREG	S16	PIMREG S16	Q9BSJ6	MC58 vs MC58siaD	2	1	6.65398	0.861123	0.00651273	0.0845982	1	limma	1.81645				limma	0.00651273	0.0845982
1850	MAP3K7	S439,S455	MAP3K7 S439,S455	O43318	MC58 vs MC58siaD	2	1	6.73175	0.282924	0.239234	0.474563	1	limma	1.21666	Frontometaphyseal dysplasia, FRONTOMETAPHYSEAL DYSPLASIA 2	C0265293, C4310697	329968393,223366077,348353658,249565754,348353615,249565876,249565757,348353659,249565869	limma	0.239234	0.474563
1851	ARHGEF2	S886	ARHGEF2 S886	Q92974	MC58 vs MC58siaD	2	1	6.73289	0.0553768	0.659125	0.820801	1	limma	1.03913	NEURODEVELOPMENTAL DISORDER WITH MIDBRAIN AND HINDBRAIN MALFORMATIONS	C4479613		limma	0.659125	0.820801
1862	MAP3K2	S331	MAP3K2 S331	Q9Y2U5	MC58 vs MC58siaD	2	1	6.73862	-0.00369614	0.986281	0.994711	1	limma	0.997441				limma	0.986281	0.994711
1864	Q5VT52-5	S567	Q5VT52-5 S567	Q5VT52-5; Q5VT52	MC58 vs MC58siaD	2	1	6.77149	-0.289889	0.0506131	0.213338	1	limma	0.817965				limma	0.0506131	0.213338
1867	CLN3	S12	CLN3 S12	Q13286	MC58 vs MC58siaD	2	1	6.68378	-0.037053	0.837691	0.922955	1	limma	0.974644	Adult Neuronal Ceroid Lipofuscinosis, Juvenile Neuronal Ceroid Lipofuscinosis, Late-Infantile Neuronal Ceroid Lipfuscinosis, Neuronal Ceroid-Lipofuscinoses	C0022797, C0751383, C0022340, C0027877		limma	0.837691	0.922955
1870	FAM83B	S466	FAM83B S466	Q5T0W9	MC58 vs MC58siaD	2	1	6.67731	0.0653356	0.574621	0.762988	1	limma	1.04633				limma	0.574621	0.762988
1871	VIRMA	S1579	VIRMA S1579	Q69YN4	MC58 vs MC58siaD	2	1	6.61115	-0.321858	0.153488	0.372546	1	limma	0.800039				limma	0.153488	0.372546
1873	FAM83B	S664	FAM83B S664	Q5T0W9	MC58 vs MC58siaD	2	1	6.77074	0.216597	0.0993439	0.297953	1	limma	1.16199				limma	0.0993439	0.297953
1875	CIT	S582	CIT S582	O14578	MC58 vs MC58siaD	2	1	6.73781	0.25803	0.153715	0.372693	1	limma	1.19584	MICROCEPHALY 17, PRIMARY, AUTOSOMAL RECESSIVE	C4310723	DB12010	limma	0.153715	0.372693
1876	DUSP16	S627	DUSP16 S627	Q9BY84	MC58 vs MC58siaD	2	1	6.63808	-0.418043	0.0286866	0.161792	1	limma	0.748439				limma	0.0286866	0.161792
1877	ARHGAP12	S176	ARHGAP12 S176	Q8IWW6	MC58 vs MC58siaD	2	1	6.73852	0.285935	0.133561	0.345717	1	limma	1.2192				limma	0.133561	0.345717
1879	CDK7	T170	CDK7 T170	P50613	MC58 vs MC58siaD	2	1	6.70399	-0.0778679	0.637364	0.806229	1	limma	0.947457				limma	0.637364	0.806229
1880	Q9C0B5	Q9C0B5	Q9C0B5	Q9C0B5	MC58 vs MC58siaD	2	1	6.14536	-1.03147	0.00724188	0.0866768	1	limma	0.489213				limma	0.00724188	0.0866768
1882	Q86W92-2	S788	Q86W92-2 S788	Q86W92-2	MC58 vs MC58siaD	2	1	6.79721	-0.0806595	0.727772	0.867237	1	limma	0.945625				limma	0.727772	0.867237
1887	SLC4A2	S113	SLC4A2 S113	P04920	MC58 vs MC58siaD	2	1	6.71804	-0.259333	0.0417914	0.19532	1	limma	0.835474	Autosomal Recessive Polycystic Kidney Disease	C0085548		limma	0.0417914	0.19532
1889	MAP3K7	S439	MAP3K7 S439	O43318	MC58 vs MC58siaD	2	1	6.70322	-0.0882829	0.596016	0.778815	1	limma	0.940642	Frontometaphyseal dysplasia, FRONTOMETAPHYSEAL DYSPLASIA 2	C0265293, C4310697	329968393,223366077,348353658,249565754,348353615,249565876,249565757,348353659,249565869	limma	0.596016	0.778815
1891	PRKCD	S304	PRKCD S304	Q05655	MC58 vs MC58siaD	2	1	6.73661	-0.175362	0.163839	0.383214	1	limma	0.885545	AUTOIMMUNE LYMPHOPROLIFERATIVE SYNDROME, TYPE III, Diabetes Mellitus, Experimental	C3809928, C0011853	TAE-684,[3H]-PHORBOL 12,13-DIBUTYRATE,GO-6976,DB05013,ETHANOL,CHEMBL565612,178101947,ENOXOLONE,CHEMBL574737,KAI-9803,CHEMBL608533,GSK-269962A,249565822,GNF-PF-2301,FASUDIL,PF-562271,CHEMBL3545332,ALSTERPAULLONE,SNS-314,ILORASERTIB,BRYOSTATIN-1,TETRADECANOYL PHORBOL ACETATE,KAI-9803,LAUROGUADINE,BRYOSTATIN,INGENOL MEBUTATE,249565629,178101880,ROTTLERIN,DB04376,135652702,SOPHORETIN,LY-2090314,RG-15…	limma	0.163839	0.383214
1892	DNPH1	S12	DNPH1 S12	O43598	MC58 vs MC58siaD	2	1	6.50516	-0.727819	0.00489825	0.0747374	1	limma	0.603816				limma	0.00489825	0.0747374
1893	Q8N0Z3	Q8N0Z3	Q8N0Z3	Q8N0Z3	MC58 vs MC58siaD	2	1	6.66637	0.430177	0.0863316	0.277618	1	limma	1.3474				limma	0.0863316	0.277618
1895	Q92622	Q92622	Q92622	Q92622	MC58 vs MC58siaD	2	1	6.7425	0.121034	0.565512	0.75703	1	limma	1.08751	SPINOCEREBELLAR ATAXIA, AUTOSOMAL RECESSIVE 15	C3810326		limma	0.565512	0.75703
1896	KLC4	S566	KLC4 S566	Q9NSK0	MC58 vs MC58siaD	2	1	6.62026	0.162756	0.330769	0.566289	1	limma	1.11942				limma	0.330769	0.566289
1898	LUC7L2	S384	LUC7L2 S384	Q9Y383	MC58 vs MC58siaD	2	1	6.73375	0.0765855	0.592743	0.776019	1	limma	1.05452				limma	0.592743	0.776019
1902	ARFGAP1	S361	ARFGAP1 S361	Q8N6T3	MC58 vs MC58siaD	2	1	6.73769	-0.0594462	0.725059	0.865684	1	limma	0.959632				limma	0.725059	0.865684
1904	Q8TEW0	Q8TEW0	Q8TEW0	Q8TEW0	MC58 vs MC58siaD	2	1	6.75252	0.312733	0.0483682	0.207994	1	limma	1.24206				limma	0.0483682	0.207994
1906	Q13136	Q13136	Q13136	Q13136	MC58 vs MC58siaD	2	1	6.72308	0.0183129	0.904947	0.956161	1	limma	1.01277				limma	0.904947	0.956161
1907	Q9P2D6	Q9P2D6	Q9P2D6	Q9P2D6	MC58 vs MC58siaD	2	1	6.4697	-0.704724	0.0913458	0.284711	1	limma	0.61356				limma	0.0913458	0.284711
1908	P47736-4	P47736-4	P47736-4	P47736-4	MC58 vs MC58siaD	2	1	6.76529	0.48867	0.00179033	0.0517197	1	limma	1.40315				limma	0.00179033	0.0517197
1910	P30101	P30101	P30101	P30101	MC58 vs MC58siaD	2	1	6.70434	0.071431	0.688558	0.84461	1	limma	1.05076				limma	0.688558	0.84461
1911	Q6WKZ4	Q6WKZ4	Q6WKZ4	Q6WKZ4	MC58 vs MC58siaD	2	1	6.76782	0.267732	0.0653652	0.243948	1	limma	1.20391				limma	0.0653652	0.243948
1912	RAB11FIP1	S435	RAB11FIP1 S435	Q6WKZ4	MC58 vs MC58siaD	2	1	6.81561	0.283547	0.109985	0.313715	1	limma	1.21718				limma	0.109985	0.313715
1913	IL1RAP	S557	IL1RAP S557	Q9NPH3	MC58 vs MC58siaD	2	1	6.76894	0.231448	0.126502	0.338167	1	limma	1.17401				limma	0.126502	0.338167
1914	MAP7D1	S116	MAP7D1 S116	Q3KQU3	MC58 vs MC58siaD	2	1	6.65693	0.255529	0.414632	0.641181	1	limma	1.19377				limma	0.414632	0.641181
1915	TP53BP1	S265	TP53BP1 S265	Q12888	MC58 vs MC58siaD	2	1	6.78483	0.203517	0.175526	0.399651	1	limma	1.1515				limma	0.175526	0.399651
1916	MAP7D1	S116	MAP7D1 S116	Q3KQU3	MC58 vs MC58siaD	2	1	6.75275	0.228165	0.164248	0.383214	1	limma	1.17134				limma	0.164248	0.383214
1917	Q3KQU3	Q3KQU3	Q3KQU3	Q3KQU3	MC58 vs MC58siaD	2	1	6.72802	0.111417	0.46733	0.682099	1	limma	1.08029				limma	0.46733	0.682099
1918	TGM2	S216	TGM2 S216	P21980	MC58 vs MC58siaD	2	1	6.65962	-0.23023	0.358486	0.59151	1	limma	0.852499				limma	0.358486	0.59151
1919	FAM83H	S925	FAM83H S925	Q6ZRV2	MC58 vs MC58siaD	2	1	6.6649	-0.00585346	0.972372	0.989472	1	limma	0.995951	Amelogenesis Imperfecta, Amelogenesis Imperfecta, Type III	C0002452, C0399376		limma	0.972372	0.989472
1921	TNIK	S769	TNIK S769	Q9UKE5	MC58 vs MC58siaD	2	1	6.76047	0.503151	0.00112394	0.0419197	1	limma	1.41731	MENTAL RETARDATION, AUTOSOMAL RECESSIVE 54	C4310755	DB12010,SB-202190,HESPERADIN,135652717,249565872,CEP-1347	limma	0.00112394	0.0419197
1922	P04083	P04083	P04083	P04083	MC58 vs MC58siaD	2	1	6.73646	0.241203	0.219945	0.452636	1	limma	1.18198	Liver Cirrhosis, Experimental	C0023893	RIMEXOLONE,DB14540,CLOCORTOLONE,PREDNISOLONE,BECLOMETHASONE,MOMETASONE,DB14649,METHYLPREDNISOLONE,AMCINONIDE,DB14669,PPD,DB14538,DB14631,CLOBETASOL,HYDROCORTISONE,PMA,DESOXIMETASONE,FLUMETHASONE PIVALATE,DB14543,Trastuzumab,DB14542,DIFLORASONE,ALCLOMETASONE,DB14541,PREDNISONE,ST 638,DESONIDE,PHORBOL MYRISTATE ACETATE,DB00741,DB01234,GLUCOCORTICOID,DEXAMETHASONE,DB00591,BETAMETHASONE,DEXAMETHASONE…	limma	0.219945	0.452636
1923	TOR1AIP1	S315	TOR1AIP1 S315	Q5JTV8	MC58 vs MC58siaD	2	1	6.65593	0.101046	0.634465	0.803641	1	limma	1.07255	MYOPATHY, AUTOSOMAL RECESSIVE, WITH RIGID SPINE AND DISTAL JOINT CONTRACTURES	C4310731		limma	0.634465	0.803641
1926	SNRPD2	T12	SNRPD2 T12	P62316	MC58 vs MC58siaD	2	1	6.72338	0.276711	0.0799397	0.268868	1	limma	1.21143				limma	0.0799397	0.268868
1927	Q96KQ4	Q96KQ4	Q96KQ4	Q96KQ4	MC58 vs MC58siaD	2	1	6.73837	0.196925	0.240509	0.475339	1	limma	1.14625				limma	0.240509	0.475339
1928	SETD2	S2080,S2082	SETD2 S2080,S2082	Q9BYW2	MC58 vs MC58siaD	2	1	6.68241	-0.242836	0.0927906	0.28698	1	limma	0.845082	Conventional (Clear Cell) Renal Cell Carcinoma, LUSCAN-LUMISH SYNDROME	C0279702, C4085873	Cyclic octapeptide derivative 1,2,2-dimethylbenzopyran derivative 1,HIF-1alpha,PMID26882240-Compound-32,PX-478,Pyrrolidine carboxamide derivative 1,PMID26882240-Compound-2,2,2-dimethylbenzopyran derivative 2,Imidazo [1,2-a]pyridine compound 1,PMID26882240-Compound-14,2-Methoxyestradiol,Steroid derivative 1,Aromatic and heteroaryl compound 1,Aryl methoxyacrylate derivative 2,PMID26882240-Compound-…	limma	0.0927906	0.28698
1929	ZNF280C	S80	ZNF280C S80	Q8ND82	MC58 vs MC58siaD	2	1	6.63418	-0.402589	0.0142125	0.118885	1	limma	0.7565				limma	0.0142125	0.118885
1930	DDB2	S26	DDB2 S26	Q92466	MC58 vs MC58siaD	2	1	6.72206	0.517622	0.00979766	0.0984208	1	limma	1.43159	XERODERMA PIGMENTOSUM, COMPLEMENTATION GROUP E	C1848411		limma	0.00979766	0.0984208
1932	LARP7	T257,S261	LARP7 T257,S261	Q4G0J3	MC58 vs MC58siaD	2	1	6.70008	0.867452	0.000187491	0.0241211	1	limma	1.82444	Microcephalic primordial dwarfism Alazami type	C3554439		limma	0.000187491	0.0241211
1933	LARP7	T257	LARP7 T257	Q4G0J3	MC58 vs MC58siaD	2	1	6.66422	0.787471	0.00354747	0.0668166	1	limma	1.72605	Microcephalic primordial dwarfism Alazami type	C3554439		limma	0.00354747	0.0668166
1934	ZNF106	S861	ZNF106 S861	Q9H2Y7	MC58 vs MC58siaD	2	1	6.70846	0.0701049	0.646227	0.811987	1	limma	1.04979				limma	0.646227	0.811987
1935	NELFE	S51	NELFE S51	P18615	MC58 vs MC58siaD	2	1	6.7518	-0.0126186	0.921839	0.964879	1	limma	0.991292				limma	0.92184	0.964879
1936	RTF1	S697	RTF1 S697	Q92541	MC58 vs MC58siaD	2	1	6.69482	0.0268293	0.927443	0.968223	1	limma	1.01877				limma	0.927443	0.968223
1937	BRD3	S263	BRD3 S263	Q15059	MC58 vs MC58siaD	2	1	6.73806	0.180374	0.169677	0.392131	1	limma	1.13318				limma	0.169677	0.392131
1940	Q92667	Q92667	Q92667	Q92667	MC58 vs MC58siaD	2	1	6.61542	-0.730618	0.00579194	0.0806993	1	limma	0.602646				limma	0.00579194	0.0806993
1941	PHKB	S27	PHKB S27	Q93100	MC58 vs MC58siaD	2	1	6.76287	0.334387	0.0194004	0.138306	1	limma	1.26084	Glycogen Storage Disease IXB	C0543514		limma	0.0194004	0.138306
1943	CAMSAP2	S1319	CAMSAP2 S1319	Q08AD1	MC58 vs MC58siaD	2	1	6.67128	-0.236066	0.128943	0.3411	1	limma	0.849057				limma	0.128942	0.3411
1944	CIT	S440	CIT S440	O14578	MC58 vs MC58siaD	2	1	6.74072	-0.105218	0.42356	0.64939	1	limma	0.929665	MICROCEPHALY 17, PRIMARY, AUTOSOMAL RECESSIVE	C4310723	DB12010	limma	0.42356	0.64939
1948	SCRIB	S504	SCRIB S504	Q14160	MC58 vs MC58siaD	2	1	6.75624	0.183555	0.160469	0.380425	1	limma	1.13568				limma	0.160469	0.380425
1950	MPZL1	Y263	MPZL1 Y263	O95297	MC58 vs MC58siaD	2	1	6.70787	0.669233	0.0204072	0.142096	1	limma	1.59023				limma	0.0204072	0.142096
1951	TRIP12	S312	TRIP12 S312	Q14669	MC58 vs MC58siaD	2	1	6.72929	0.0574812	0.585388	0.769957	1	limma	1.04065	MENTAL RETARDATION, AUTOSOMAL DOMINANT 49	C4540324		limma	0.585388	0.769957
1953	ZBED6	S381	ZBED6 S381	P86452	MC58 vs MC58siaD	2	1	6.6923	-0.245355	0.12198	0.330812	1	limma	0.843608				limma	0.12198	0.330812
1954	ANKS1A	S647	ANKS1A S647	Q92625	MC58 vs MC58siaD	2	1	6.78052	0.245284	0.0711624	0.25329	1	limma	1.18533				limma	0.0711624	0.25329
1955	SQSTM1	S272	SQSTM1 S272	Q13501	MC58 vs MC58siaD	2	1	6.6891	0.859482	0.000964405	0.0394882	1	limma	1.81439	Amyotrophic Lateral Sclerosis, FRONTOTEMPORAL DEMENTIA AND/OR AMYOTROPHIC LATERAL SCLEROSIS 3, NEURODEGENERATION WITH ATAXIA, DYSTONIA, AND GAZE PALSY, CHILDHOOD-ONSET, NONAKA MYOPATHY, Osteitis Deformans, PAGET DISEASE OF BONE 3	C0002736, C4225326, C4310693, C1853926, C0029401, C4085252	IMX-942	limma	0.000964405	0.0394882
1956	SQSTM1	T269	SQSTM1 T269	Q13501	MC58 vs MC58siaD	2	1	6.6945	0.752704	0.00123658	0.0435346	1	limma	1.68495	Amyotrophic Lateral Sclerosis, FRONTOTEMPORAL DEMENTIA AND/OR AMYOTROPHIC LATERAL SCLEROSIS 3, NEURODEGENERATION WITH ATAXIA, DYSTONIA, AND GAZE PALSY, CHILDHOOD-ONSET, NONAKA MYOPATHY, Osteitis Deformans, PAGET DISEASE OF BONE 3	C0002736, C4225326, C4310693, C1853926, C0029401, C4085252	IMX-942	limma	0.00123658	0.0435346
1957	Q15424	Q15424	Q15424	Q15424; Q14151	MC58 vs MC58siaD	2	1	6.76141	-0.0469397	0.774401	0.891827	1	limma	0.967987				limma	0.774401	0.891827
1959	Q15424	S247	Q15424 S247	Q15424; Q14151	MC58 vs MC58siaD	2	1	6.70179	0.454084	0.0503817	0.213338	1	limma	1.36991				limma	0.0503817	0.213338
1960	SP100	S362	SP100 S362	P23497	MC58 vs MC58siaD	2	1	6.72462	0.389496	0.0206394	0.143044	1	limma	1.30994				limma	0.0206394	0.143044
1961	KIAA1671	S1224	KIAA1671 S1224	Q9BY89	MC58 vs MC58siaD	2	1	6.67362	-0.000221497	0.998928	0.99956	1	limma	0.999846				limma	0.998928	0.99956
1962	Q9ULD2-2	S1191,S1201	Q9ULD2-2 S1191,S1201	Q9ULD2-2	MC58 vs MC58siaD	2	1	6.71264	0.0747573	0.703975	0.850778	1	limma	1.05318				limma	0.703975	0.850778
1963	NRIP1	S807	NRIP1 S807	P48552	MC58 vs MC58siaD	2	1	6.75309	-0.227354	0.107715	0.311885	1	limma	0.8542				limma	0.107715	0.311885
1964	IRF8	S162,S164	IRF8 S162,S164	Q02556	MC58 vs MC58siaD	2	1	6.53382	0.675438	0.0467582	0.204821	1	limma	1.59708	IMMUNODEFICIENCY 32A, IMMUNODEFICIENCY 32B	C3808589, C4016741		limma	0.0467582	0.204821
1971	CEP170	S881	CEP170 S881	Q5SW79	MC58 vs MC58siaD	2	1	6.75428	-0.0162396	0.924003	0.966183	1	limma	0.988807				limma	0.924003	0.966183
1973	JUN	S63	JUN S63	P05412	MC58 vs MC58siaD	2	1	6.51422	-0.994016	1.78036e-05	0.0132033	1	limma	0.502078				limma	1.78036e-05	0.0132033
1977	RBM17	T71	RBM17 T71	Q96I25	MC58 vs MC58siaD	2	1	6.72779	0.344434	0.125931	0.337639	1	limma	1.26965				limma	0.125931	0.337639
1979	HNF4A	S167	HNF4A S167	P41235	MC58 vs MC58siaD	2	1	6.66493	-0.183101	0.153747	0.372693	1	limma	0.880808	Diabetes Mellitus, Non-Insulin-Dependent, FANCONI RENOTUBULAR SYNDROME 4 WITH MATURITY-ONSET DIABETES OF THE YOUNG, Maturity onset diabetes mellitus in young, Maturity-Onset Diabetes of the Young, Type 1, Monogenic diabetes	C0011860, C4014962, C0342276, C1852093, C3888631	UREA,MEDICATION,ALPHA INTERFERON,DB03017,TESTOSTERONE,INSULIN,GNF-PF-1947,NSC-39249,DB08231,DB05447,lamotrigine,ROSIGLITAZONE,ALBUMIN,ANDROSTENEDIONE,178103306,TOREMIFENE CITRATE,carbamazepine,docetaxel,warfarin,135651503,ANTISERUM,efavirenz	limma	0.153747	0.372693
1980	DBNL	T291	DBNL T291	Q9UJU6	MC58 vs MC58siaD	2	1	6.58492	0.117371	0.714274	0.857195	1	limma	1.08476				limma	0.714274	0.857195
1981	DBNL	T291	DBNL T291	Q9UJU6	MC58 vs MC58siaD	2	1	6.6264	0.0602167	0.791982	0.901873	1	limma	1.04262				limma	0.791982	0.901873
1984	Q15149-4	T3893	Q15149-4 T3893	Q15149-4; Q15149	MC58 vs MC58siaD	2	1	6.56665	0.0566934	0.762563	0.88552	1	limma	1.04008				limma	0.762563	0.88552
1985	DNAJC5	S10	DNAJC5 S10	Q9H3Z4	MC58 vs MC58siaD	2	1	6.63305	-0.694469	0.084095	0.275529	1	limma	0.617937	Ceroid Lipofuscinosis, Neuronal, Parry Type	C1834207		limma	0.084095	0.275529
1987	HNF4G	S121	HNF4G S121	Q14541	MC58 vs MC58siaD	2	1	6.77117	-0.0964162	0.429356	0.654812	1	limma	0.935354				limma	0.429356	0.654812
1988	DNAJC5	S15	DNAJC5 S15	Q9H3Z4	MC58 vs MC58siaD	2	1	6.7379	0.219705	0.147544	0.364937	1	limma	1.1645	Ceroid Lipofuscinosis, Neuronal, Parry Type	C1834207		limma	0.147544	0.364937
1991	ABCC1	S915	ABCC1 S915	P33527	MC58 vs MC58siaD	2	1	6.60798	0.0400194	0.87853	0.944014	1	limma	1.02813	Malignant neoplasm of breast	C0006142	NEVIRAPINE,384403652,TRAIL,(S)-VERAPAMIL,Benzbromarone,ERYTHROMYCIN,EPIPODOPHYLLOTOXINS,NOVOBIOCIN,TENOFOVIR,CYCLOSPORINE,THYMIDINE,252827420,anthracyclines and related substances,ADRIAMYCIN,lopinavir,CSA,Sulfinpyrazone,ETOPOSIDE,LAMIVUDINE,CDDP,DELAVIRDINE,RITONAVIR,OFLOXACIN,EMTRICITABINE,MS-209,DB00171,FLAVOPIRIDOL,CPT-11,LAMIVUDINE,methotrexate,PROTEASE INHIBITORS,TROXACITABINE,TIOPRONIN,DB04…	limma	0.87853	0.944014
1994	F2RL1	S373	F2RL1 S373	P55085	MC58 vs MC58siaD	2	1	6.75869	0.241187	0.170583	0.393731	1	limma	1.18196				limma	0.170583	0.393731
1995	USP24	T1289	USP24 T1289	Q9UPU5	MC58 vs MC58siaD	2	1	6.73897	0.0479856	0.762651	0.88552	1	limma	1.03382				limma	0.762651	0.88552
1997	TNIK	S640	TNIK S640	Q9UKE5	MC58 vs MC58siaD	2	1	6.73145	-0.131095	0.239129	0.474563	1	limma	0.913138	MENTAL RETARDATION, AUTOSOMAL RECESSIVE 54	C4310755	DB12010,SB-202190,HESPERADIN,135652717,249565872,CEP-1347	limma	0.239129	0.474563
2000	LEO1	S229,S238	LEO1 S229,S238	Q8WVC0	MC58 vs MC58siaD	2	1	6.74875	0.141513	0.526659	0.728367	1	limma	1.10306				limma	0.526659	0.728367
2002	PLA2G4A	S727	PLA2G4A S727	P47712	MC58 vs MC58siaD	2	1	6.67969	0.151356	0.457347	0.673768	1	limma	1.11061	Liver Cirrhosis, Experimental, Malignant neoplasm of breast	C0023893, C0006142	FLUOROMETHOLONE,FLURANDRENOLIDE,MEDRYSONE,FLUTICASONE PROPIONATE,FLUNISOLIDE,DB06311,Pyrazolones,DB04552,propionic acid derivatives,diclofenac,atenolol,FLUOCINOLONE ACETONIDE,252827429,DB00588,DB01103,DB00721,aspirin,acetaminophen,FLUOCINONIDE,ZPL521,DB13867	limma	0.457346	0.673768
2004	EIF3CL	S166	EIF3CL S166	B5ME19	MC58 vs MC58siaD	2	1	6.74848	0.266927	0.0633584	0.239912	1	limma	1.20324				limma	0.0633583	0.239912
2005	TMPO	S184	TMPO S184	P42166	MC58 vs MC58siaD	2	1	6.76136	0.338005	0.0112428	0.105352	1	limma	1.26401	Cardiomyopathy, Familial Idiopathic	C1449563		limma	0.0112428	0.105352
2006	TMPO	S180,S184	TMPO S180,S184	P42167	MC58 vs MC58siaD	2	1	6.69067	0.642598	0.00445256	0.071501	1	limma	1.56114	Cardiomyopathy, Familial Idiopathic	C1449563		limma	0.00445256	0.071501
2008	TMPO	S184	TMPO S184	P42167	MC58 vs MC58siaD	2	1	6.71412	0.726096	0.000382015	0.0297654	1	limma	1.65416	Cardiomyopathy, Familial Idiopathic	C1449563		limma	0.000382015	0.0297654
2009	TMPO	S184	TMPO S184	P42167	MC58 vs MC58siaD	2	1	6.70735	0.735607	0.000879579	0.0372607	1	limma	1.6651	Cardiomyopathy, Familial Idiopathic	C1449563		limma	0.000879579	0.0372607
2010	NOP2	T776,S786	NOP2 T776,S786	P46087	MC58 vs MC58siaD	2	1	6.62937	0.488139	0.0581829	0.229023	1	limma	1.40263				limma	0.0581829	0.229023
2011	P46087	P46087	P46087	P46087	MC58 vs MC58siaD	2	1	6.71005	0.237499	0.314498	0.551794	1	limma	1.17895				limma	0.314498	0.551794
2012	DOCK6	S880,S883	DOCK6 S880,S883	Q96HP0	MC58 vs MC58siaD	2	1	6.71406	-0.111626	0.451921	0.669406	1	limma	0.925545	Adams-Oliver syndrome 1	C4551482		limma	0.451921	0.669406
2013	HSPB1	S82	HSPB1 S82	P04792	MC58 vs MC58siaD	2	1	6.52516	-0.562989	0.0026887	0.060557	1	limma	0.676898	CHARCOT-MARIE-TOOTH DISEASE, AXONAL, TYPE 2F, NEURONOPATHY, DISTAL HEREDITARY MOTOR, TYPE IIB	C1847823, C2608087	DB12695,DIFFERENTIATION AGENTS,TRIAMTERENE,UREA,QUERCETIN,TYROSINE KINASE INHIBITOR,OGX-427,PHENANTHROLINE,DIFFERENTIATION INDUCER,DICARBONODITHIOIMIDIC DIAMIDE,BENZENETHIOL,TEROXIRONE,CYCLOFENIL,VITAMIN C,4,6-DICHLORORESORCINOL,DB11638,MOMETASONE FUROATE,PROTEIN KINASE C INHIBITOR,NSC-67746,E-GUGGULSTERONE,VASOPRESSIN,NSC-751382,CYROMAZINE,OESTROGENS,DNDI1417169,OMEPRAZOLE,FEPRAZONE,OGX-427,ALPH…	limma	0.0026887	0.060557
2015	AMPD2	S168	AMPD2 S168	Q01433	MC58 vs MC58siaD	2	1	6.73182	0.065087	0.650728	0.814112	1	limma	1.04615	PONTOCEREBELLAR HYPOPLASIA, TYPE 9, SPASTIC PARAPLEGIA 63, AUTOSOMAL RECESSIVE	C4014354, C3810295		limma	0.650728	0.814112
2017	SEC16A	S569	SEC16A S569	O15027	MC58 vs MC58siaD	2	1	6.70602	-0.19459	0.111153	0.313877	1	limma	0.873821				limma	0.111153	0.313877
2018	P27797	P27797	P27797	P27797	MC58 vs MC58siaD	2	1	5.63728	0.769807	0.0152989	0.123132	1	limma	1.70504	Myelofibrosis, Primary Myelofibrosis, Thrombocythemia, Essential	C0026987, C0001815, C0040028	DB00031,DB11348,DB09130,DB11093,RETINOIC ACID,OLTIPRAZ,DB13999,GENTAMICIN,DB13998,GLUCOCORTICOID,ANTIANGIOGENIC,DB01065,PEGINTERFERON ALFA-2A,Alpha 2 Interferon,DB06245,DB14481,VACCINIA VACCINE,DB00025,RETINOID,N/A	limma	0.0152989	0.123132
2019	PCBP2	S173	PCBP2 S173	Q15366	MC58 vs MC58siaD	2	1	6.72695	0.568182	0.0173552	0.129938	1	limma	1.48265				limma	0.0173552	0.129938
2020	PCBP1	S173	PCBP1 S173	Q15365	MC58 vs MC58siaD	2	1	5.71308	-0.488536	0.0469944	0.204821	1	limma	0.712748				limma	0.0469944	0.204821
2025	Q7Z5J4	Q7Z5J4	Q7Z5J4	Q7Z5J4	MC58 vs MC58siaD	2	1	6.71736	0.131591	0.604308	0.782009	1	limma	1.0955	Potocki-Lupski syndrome, Smith-Magenis syndrome	C2931246, C0795864		limma	0.604308	0.782009
2026	O43491-4	S87	O43491-4 S87	O43491-4; O43491	MC58 vs MC58siaD	2	1	6.57873	0.857429	0.00259475	0.060557	1	limma	1.81181				limma	0.00259475	0.060557
2028	CANX	S554	CANX S554	P27824	MC58 vs MC58siaD	2	1	6.59058	0.898206	0.00278749	0.060557	1	limma	1.86375				limma	0.00278749	0.060557
2029	CANX	S554	CANX S554	P27824	MC58 vs MC58siaD	2	1	6.55054	0.956108	0.0050613	0.0748464	1	limma	1.94007				limma	0.0050613	0.0748464
2033	RALGAPA1	T754	RALGAPA1 T754	Q6GYQ0	MC58 vs MC58siaD	2	1	6.7004	0.0794803	0.668612	0.829599	1	limma	1.05664				limma	0.668612	0.829599
2034	KIAA1217	S1684	KIAA1217 S1684	Q5T5P2	MC58 vs MC58siaD	2	1	6.74303	0.328196	0.0520707	0.216294	1	limma	1.25544				limma	0.0520707	0.216294
2035	P05787	P05787	P05787	P05787	MC58 vs MC58siaD	2	1	6.64674	0.642791	0.0916034	0.284711	1	limma	1.56135	Breast Carcinoma, Cirrhosis, Familial	C0678222, C1861556	DB06245,DB00031,DB09130	limma	0.0916034	0.284711
2036	TIMELESS	S1173	TIMELESS S1173	Q9UNS1	MC58 vs MC58siaD	2	1	6.67702	-0.0935356	0.495745	0.70285	1	limma	0.937223				limma	0.495745	0.70285
2038	MTFR1	S119	MTFR1 S119	Q15390	MC58 vs MC58siaD	2	1	6.74319	-0.230571	0.211096	0.44292	1	limma	0.852297				limma	0.211096	0.44292
2043	ABCC3	S908,S911	ABCC3 S908,S911	O15438	MC58 vs MC58siaD	2	1	6.7104	0.0237612	0.891753	0.949275	1	limma	1.01661	Cholestasis	C0008370	EMTRICITABINE,MONOMETHYL AURISTATIN E,methotrexate,CEFOPERAZONE,DOXORUBICIN,ABACAVIR,CEFACLOR,TENOFOVIR,DELAVIRDINE,cisplatin,LAMIVUDINE,vincristine,CEPHALEXIN,CEFUROXIME,doxorubicin,morphine,PACLITAXEL,CEPHRADINE,cyclophosphamide,CEFOXITIN,RIMONABANT,CEFMETAZOLE,CEFTRIAXONE,ETRAVIRINE,NEVIRAPINE,EFAVIRENZ,lamivudine,CEFAMANDOLE	limma	0.891753	0.949275
2047	MYSM1	S340	MYSM1 S340	Q5VVJ2	MC58 vs MC58siaD	2	1	6.74641	0.0552255	0.697581	0.847989	1	limma	1.03902	BONE MARROW FAILURE SYNDROME 4	C4748257		limma	0.697581	0.847989
2048	HDAC7	S405	HDAC7 S405	Q8WUI4	MC58 vs MC58siaD	2	1	6.66285	-0.300847	0.21617	0.448904	1	limma	0.811776				limma	0.21617	0.448904
2049	SRRM2	S2692	SRRM2 S2692	Q9UQ35	MC58 vs MC58siaD	2	1	6.63705	-0.699118	0.000310791	0.0260167	1	limma	0.615949				limma	0.000310791	0.0260167
2050	P04075	P04075	P04075	P04075	MC58 vs MC58siaD	2	1	6.61127	0.208048	0.304064	0.538509	1	limma	1.15512	Glycogen Storage Disease XII	C0272066	DB08240,DB14548,DB01593,DB14487,DB04326,DB04733,DB11638,DB14533,DB02512	limma	0.304064	0.538509
2053	TIMELESS	S1173	TIMELESS S1173	Q9UNS1	MC58 vs MC58siaD	2	1	6.74539	-0.0400253	0.803695	0.907594	1	limma	0.972638				limma	0.803695	0.907594
2054	P26045	P26045	P26045	P26045	MC58 vs MC58siaD	2	1	6.77036	0.036123	0.80488	0.908051	1	limma	1.02535				limma	0.80488	0.908051
2055	DDX54	S782	DDX54 S782	Q8TDD1	MC58 vs MC58siaD	2	1	6.72623	0.408612	0.0555909	0.223729	1	limma	1.32741				limma	0.0555909	0.223729
2058	MARVELD2	S407	MARVELD2 S407	Q8N4S9	MC58 vs MC58siaD	2	1	6.76504	0.0768188	0.551351	0.746831	1	limma	1.05469	DEAFNESS, AUTOSOMAL RECESSIVE 49	C1857811		limma	0.551351	0.746831
2060	Q86YS7-3	T339	Q86YS7-3 T339	Q86YS7-3	MC58 vs MC58siaD	2	1	6.65325	0.104424	0.567982	0.757846	1	limma	1.07506				limma	0.567982	0.757846
2061	DOCK7	S900,S910	DOCK7 S900,S910	Q96N67	MC58 vs MC58siaD	2	1	6.7562	0.0112644	0.935493	0.97187	1	limma	1.00784	EPILEPTIC ENCEPHALOPATHY, EARLY INFANTILE, 23	C4014492		limma	0.935493	0.97187
2062	MYO1E	S1002	MYO1E S1002	Q12965	MC58 vs MC58siaD	2	1	6.74594	-0.0147238	0.935111	0.971741	1	limma	0.989846	FOCAL SEGMENTAL GLOMERULOSCLEROSIS 6	C3279905	DB03366	limma	0.935111	0.971741
2065	DOCK7	S900	DOCK7 S900	Q96N67	MC58 vs MC58siaD	2	1	6.31651	-0.0638136	0.742349	0.873611	1	limma	0.956732	EPILEPTIC ENCEPHALOPATHY, EARLY INFANTILE, 23	C4014492		limma	0.742349	0.873611
2066	PCBP1	S246	PCBP1 S246	Q15365	MC58 vs MC58siaD	2	1	6.6589	-0.26811	0.0937104	0.28864	1	limma	0.830406				limma	0.0937104	0.28864
2068	RBM15	S294	RBM15 S294	Q96T37	MC58 vs MC58siaD	2	1	6.62268	-0.506319	0.00828843	0.0913003	1	limma	0.704017				limma	0.00828843	0.0913003
2070	HMGA2	S44	HMGA2 S44	P52926	MC58 vs MC58siaD	2	1	6.73966	0.286624	0.0467821	0.204821	1	limma	1.21978				limma	0.0467821	0.204821
2071	TBC1D10B	S658	TBC1D10B S658	Q4KMP7	MC58 vs MC58siaD	2	1	6.76893	0.0809519	0.639345	0.807921	1	limma	1.05772				limma	0.639345	0.807921
2073	PIK3AP1	S174	PIK3AP1 S174	Q6ZUJ8	MC58 vs MC58siaD	2	1	6.64764	-0.0680212	0.725272	0.865684	1	limma	0.953946				limma	0.725272	0.865684
2075	TMC5	S79	TMC5 S79	Q6UXY8	MC58 vs MC58siaD	2	1	6.58714	-0.7393	4.91805e-05	0.0154386	1	limma	0.59903				limma	4.91805e-05	0.0154386
2076	ZBTB21	S345	ZBTB21 S345	Q9ULJ3	MC58 vs MC58siaD	2	1	6.77551	-0.239251	0.0861067	0.277234	1	limma	0.847185				limma	0.0861067	0.277234
2078	AKAP2	S720	AKAP2 S720	Q9Y2D5	MC58 vs MC58siaD	2	1	6.70189	0.0269172	0.815405	0.913361	1	limma	1.01883				limma	0.815405	0.913361
2079	LAD1	T19	LAD1 T19	O00515	MC58 vs MC58siaD	2	1	6.66843	0.267255	0.244789	0.47982	1	limma	1.20352				limma	0.244789	0.47982
2080	LAD1	T19	LAD1 T19	O00515	MC58 vs MC58siaD	2	1	6.55161	-0.00221058	0.991301	0.997658	1	limma	0.998469				limma	0.991301	0.997658
2082	ANKS1A	S626	ANKS1A S626	Q92625	MC58 vs MC58siaD	2	1	6.6907	0.493985	0.0403595	0.191721	1	limma	1.40833				limma	0.0403595	0.191721
2087	WDHD1	S374,S383	WDHD1 S374,S383	O75717	MC58 vs MC58siaD	2	1	6.61316	-0.18507	0.300142	0.534477	1	limma	0.879606				limma	0.300142	0.534477
2088	UBE2E3	S8	UBE2E3 S8	Q969T4	MC58 vs MC58siaD	2	1	6.65296	0.0969229	0.494292	0.702162	1	limma	1.06949				limma	0.494292	0.702162
2090	PKP3	S285	PKP3 S285	Q9Y446	MC58 vs MC58siaD	2	1	6.25635	-1.22706	0.0106084	0.10274	1	limma	0.427187				limma	0.0106084	0.10274
2092	IRS2	S594	IRS2 S594	Q9Y4H2	MC58 vs MC58siaD	2	1	6.64434	-0.132573	0.470225	0.684179	1	limma	0.912203	Diabetes Mellitus, Experimental, Diabetes Mellitus, Non-Insulin-Dependent	C0011853, C0011860	DEXAMETHASONE,ASPIRIN,INSULIN,DUAL IGF-1R/INSR INHIBITOR BMS-754807	limma	0.470226	0.684179
2093	RIC1	S1017	RIC1 S1017	Q4ADV7	MC58 vs MC58siaD	2	1	6.7255	-0.0350557	0.829194	0.917101	1	limma	0.975994				limma	0.829194	0.917101
2094	MCM4	S120	MCM4 S120	P33991	MC58 vs MC58siaD	2	1	6.6533	0.559761	0.0656658	0.243948	1	limma	1.47403	Natural Killer Cell Deficiency, Familial Isolated	C1864947		limma	0.0656658	0.243948
2097	ALYREF	S239	ALYREF S239	Q86V81	MC58 vs MC58siaD	2	1	6.70679	-0.492098	0.0061025	0.0828528	1	limma	0.71099				limma	0.0061025	0.0828528
2099	YAP1	S289	YAP1 S289	P46937	MC58 vs MC58siaD	2	1	6.64177	0.779109	0.0279922	0.159957	1	limma	1.71607	COLOBOMA, OCULAR, WITH OR WITHOUT HEARING IMPAIRMENT, CLEFT LIP/PALATE, AND/OR MENTAL RETARDATION	C3805432		limma	0.0279922	0.159957
2105	EIF3CL	S39	EIF3CL S39	B5ME19	MC58 vs MC58siaD	2	1	6.74542	0.324542	0.0207987	0.143496	1	limma	1.25227				limma	0.0207987	0.143496
2106	DYNC1LI1	S398	DYNC1LI1 S398	Q9Y6G9	MC58 vs MC58siaD	2	1	6.47057	0.378351	0.0974639	0.295495	1	limma	1.29986				limma	0.0974639	0.295495
2107	MACF1	S6967	MACF1 S6967	Q9UPN3	MC58 vs MC58siaD	2	1	6.7872	0.511607	0.0249717	0.154728	1	limma	1.42564				limma	0.0249717	0.154728
2108	PLEKHA6	S506	PLEKHA6 S506	Q9Y2H5	MC58 vs MC58siaD	2	1	6.76067	-0.0504093	0.773888	0.891782	1	limma	0.965662				limma	0.773888	0.891782
2109	C6orf132	S1087	C6orf132 S1087	Q5T0Z8	MC58 vs MC58siaD	2	1	6.64557	-0.463453	0.00240339	0.060557	1	limma	0.725248				limma	0.00240339	0.060557
2110	CCDC86	S113	CCDC86 S113	Q9H6F5	MC58 vs MC58siaD	2	1	6.47238	-0.23669	0.139525	0.355669	1	limma	0.84869				limma	0.139525	0.355669
2111	P49792	P49792	P49792	P49792	MC58 vs MC58siaD	2	1	6.81181	-0.175465	0.313397	0.550638	1	limma	0.885482	Inflammatory Myofibroblastic Tumor	C0334121		limma	0.313397	0.550638
2114	RERE	S594	RERE S594	Q9P2R6	MC58 vs MC58siaD	2	1	6.70506	-0.111754	0.290958	0.523419	1	limma	0.925462	NEURODEVELOPMENTAL DISORDER WITH OR WITHOUT ANOMALIES OF THE BRAIN, EYE, OR HEART	C4310772		limma	0.290958	0.523419
2118	PEA15	S116	PEA15 S116	Q15121	MC58 vs MC58siaD	2	1	6.76286	0.19518	0.178082	0.403549	1	limma	1.14487				limma	0.178083	0.403549
2120	ARAF	S162	ARAF S162	P10398	MC58 vs MC58siaD	2	1	6.7211	-0.023949	0.822254	0.915006	1	limma	0.983537				limma	0.822254	0.915006
2121	DTX3L	S202	DTX3L S202	Q8TDB6	MC58 vs MC58siaD	2	1	6.63705	-0.254606	0.17826	0.403549	1	limma	0.838216				limma	0.17826	0.403549
2122	CCDC86	S102,S113	CCDC86 S102,S113	Q9H6F5	MC58 vs MC58siaD	2	1	6.5566	-0.488308	0.063693	0.240494	1	limma	0.712861				limma	0.063693	0.240494
2123	CCDC86	S113	CCDC86 S113	Q9H6F5	MC58 vs MC58siaD	2	1	6.56138	-0.482488	0.066675	0.245278	1	limma	0.715742				limma	0.066675	0.245278
2130	KTN1	T153	KTN1 T153	Q86UP2	MC58 vs MC58siaD	2	1	6.72484	0.0326809	0.879967	0.944626	1	limma	1.02291				limma	0.879967	0.944626
2131	ZC3H13	S877	ZC3H13 S877	Q5T200	MC58 vs MC58siaD	2	1	6.53556	-0.61948	0.04387	0.199481	1	limma	0.650905				limma	0.04387	0.199481
2132	ZC3H13	S875,S877	ZC3H13 S875,S877	Q5T200	MC58 vs MC58siaD	2	1	6.66604	-0.125939	0.48357	0.69421	1	limma	0.916407				limma	0.48357	0.69421
2133	Q9P266	Q9P266	Q9P266	Q9P266	MC58 vs MC58siaD	2	1	6.6162	-0.413105	0.026408	0.155985	1	limma	0.751005				limma	0.026408	0.155985
2134	SRRM2	S333	SRRM2 S333	Q9UQ35	MC58 vs MC58siaD	2	1	6.75068	0.432637	0.0161927	0.125277	1	limma	1.3497				limma	0.0161927	0.125277
2143	YBX1	S174	YBX1 S174	P67809	MC58 vs MC58siaD	2	1	6.56655	-1.06422	0.0234684	0.14984	1	limma	0.478232				limma	0.0234684	0.14984
2144	P67809	P67809	P67809	P67809	MC58 vs MC58siaD	2	1	6.28283	-1.71499	0.0233026	0.149534	1	limma	0.304604				limma	0.0233026	0.149534
2145	YBX1	S165	YBX1 S165	P67809	MC58 vs MC58siaD	2	1	6.77543	0.335617	0.0564469	0.225488	1	limma	1.26192				limma	0.0564469	0.225488
2147	C6orf132	S275,S279	C6orf132 S275,S279	Q5T0Z8	MC58 vs MC58siaD	2	1	6.72971	0.0618193	0.689243	0.844753	1	limma	1.04378				limma	0.689243	0.844753
2148	PARP4	T101	PARP4 T101	Q9UKK3	MC58 vs MC58siaD	2	1	6.73946	0.264983	0.0840914	0.275529	1	limma	1.20162				limma	0.0840914	0.275529
2151	KPNA2	S62	KPNA2 S62	P52292	MC58 vs MC58siaD	2	1	6.6682	-0.0766476	0.581409	0.767402	1	limma	0.948259				limma	0.581409	0.767402
2152	PLA2G4A	T268	PLA2G4A T268	P47712	MC58 vs MC58siaD	2	1	6.67264	-0.0554174	0.760813	0.885304	1	limma	0.962316	Liver Cirrhosis, Experimental, Malignant neoplasm of breast	C0023893, C0006142	FLUOROMETHOLONE,FLURANDRENOLIDE,MEDRYSONE,FLUTICASONE PROPIONATE,FLUNISOLIDE,DB06311,Pyrazolones,DB04552,propionic acid derivatives,diclofenac,atenolol,FLUOCINOLONE ACETONIDE,252827429,DB00588,DB01103,DB00721,aspirin,acetaminophen,FLUOCINONIDE,ZPL521,DB13867	limma	0.760813	0.885304
2153	TMEM51	T234	TMEM51 T234	Q9NW97	MC58 vs MC58siaD	2	1	6.74819	-0.0353746	0.823456	0.915557	1	limma	0.975778				limma	0.823456	0.915557
2154	KPNA4	S60	KPNA4 S60	O00629	MC58 vs MC58siaD	2	1	6.7137	-0.246053	0.0825756	0.272384	1	limma	0.8432				limma	0.0825756	0.272384
2156	P05787	P05787	P05787	P05787	MC58 vs MC58siaD	2	1	6.66985	-0.0117692	0.963165	0.985132	1	limma	0.991875	Breast Carcinoma, Cirrhosis, Familial	C0678222, C1861556	DB06245,DB00031,DB09130	limma	0.963165	0.985132
2157	TMCO1	S239	TMCO1 S239	Q9UM00	MC58 vs MC58siaD	2	1	6.70454	-0.00596658	0.979171	0.992621	1	limma	0.995873	Cerebrofaciothoracic Dysplasia	C1859252		limma	0.979171	0.992621
2158	O95425-3	S221	O95425-3 S221	O95425-3	MC58 vs MC58siaD	2	1	6.21338	-1.02779	0.000242424	0.0241211	1	limma	0.49046				limma	0.000242424	0.0241211
2159	RETREG2	S385	RETREG2 S385	Q8NC44	MC58 vs MC58siaD	2	1	6.752	0.10648	0.440839	0.662402	1	limma	1.0766				limma	0.440839	0.662402
2160	HNRNPC	S233	HNRNPC S233	P07910	MC58 vs MC58siaD	2	1	6.57368	1.11966	0.00615633	0.0829646	1	limma	2.17296				limma	0.00615633	0.0829646
2161	RPS5	S142	RPS5 S142	P46782	MC58 vs MC58siaD	2	1	6.63057	0.358413	0.0333666	0.175793	1	limma	1.28201				limma	0.0333666	0.175793
2163	KDM1A	S849	KDM1A S849	O60341	MC58 vs MC58siaD	2	1	6.63542	-0.173567	0.221142	0.454007	1	limma	0.886648	CLEFT PALATE, PSYCHOMOTOR RETARDATION, AND DISTINCTIVE FACIAL FEATURES	C4225229	178103603,310264760,TRANYLCYPROMINE HYDROCHLORIDE,2-[N-(PHTHALIMIDO)]ETHYL CARBAMIMIDOTHIOATE HCL,249565921,252166601,178103602,178101964,PARNATE,NAMOLINE,315661201	limma	0.221142	0.454007
2164	SMG8	S742	SMG8 S742	Q8ND04	MC58 vs MC58siaD	2	1	6.55218	-0.331983	0.0887899	0.280597	1	limma	0.794444				limma	0.0887899	0.280597
2168	Q02241-2	S160	Q02241-2 S160	Q02241-2	MC58 vs MC58siaD	2	1	6.5414	-0.196815	0.206788	0.437623	1	limma	0.872474				limma	0.206788	0.437623
2169	RIN2	S366	RIN2 S366	Q8WYP3	MC58 vs MC58siaD	2	1	6.76982	0.170241	0.255739	0.493024	1	limma	1.12525	Macrocephaly, Alopecia, Cutis Laxa, and Scoliosis	C2751321		limma	0.255739	0.493024
2170	P02545-2	S463	P02545-2 S463	P02545-2; P02545	MC58 vs MC58siaD	2	1	6.77514	-0.159344	0.240924	0.47566	1	limma	0.895432				limma	0.240924	0.47566
2172	HIRIP3	S196,S199	HIRIP3 S196,S199	Q9BW71	MC58 vs MC58siaD	2	1	6.66664	-0.221349	0.201174	0.431316	1	limma	0.857763				limma	0.201174	0.431316
2176	CBX5	S92	CBX5 S92	P45973	MC58 vs MC58siaD	2	1	6.76602	0.173424	0.294577	0.527736	1	limma	1.12773				limma	0.294577	0.527736
2178	FOXK1	S239,S257	FOXK1 S239,S257	P85037	MC58 vs MC58siaD	2	1	6.70929	-0.310733	0.0913208	0.284711	1	limma	0.806232				limma	0.0913208	0.284711
2179	CRTC3	S329	CRTC3 S329	Q6UUV7	MC58 vs MC58siaD	2	1	6.72125	0.173113	0.442919	0.66341	1	limma	1.12749				limma	0.442919	0.66341
2180	SPEN	S2101	SPEN S2101	Q96T58	MC58 vs MC58siaD	2	1	6.6348	-0.355061	0.058667	0.229295	1	limma	0.781837				limma	0.058667	0.229295
2182	Q5JSH3	Q5JSH3	Q5JSH3	Q5JSH3	MC58 vs MC58siaD	2	1	6.75938	0.101195	0.478356	0.688826	1	limma	1.07266				limma	0.478356	0.688826
2183	PLEKHA1	S332	PLEKHA1 S332	Q9HB21	MC58 vs MC58siaD	2	1	6.77803	0.0660249	0.648424	0.813121	1	limma	1.04683				limma	0.648424	0.813121
2186	XRN2	S448	XRN2 S448	Q9H0D6	MC58 vs MC58siaD	2	1	6.55495	-0.0304581	0.84082	0.92397	1	limma	0.979109				limma	0.84082	0.92397
2187	Q86W92-2	S573	Q86W92-2 S573	Q86W92-2	MC58 vs MC58siaD	2	1	5.51315	0.3306	0.112329	0.315073	1	limma	1.25754				limma	0.112329	0.315073
2191	Q08174-2	S973,S984	Q08174-2 S973,S984	Q08174-2	MC58 vs MC58siaD	2	1	6.73114	0.376029	0.101452	0.30113	1	limma	1.29776				limma	0.101452	0.30113
2192	P11142	P11142	P11142	P11142	MC58 vs MC58siaD	2	1	5.31485	0.0826098	0.792534	0.902229	1	limma	1.05893				limma	0.792534	0.902229
2193	SRSF6	S303	SRSF6 S303	Q13247	MC58 vs MC58siaD	2	1	6.75548	0.101471	0.576104	0.763448	1	limma	1.07287				limma	0.576104	0.763448
2195	TNS4	S416	TNS4 S416	Q8IZW8	MC58 vs MC58siaD	2	1	6.69598	-0.178607	0.47999	0.69065	1	limma	0.883555				limma	0.47999	0.69065
2196	SH3PXD2B	S291	SH3PXD2B S291	A1X283	MC58 vs MC58siaD	2	1	6.72959	-0.381409	0.0226541	0.147632	1	limma	0.767687	Ter Haar syndrome	C1855305		limma	0.0226541	0.147632
2197	CGN	S149	CGN S149	Q9P2M7	MC58 vs MC58siaD	2	1	6.73278	0.106885	0.634424	0.803641	1	limma	1.0769				limma	0.634424	0.803641
2198	NUCKS1	S58,S61	NUCKS1 S58,S61	Q9H1E3	MC58 vs MC58siaD	2	1	6.71355	0.181583	0.555216	0.749372	1	limma	1.13413				limma	0.555216	0.749372
2199	MIA2	S747	MIA2 S747	Q96PC5	MC58 vs MC58siaD	2	1	6.74342	-0.0947441	0.494328	0.702162	1	limma	0.936438				limma	0.494328	0.702162
2201	SLC15A1	S704	SLC15A1 S704	P46059	MC58 vs MC58siaD	2	1	6.68371	0.192312	0.476477	0.687892	1	limma	1.14259				limma	0.476477	0.687892
2206	RRBP1	S615	RRBP1 S615	Q9P2E9	MC58 vs MC58siaD	2	1	6.7582	0.368187	0.0230778	0.148605	1	limma	1.29073				limma	0.0230778	0.148605
2210	ARHGEF11	S251	ARHGEF11 S251	O15085	MC58 vs MC58siaD	2	1	6.73333	-0.110035	0.368512	0.59939	1	limma	0.926566				limma	0.368513	0.59939
2212	GTF3C1	S1068	GTF3C1 S1068	Q12789	MC58 vs MC58siaD	2	1	6.51403	0.00400229	0.976123	0.991387	1	limma	1.00278				limma	0.976123	0.991387
2213	IRF2BPL	S659	IRF2BPL S659	Q9H1B7	MC58 vs MC58siaD	2	1	6.6989	0.0349277	0.807971	0.910448	1	limma	1.02451	NEURODEVELOPMENTAL DISORDER WITH REGRESSION, ABNORMAL MOVEMENTS, LOSS OF SPEECH, AND SEIZURES	C4748127		limma	0.807971	0.910448
2215	P98168	P98168	P98168	P98168	MC58 vs MC58siaD	2	1	6.80689	0.0948756	0.650674	0.814112	1	limma	1.06797				limma	0.650674	0.814112
2216	Q9NYV4-2	S1083	Q9NYV4-2 S1083	Q9NYV4-2	MC58 vs MC58siaD	2	1	6.75168	0.126629	0.423231	0.64915	1	limma	1.09174				limma	0.423231	0.64915
2218	PFKM	S667	PFKM S667	P08237	MC58 vs MC58siaD	2	1	6.68463	0.092415	0.486841	0.696253	1	limma	1.06615	Glycogen Storage Disease Type VII	C0017926		limma	0.486841	0.696253
2225	SLC2A1	S473	SLC2A1 S473	P11166	MC58 vs MC58siaD	2	1	6.79991	0.459071	0.0307274	0.167274	1	limma	1.37466	CHOREOATHETOSIS/SPASTICITY, EPISODIC, Cryohydrocytosis, Stomatin-Deficient, with Mental Retardation, Seizures, Cataracts, and Massive Hepatosplenomegaly, DYSTONIA 18 (disorder), EPILEPSY, IDIOPATHIC GENERALIZED, SUSCEPTIBILITY TO, 12, Glut1 Deficiency Syndrome, GLUT1 DEFICIENCY SYNDROME 1	C1832855, C1837206, C1842534, C3553859, C1847501, C4551966	TCDD,310264666,DIAZEPAM,178101360,IL-7,PIOGLITAZONE,BFGF,GENISTEIN,TRIAMCINOLONE,LIPOIC ACID,SELENIUM,PROGESTERONE,DB02709,RETINOIC ACID,GLUFOSFAMIDE,THYMIDINE,GLUCOCORTICOID,DB11059,PHENYTOIN,ROSIGLITAZONE,GENTAMICIN,BASIC FIBROBLAST GROWTH FACTOR,17 BETA-ESTRADIOL	limma	0.0307274	0.167274
2226	AFDN	S1107	AFDN S1107	P55196	MC58 vs MC58siaD	2	1	6.68294	-0.422931	0.0198383	0.139946	1	limma	0.745908				limma	0.0198383	0.139946
2228	DYRK1A	S748	DYRK1A S748	Q13627	MC58 vs MC58siaD	2	1	6.68838	0.071238	0.75212	0.880193	1	limma	1.05062	MENTAL RETARDATION, AUTOSOMAL DOMINANT 7, Microcephaly	C3279839, C0025958	DB07608,PMID28766366-Compound-Scheme1WO2011135259,PMID28766366-Compound-Scheme15-1,PMID28766366-Compound-Scheme6Pyrrolo[2,3-d]pyrimidines,PMID28766366-Compound-Scheme23MPPDerivatives,249565842,PMID28766366-Compound-Scheme13INDY,405560505,PMID28766366-Compound-Scheme4Upper,PMID28766366-Compound-Scheme12-3,PMID28766366-Compound-Scheme18,SP-600125,AZAKENPAULLONE,PMID28766366-Compound-Scheme2WO2012/0…	limma	0.75212	0.880193
2229	KRT6B	S60	KRT6B S60	P04259	MC58 vs MC58siaD	2	1	6.7698	-0.30481	0.111503	0.314161	1	limma	0.809549	PACHYONYCHIA CONGENITA 4	C3714949		limma	0.111504	0.314161
2230	TRIP12	S1376	TRIP12 S1376	Q14669	MC58 vs MC58siaD	2	1	6.65955	-0.0438418	0.827516	0.9163	1	limma	0.970068	MENTAL RETARDATION, AUTOSOMAL DOMINANT 49	C4540324		limma	0.827516	0.9163
2232	TVP23B	T199	TVP23B T199	Q9NYZ1	MC58 vs MC58siaD	2	1	6.46498	-0.799971	0.00986518	0.0987995	1	limma	0.574361				limma	0.00986518	0.0987995
2233	Q9UPN3	Q9UPN3	Q9UPN3	Q9UPN3	MC58 vs MC58siaD	2	1	6.68361	-0.237975	0.350982	0.585148	1	limma	0.847935				limma	0.350982	0.585148
2236	P60709	P60709	P60709	P60709	MC58 vs MC58siaD	2	1	6.55093	-0.175567	0.522269	0.725577	1	limma	0.885419	Chemical and Drug Induced Liver Injury, Iris Coloboma with Ptosis, Hypertelorism, and Mental Retardation, Juvenile-onset dystonia	C4277682, C1855722, C1846331	ETHINYLESTRADIOL,ENVIRONMENTAL ESTROGEN,DB04216,CYCLOPHOSPHAMIDE,DB12695	limma	0.522269	0.725577
2238	FGFR4	S419	FGFR4 S419	P22455	MC58 vs MC58siaD	2	1	6.78357	0.678849	0.00208389	0.0566057	1	limma	1.60086	Malignant neoplasm of prostate	C0376358	354702260,BGJ398,223366040,249565784,DB15102,DOVITINIB,381744902,DB09078,ERLOTINIB,everolimus,354702241,brivanib,INCB62079,CVBT-141H,CVBT-141B,315661124,ENMD-2076,PALIFERMIN,PALIFERMIN,354702261,CHEMBL377300,CHEMBL3545421,FP-1039,cyclophosphamide,178102559,CHEMBL3545264,ISIS-FGFR4Rx,CHEMBL1852688,FGF/VEGF RECEPTOR TYROSINE KINASE INHIBITOR, PD173074,ACTB1003,HESPERADIN,CHEMBL3545293,DB08901,DOVIT…	limma	0.00208389	0.0566057
2240	MTCL1	S549	MTCL1 S549	Q9Y4B5	MC58 vs MC58siaD	2	1	6.66841	-0.304181	0.065938	0.244477	1	limma	0.809902				limma	0.065938	0.244477
2245	UNK	S240	UNK S240	Q9C0B0	MC58 vs MC58siaD	2	1	6.69334	0.325737	0.17627	0.400973	1	limma	1.2533				limma	0.17627	0.400973
2246	PPA2	S317	PPA2 S317	Q9H2U2	MC58 vs MC58siaD	2	1	6.73232	0.599509	0.00408926	0.069986	1	limma	1.5152	SUDDEN CARDIAC FAILURE, ALCOHOL-INDUCED, SUDDEN CARDIAC FAILURE, INFANTILE	C4310663, C4310664	risperidone	limma	0.00408926	0.069986
2247	Q9H4L5	S34	Q9H4L5 S34	Q9H4L5; Q9H4L5-2	MC58 vs MC58siaD	2	1	6.63966	-0.394627	0.0214352	0.145564	1	limma	0.760686				limma	0.0214352	0.145564
2248	TNS1	S1381	TNS1 S1381	Q9HBL0	MC58 vs MC58siaD	2	1	6.75724	-0.00355312	0.98369	0.994514	1	limma	0.99754				limma	0.98369	0.994514
2249	SRRM2	S854,T866	SRRM2 S854,T866	Q9UQ35	MC58 vs MC58siaD	2	1	6.73651	0.135047	0.387806	0.61536	1	limma	1.09813				limma	0.387806	0.61536
2250	MKI67	S538,T543	MKI67 S538,T543	P46013	MC58 vs MC58siaD	2	1	6.70521	0.386888	0.0338055	0.176503	1	limma	1.30757				limma	0.0338055	0.176503
2251	P04264	P04264	P04264	P04264	MC58 vs MC58siaD	2	1	6.44275	0.108571	0.835231	0.920513	1	limma	1.07816	Epidermolytic palmoplantar keratoderma Vorner type, Hyperkeratosis, Epidermolytic, Ichthyosis, Cyclic, with Epidermolytic Hyperkeratosis, Ichthyosis hystrix, Curth Macklin type, Keratoderma, Palmoplantar, Keratoderma, Palmoplantar, Epidermolytic, PALMOPLANTAR KERATODERMA, NONEPIDERMOLYTIC	C2931735, C0079153, C1843463, C1840296, C4551675, C1721006, C1833030	DB01593,DB09130,DB14487	limma	0.835231	0.920513
2252	ATXN2L	S335,S339	ATXN2L S335,S339	Q8WWM7	MC58 vs MC58siaD	2	1	6.71662	0.101752	0.541474	0.738372	1	limma	1.07308				limma	0.541474	0.738372
2253	ATXN2L	S339	ATXN2L S339	Q8WWM7	MC58 vs MC58siaD	2	1	6.62057	-0.00843745	0.960105	0.983605	1	limma	0.994169				limma	0.960105	0.983605
2256	Q9UPY8-2	Q9UPY8-2	Q9UPY8-2	Q9UPY8-2	MC58 vs MC58siaD	2	1	6.66412	0.0163936	0.933378	0.971116	1	limma	1.01143				limma	0.933378	0.971116
2257	PPL	S1657	PPL S1657	O60437	MC58 vs MC58siaD	2	1	6.6926	0.0287267	0.884984	0.946285	1	limma	1.02011				limma	0.884984	0.946285
2258	ARHGAP39	S366	ARHGAP39 S366	Q9C0H5	MC58 vs MC58siaD	2	1	6.76958	-0.0791722	0.576385	0.763448	1	limma	0.946601				limma	0.576385	0.763448
2260	PKP2	S251	PKP2 S251	Q99959	MC58 vs MC58siaD	2	1	6.76129	-0.0666104	0.662665	0.823996	1	limma	0.954879	Arrhythmogenic Right Ventricular Dysplasia, Arrhythmogenic Right Ventricular Dysplasia, Familial, 9, Brugada Syndrome (disorder)	C0349788, C1836906, C1142166		limma	0.662665	0.823996
2265	PHLDB3	S254	PHLDB3 S254	Q6NSJ2	MC58 vs MC58siaD	2	1	6.75004	-0.124522	0.485769	0.695512	1	limma	0.917308				limma	0.485769	0.695512
2266	Q8WWI1-3	S370	Q8WWI1-3 S370	Q8WWI1-3	MC58 vs MC58siaD	2	1	6.41349	0.0367719	0.817352	0.914454	1	limma	1.02582				limma	0.817352	0.914454
2267	DIDO1	S805,S809	DIDO1 S805,S809	Q9BTC0	MC58 vs MC58siaD	2	1	6.69336	-0.378523	0.036182	0.180561	1	limma	0.769225				limma	0.036182	0.180561
2269	ZMYND8	T746,S756	ZMYND8 T746,S756	Q9ULU4	MC58 vs MC58siaD	2	1	6.70979	-0.0620686	0.736057	0.870011	1	limma	0.95789				limma	0.736057	0.870011
2272	SIPA1L1	S1270	SIPA1L1 S1270	O43166	MC58 vs MC58siaD	2	1	6.71311	0.47795	0.0821246	0.272175	1	limma	1.39276				limma	0.0821246	0.272175
2273	NF1	S2523	NF1 S2523	P21359	MC58 vs MC58siaD	2	1	6.77438	0.0342798	0.785946	0.898558	1	limma	1.02405	Cafe-au-lait macules with pulmonary stenosis, Glioma, Juvenile Myelomonocytic Leukemia, melanoma, neurofibroma, Neurofibromatosis 1, NEUROFIBROMATOSIS, FAMILIAL SPINAL, Neurofibromatosis-Noonan syndrome	C0553586, C0017638, C0349639, C0025202, C0027830, C0027831, C1834235, C2931482	MEK162,VEMURAFENIB,Selumetinib,PD-325901,SELUMETINIB,MEK INHIBITOR PD0325901,JQ1 COMPOUND,Everolimus,Vinblastine,SIROLIMUS,Trametinib,Dasatinib,Bevacizumab,TRAMETINIB,Tamoxifen,Pazopanib,Trametinib,Imatinib,Cediranib,PLX3397,Cobimetinib,Tipifarnib,TRAMETINIB,Nilotinib,BINIMETINIB,GDC-0973,Sirolimus,Vemurafenib,RAFAMETINIB,PIMASERTIB,Erlotinib,DABRAFENIB,SELUMETINIB,Sorafenib	limma	0.785946	0.898558
2274	P07355	P07355	P07355	P07355	MC58 vs MC58siaD	2	1	6.63658	-0.0706167	0.781693	0.896054	1	limma	0.952231				limma	0.781693	0.896054
2276	NF1	S2523	NF1 S2523	P21359	MC58 vs MC58siaD	2	1	6.71956	0.446165	0.0100203	0.0993325	1	limma	1.36241	Cafe-au-lait macules with pulmonary stenosis, Glioma, Juvenile Myelomonocytic Leukemia, melanoma, neurofibroma, Neurofibromatosis 1, NEUROFIBROMATOSIS, FAMILIAL SPINAL, Neurofibromatosis-Noonan syndrome	C0553586, C0017638, C0349639, C0025202, C0027830, C0027831, C1834235, C2931482	MEK162,VEMURAFENIB,Selumetinib,PD-325901,SELUMETINIB,MEK INHIBITOR PD0325901,JQ1 COMPOUND,Everolimus,Vinblastine,SIROLIMUS,Trametinib,Dasatinib,Bevacizumab,TRAMETINIB,Tamoxifen,Pazopanib,Trametinib,Imatinib,Cediranib,PLX3397,Cobimetinib,Tipifarnib,TRAMETINIB,Nilotinib,BINIMETINIB,GDC-0973,Sirolimus,Vemurafenib,RAFAMETINIB,PIMASERTIB,Erlotinib,DABRAFENIB,SELUMETINIB,Sorafenib	limma	0.0100203	0.0993325
2280	SHROOM3	S1221	SHROOM3 S1221	Q8TF72	MC58 vs MC58siaD	2	1	6.69166	-0.0549364	0.732069	0.868021	1	limma	0.962637				limma	0.732069	0.868021
2282	RAD23B	S160	RAD23B S160	P54727	MC58 vs MC58siaD	2	1	6.67763	-0.00196126	0.993697	0.998024	1	limma	0.998641				limma	0.993697	0.998024
2285	ZNF687	S227,S242	ZNF687 S227,S242	Q8N1G0	MC58 vs MC58siaD	2	1	6.72479	0.347312	0.173911	0.397953	1	limma	1.27219				limma	0.173911	0.397953
2287	PARG	S291	PARG S291	Q86W56	MC58 vs MC58siaD	2	1	6.70568	0.245498	0.267911	0.505065	1	limma	1.1855				limma	0.267911	0.505065
2288	SNIP1	S35	SNIP1 S35	Q8TAD8	MC58 vs MC58siaD	2	1	6.62575	-0.0566924	0.722928	0.863977	1	limma	0.961466	PSYCHOMOTOR RETARDATION, EPILEPSY, AND CRANIOFACIAL DYSMORPHISM	C3281055		limma	0.722928	0.863977
2289	POLR1G	S285	POLR1G S285	O15446	MC58 vs MC58siaD	2	1	6.68268	0.7968	0.0540164	0.219931	1	limma	1.73724				limma	0.0540164	0.219931
2290	POLR1G	S285	POLR1G S285	O15446	MC58 vs MC58siaD	2	1	6.75521	0.0361324	0.85435	0.931408	1	limma	1.02536				limma	0.85435	0.931408
2292	Q86WB0	Q86WB0	Q86WB0	Q86WB0	MC58 vs MC58siaD	2	1	6.72872	0.0866894	0.617407	0.790735	1	limma	1.06193				limma	0.617407	0.790735
2293	GPATCH8	S653	GPATCH8 S653	Q9UKJ3	MC58 vs MC58siaD	2	1	6.64052	-0.106097	0.585865	0.770108	1	limma	0.929098				limma	0.585865	0.770108
2294	Q86WB0	Q86WB0	Q86WB0	Q86WB0	MC58 vs MC58siaD	2	1	6.73982	-0.0630142	0.667023	0.828173	1	limma	0.957262				limma	0.667023	0.828173
2295	RBM25	S583	RBM25 S583	P49756	MC58 vs MC58siaD	2	1	6.7213	0.544163	0.0055516	0.0789165	1	limma	1.45817				limma	0.0055516	0.0789165
2296	RBM25	S583	RBM25 S583	P49756	MC58 vs MC58siaD	2	1	6.72341	0.148545	0.401069	0.627387	1	limma	1.10845				limma	0.401069	0.627387
2297	O60716-3	S300	O60716-3 S300	O60716-3	MC58 vs MC58siaD	2	1	6.71775	-0.128038	0.361211	0.594184	1	limma	0.915075				limma	0.361211	0.594184
2299	DUS3L	T273,S277	DUS3L T273,S277	Q96G46	MC58 vs MC58siaD	2	1	6.72189	-0.300723	0.0842022	0.275529	1	limma	0.811846				limma	0.0842022	0.275529
2301	RAD23B	T155,S160	RAD23B T155,S160	P54727	MC58 vs MC58siaD	2	1	6.6802	-0.0212431	0.93891	0.973005	1	limma	0.985383				limma	0.93891	0.973005
2302	IRF2BPL	S547	IRF2BPL S547	Q9H1B7	MC58 vs MC58siaD	2	1	6.62522	0.718928	0.00347655	0.0661423	1	limma	1.64596	NEURODEVELOPMENTAL DISORDER WITH REGRESSION, ABNORMAL MOVEMENTS, LOSS OF SPEECH, AND SEIZURES	C4748127		limma	0.00347655	0.0661423
2304	EIF5B	S113	EIF5B S113	O60841	MC58 vs MC58siaD	2	1	6.74914	0.460406	0.0275264	0.158625	1	limma	1.37593				limma	0.0275264	0.158625
2306	TFAP4	S124	TFAP4 S124	Q01664	MC58 vs MC58siaD	2	1	6.73612	0.484187	0.00961031	0.097457	1	limma	1.3988				limma	0.00961031	0.097457
2307	NOP14	S96	NOP14 S96	P78316	MC58 vs MC58siaD	2	1	6.73408	0.378224	0.154551	0.374159	1	limma	1.29974				limma	0.154551	0.374159
2308	P11142	P11142	P11142	P11142	MC58 vs MC58siaD	2	1	5.97567	0.0674993	0.778004	0.893791	1	limma	1.0479				limma	0.778004	0.893791
2309	TANK	S129	TANK S129	Q92844	MC58 vs MC58siaD	2	1	6.64548	-0.343089	0.103585	0.304962	1	limma	0.788352				limma	0.103585	0.304962
2310	MKI67	S374	MKI67 S374	P46013	MC58 vs MC58siaD	2	1	6.77853	0.0293009	0.86223	0.936029	1	limma	1.02052				limma	0.862231	0.936029
2311	RIN1	S291	RIN1 S291	Q13671	MC58 vs MC58siaD	2	1	6.66846	-0.22724	0.257128	0.494389	1	limma	0.854267				limma	0.257128	0.494389
2312	Q5SW79	Q5SW79	Q5SW79	Q5SW79	MC58 vs MC58siaD	2	1	6.67612	-0.399782	0.00533371	0.0769811	1	limma	0.757973				limma	0.00533371	0.0769811
2314	GCFC2	S174,S180	GCFC2 S174,S180	P16383	MC58 vs MC58siaD	2	1	6.74762	0.154799	0.287006	0.520535	1	limma	1.11327				limma	0.287006	0.520535
2315	Q9BX66-5	S635	Q9BX66-5 S635	Q9BX66-5	MC58 vs MC58siaD	2	1	6.71396	-0.0920699	0.534915	0.733804	1	limma	0.938176				limma	0.534915	0.733804
2316	ATG9A	S735	ATG9A S735	Q7Z3C6	MC58 vs MC58siaD	2	1	6.71198	-0.256358	0.158051	0.377982	1	limma	0.837198				limma	0.158051	0.377982
2318	ATG9A	S735	ATG9A S735	Q7Z3C6	MC58 vs MC58siaD	2	1	6.68191	-0.200185	0.235942	0.471249	1	limma	0.870439				limma	0.235942	0.471249
2319	O15231-3	S466	O15231-3 S466	O15231-3	MC58 vs MC58siaD	2	1	6.75675	0.00236237	0.985865	0.994711	1	limma	1.00164				limma	0.985865	0.994711
2320	P05783	P05783	P05783	P05783	MC58 vs MC58siaD	2	1	6.58477	-0.569113	0.0209955	0.1438	1	limma	0.674031	Cirrhosis, Familial	C1861556	ANTIVIRAL,MITOMYCIN-C,IL-6,RIBAVIRIN	limma	0.0209955	0.1438
2321	PCNT	S1653	PCNT S1653	O95613	MC58 vs MC58siaD	2	1	6.77588	-0.173372	0.351212	0.585148	1	limma	0.886767	Microcephalic Osteodysplastic Primordial Dwarfism, Type II, Seckel syndrome	C0432246, C0265202		limma	0.351212	0.585148
2326	NUP188	S1717	NUP188 S1717	Q5SRE5	MC58 vs MC58siaD	2	1	6.70618	0.36386	0.0332359	0.175724	1	limma	1.28686				limma	0.0332359	0.175724
2328	KRT4	S34	KRT4 S34	P19013	MC58 vs MC58siaD	2	1	6.65732	0.255316	0.206149	0.437067	1	limma	1.1936	Leukokeratosis, Hereditary Mucosal	C1721005		limma	0.206149	0.437067
2331	FBF1	S142	FBF1 S142	Q8TES7	MC58 vs MC58siaD	2	1	6.64147	0.245669	0.241469	0.475739	1	limma	1.18564				limma	0.241469	0.475739
2333	FAM53C	S232,S234	FAM53C S232,S234	Q9NYF3	MC58 vs MC58siaD	2	1	6.70292	0.00259826	0.986157	0.994711	1	limma	1.0018				limma	0.986157	0.994711
2336	RIPK3	S316	RIPK3 S316	Q9Y572	MC58 vs MC58siaD	2	1	6.67385	-0.0745837	0.510417	0.716555	1	limma	0.949616				limma	0.510417	0.716555
2337	ZNF518A	S655	ZNF518A S655	Q6AHZ1	MC58 vs MC58siaD	2	1	6.65495	-0.267917	0.0584465	0.229295	1	limma	0.830518				limma	0.0584465	0.229295
2338	Q9C0B5	Q9C0B5	Q9C0B5	Q9C0B5	MC58 vs MC58siaD	2	1	6.68722	-0.349324	0.0166096	0.127032	1	limma	0.784952				limma	0.0166096	0.127032
2339	SQSTM1	S24	SQSTM1 S24	Q13501	MC58 vs MC58siaD	2	1	6.66574	-0.735583	0.000240338	0.0241211	1	limma	0.600575	Amyotrophic Lateral Sclerosis, FRONTOTEMPORAL DEMENTIA AND/OR AMYOTROPHIC LATERAL SCLEROSIS 3, NEURODEGENERATION WITH ATAXIA, DYSTONIA, AND GAZE PALSY, CHILDHOOD-ONSET, NONAKA MYOPATHY, Osteitis Deformans, PAGET DISEASE OF BONE 3	C0002736, C4225326, C4310693, C1853926, C0029401, C4085252	IMX-942	limma	0.000240338	0.0241211
2340	TNKS1BP1	S429	TNKS1BP1 S429	Q9C0C2	MC58 vs MC58siaD	2	1	6.76837	0.216679	0.110855	0.313715	1	limma	1.16206				limma	0.110855	0.313715
2341	CLN3	S12	CLN3 S12	Q13286	MC58 vs MC58siaD	2	1	6.31581	-0.0425491	0.794882	0.903809	1	limma	0.970938	Adult Neuronal Ceroid Lipofuscinosis, Juvenile Neuronal Ceroid Lipofuscinosis, Late-Infantile Neuronal Ceroid Lipfuscinosis, Neuronal Ceroid-Lipofuscinoses	C0022797, C0751383, C0022340, C0027877		limma	0.794882	0.903809
2342	AAK1	S21	AAK1 S21	Q2M2I8	MC58 vs MC58siaD	2	1	6.63299	0.0520346	0.793469	0.902747	1	limma	1.03673				limma	0.793469	0.902747
2346	PUM1	S709	PUM1 S709	Q14671	MC58 vs MC58siaD	2	1	6.77797	0.280091	0.0220479	0.146739	1	limma	1.21427	SPINOCEREBELLAR ATAXIA 47	C4693672		limma	0.0220479	0.146739
2347	TNKS1BP1	S872	TNKS1BP1 S872	Q9C0C2	MC58 vs MC58siaD	2	1	6.71274	0.0607995	0.729282	0.867448	1	limma	1.04304				limma	0.729282	0.867448
2348	TNKS1BP1	S893	TNKS1BP1 S893	Q9C0C2	MC58 vs MC58siaD	2	1	6.81331	0.0950949	0.59909	0.779968	1	limma	1.06814				limma	0.59909	0.779968
2350	TBC1D30	S114	TBC1D30 S114	Q9Y2I9	MC58 vs MC58siaD	2	1	6.66974	-0.209096	0.167541	0.388374	1	limma	0.865079				limma	0.167541	0.388374
2351	KLC3	S173	KLC3 S173	Q6P597	MC58 vs MC58siaD	2	1	6.72097	-0.123997	0.391385	0.619173	1	limma	0.917642				limma	0.391385	0.619173
2355	Q9H2G2	Q9H2G2	Q9H2G2	Q9H2G2	MC58 vs MC58siaD	2	1	6.73587	0.106885	0.556554	0.750641	1	limma	1.0769				limma	0.556554	0.750641
2356	MATR3	S188	MATR3 S188	P43243	MC58 vs MC58siaD	2	1	6.63719	-0.568445	0.0786712	0.266023	1	limma	0.674343	Amyotrophic Lateral Sclerosis, AMYOTROPHIC LATERAL SCLEROSIS 21	C0002736, C3807521		limma	0.0786712	0.266023
2357	HIRIP3	S223,S227	HIRIP3 S223,S227	Q9BW71	MC58 vs MC58siaD	2	1	6.76496	0.282799	0.068708	0.249108	1	limma	1.21655				limma	0.068708	0.249108
2358	TNFRSF11A	S580	TNFRSF11A S580	Q9Y6Q6	MC58 vs MC58siaD	2	1	6.75218	0.357393	0.00621613	0.0831419	1	limma	1.28111	Familial expansile osteolysis, Osteitis Deformans, Osteopetrosis, Autosomal Recessive 7	C0432292, C0029401, C2676766	Pyrazolones,178101759,propionic acid derivatives,diclofenac,risperidone,DB05959,acetaminophen,aspirin	limma	0.00621613	0.0831419
2360	PPHLN1	S133	PPHLN1 S133	Q8NEY8	MC58 vs MC58siaD	2	1	6.67705	0.392214	0.0640016	0.241094	1	limma	1.31241				limma	0.0640016	0.241094
2362	P02768	P02768	P02768	P02768	MC58 vs MC58siaD	2	1	3.92802	0.0899364	0.761132	0.885304	1	limma	1.06432	Diabetic Nephropathy, Hyperthyroxinemia, Familial Dysalbuminemic, Hypoalbuminemia	C0011881, C0342185, C0239981	Sodium lauryl sulfate,Gadofosveset,RALTITREXED,Activated recombinant FVII-albumin fusion protein,Oxyphenbutazone,EPIGALOCATECHIN GALLATE,DB00493,PHENYLBUTAZONE,EPIGALLOCATECHIN,Iodipamide,[19F]-HALOPERIDOL,DIAZEPAM,DB00545,Gadobenate Dimeglumine,(-)-EPICATECHIN,ANTISERUM,DB12965,DB11359,DB06728,EVANS BLUE,PYROGALLOL,DB06713,AMODIAQUINE HYDROCHLORIDE,WARFARIN,DICLOFENAC,DB03255,Bismuth,DB13967,NAP…	limma	0.761132	0.885304
2363	CLASRP	S294	CLASRP S294	Q8N2M8	MC58 vs MC58siaD	2	1	6.74677	0.542005	0.00208016	0.0566057	1	limma	1.45599				limma	0.00208016	0.0566057
2364	LASP1	S146	LASP1 S146	Q14847	MC58 vs MC58siaD	2	1	6.70733	-0.0561828	0.635836	0.804837	1	limma	0.961806				limma	0.635836	0.804837
2365	BMP2K	S1029	BMP2K S1029	Q9NSY1	MC58 vs MC58siaD	2	1	6.77241	-0.068029	0.607757	0.784317	1	limma	0.95394				limma	0.607757	0.784317
2366	HUWE1	S3816,T3830	HUWE1 S3816,T3830	Q7Z6Z7	MC58 vs MC58siaD	2	1	6.76653	-0.0053217	0.979627	0.992804	1	limma	0.996318	Mental Retardation, X-Linked, Syndromic, Turner Type	C2678046		limma	0.979627	0.992804
2367	HUWE1	S3816	HUWE1 S3816	Q7Z6Z7	MC58 vs MC58siaD	2	1	6.77382	-0.0999861	0.453125	0.67017	1	limma	0.933042	Mental Retardation, X-Linked, Syndromic, Turner Type	C2678046		limma	0.453125	0.67017
2368	GNL1	T48,S51	GNL1 T48,S51	P36915	MC58 vs MC58siaD	2	1	6.57222	-0.643824	0.0527597	0.217684	1	limma	0.640014				limma	0.0527597	0.217684
2369	HNRNPUL2	S161	HNRNPUL2 S161	Q1KMD3	MC58 vs MC58siaD	2	1	6.75971	0.048788	0.704522	0.851166	1	limma	1.0344				limma	0.704522	0.851166
2370	Q8WWI1-3	S246	Q8WWI1-3 S246	Q8WWI1-3	MC58 vs MC58siaD	2	1	6.68675	-0.122108	0.577262	0.763535	1	limma	0.918844				limma	0.577262	0.763535
2372	PLEKHA6	S867	PLEKHA6 S867	Q9Y2H5	MC58 vs MC58siaD	2	1	6.57566	-0.259007	0.145632	0.362706	1	limma	0.835663				limma	0.145632	0.362706
2373	EIF4G1	S1231	EIF4G1 S1231	Q04637	MC58 vs MC58siaD	2	1	6.73279	0.536848	0.00449116	0.071501	1	limma	1.4508	PARKINSON DISEASE 18	C3280271	INSULIN	limma	0.00449116	0.071501
2374	P38159	S208	P38159 S208	P38159; Q96E39	MC58 vs MC58siaD	2	1	6.76848	-0.278587	0.0254533	0.155976	1	limma	0.824398				limma	0.0254533	0.155976
2375	TNKS1BP1	S936	TNKS1BP1 S936	Q9C0C2	MC58 vs MC58siaD	2	1	6.62337	-0.607063	0.00817513	0.0913003	1	limma	0.656532				limma	0.00817513	0.0913003
2379	DSN1	S81	DSN1 S81	Q9H410	MC58 vs MC58siaD	2	1	6.31572	-0.62812	0.0129633	0.112544	1	limma	0.647019				limma	0.0129633	0.112544
2380	C18orf25	S66	C18orf25 S66	Q96B23	MC58 vs MC58siaD	2	1	6.74257	0.199637	0.28592	0.519872	1	limma	1.14841				limma	0.28592	0.519872
2382	BMP2K	S1029,S1031	BMP2K S1029,S1031	Q9NSY1	MC58 vs MC58siaD	2	1	6.69138	0.194377	0.324943	0.561753	1	limma	1.14423				limma	0.324943	0.561753
2386	ARHGEF11	S1457,S1458	ARHGEF11 S1457,S1458	O15085	MC58 vs MC58siaD	2	1	6.62447	-0.585803	0.00351347	0.0665088	1	limma	0.666279				limma	0.00351347	0.0665088
2387	MB21D2	S433	MB21D2 S433	Q8IYB1	MC58 vs MC58siaD	2	1	6.69344	0.0128732	0.940622	0.973976	1	limma	1.00896				limma	0.940622	0.973976
2389	STK32C	S10,S15	STK32C S10,S15	Q86UX6	MC58 vs MC58siaD	2	1	6.69273	0.188638	0.392345	0.619173	1	limma	1.13969				limma	0.392345	0.619173
2392	FAM83H	S914	FAM83H S914	Q6ZRV2	MC58 vs MC58siaD	2	1	6.755	0.162532	0.290603	0.523154	1	limma	1.11925	Amelogenesis Imperfecta, Amelogenesis Imperfecta, Type III	C0002452, C0399376		limma	0.290603	0.523154
2393	FAM83H	S914	FAM83H S914	Q6ZRV2	MC58 vs MC58siaD	2	1	6.73481	-0.200795	0.183329	0.409765	1	limma	0.870071	Amelogenesis Imperfecta, Amelogenesis Imperfecta, Type III	C0002452, C0399376		limma	0.183329	0.409765
2394	PDAP1	S60,S63	PDAP1 S60,S63	Q13442	MC58 vs MC58siaD	2	1	6.74762	-0.201556	0.0875532	0.279503	1	limma	0.869612				limma	0.0875532	0.279503
2395	FAM83H	S892,S903	FAM83H S892,S903	Q6ZRV2	MC58 vs MC58siaD	2	1	6.68078	0.228352	0.341007	0.575798	1	limma	1.1715	Amelogenesis Imperfecta, Amelogenesis Imperfecta, Type III	C0002452, C0399376		limma	0.341007	0.575798
2396	FMNL2	S171	FMNL2 S171	Q96PY5	MC58 vs MC58siaD	2	1	6.63827	0.336716	0.0583691	0.229295	1	limma	1.26288				limma	0.0583691	0.229295
2397	FAM83H	S936	FAM83H S936	Q6ZRV2	MC58 vs MC58siaD	2	1	6.77453	0.138865	0.300227	0.534477	1	limma	1.10104	Amelogenesis Imperfecta, Amelogenesis Imperfecta, Type III	C0002452, C0399376		limma	0.300227	0.534477
2399	KIF18B	S662	KIF18B S662	Q86Y91	MC58 vs MC58siaD	2	1	6.66069	-0.213349	0.37268	0.60316	1	limma	0.862532				limma	0.37268	0.60316
2401	NFATC4	S289	NFATC4 S289	Q14934	MC58 vs MC58siaD	2	1	6.73257	0.107777	0.494809	0.70258	1	limma	1.07757				limma	0.494809	0.70258
2402	AEBP2	S206	AEBP2 S206	Q6ZN18	MC58 vs MC58siaD	2	1	6.68129	0.0864065	0.625129	0.796481	1	limma	1.06172				limma	0.62513	0.796481
2403	FAM83H	S892	FAM83H S892	Q6ZRV2	MC58 vs MC58siaD	2	1	6.76957	0.132818	0.439189	0.661506	1	limma	1.09643	Amelogenesis Imperfecta, Amelogenesis Imperfecta, Type III	C0002452, C0399376		limma	0.439189	0.661506
2404	SMN1;	S28,S31	SMN1; SMN2 S28,S31	Q16637	MC58 vs MC58siaD	2	1	6.76329	0.464721	0.0227308	0.147632	1	limma	1.38005	HMN (Hereditary Motor Neuropathy) Proximal Type I, HMN (Hereditary Motor Neuropathy) Proximal Type I, Juvenile Spinal Muscular Atrophy, Juvenile Spinal Muscular Atrophy, Muscular Atrophy, Spinal, Type II, Spinal Muscular Atrophies of Childhood, Spinal Muscular Atrophies of Childhood, Spinal Muscular Atrophy, Spinal Muscular Atrophy	C0043116, C0043116, C0152109, C0152109, C0393538, C0700595, C0700595, C0026847, C0026847		limma	0.0227308	0.147632
2405	P21127	P21127	P21127	P21127	MC58 vs MC58siaD	2	1	6.63426	0.167048	0.286061	0.519872	1	limma	1.12276				limma	0.286061	0.519872
2406	CDK11B	S763	CDK11B S763	P21127	MC58 vs MC58siaD	2	1	6.7464	0.572783	0.00333286	0.0650045	1	limma	1.48739				limma	0.00333286	0.0650045
2407	XRN2	S499,S501	XRN2 S499,S501	Q9H0D6	MC58 vs MC58siaD	2	1	6.47059	1.412	0.00100917	0.0398836	1	limma	2.66105				limma	0.00100917	0.0398836
2415	FAM83H	S411	FAM83H S411	Q6ZRV2	MC58 vs MC58siaD	2	1	6.65294	0.211919	0.380403	0.609438	1	limma	1.15823	Amelogenesis Imperfecta, Amelogenesis Imperfecta, Type III	C0002452, C0399376		limma	0.380403	0.609438
2416	Q9H4G0	Q9H4G0	Q9H4G0	Q9H4G0	MC58 vs MC58siaD	2	1	6.66322	-0.407183	0.219638	0.452577	1	limma	0.754094	MENTAL RETARDATION, AUTOSOMAL DOMINANT 11	C3280285		limma	0.219638	0.452577
2419	RBM15	S670,S674	RBM15 S670,S674	Q96T37	MC58 vs MC58siaD	2	1	6.46569	0.161455	0.736855	0.870447	1	limma	1.11841				limma	0.736855	0.870447
2420	UNG	S23	UNG S23	P13051	MC58 vs MC58siaD	2	1	6.64676	0.118597	0.617753	0.790735	1	limma	1.08568	Hyper-IgM Immunodeficiency Syndrome, Type 5	C1720958	DB06990,DB07116,DB07760	limma	0.617753	0.790735
2421	KRT8	S258	KRT8 S258	P05787	MC58 vs MC58siaD	2	1	6.7305	-0.337083	0.0542283	0.220254	1	limma	0.79164	Breast Carcinoma, Cirrhosis, Familial	C0678222, C1861556	DB06245,DB00031,DB09130	limma	0.0542283	0.220254
2422	O60716-3	T906	O60716-3 T906	O60716-3	MC58 vs MC58siaD	2	1	6.32978	-0.07861	0.65568	0.818676	1	limma	0.94697				limma	0.65568	0.818676
2423	DSP	T61	DSP T61	P15924	MC58 vs MC58siaD	2	1	6.62699	-0.571961	0.00527924	0.0764881	1	limma	0.672702	Arrhythmogenic Right Ventricular Dysplasia, Familial, 8, Cardiomyopathy dilated with Woolly hair and keratoderma, CARDIOMYOPATHY, DILATED, WITH WOOLLY HAIR, KERATODERMA, AND TOOTH AGENESIS, Epidermolysis bullosa, lethal acantholytic, Idiopathic Pulmonary Fibrosis, KERATOSIS PALMOPLANTARIS STRIATA II, Skin Fragility-Woolly Hair Syndrome	C1843896, C1854063, C4014393, C1864826, C1800706, C1852127, C1843292	DB14487,DB01593,ENALAPRIL,DB11638	limma	0.00527924	0.0764881
2424	IER3	S31	IER3 S31	P46695	MC58 vs MC58siaD	2	1	6.15298	-0.436302	0.0161736	0.125277	1	limma	0.739026				limma	0.0161736	0.125277
2425	B2RTY4-4	S1299	B2RTY4-4 S1299	B2RTY4-4	MC58 vs MC58siaD	2	1	6.6644	-0.286846	0.0539673	0.219931	1	limma	0.819692				limma	0.0539673	0.219931
2426	LRRFIP2	S328	LRRFIP2 S328	Q9Y608	MC58 vs MC58siaD	2	1	6.74862	0.427547	0.005481	0.0785055	1	limma	1.34494				limma	0.005481	0.0785055
2427	LRRFIP1	S120	LRRFIP1 S120	Q32MZ4	MC58 vs MC58siaD	2	1	6.73646	-0.0825822	0.468573	0.682565	1	limma	0.944366				limma	0.468573	0.682565
2428	TNK1	S502	TNK1 S502	Q13470	MC58 vs MC58siaD	2	1	6.72488	0.097302	0.472285	0.685672	1	limma	1.06977				limma	0.472285	0.685672
2429	SH3KBP1	S230	SH3KBP1 S230	Q96B97	MC58 vs MC58siaD	2	1	6.7546	-0.0456785	0.755119	0.881619	1	limma	0.968834				limma	0.755119	0.881619
2430	MCM2	S139	MCM2 S139	P49736	MC58 vs MC58siaD	2	1	6.63441	0.915291	0.00793129	0.0907122	1	limma	1.88595	DEAFNESS, AUTOSOMAL DOMINANT 70	C4310775		limma	0.00793128	0.0907122
2431	MCM2	S139	MCM2 S139	P49736	MC58 vs MC58siaD	2	1	6.67879	-0.137243	0.540337	0.7383	1	limma	0.909255	DEAFNESS, AUTOSOMAL DOMINANT 70	C4310775		limma	0.540338	0.7383
2432	PTPN14	S465	PTPN14 S465	Q15678	MC58 vs MC58siaD	2	1	6.62371	-0.473779	0.119741	0.328329	1	limma	0.720076	CHOANAL ATRESIA AND LYMPHEDEMA	C3150875		limma	0.119741	0.328329
2433	PDS5B	S1257	PDS5B S1257	Q9NTI5	MC58 vs MC58siaD	2	1	6.68279	-0.280154	0.191037	0.41933	1	limma	0.823503				limma	0.191037	0.41933
2434	TMCC3	S46	TMCC3 S46	Q9ULS5	MC58 vs MC58siaD	2	1	6.793	0.184211	0.332888	0.568702	1	limma	1.1362				limma	0.332888	0.568702
2440	Q8WWI1-3	S1182	Q8WWI1-3 S1182	Q8WWI1-3	MC58 vs MC58siaD	2	1	6.41153	-0.483766	0.00645503	0.0845982	1	limma	0.715109				limma	0.00645503	0.0845982
2441	SRRM2	S333	SRRM2 S333	Q9UQ35	MC58 vs MC58siaD	2	1	6.60922	0.900809	0.00175726	0.0517197	1	limma	1.86711				limma	0.00175726	0.0517197
2442	SRRM2	S323	SRRM2 S323	Q9UQ35	MC58 vs MC58siaD	2	1	6.77181	0.390258	0.0266125	0.156152	1	limma	1.31063				limma	0.0266125	0.156152
2445	RBM5	S624	RBM5 S624	P52756	MC58 vs MC58siaD	2	1	6.72277	0.0232876	0.854347	0.931408	1	limma	1.01627				limma	0.854347	0.931408
2448	ALKBH5	S361	ALKBH5 S361	Q6P6C2	MC58 vs MC58siaD	2	1	6.6159	-0.225165	0.106914	0.311001	1	limma	0.855497				limma	0.106914	0.311001
2449	Q15149-4	S4505,S4521	Q15149-4 S4505,S4521	Q15149-4; Q15149	MC58 vs MC58siaD	2	1	6.74864	-0.351542	0.041906	0.19532	1	limma	0.783746				limma	0.041906	0.19532
2452	DSP	S2849	DSP S2849	P15924	MC58 vs MC58siaD	2	1	5.83908	-1.99156	0.0223727	0.147597	1	limma	0.251467	Arrhythmogenic Right Ventricular Dysplasia, Familial, 8, Cardiomyopathy dilated with Woolly hair and keratoderma, CARDIOMYOPATHY, DILATED, WITH WOOLLY HAIR, KERATODERMA, AND TOOTH AGENESIS, Epidermolysis bullosa, lethal acantholytic, Idiopathic Pulmonary Fibrosis, KERATOSIS PALMOPLANTARIS STRIATA II, Skin Fragility-Woolly Hair Syndrome	C1843896, C1854063, C4014393, C1864826, C1800706, C1852127, C1843292	DB14487,DB01593,ENALAPRIL,DB11638	limma	0.0223727	0.147597
2453	SRCIN1	S987	SRCIN1 S987	Q9C0H9	MC58 vs MC58siaD	2	1	6.72804	0.163004	0.422711	0.648749	1	limma	1.11962				limma	0.422711	0.648749
2456	HID1	S653	HID1 S653	Q8IV36	MC58 vs MC58siaD	2	1	6.70099	-0.308825	0.159847	0.380272	1	limma	0.807299				limma	0.159847	0.380272
2457	TRIOBP	S88	TRIOBP S88	Q9H2D6	MC58 vs MC58siaD	2	1	6.67313	0.0920745	0.646082	0.811987	1	limma	1.0659	Deafness, Autosomal Recessive 28	C1853276		limma	0.646082	0.811987
2459	FXR1	S409	FXR1 S409	P51114	MC58 vs MC58siaD	2	1	6.58233	1.06634	0.000912219	0.0377619	1	limma	2.09412				limma	0.000912219	0.0377619
2460	FXR1	S409	FXR1 S409	P51114	MC58 vs MC58siaD	2	1	6.72203	0.0568953	0.758704	0.88402	1	limma	1.04022				limma	0.758704	0.88402
2463	FAM83H	S785	FAM83H S785	Q6ZRV2	MC58 vs MC58siaD	2	1	6.71012	-0.318421	0.0421023	0.19532	1	limma	0.801947	Amelogenesis Imperfecta, Amelogenesis Imperfecta, Type III	C0002452, C0399376		limma	0.0421023	0.19532
2465	LRRFIP2	S328	LRRFIP2 S328	Q9Y608	MC58 vs MC58siaD	2	1	6.75602	0.0647537	0.553653	0.748067	1	limma	1.04591				limma	0.553653	0.748067
2466	SIRT1	S47	SIRT1 S47	Q96EB6	MC58 vs MC58siaD	2	1	6.7233	-0.00398107	0.983168	0.9943	1	limma	0.997244	Acute kidney injury, Atherosclerosis, Diabetes Mellitus, Experimental, Diabetes Mellitus, Non-Insulin-Dependent, Fatty Liver, Metabolic Syndrome X, Obesity	C2609414, C0004153, C0011853, C0011860, C0015695, C0524620, C0028754	249565780,DB02709,SALERMIDE,336446902,ALTISSIMACOUMARIN C,RESVERATROL,DB13978,GINSENOSIDE RH1,GISENOSIDE RK1,20(S)-PROTOPANAXADIOL,MB-12066,META-SIRTINOL,252827436,SEN-196,PSAMMAPLIN A,PARA-SIRTINOL,GSK2245840,249565781,SRT-1720,SRT-1460,20(S)-PROTOPANAXATRIOL,PMID25435179-Compound-WO2012106509Salermide,223366036,TENOVIN-1,PMID25435179-Compound-WO2012106509CAY10602,CAMBINOL,SRT2379,DB15493,ALTISS…	limma	0.983168	0.9943
2467	P08727	P08727	P08727	P08727	MC58 vs MC58siaD	2	1	6.73664	-0.132038	0.35263	0.586212	1	limma	0.912542				limma	0.35263	0.586212
2469	EPPK1	S2718	EPPK1 S2718	P58107	MC58 vs MC58siaD	2	1	5.84686	-1.13885	0.008382	0.0917878	1	limma	0.45412				limma	0.008382	0.0917878
2472	Q16778	Q16778	Q16778	Q16778; Q5QNW6	MC58 vs MC58siaD	2	1	6.62022	0.196127	0.398428	0.625427	1	limma	1.14562				limma	0.398428	0.625427
2474	P42694	P42694	P42694	P42694	MC58 vs MC58siaD	2	1	6.77387	0.0252808	0.868178	0.938031	1	limma	1.01768				limma	0.868178	0.938031
2480	ITPR3	S916	ITPR3 S916	Q14573	MC58 vs MC58siaD	2	1	6.61515	-0.233864	0.271259	0.508579	1	limma	0.850354				limma	0.271259	0.508579
2483	SUCO	S1081	SUCO S1081	Q9UBS9	MC58 vs MC58siaD	2	1	6.70768	0.295749	0.126869	0.338309	1	limma	1.22752				limma	0.126869	0.338309
2486	LARP1	S766,S774	LARP1 S766,S774	Q6PKG0	MC58 vs MC58siaD	2	1	6.67316	-0.1135	0.475636	0.687862	1	limma	0.924343				limma	0.475636	0.687862
2487	LARP1	S774	LARP1 S774	Q6PKG0	MC58 vs MC58siaD	2	1	6.6458	-0.398533	0.00722184	0.0866768	1	limma	0.758629				limma	0.00722184	0.0866768
2489	Q9C0H5	Q9C0H5	Q9C0H5	Q9C0H5	MC58 vs MC58siaD	2	1	6.67323	-0.0451202	0.823928	0.915557	1	limma	0.969209				limma	0.823928	0.915557
2491	EFHD2	S74	EFHD2 S74	Q96C19	MC58 vs MC58siaD	2	1	6.60718	-0.171434	0.399305	0.626221	1	limma	0.887959				limma	0.399305	0.626221
2493	LRWD1	S251	LRWD1 S251	Q9UFC0	MC58 vs MC58siaD	2	1	6.76615	0.187571	0.149456	0.368457	1	limma	1.13884				limma	0.149456	0.368457
2494	PDS5A	S1305	PDS5A S1305	Q29RF7	MC58 vs MC58siaD	2	1	6.79058	0.0690663	0.615611	0.790116	1	limma	1.04904				limma	0.615611	0.790116
2498	TJP2	S986	TJP2 S986	Q9UDY2	MC58 vs MC58siaD	2	1	6.59792	1.04537	0.00362939	0.0672904	1	limma	2.06389	Cholestasis, progressive familial intrahepatic 4, Hypercholanemia, Familial	C2931067, C1843139		limma	0.00362939	0.0672904
2500	TJP2	S978	TJP2 S978	Q9UDY2	MC58 vs MC58siaD	2	1	6.66432	0.206217	0.274872	0.511329	1	limma	1.15366	Cholestasis, progressive familial intrahepatic 4, Hypercholanemia, Familial	C2931067, C1843139		limma	0.274872	0.511329
2501	KLC4	S590	KLC4 S590	Q9NSK0	MC58 vs MC58siaD	2	1	6.68271	-0.35383	0.0691016	0.249732	1	limma	0.782504				limma	0.0691016	0.249732
2503	PPP1R3D	S74	PPP1R3D S74	O95685	MC58 vs MC58siaD	2	1	6.6652	-0.210059	0.155178	0.374586	1	limma	0.864502				limma	0.155178	0.374586
2504	P06454	P06454	P06454	P06454	MC58 vs MC58siaD	2	1	6.72044	0.0155602	0.932173	0.970563	1	limma	1.01084				limma	0.932173	0.970563
2505	PKP2	S225	PKP2 S225	Q99959	MC58 vs MC58siaD	2	1	6.59562	-0.811469	0.000842066	0.0368844	1	limma	0.569801	Arrhythmogenic Right Ventricular Dysplasia, Arrhythmogenic Right Ventricular Dysplasia, Familial, 9, Brugada Syndrome (disorder)	C0349788, C1836906, C1142166		limma	0.000842066	0.0368844
2506	FGD6	S605	FGD6 S605	Q6ZV73	MC58 vs MC58siaD	2	1	6.75714	0.249958	0.0371637	0.182816	1	limma	1.18917				limma	0.0371637	0.182816
2507	AKAP13	T2467	AKAP13 T2467	Q12802	MC58 vs MC58siaD	2	1	6.75686	0.133827	0.372568	0.60316	1	limma	1.0972				limma	0.372568	0.60316
2508	CAMKK2	S511	CAMKK2 S511	Q96RR4	MC58 vs MC58siaD	2	1	6.66037	-0.136607	0.391953	0.619173	1	limma	0.909656				limma	0.391953	0.619173
2510	PCYT1A	S323,S329,S331	PCYT1A S323,S329,S331	P49585	MC58 vs MC58siaD	2	1	6.70046	-0.282845	0.173689	0.397743	1	limma	0.821968	Spondylometaphyseal Dysplasia with Cone-Rod Dystrophy	C1837073	DB14006,lamivudine,DB00122	limma	0.173689	0.397743
2511	SRRM1	S713	SRRM1 S713	Q8IYB3	MC58 vs MC58siaD	2	1	6.70425	-0.18708	0.212854	0.445188	1	limma	0.878381				limma	0.212854	0.445188
2513	IVNS1ABP	S338	IVNS1ABP S338	Q9Y6Y0	MC58 vs MC58siaD	2	1	6.72369	0.0172653	0.902623	0.954571	1	limma	1.01204				limma	0.902623	0.954571
2515	PSIP1	S106	PSIP1 S106	O75475	MC58 vs MC58siaD	2	1	6.72908	-0.000190654	0.99882	0.99956	1	limma	0.999868				limma	0.99882	0.99956
2516	DHX8	S460	DHX8 S460	Q14562	MC58 vs MC58siaD	2	1	6.78357	0.21068	0.156924	0.376629	1	limma	1.15723				limma	0.156924	0.376629
2521	SLC15A4	S298	SLC15A4 S298	Q8N697	MC58 vs MC58siaD	2	1	6.76413	0.329993	0.0446169	0.201162	1	limma	1.25701				limma	0.0446169	0.201162
2522	SRRM2	S994	SRRM2 S994	Q9UQ35	MC58 vs MC58siaD	2	1	6.5856	-0.374711	0.108197	0.312082	1	limma	0.77126				limma	0.108197	0.312082
2523	SRRM2	S1083	SRRM2 S1083	Q9UQ35	MC58 vs MC58siaD	2	1	6.71039	-0.447749	0.114075	0.318548	1	limma	0.733186				limma	0.114075	0.318548
2524	FAM53B	S118	FAM53B S118	Q14153	MC58 vs MC58siaD	2	1	6.66594	-0.34472	0.0327921	0.174228	1	limma	0.787461				limma	0.0327921	0.174228
2525	EIF5B	S113	EIF5B S113	O60841	MC58 vs MC58siaD	2	1	6.74868	0.0716297	0.68949	0.844753	1	limma	1.0509				limma	0.689489	0.844753
2526	ZFP36	S186	ZFP36 S186	P26651	MC58 vs MC58siaD	2	1	6.27271	-1.29314	1.31181e-06	0.0024708	1	limma	0.408063				limma	1.31181e-06	0.0024708
2528	UTP20	T1741	UTP20 T1741	O75691	MC58 vs MC58siaD	2	1	6.77118	-0.108816	0.443177	0.663532	1	limma	0.927349				limma	0.443176	0.663532
2529	TP53BP1	S1094,S1101	TP53BP1 S1094,S1101	Q12888	MC58 vs MC58siaD	2	1	6.64154	0.932641	0.0357979	0.180523	1	limma	1.90877				limma	0.0357979	0.180523
2530	CCDC92	S211	CCDC92 S211	Q53HC0	MC58 vs MC58siaD	2	1	6.67376	-0.563391	0.00294504	0.0616331	1	limma	0.67671				limma	0.00294504	0.0616331
2533	Q96RT1-8	Q96RT1-8	Q96RT1-8	Q96RT1-8	MC58 vs MC58siaD	2	1	6.71072	0.341416	0.181077	0.407478	1	limma	1.267				limma	0.181077	0.407478
2535	SUB1	S56	SUB1 S56	P53999	MC58 vs MC58siaD	2	1	6.76306	0.0573283	0.705694	0.851665	1	limma	1.04054				limma	0.705694	0.851665
2536	URI1	S442	URI1 S442	O94763	MC58 vs MC58siaD	2	1	6.73733	-0.0715757	0.731591	0.867836	1	limma	0.951598				limma	0.731591	0.867836
2537	COBLL1	S1069	COBLL1 S1069	Q53SF7	MC58 vs MC58siaD	2	1	6.68891	-0.335897	0.0215642	0.14558	1	limma	0.792291				limma	0.0215642	0.14558
2538	AKAP10	S187	AKAP10 S187	O43572	MC58 vs MC58siaD	2	1	6.77604	0.127386	0.341024	0.575798	1	limma	1.09231				limma	0.341023	0.575798
2543	KRT19	S13,S22	KRT19 S13,S22	P08727	MC58 vs MC58siaD	2	1	6.65917	-0.0805513	0.714897	0.857648	1	limma	0.945696				limma	0.714897	0.857648
2544	KRT19	S14	KRT19 S14	P08727	MC58 vs MC58siaD	2	1	6.67374	0.0200618	0.89182	0.949275	1	limma	1.014				limma	0.89182	0.949275
2546	PPP1R3D	S25	PPP1R3D S25	O95685	MC58 vs MC58siaD	2	1	6.66989	-0.313932	0.0824184	0.272175	1	limma	0.804446				limma	0.0824184	0.272175
2549	EPB41L1	S639,S650	EPB41L1 S639,S650	Q9H4G0	MC58 vs MC58siaD	2	1	6.71865	0.462161	0.0221089	0.146886	1	limma	1.3776	MENTAL RETARDATION, AUTOSOMAL DOMINANT 11	C3280285		limma	0.0221089	0.146886
2551	AKAP1	S445	AKAP1 S445	Q92667	MC58 vs MC58siaD	2	1	6.78726	-0.122865	0.46626	0.681039	1	limma	0.918362				limma	0.46626	0.681039
2552	ICE1	S1692	ICE1 S1692	Q9Y2F5	MC58 vs MC58siaD	2	1	6.6399	-0.303806	0.0803982	0.270169	1	limma	0.810112				limma	0.0803982	0.270169
2554	SLCO4A1	S34	SLCO4A1 S34	Q96BD0	MC58 vs MC58siaD	2	1	6.70905	-0.0913529	0.510416	0.716555	1	limma	0.938642				limma	0.510416	0.716555
2556	KLF3	S92,S101	KLF3 S92,S101	P57682	MC58 vs MC58siaD	2	1	6.76687	0.29333	0.0255942	0.155976	1	limma	1.22547				limma	0.0255942	0.155976
2557	RRP1B	S706	RRP1B S706	Q14684	MC58 vs MC58siaD	2	1	6.60395	-0.201671	0.311416	0.548692	1	limma	0.869543				limma	0.311416	0.548692
2560	STK11IP	S387	STK11IP S387	Q8N1F8	MC58 vs MC58siaD	2	1	6.68492	-0.0277376	0.860972	0.934933	1	limma	0.980957				limma	0.860972	0.934933
2561	RFFL	S240	RFFL S240	Q8WZ73	MC58 vs MC58siaD	2	1	6.71393	-0.18949	0.196578	0.42656	1	limma	0.876916				limma	0.196578	0.42656
2565	WRN	S1133	WRN S1133	Q14191	MC58 vs MC58siaD	2	1	6.72896	0.200195	0.33973	0.575181	1	limma	1.14885	Werner Syndrome	C0043119	NSC-7387,GNF-PF-4459,SJ000001516,NSC-11437,TCMDC-123916,NSC-720622,UREA,NSC-348401,QUERCETIN DIHYDRATE,NANAOMYCIN,AG-528,OXYTETRACYCLINE,PROTOPORPHYRIN,SCLEROTIORIN,HAEMATOXYLIN,MITOXANTRONE DIHYDROCHLORIDE,PYRONIN Y,2,6-DIMETHOXYQUINONE,MYRICETIN,TCMDC-124356,SJ000071854,DNDI1417156,GUTHION,BAS03450373,CEPHAPIRIN SODIUM,AG-538,MITOXANTRONE,DOXORUBICIN HYDROCHLORIDE,PYROGALLOL RED,EUPAFOLIN,NSC-3…	limma	0.33973	0.575181
2566	PALM3	T151,S155	PALM3 T151,S155	A6NDB9	MC58 vs MC58siaD	2	1	6.72799	0.0886739	0.618337	0.790926	1	limma	1.06339				limma	0.618337	0.790926
2567	NUMA1	S1969	NUMA1 S1969	Q14980	MC58 vs MC58siaD	2	1	6.5943	-0.54935	0.00212079	0.0566057	1	limma	0.683328	Acute Promyelocytic Leukemia	C0023487	calcium channel blockers	limma	0.00212079	0.0566057
2570	Q07866-4	S600	Q07866-4 S600	Q07866-4	MC58 vs MC58siaD	2	1	6.76641	0.257926	0.108372	0.312108	1	limma	1.19576				limma	0.108372	0.312108
2571	AGFG1	T177,S181	AGFG1 T177,S181	P52594	MC58 vs MC58siaD	2	1	6.69608	0.0542779	0.830774	0.917841	1	limma	1.03834				limma	0.830774	0.917841
2573	KRTCAP3	S5	KRTCAP3 S5	Q53RY4	MC58 vs MC58siaD	2	1	6.69035	-0.143234	0.302931	0.536755	1	limma	0.905487				limma	0.302931	0.536755
2574	TJP2	T1054	TJP2 T1054	Q9UDY2	MC58 vs MC58siaD	2	1	6.71257	0.376034	0.0767174	0.263274	1	limma	1.29777	Cholestasis, progressive familial intrahepatic 4, Hypercholanemia, Familial	C2931067, C1843139		limma	0.0767174	0.263274
2575	TJP2	T1054	TJP2 T1054	Q9UDY2	MC58 vs MC58siaD	2	1	6.64038	0.241161	0.269687	0.506688	1	limma	1.18194	Cholestasis, progressive familial intrahepatic 4, Hypercholanemia, Familial	C2931067, C1843139		limma	0.269687	0.506688
2576	KCTD5	S29	KCTD5 S29	Q9NXV2	MC58 vs MC58siaD	2	1	6.75754	-0.13426	0.324859	0.561753	1	limma	0.911137				limma	0.324859	0.561753
2577	NCAPG	S973,S975	NCAPG S973,S975	Q9BPX3	MC58 vs MC58siaD	2	1	6.69422	0.0149175	0.912643	0.958867	1	limma	1.01039				limma	0.912643	0.958867
2580	SETD2	S532	SETD2 S532	Q9BYW2	MC58 vs MC58siaD	2	1	6.64075	-0.159072	0.281185	0.515438	1	limma	0.895601	Conventional (Clear Cell) Renal Cell Carcinoma, LUSCAN-LUMISH SYNDROME	C0279702, C4085873	Cyclic octapeptide derivative 1,2,2-dimethylbenzopyran derivative 1,HIF-1alpha,PMID26882240-Compound-32,PX-478,Pyrrolidine carboxamide derivative 1,PMID26882240-Compound-2,2,2-dimethylbenzopyran derivative 2,Imidazo [1,2-a]pyridine compound 1,PMID26882240-Compound-14,2-Methoxyestradiol,Steroid derivative 1,Aromatic and heteroaryl compound 1,Aryl methoxyacrylate derivative 2,PMID26882240-Compound-…	limma	0.281185	0.515438
2581	SSH2	T870	SSH2 T870	Q76I76	MC58 vs MC58siaD	2	1	6.62071	-0.0869025	0.439397	0.661554	1	limma	0.941542				limma	0.439397	0.661554
2583	SPEN	S623	SPEN S623	Q96T58	MC58 vs MC58siaD	2	1	6.61155	-0.585864	0.00169346	0.0517197	1	limma	0.66625				limma	0.00169346	0.0517197
2586	C1orf226	S222,S223	C1orf226 S222,S223	A1L170	MC58 vs MC58siaD	2	1	6.71441	0.0437413	0.722934	0.863977	1	limma	1.03078				limma	0.722934	0.863977
2587	C1orf226	S223	C1orf226 S223	A1L170	MC58 vs MC58siaD	2	1	6.694	0.0254096	0.88018	0.944626	1	limma	1.01777				limma	0.88018	0.944626
2589	KIFAP3	S60	KIFAP3 S60	Q92845	MC58 vs MC58siaD	2	1	6.72499	0.25059	0.0645682	0.242473	1	limma	1.18969				limma	0.0645682	0.242473
2590	STMN1	S16,S25	STMN1 S16,S25	P16949	MC58 vs MC58siaD	2	1	6.74027	-0.29891	0.0778015	0.264155	1	limma	0.812866				limma	0.0778015	0.264155
2591	STMN1	S16	STMN1 S16	P16949	MC58 vs MC58siaD	2	1	6.68942	-0.250491	0.0417989	0.19532	1	limma	0.84061				limma	0.0417989	0.19532
2592	KLC3	S466	KLC3 S466	Q6P597	MC58 vs MC58siaD	2	1	6.64605	-0.111331	0.435661	0.659794	1	limma	0.925734				limma	0.435661	0.659794
2593	CCDC86	S47	CCDC86 S47	Q9H6F5	MC58 vs MC58siaD	2	1	6.69285	-0.320717	0.0532998	0.218517	1	limma	0.800672				limma	0.0532998	0.218517
2595	MISP	S394,S397	MISP S394,S397	Q8IVT2	MC58 vs MC58siaD	2	1	6.70361	-0.318104	0.0255626	0.155976	1	limma	0.802123				limma	0.0255626	0.155976
2596	MISP	S394	MISP S394	Q8IVT2	MC58 vs MC58siaD	2	1	6.69801	-0.201825	0.150914	0.370596	1	limma	0.86945				limma	0.150914	0.370596
2599	Q9Y2H0-1	S741	Q9Y2H0-1 S741	Q9Y2H0-1	MC58 vs MC58siaD	2	1	6.68791	0.0135603	0.949718	0.977778	1	limma	1.00944				limma	0.949717	0.977778
2604	CEP170B	S1179	CEP170B S1179	Q9Y4F5	MC58 vs MC58siaD	2	1	6.64839	-0.0335732	0.854759	0.931408	1	limma	0.976997				limma	0.854759	0.931408
2606	P62269	P62269	P62269	P62269	MC58 vs MC58siaD	2	1	6.63976	-0.224255	0.171806	0.394629	1	limma	0.856037				limma	0.171806	0.394629
2607	Q9H4G0	Q9H4G0	Q9H4G0	Q9H4G0	MC58 vs MC58siaD	2	1	6.73564	0.306606	0.0613386	0.234344	1	limma	1.23679	MENTAL RETARDATION, AUTOSOMAL DOMINANT 11	C3280285		limma	0.0613387	0.234344
2608	FNIP1	S220	FNIP1 S220	Q8TF40	MC58 vs MC58siaD	2	1	6.68087	-0.104044	0.559494	0.752989	1	limma	0.930421				limma	0.559494	0.752989
2609	MAP3K1	S292	MAP3K1 S292	Q13233	MC58 vs MC58siaD	2	1	6.68511	0.238643	0.207853	0.438646	1	limma	1.17988	46,XY SEX REVERSAL 6, Breast Carcinoma	C3151064, C0678222	cisplatin,gefitinib,paclitaxel,223366167,docetaxel,erlotinib,DB06061,CHEMBL1097999,carboplatin,DB11967,CI-1040,Tumor necrosis factor alpha (TNF-alpha) inhibitors,DB12010	limma	0.207853	0.438646
2611	Q5IS70	S641	Q5IS70 S641	Q5IS70	MC58 vs MC58siaD	2	1	6.72327	0.125473	0.434684	0.659213	1	limma	1.09087				limma	0.434684	0.659213
2612	SHANK2	S1330	SHANK2 S1330	Q9UPX8	MC58 vs MC58siaD	2	1	6.75612	0.34234	0.016857	0.127767	1	limma	1.26781				limma	0.0168569	0.127767
2615	SIK2	S587	SIK2 S587	Q9H0K1	MC58 vs MC58siaD	2	1	6.65315	-0.0787402	0.64669	0.812027	1	limma	0.946884				limma	0.64669	0.812027
2616	SIK1B	S575	SIK1B S575	A0A0B4J2F2	MC58 vs MC58siaD	2	1	6.68803	-0.365588	0.0412346	0.193679	1	limma	0.776152	Early infantile epileptic encephalopathy with suppression bursts, EPILEPTIC ENCEPHALOPATHY, EARLY INFANTILE, 30	C0393706, C4225360		limma	0.0412346	0.193679
2618	Q9Y2K2-8	S503	Q9Y2K2-8 S503	Q9Y2K2-8	MC58 vs MC58siaD	2	1	6.76163	0.096695	0.436157	0.659981	1	limma	1.06932				limma	0.436157	0.659981
2619	TOMM34	S93	TOMM34 S93	Q15785	MC58 vs MC58siaD	2	1	6.08949	-0.507478	0.0237426	0.150824	1	limma	0.703451				limma	0.0237426	0.150824
2621	Q8TEK3-1	S1104	Q8TEK3-1 S1104	Q8TEK3-1	MC58 vs MC58siaD	2	1	6.75819	0.390803	0.0202607	0.14159	1	limma	1.31112				limma	0.0202607	0.14159
2622	SPAG1	S423	SPAG1 S423	Q07617	MC58 vs MC58siaD	2	1	6.78765	0.189853	0.240044	0.474919	1	limma	1.14065	CILIARY DYSKINESIA, PRIMARY, 28	C3809706		limma	0.240044	0.474919
2624	HUWE1	S3662	HUWE1 S3662	Q7Z6Z7	MC58 vs MC58siaD	2	1	6.71912	-0.459627	0.0184402	0.135408	1	limma	0.727174	Mental Retardation, X-Linked, Syndromic, Turner Type	C2678046		limma	0.0184402	0.135408
2625	FLNA	S2152	FLNA S2152	P21333	MC58 vs MC58siaD	2	1	6.74674	0.30328	0.1205	0.328902	1	limma	1.23395	Cardiac valvular dysplasia, X-linked, Congenital idiopathic intestinal pseudoobstruction, Familial thoracic aortic aneurysm and aortic dissection, FG SYNDROME 2, Frontometaphyseal dysplasia, FRONTOMETAPHYSEAL DYSPLASIA 1, Melnick-Needles Syndrome, Oto-Palato-digital syndrome type 1, OTOPALATODIGITAL SYNDROME, TYPE II, Periventricular Heterotopia, X-Linked, Periventricular Nodular Heterotopia, Ter…	C0262436, C2746068, C4707243, C1845902, C0265293, C4281559, C0025237, C0265251, C1844696, C1848213, C1868720, C1846129	PTI-125,DB11638	limma	0.1205	0.328902
2627	MCRIP2	S78,S80	MCRIP2 S78,S80	Q9BUT9	MC58 vs MC58siaD	2	1	6.67781	-0.464845	0.00611444	0.0828528	1	limma	0.724549				limma	0.00611444	0.0828528
2629	SHANK2	S1330,S1334	SHANK2 S1330,S1334	Q9UPX8	MC58 vs MC58siaD	2	1	6.67723	-0.464864	0.0136651	0.115678	1	limma	0.724539				limma	0.0136651	0.115678
2630	UBAC1	S98	UBAC1 S98	Q9BSL1	MC58 vs MC58siaD	2	1	6.7473	0.277862	0.0791571	0.266713	1	limma	1.2124				limma	0.0791571	0.266713
2631	PHLDA2	S144	PHLDA2 S144	Q53GA4	MC58 vs MC58siaD	2	1	6.67033	0.185453	0.302311	0.536076	1	limma	1.13717				limma	0.302311	0.536076
2632	RC3H2	S1119	RC3H2 S1119	Q9HBD1	MC58 vs MC58siaD	2	1	6.7109	0.329497	0.17292	0.396706	1	limma	1.25658				limma	0.17292	0.396706
2635	TRIM2	S424,S428	TRIM2 S424,S428	Q9C040	MC58 vs MC58siaD	2	1	6.73892	0.0671957	0.646571	0.812027	1	limma	1.04768	CHARCOT-MARIE-TOOTH DISEASE, AXONAL, TYPE 2R	C3809655		limma	0.646571	0.812027
2637	P25705	P25705	P25705	P25705	MC58 vs MC58siaD	2	1	6.46859	0.439006	0.282035	0.516544	1	limma	1.35567	Alzheimer's Disease, COMBINED OXIDATIVE PHOSPHORYLATION DEFICIENCY 22, MITOCHONDRIAL COMPLEX V (ATP SYNTHASE) DEFICIENCY, NUCLEAR TYPE 4	C0002395, C4015062, C3808899		limma	0.282035	0.516544
2638	MEPCE	S254	MEPCE S254	Q7L2J0	MC58 vs MC58siaD	2	1	6.73708	0.172303	0.467723	0.682099	1	limma	1.12686				limma	0.467723	0.682099
2639	P36952	P36952	P36952	P36952	MC58 vs MC58siaD	2	1	6.73796	0.273107	0.105055	0.307015	1	limma	1.20841				limma	0.105055	0.307015
2640	EHBP1	S432,S436	EHBP1 S432,S436	Q8NDI1	MC58 vs MC58siaD	2	1	6.71112	0.354598	0.0572878	0.226446	1	limma	1.27863				limma	0.0572878	0.226446
2641	SYNE2	S4156	SYNE2 S4156	Q8WXH0	MC58 vs MC58siaD	2	1	6.76702	-0.00582944	0.965397	0.986077	1	limma	0.995967	Autosomal Dominant Emery-Dreifuss Muscular Dystrophy (disorder), EMERY-DREIFUSS MUSCULAR DYSTROPHY 5, AUTOSOMAL DOMINANT, Muscular Dystrophy, Emery-Dreifuss	C0410190, C2751805, C0410189		limma	0.965397	0.986077
2642	EHBP1	S436	EHBP1 S436	Q8NDI1	MC58 vs MC58siaD	2	1	6.72613	0.424182	0.0196435	0.139092	1	limma	1.34181				limma	0.0196435	0.139092
2645	PRKAB2	S184	PRKAB2 S184	O43741	MC58 vs MC58siaD	2	1	6.72491	-0.179681	0.198394	0.428281	1	limma	0.882898				limma	0.198394	0.428281
2647	RANBP3	S333	RANBP3 S333	Q9H6Z4	MC58 vs MC58siaD	2	1	6.76442	0.362075	0.0410334	0.192975	1	limma	1.28527				limma	0.0410334	0.192975
2648	PPP1R10	S313	PPP1R10 S313	Q96QC0	MC58 vs MC58siaD	2	1	6.55255	0.18326	0.232571	0.467724	1	limma	1.13545				limma	0.232571	0.467724
2649	IBTK	S1045	IBTK S1045	Q9P2D0	MC58 vs MC58siaD	2	1	6.75471	0.493198	0.0844679	0.275729	1	limma	1.40756				limma	0.0844679	0.275729
2650	Q8NDI1	Q8NDI1	Q8NDI1	Q8NDI1	MC58 vs MC58siaD	2	1	6.65209	0.312851	0.0971529	0.295495	1	limma	1.24216				limma	0.0971529	0.295495
2651	PHF14	S280	PHF14 S280	O94880	MC58 vs MC58siaD	2	1	6.76809	-0.349682	0.0116505	0.106782	1	limma	0.784757				limma	0.0116505	0.106782
2652	MAP4	S280	MAP4 S280	P27816	MC58 vs MC58siaD	2	1	6.7082	0.34095	0.10831	0.312108	1	limma	1.26659				limma	0.10831	0.312108
2653	COBLL1	S917	COBLL1 S917	Q53SF7	MC58 vs MC58siaD	2	1	6.77607	-0.0706732	0.65072	0.814112	1	limma	0.952194				limma	0.65072	0.814112
2655	USP32	T1326	USP32 T1326	Q8NFA0	MC58 vs MC58siaD	2	1	6.7087	-0.132306	0.393182	0.619454	1	limma	0.912372				limma	0.393182	0.619454
2656	TJP2	S986	TJP2 S986	Q9UDY2	MC58 vs MC58siaD	2	1	6.72986	0.506235	0.0755047	0.261181	1	limma	1.42034	Cholestasis, progressive familial intrahepatic 4, Hypercholanemia, Familial	C2931067, C1843139		limma	0.0755047	0.261181
2657	NFATC2IP	S92	NFATC2IP S92	Q8NCF5	MC58 vs MC58siaD	2	1	6.69168	0.241769	0.131888	0.34443	1	limma	1.18244				limma	0.131888	0.34443
2658	EAF1	S165	EAF1 S165	Q96JC9	MC58 vs MC58siaD	2	1	6.73874	0.420028	0.0172651	0.129938	1	limma	1.33795				limma	0.0172651	0.129938
2659	ADNP	S921	ADNP S921	Q9H2P0	MC58 vs MC58siaD	2	1	6.74298	0.18947	0.113179	0.31675	1	limma	1.14034	ADNP-related multiple congenital anomalies, intellectual disability, autism spectrum disorder, Autistic Disorder	C4014538, C0004352		limma	0.113179	0.31675
2663	P61981	P61981	P61981	P61981	MC58 vs MC58siaD	2	1	6.74003	-0.280996	0.0288405	0.161911	1	limma	0.823023	EPILEPTIC ENCEPHALOPATHY, EARLY INFANTILE, 56	C4540034	DAUNORUBICIN HYDROCHLORIDE,DOXORUBICIN HYDROCHLORIDE	limma	0.0288405	0.161911
2667	MAP4	S507	MAP4 S507	P27816	MC58 vs MC58siaD	2	1	6.76112	-0.00699686	0.953878	0.979758	1	limma	0.995162				limma	0.953878	0.979758
2668	RBL1	S640	RBL1 S640	P28749	MC58 vs MC58siaD	2	1	6.60715	-0.331186	0.191131	0.41933	1	limma	0.794883				limma	0.191131	0.41933
2669	MVB12A	S170	MVB12A S170	Q96EY5	MC58 vs MC58siaD	2	1	6.77528	-0.0595341	0.789229	0.900098	1	limma	0.959574				limma	0.789228	0.900098
2670	YWHAQ	S230	YWHAQ S230	P27348	MC58 vs MC58siaD	2	1	6.69053	-0.326124	0.0260532	0.155976	1	limma	0.797677				limma	0.0260532	0.155976
2671	CAMSAP3	S334	CAMSAP3 S334	Q9P1Y5	MC58 vs MC58siaD	2	1	6.70551	0.250112	0.116572	0.323124	1	limma	1.1893				limma	0.116572	0.323124
2672	ARHGAP12	S592	ARHGAP12 S592	Q8IWW6	MC58 vs MC58siaD	2	1	6.77193	0.276862	0.0323648	0.172201	1	limma	1.21156				limma	0.0323648	0.172201
2675	P25490	P25490	P25490	P25490	MC58 vs MC58siaD	2	1	6.70813	0.0116296	0.933477	0.971116	1	limma	1.00809	GABRIELE-DE VRIES SYNDROME	C4479652	ANTISERUM	limma	0.933477	0.971116
2679	RBM39	S136	RBM39 S136	Q14498	MC58 vs MC58siaD	2	1	6.70681	0.439694	0.0247297	0.154489	1	limma	1.35632				limma	0.0247297	0.154489
2680	PCBP1	S190	PCBP1 S190	Q15365	MC58 vs MC58siaD	2	1	6.67108	-0.296536	0.0341482	0.177843	1	limma	0.814205				limma	0.0341482	0.177843
2681	Q8WUA4	Q8WUA4	Q8WUA4	Q8WUA4	MC58 vs MC58siaD	2	1	6.72502	0.434732	0.0436579	0.199481	1	limma	1.35166				limma	0.0436579	0.199481
2682	P14618	P14618	P14618	P14618	MC58 vs MC58siaD	2	1	6.42857	0.594526	0.284592	0.518905	1	limma	1.50998				limma	0.284592	0.518905
2683	MARCKS	S46	MARCKS S46	P29966	MC58 vs MC58siaD	2	1	6.73499	-0.118062	0.319335	0.555771	1	limma	0.921424				limma	0.319335	0.555771
2686	PSMD2	S16	PSMD2 S16	Q13200	MC58 vs MC58siaD	2	1	6.69547	0.319826	0.339734	0.575181	1	limma	1.24818				limma	0.339734	0.575181
2687	FIP1L1	S492	FIP1L1 S492	Q6UN15	MC58 vs MC58siaD	2	1	6.70557	0.00830785	0.952765	0.979509	1	limma	1.00578				limma	0.952765	0.979509
2688	SLC2A3	S485	SLC2A3 S485	P11169	MC58 vs MC58siaD	2	1	6.79328	-0.0664335	0.729803	0.867792	1	limma	0.954996				limma	0.729803	0.867792
2691	RHBDF2	S177	RHBDF2 S177	Q6PJF5	MC58 vs MC58siaD	2	1	6.74181	0.619289	0.0148711	0.121781	1	limma	1.53612	TYLOSIS WITH ESOPHAGEAL CANCER	C1835664	opioids,fentanyl,morphine,oxycodone	limma	0.0148711	0.121781
2692	BCLAF1	S512	BCLAF1 S512	Q9NYF8	MC58 vs MC58siaD	2	1	6.77451	0.176686	0.16336	0.383214	1	limma	1.13028				limma	0.16336	0.383214
2693	P02768	P02768	P02768	P02768	MC58 vs MC58siaD	2	1	4.57705	-0.197432	0.390487	0.618532	1	limma	0.872102	Diabetic Nephropathy, Hyperthyroxinemia, Familial Dysalbuminemic, Hypoalbuminemia	C0011881, C0342185, C0239981	Sodium lauryl sulfate,Gadofosveset,RALTITREXED,Activated recombinant FVII-albumin fusion protein,Oxyphenbutazone,EPIGALOCATECHIN GALLATE,DB00493,PHENYLBUTAZONE,EPIGALLOCATECHIN,Iodipamide,[19F]-HALOPERIDOL,DIAZEPAM,DB00545,Gadobenate Dimeglumine,(-)-EPICATECHIN,ANTISERUM,DB12965,DB11359,DB06728,EVANS BLUE,PYROGALLOL,DB06713,AMODIAQUINE HYDROCHLORIDE,WARFARIN,DICLOFENAC,DB03255,Bismuth,DB13967,NAP…	limma	0.390487	0.618532
2694	SIK2	S534	SIK2 S534	Q9H0K1	MC58 vs MC58siaD	2	1	6.66022	0.52028	0.042045	0.19532	1	limma	1.43423				limma	0.042045	0.19532
2695	P07355	P07355	P07355	P07355	MC58 vs MC58siaD	2	1	6.66002	0.18231	0.600151	0.779968	1	limma	1.1347				limma	0.600151	0.779968
2696	NCOA7	T210	NCOA7 T210	Q8NI08	MC58 vs MC58siaD	2	1	6.6837	0.0396136	0.843997	0.924494	1	limma	1.02784				limma	0.843997	0.924494
2697	ITGB4	T1487	ITGB4 T1487	P16144	MC58 vs MC58siaD	2	1	6.62283	0.104027	0.552226	0.747025	1	limma	1.07477	Adult junctional epidermolysis bullosa (disorder), Aplasia Cutis Congenita, EPIDERMOLYSIS BULLOSA, JUNCTIONAL, LOCALISATA VARIANT (disorder), Epidermolysis Bullosa Progressiva, Epidermolysis bullosa with pyloric atresia, Junctional Epidermolysis Bullosa	C0268374, C0282160, C2608084, C0079297, C1856934, C0079301	DB05122	limma	0.552226	0.747025
2699	MKI67	T1315	MKI67 T1315	P46013	MC58 vs MC58siaD	2	1	6.68727	0.781731	0.00449847	0.071501	1	limma	1.71919				limma	0.00449847	0.071501
2701	RPS27	S11	RPS27 S11	P42677	MC58 vs MC58siaD	2	1	6.69382	0.490718	0.0209159	0.143516	1	limma	1.40514	Anemia, Diamond-Blackfan, DIAMOND-BLACKFAN ANEMIA 17	C1260899, C4479428		limma	0.0209159	0.143516
2703	Q9UNZ2	Q9UNZ2	Q9UNZ2	Q9UNZ2	MC58 vs MC58siaD	2	1	6.37661	-0.285543	0.152598	0.371395	1	limma	0.820433				limma	0.152598	0.371395
2704	MRGBP	S191,S195	MRGBP S191,S195	Q9NV56	MC58 vs MC58siaD	2	1	6.73188	0.104112	0.580435	0.766385	1	limma	1.07483				limma	0.580435	0.766385
2705	EIF3J	T109	EIF3J T109	O75822	MC58 vs MC58siaD	2	1	6.73454	-0.531258	0.000282956	0.0247883	1	limma	0.691951				limma	0.000282956	0.0247883
2706	P08758	P08758	P08758	P08758	MC58 vs MC58siaD	2	1	6.73949	0.390557	0.130893	0.342909	1	limma	1.3109	Hepatolenticular Degeneration	C0019202	DB02929,DB03935,DB03959,DB09130,DB00591,DB02846,Diannexin,DB03981,BETA-LAPACHONE,DB03484,DNR,DB02497	limma	0.130893	0.342909
2708	Q96RT1-8	S1239	Q96RT1-8 S1239	Q96RT1-8	MC58 vs MC58siaD	2	1	6.60206	-0.425256	0.119774	0.328329	1	limma	0.744707				limma	0.119774	0.328329
2709	P15531	T94	P15531 T94	P15531; O60361	MC58 vs MC58siaD	2	1	6.74097	-0.115057	0.531741	0.731202	1	limma	0.923346				limma	0.531741	0.731202
2710	FOXK2	S239	FOXK2 S239	Q01167	MC58 vs MC58siaD	2	1	6.73149	-0.216359	0.266453	0.504851	1	limma	0.860735				limma	0.266453	0.504851
2711	SMCR8	S417	SMCR8 S417	Q8TEV9	MC58 vs MC58siaD	2	1	6.74919	-0.00399848	0.979182	0.992621	1	limma	0.997232				limma	0.979182	0.992621
2714	LUC7L2	S354	LUC7L2 S354	Q9Y383	MC58 vs MC58siaD	2	1	6.69998	0.266261	0.167504	0.388374	1	limma	1.20269				limma	0.167505	0.388374
2716	P05783	P05783	P05783	P05783	MC58 vs MC58siaD	2	1	6.52961	0.109847	0.839237	0.923548	1	limma	1.07911	Cirrhosis, Familial	C1861556	ANTIVIRAL,MITOMYCIN-C,IL-6,RIBAVIRIN	limma	0.839237	0.923548
2717	CPSF7	T203	CPSF7 T203	Q8N684	MC58 vs MC58siaD	2	1	6.70171	0.102979	0.432747	0.657099	1	limma	1.07399				limma	0.432747	0.657099
2719	INTS13	S626	INTS13 S626	Q9NVM9	MC58 vs MC58siaD	2	1	6.51737	1.28039	0.000405459	0.0297654	1	limma	2.42904				limma	0.000405459	0.0297654
2722	CDC42EP4	S322	CDC42EP4 S322	Q9H3Q1	MC58 vs MC58siaD	2	1	6.728	0.04167	0.7642	0.88596	1	limma	1.0293				limma	0.7642	0.88596
2723	RANBP2	S2454	RANBP2 S2454	P49792	MC58 vs MC58siaD	2	1	6.65706	-0.405806	0.0482221	0.207603	1	limma	0.754814	Inflammatory Myofibroblastic Tumor	C0334121		limma	0.0482221	0.207603
2728	NUP98	S623	NUP98 S623	P52948	MC58 vs MC58siaD	2	1	6.74134	-0.031037	0.84285	0.924494	1	limma	0.978717				limma	0.84285	0.924494
2729	RBL1	S1041	RBL1 S1041	P28749	MC58 vs MC58siaD	2	1	6.70087	0.255678	0.133557	0.345717	1	limma	1.1939				limma	0.133557	0.345717
2731	SRCIN1	S522	SRCIN1 S522	Q9C0H9	MC58 vs MC58siaD	2	1	6.74076	0.226006	0.135192	0.347623	1	limma	1.16959				limma	0.135192	0.347623
2732	FARP2	S439	FARP2 S439	O94887	MC58 vs MC58siaD	2	1	6.80785	-0.0148128	0.938659	0.973005	1	limma	0.989785				limma	0.938659	0.973005
2735	Q8NEY8	Q8NEY8	Q8NEY8	Q8NEY8	MC58 vs MC58siaD	2	1	6.75524	0.124667	0.378147	0.607732	1	limma	1.09026				limma	0.378148	0.607732
2737	MATR3	S766	MATR3 S766	P43243	MC58 vs MC58siaD	2	1	6.72753	0.342902	0.0253145	0.155817	1	limma	1.26831	Amyotrophic Lateral Sclerosis, AMYOTROPHIC LATERAL SCLEROSIS 21	C0002736, C3807521		limma	0.0253145	0.155817
2739	ERICH1	S238	ERICH1 S238	Q86X53	MC58 vs MC58siaD	2	1	6.64374	0.531133	0.0932352	0.287883	1	limma	1.44506				limma	0.0932352	0.287883
2740	WDR33	S1210	WDR33 S1210	Q9C0J8	MC58 vs MC58siaD	2	1	6.66106	-0.192447	0.26239	0.500601	1	limma	0.87512				limma	0.26239	0.500601
2741	MSH6	S137	MSH6 S137	P52701	MC58 vs MC58siaD	2	1	6.63652	0.221673	0.215552	0.448362	1	limma	1.16609	COLORECTAL CANCER, HEREDITARY NONPOLYPOSIS, TYPE 5, Colorectal Carcinoma, Endometrial Carcinoma, Hereditary Nonpolyposis Colorectal Cancer, Hereditary non-polyposis colorectal cancer syndrome, Lynch Syndrome, Malignant neoplasm of breast, Malignant neoplasm of ovary, Torre-Muir syndrome, Turcot syndrome (disorder)	C1833477, C0009402, C0476089, C1333990, C1112155, C4552100, C0006142, C1140680, C1321489, C0265325	Temozolomide,N/A,DURVALUMAB,KU60648,ANTI-PD-1 MONOCLONAL ANTIBODY MEDI0680,TEMOZOLOMIDE	limma	0.215552	0.448362
2742	NEDD4L	S475	NEDD4L S475	Q96PU5	MC58 vs MC58siaD	2	1	6.72243	0.37289	0.0816931	0.272175	1	limma	1.29494	Cleft Palate, Periventricular Nodular Heterotopia, PERIVENTRICULAR NODULAR HETEROTOPIA 7	C0008925, C1868720, C4310669	diuretics,citalopram,hydrochlorothiazide	limma	0.0816931	0.272175
2746	CD2AP	S542,S554	CD2AP S542,S554	Q9Y5K6	MC58 vs MC58siaD	2	1	6.68816	0.479242	0.122268	0.331313	1	limma	1.39401	Alzheimer's Disease, Focal glomerulosclerosis	C0002395, C0017668		limma	0.122268	0.331313
2747	CRYBG1	S484	CRYBG1 S484	Q9Y4K1	MC58 vs MC58siaD	2	1	6.73354	-0.0115432	0.935918	0.972044	1	limma	0.992031				limma	0.935918	0.972044
2748	HSF1	S303	HSF1 S303	Q00613	MC58 vs MC58siaD	2	1	6.77193	0.16836	0.351436	0.585261	1	limma	1.12378				limma	0.351436	0.585261
2749	P63267	P63267	P63267	P63267; P60709	MC58 vs MC58siaD	2	1	5.98804	0.244449	0.2233	0.457656	1	limma	1.18464				limma	0.2233	0.457656
2750	RBMX	S332	RBMX S332	P38159	MC58 vs MC58siaD	2	1	6.49619	-0.188332	0.176903	0.401837	1	limma	0.87762				limma	0.176903	0.401837
2751	PHF14	S84	PHF14 S84	O94880	MC58 vs MC58siaD	2	1	6.68427	1.00703	0.00208527	0.0566057	1	limma	2.00977				limma	0.00208527	0.0566057
2753	ZBTB44	S161	ZBTB44 S161	Q8NCP5	MC58 vs MC58siaD	2	1	6.70209	-0.0648558	0.608317	0.784502	1	limma	0.956041				limma	0.608317	0.784502
2754	BPTF	S1297	BPTF S1297	Q12830	MC58 vs MC58siaD	2	1	6.74471	0.287856	0.160524	0.380425	1	limma	1.22082	NEURODEVELOPMENTAL DISORDER WITH DYSMORPHIC FACIES AND DISTAL LIMB ANOMALIES	C4540327	252827533	limma	0.160524	0.380425
2755	RBM15	T568	RBM15 T568	Q96T37	MC58 vs MC58siaD	2	1	6.75549	0.0958032	0.431932	0.656349	1	limma	1.06866				limma	0.431932	0.656349
2759	HMOX1	S229	HMOX1 S229	P09601	MC58 vs MC58siaD	2	1	6.71463	0.313934	0.203995	0.434397	1	limma	1.24309	Acute kidney injury, Chemical and Drug Induced Liver Injury, Chronic Obstructive Airway Disease, Colitis, Congestive heart failure, Diabetes Mellitus, Experimental, Diabetes Mellitus, Non-Insulin-Dependent, Heart failure, Liver Cirrhosis, Experimental, Myocardial Ischemia, Reperfusion Injury, Status Epilepticus	C2609414, C4277682, C0024117, C0009319, C0018802, C0011853, C0011860, C0018801, C0023893, C0151744, C0035126, C0038220	ZNCL2,DB04912,NEUROTROPHIC FACTOR,DB06914,HORMONES,DB02468,SELENIUM,DB07342,DB00157,DB02073,Stannsoporfin,DB03906,DB04803,STANNSOPORFIN,DB01942,SORAFENIB,SUNITINIB,ASPIRIN,VITAMIN D,252827530	limma	0.203995	0.434397
2764	THUMPD1	S86,S88	THUMPD1 S86,S88	Q9NXG2	MC58 vs MC58siaD	2	1	6.52157	0.651566	0.000991277	0.0398836	1	limma	1.57087				limma	0.000991277	0.0398836
2766	P09211	P09211	P09211	P09211	MC58 vs MC58siaD	2	1	6.64642	-0.130645	0.571934	0.761029	1	limma	0.913423	Bladder Neoplasm, Malignant neoplasm of lung, Malignant neoplasm of urinary bladder	C0005695, C0242379, C0005684	DB13014,DNR,FOLFOX REGIMEN,DB11672,DB04339,DB00903,NITROGEN MUSTARD,ADM,thiotepa,DB01915,PREDNISONE,CARBOPLATIN,epirubicin,5-AZACYTIDINE,fluorouracil,DB02633,DB04972,DB11831,BPDE,isoniazid,CISPLATIN,daunorubicin,DROLOXIFENE,DB04132,etoposide,VERAPAMIL,cyclophosphamide,OXALIPLATIN,cisplatin,PEITC,RU 486,DEXAMETHASONE,DB07849,AMB,ANDROGENS,OMEPRAZOLE,MELPHALAN,DB06246,SELENOMETHIONINE,CHEMBL2103810…	limma	0.571933	0.761029
2769	PLEKHG6	S537	PLEKHG6 S537	Q3KR16	MC58 vs MC58siaD	2	1	6.68532	0.0407607	0.824191	0.915579	1	limma	1.02866				limma	0.824191	0.915579
2773	LIG1	S66,S76	LIG1 S66,S76	P18858	MC58 vs MC58siaD	2	1	6.72004	0.079816	0.750522	0.879383	1	limma	1.05688				limma	0.750522	0.879383
2774	LIG1	S66	LIG1 S66	P18858	MC58 vs MC58siaD	2	1	6.7407	-0.0980393	0.583567	0.769442	1	limma	0.934302				limma	0.583567	0.769442
2775	Q5T200	Q5T200	Q5T200	Q5T200	MC58 vs MC58siaD	2	1	6.64629	0.432632	0.140209	0.355669	1	limma	1.34969				limma	0.140209	0.355669
2778	BCL9L	S116,S118	BCL9L S116,S118	Q86UU0	MC58 vs MC58siaD	2	1	6.66201	0.17815	0.337481	0.573428	1	limma	1.13143				limma	0.337481	0.573428
2780	Q9Y2U5	Q9Y2U5	Q9Y2U5	Q9Y2U5	MC58 vs MC58siaD	2	1	6.70837	-0.102677	0.488637	0.696622	1	limma	0.931303				limma	0.488637	0.696622
2782	EPS8L1	S182,T187	EPS8L1 S182,T187	Q8TE68	MC58 vs MC58siaD	2	1	6.69875	0.279298	0.14745	0.364937	1	limma	1.2136				limma	0.14745	0.364937
2783	EPS8L1	T187	EPS8L1 T187	Q8TE68	MC58 vs MC58siaD	2	1	6.68614	-0.0173894	0.899568	0.952141	1	limma	0.988019				limma	0.899568	0.952141
2785	Q12979-2	S33	Q12979-2 S33	Q12979-2	MC58 vs MC58siaD	2	1	6.78917	0.315936	0.0990791	0.297632	1	limma	1.24482				limma	0.0990791	0.297632
2786	WNK1	S167	WNK1 S167	Q9H4A3	MC58 vs MC58siaD	2	1	6.75911	0.061085	0.695897	0.847727	1	limma	1.04325	Neuropathy, Hereditary Sensory And Autonomic, Type IIA, Pseudohypoaldosteronism, Type IIc	C2752089, C1840391	252827493,hydrochlorothiazide	limma	0.695897	0.847727
2787	NSRP1	T275	NSRP1 T275	Q9H0G5	MC58 vs MC58siaD	2	1	6.72362	0.314591	0.197708	0.427654	1	limma	1.24366				limma	0.197708	0.427654
2788	SHROOM3	S910	SHROOM3 S910	Q8TF72	MC58 vs MC58siaD	2	1	6.72211	0.165778	0.226393	0.460986	1	limma	1.12177				limma	0.226393	0.460986
2789	ATL1	S10	ATL1 S10	Q8WXF7	MC58 vs MC58siaD	2	1	6.77286	0.230021	0.201475	0.43169	1	limma	1.17285	NEUROPATHY, HEREDITARY SENSORY, TYPE ID, Spastic paraplegia 3, autosomal dominant	C3150972, C2931355		limma	0.201475	0.43169
2791	PANK2	S189	PANK2 S189	Q9BZ23	MC58 vs MC58siaD	2	1	6.68962	-0.1884	0.181246	0.407615	1	limma	0.877579	Hallervorden-Spatz Syndrome, Hypoprebetalipoproteinemia, Acanthocytosis, Retinitis Pigmentosa, And Pallidal Degeneration	C0018523, C1846582		limma	0.181247	0.407615
2792	MICAL3	S1310	MICAL3 S1310	Q7RTP6	MC58 vs MC58siaD	2	1	6.7235	-0.289206	0.0959029	0.293543	1	limma	0.818352				limma	0.0959029	0.293543
2795	SRRM2	T1453,S1458,S1462	SRRM2 T1453,S1458,S1462	Q9UQ35	MC58 vs MC58siaD	2	1	6.6984	-0.125665	0.620564	0.792058	1	limma	0.916582				limma	0.620564	0.792058
2796	SIRT1	S47	SIRT1 S47	Q96EB6	MC58 vs MC58siaD	2	1	6.71082	-0.180741	0.144653	0.361345	1	limma	0.88225	Acute kidney injury, Atherosclerosis, Diabetes Mellitus, Experimental, Diabetes Mellitus, Non-Insulin-Dependent, Fatty Liver, Metabolic Syndrome X, Obesity	C2609414, C0004153, C0011853, C0011860, C0015695, C0524620, C0028754	249565780,DB02709,SALERMIDE,336446902,ALTISSIMACOUMARIN C,RESVERATROL,DB13978,GINSENOSIDE RH1,GISENOSIDE RK1,20(S)-PROTOPANAXADIOL,MB-12066,META-SIRTINOL,252827436,SEN-196,PSAMMAPLIN A,PARA-SIRTINOL,GSK2245840,249565781,SRT-1720,SRT-1460,20(S)-PROTOPANAXATRIOL,PMID25435179-Compound-WO2012106509Salermide,223366036,TENOVIN-1,PMID25435179-Compound-WO2012106509CAY10602,CAMBINOL,SRT2379,DB15493,ALTISS…	limma	0.144653	0.361345
2797	OTUD4	S1023,S1024	OTUD4 S1023,S1024	Q01804	MC58 vs MC58siaD	2	1	6.73248	0.14969	0.288034	0.521146	1	limma	1.10933				limma	0.288035	0.521146
2798	PRPF4B	S144	PRPF4B S144	Q13523	MC58 vs MC58siaD	2	1	6.72141	0.166947	0.380253	0.609438	1	limma	1.12268				limma	0.380253	0.609438
2800	SCRIB	S1475	SCRIB S1475	Q14160	MC58 vs MC58siaD	2	1	6.66187	-0.235522	0.115266	0.320477	1	limma	0.849378				limma	0.115266	0.320477
2801	TNIK	S764	TNIK S764	Q9UKE5	MC58 vs MC58siaD	2	1	6.58241	0.849766	0.0596829	0.231302	1	limma	1.80221	MENTAL RETARDATION, AUTOSOMAL RECESSIVE 54	C4310755	DB12010,SB-202190,HESPERADIN,135652717,249565872,CEP-1347	limma	0.0596829	0.231302
2803	RNF169	S247	RNF169 S247	Q8NCN4	MC58 vs MC58siaD	2	1	6.66303	-0.388153	0.0391668	0.188431	1	limma	0.764107				limma	0.0391668	0.188431
2804	CUSTOS	S179	CUSTOS S179	Q96C57	MC58 vs MC58siaD	2	1	6.72664	-0.146868	0.449198	0.667622	1	limma	0.903209				limma	0.449198	0.667622
2807	FLAD1	S563	FLAD1 S563	Q8NFF5	MC58 vs MC58siaD	2	1	6.47117	-0.746291	0.00684196	0.0850616	1	limma	0.596134	LIPID STORAGE MYOPATHY DUE TO FLAVIN ADENINE DINUCLEOTIDE SYNTHETASE DEFICIENCY	C4310822		limma	0.00684196	0.0850616
2809	P08729	P08729	P08729	P08729; P14136; P04259; P05787; P13647	MC58 vs MC58siaD	2	1	6.75372	0.347377	0.0981685	0.295604	1	limma	1.27225				limma	0.0981685	0.295604
2810	O95365	O95365	O95365	O95365	MC58 vs MC58siaD	2	1	6.7075	0.0587124	0.737119	0.870447	1	limma	1.04154				limma	0.737119	0.870447
2812	ITSN1	S315	ITSN1 S315	Q15811	MC58 vs MC58siaD	2	1	6.66858	-0.215984	0.267498	0.505065	1	limma	0.860959				limma	0.267498	0.505065
2814	CAMKK2	S129,S133	CAMKK2 S129,S133	Q96RR4	MC58 vs MC58siaD	2	1	6.69687	-0.358634	0.0976625	0.295495	1	limma	0.779903				limma	0.0976625	0.295495
2816	SRRM2	S2132	SRRM2 S2132	Q9UQ35	MC58 vs MC58siaD	2	1	6.63386	-0.410881	0.0151992	0.123132	1	limma	0.752164				limma	0.0151992	0.123132
2817	PLA2G4A	S727	PLA2G4A S727	P47712	MC58 vs MC58siaD	2	1	6.62652	-0.22323	0.107537	0.31185	1	limma	0.856645	Liver Cirrhosis, Experimental, Malignant neoplasm of breast	C0023893, C0006142	FLUOROMETHOLONE,FLURANDRENOLIDE,MEDRYSONE,FLUTICASONE PROPIONATE,FLUNISOLIDE,DB06311,Pyrazolones,DB04552,propionic acid derivatives,diclofenac,atenolol,FLUOCINOLONE ACETONIDE,252827429,DB00588,DB01103,DB00721,aspirin,acetaminophen,FLUOCINONIDE,ZPL521,DB13867	limma	0.107537	0.31185
2818	CHD8	T1982,S1991	CHD8 T1982,S1991	Q9HCK8	MC58 vs MC58siaD	2	1	6.67442	-0.116151	0.449276	0.667622	1	limma	0.922646	Autism Spectrum Disorders, AUTISM, SUSCEPTIBILITY TO, 18, Autistic Disorder	C1510586, C3554373, C0004352		limma	0.449276	0.667622
2820	NUP153	S522	NUP153 S522	P49790	MC58 vs MC58siaD	2	1	6.6939	0.472866	0.0660238	0.244512	1	limma	1.38786				limma	0.0660238	0.244512
2821	RCC2	S51	RCC2 S51	Q9P258	MC58 vs MC58siaD	2	1	6.74871	0.000749522	0.996485	0.99898	1	limma	1.00052				limma	0.996485	0.99898
2822	PPFIBP2	S363	PPFIBP2 S363	Q8ND30	MC58 vs MC58siaD	2	1	6.75784	-0.00941852	0.946133	0.976503	1	limma	0.993493				limma	0.946133	0.976503
2826	KIAA1522	S327	KIAA1522 S327	Q9P206	MC58 vs MC58siaD	2	1	6.33275	-0.641673	0.103098	0.304126	1	limma	0.640969				limma	0.103098	0.304126
2827	FLNA	S1459	FLNA S1459	P21333	MC58 vs MC58siaD	2	1	6.63313	-0.189497	0.179649	0.405717	1	limma	0.876911	Cardiac valvular dysplasia, X-linked, Congenital idiopathic intestinal pseudoobstruction, Familial thoracic aortic aneurysm and aortic dissection, FG SYNDROME 2, Frontometaphyseal dysplasia, FRONTOMETAPHYSEAL DYSPLASIA 1, Melnick-Needles Syndrome, Oto-Palato-digital syndrome type 1, OTOPALATODIGITAL SYNDROME, TYPE II, Periventricular Heterotopia, X-Linked, Periventricular Nodular Heterotopia, Ter…	C0262436, C2746068, C4707243, C1845902, C0265293, C4281559, C0025237, C0265251, C1844696, C1848213, C1868720, C1846129	PTI-125,DB11638	limma	0.179649	0.405717
2828	Q9Y478	Q9Y478	Q9Y478	Q9Y478	MC58 vs MC58siaD	2	1	6.74623	-0.21132	0.219741	0.452577	1	limma	0.863746				limma	0.219741	0.452577
2829	TP53BP1	S784	TP53BP1 S784	Q12888	MC58 vs MC58siaD	2	1	6.7083	-0.0273567	0.850827	0.929544	1	limma	0.981216				limma	0.850827	0.929544
2831	Q9NYT0	Q9NYT0	Q9NYT0	Q9NYT0	MC58 vs MC58siaD	2	1	6.73934	0.499942	0.00473466	0.073397	1	limma	1.41416				limma	0.00473466	0.073397
2836	KRT18	S100	KRT18 S100	P05783	MC58 vs MC58siaD	2	1	6.71869	-0.19615	0.206177	0.437067	1	limma	0.872877	Cirrhosis, Familial	C1861556	ANTIVIRAL,MITOMYCIN-C,IL-6,RIBAVIRIN	limma	0.206177	0.437067
2837	ZNRF2	S19	ZNRF2 S19	Q8NHG8	MC58 vs MC58siaD	2	1	6.7389	-0.226922	0.11737	0.324858	1	limma	0.854456				limma	0.11737	0.324858
2839	P51812	S227	P51812 S227	P51812; Q15418	MC58 vs MC58siaD	2	1	6.72513	-0.124516	0.342149	0.576434	1	limma	0.917312				limma	0.342149	0.576434
2841	Q92900	Q92900	Q92900	Q92900	MC58 vs MC58siaD	2	1	6.67434	-0.293222	0.0296988	0.164765	1	limma	0.816078				limma	0.0296988	0.164765
2842	MRTFA	S385	MRTFA S385	Q969V6	MC58 vs MC58siaD	2	1	6.71921	0.126293	0.259019	0.496806	1	limma	1.09149				limma	0.25902	0.496806
2844	O75052	O75052	O75052	O75052	MC58 vs MC58siaD	2	1	6.62904	-0.456514	0.029813	0.165155	1	limma	0.728745	Schizophrenia	C0036341	verapamil,Dihydropyridine derivatives,amiodarone,granisetron,dolasetron,repaglinide	limma	0.029813	0.165155
2845	Q0JRZ9	Q0JRZ9	Q0JRZ9	Q0JRZ9	MC58 vs MC58siaD	2	1	6.68323	0.150112	0.401074	0.627387	1	limma	1.10966				limma	0.401074	0.627387
2847	BCL9	T315	BCL9 T315	O00512	MC58 vs MC58siaD	2	1	6.69675	-0.185927	0.522369	0.725577	1	limma	0.879084				limma	0.52237	0.725577
2848	LARP1	T526	LARP1 T526	Q6PKG0	MC58 vs MC58siaD	2	1	6.72811	0.213797	0.390626	0.618532	1	limma	1.15974				limma	0.390626	0.618532
2850	EPHA2	S892	EPHA2 S892	P29317	MC58 vs MC58siaD	2	1	6.68173	-0.313301	0.087401	0.279253	1	limma	0.804798	CATARACT, POSTERIOR POLAR, 1	C1861825	DASATINIB,DB12010,TOZASERTIB,LITHOGLYCOCHOLATE,MLN-8054,OSI-632,249565850,DS-8895,DASATINIB,MEDI-547,N/A,DB01254,DASATINIB,178101606,CHEMBL1421,DASATINIB,249565821,CYC-116,CHEMBL24828,RG-1530,SORAFENIB,ALISERTIB,CAR-T cells targeting EphA2,381118815,DB08896,DB04395,PF-562271,TAMATINIB,MEDI-543,LINIFANIB,SNS-314,DASATINIB,GNF-PF-2301,REGORAFENIB,Dasatinib,ILORASERTIB	limma	0.087401	0.279253
2852	EPHA2	S897,S901	EPHA2 S897,S901	P29317	MC58 vs MC58siaD	2	1	6.68412	-0.350605	0.066838	0.245398	1	limma	0.784255	CATARACT, POSTERIOR POLAR, 1	C1861825	DASATINIB,DB12010,TOZASERTIB,LITHOGLYCOCHOLATE,MLN-8054,OSI-632,249565850,DS-8895,DASATINIB,MEDI-547,N/A,DB01254,DASATINIB,178101606,CHEMBL1421,DASATINIB,249565821,CYC-116,CHEMBL24828,RG-1530,SORAFENIB,ALISERTIB,CAR-T cells targeting EphA2,381118815,DB08896,DB04395,PF-562271,TAMATINIB,MEDI-543,LINIFANIB,SNS-314,DASATINIB,GNF-PF-2301,REGORAFENIB,Dasatinib,ILORASERTIB	limma	0.066838	0.245398
2853	ZNF687	S433	ZNF687 S433	Q8N1G0	MC58 vs MC58siaD	2	1	6.73845	0.311012	0.109116	0.313292	1	limma	1.24058				limma	0.109116	0.313292
2854	STX7	S129	STX7 S129	O15400	MC58 vs MC58siaD	2	1	6.72881	0.377661	0.110779	0.313715	1	limma	1.29923				limma	0.110779	0.313715
2855	EIF4H	S21	EIF4H S21	Q15056	MC58 vs MC58siaD	2	1	6.6335	-0.41885	0.0264419	0.155985	1	limma	0.748021				limma	0.0264419	0.155985
2856	SRRM2	S2398	SRRM2 S2398	Q9UQ35	MC58 vs MC58siaD	2	1	6.70896	-0.305141	0.0276597	0.159075	1	limma	0.809363				limma	0.0276598	0.159075
2857	Q13822	Q13822	Q13822	Q13822	MC58 vs MC58siaD	2	1	4.00309	-0.114919	0.723154	0.863977	1	limma	0.923434	Liver Cirrhosis, Experimental	C0023893	315661229,NSC-12188,(S)-CARBA CYCLIC-PHOSPHATIDIC ACID,NSC-1741,354702264,315661228,NSC-34937,NSC-1698,315661227,336446947	limma	0.723154	0.863977
2858	AHSG	S138	AHSG S138	P02765	MC58 vs MC58siaD	2	1	6.67993	0.232604	0.331477	0.566806	1	limma	1.17495	Alopecia-Mental Retardation Syndrome 1	C1859878	DB14548,DB01593,DB14533,DB14487,DB09130	limma	0.331477	0.566806
2859	AHSG	S138	AHSG S138	P02765	MC58 vs MC58siaD	2	1	6.52653	-0.651161	0.00519958	0.075918	1	limma	0.636768	Alopecia-Mental Retardation Syndrome 1	C1859878	DB14548,DB01593,DB14533,DB14487,DB09130	limma	0.00519958	0.075918
2861	USP24	S2047	USP24 S2047	Q9UPU5	MC58 vs MC58siaD	2	1	6.77211	0.27276	0.057174	0.226316	1	limma	1.20812				limma	0.057174	0.226316
2862	P02768	P02768	P02768	P02768	MC58 vs MC58siaD	2	1	4.5468	-0.28899	0.186715	0.412647	1	limma	0.818475	Diabetic Nephropathy, Hyperthyroxinemia, Familial Dysalbuminemic, Hypoalbuminemia	C0011881, C0342185, C0239981	Sodium lauryl sulfate,Gadofosveset,RALTITREXED,Activated recombinant FVII-albumin fusion protein,Oxyphenbutazone,EPIGALOCATECHIN GALLATE,DB00493,PHENYLBUTAZONE,EPIGALLOCATECHIN,Iodipamide,[19F]-HALOPERIDOL,DIAZEPAM,DB00545,Gadobenate Dimeglumine,(-)-EPICATECHIN,ANTISERUM,DB12965,DB11359,DB06728,EVANS BLUE,PYROGALLOL,DB06713,AMODIAQUINE HYDROCHLORIDE,WARFARIN,DICLOFENAC,DB03255,Bismuth,DB13967,NAP…	limma	0.186715	0.412647
2864	P02768	P02768	P02768	P02768	MC58 vs MC58siaD	2	1	4.81318	-0.336885	0.161077	0.380425	1	limma	0.791749	Diabetic Nephropathy, Hyperthyroxinemia, Familial Dysalbuminemic, Hypoalbuminemia	C0011881, C0342185, C0239981	Sodium lauryl sulfate,Gadofosveset,RALTITREXED,Activated recombinant FVII-albumin fusion protein,Oxyphenbutazone,EPIGALOCATECHIN GALLATE,DB00493,PHENYLBUTAZONE,EPIGALLOCATECHIN,Iodipamide,[19F]-HALOPERIDOL,DIAZEPAM,DB00545,Gadobenate Dimeglumine,(-)-EPICATECHIN,ANTISERUM,DB12965,DB11359,DB06728,EVANS BLUE,PYROGALLOL,DB06713,AMODIAQUINE HYDROCHLORIDE,WARFARIN,DICLOFENAC,DB03255,Bismuth,DB13967,NAP…	limma	0.161077	0.380425
2865	TNKS1BP1	S1138	TNKS1BP1 S1138	Q9C0C2	MC58 vs MC58siaD	2	1	6.78742	0.0518076	0.679652	0.836682	1	limma	1.03656				limma	0.679652	0.836682
2869	ANXA2	Y30	ANXA2 Y30	P07355	MC58 vs MC58siaD	2	1	6.6751	-0.288872	0.077837	0.264155	1	limma	0.818542				limma	0.077837	0.264155
2870	P07355	P07355	P07355	P07355	MC58 vs MC58siaD	2	1	6.5499	0.0111166	0.977036	0.991868	1	limma	1.00774				limma	0.977036	0.991868
2871	CDK7	T170	CDK7 T170	P50613	MC58 vs MC58siaD	2	1	6.70614	0.12245	0.410786	0.637044	1	limma	1.08858				limma	0.410786	0.637044
2872	FGD6	S692	FGD6 S692	Q6ZV73	MC58 vs MC58siaD	2	1	6.71729	0.394025	0.0353056	0.179849	1	limma	1.31405				limma	0.0353056	0.179849
2873	Q6ZV73	Q6ZV73	Q6ZV73	Q6ZV73	MC58 vs MC58siaD	2	1	6.73073	0.355088	0.0388355	0.187797	1	limma	1.27906				limma	0.0388355	0.187797
2875	LRRFIP1	S733	LRRFIP1 S733	Q32MZ4	MC58 vs MC58siaD	2	1	6.6206	-0.282851	0.0477737	0.206617	1	limma	0.821965				limma	0.0477737	0.206617
2878	DYNC1LI2	S194	DYNC1LI2 S194	O43237	MC58 vs MC58siaD	2	1	6.72048	-0.191951	0.15262	0.371395	1	limma	0.875421				limma	0.15262	0.371395
2879	PALM3	S303	PALM3 S303	A6NDB9	MC58 vs MC58siaD	2	1	6.6787	0.0834889	0.488159	0.696622	1	limma	1.05958				limma	0.488159	0.696622
2881	KIAA1671	S1224	KIAA1671 S1224	Q9BY89	MC58 vs MC58siaD	2	1	6.7289	-0.216161	0.338415	0.574205	1	limma	0.860853				limma	0.338415	0.574205
2882	DYNC1LI1	S405,T408	DYNC1LI1 S405,T408	Q9Y6G9	MC58 vs MC58siaD	2	1	6.66991	-0.0840064	0.575248	0.763248	1	limma	0.943434				limma	0.575249	0.763248
2884	YAP1	S397	YAP1 S397	P46937	MC58 vs MC58siaD	2	1	6.69254	-0.369723	0.108815	0.312905	1	limma	0.773931	COLOBOMA, OCULAR, WITH OR WITHOUT HEARING IMPAIRMENT, CLEFT LIP/PALATE, AND/OR MENTAL RETARDATION	C3805432		limma	0.108815	0.312905
2885	DYNC1LI2	S194	DYNC1LI2 S194	O43237	MC58 vs MC58siaD	2	1	6.5485	-0.00630175	0.96524	0.986077	1	limma	0.995641				limma	0.96524	0.986077
2886	EIF3B	S119	EIF3B S119	P55884	MC58 vs MC58siaD	2	1	6.71463	-0.349718	0.127462	0.338309	1	limma	0.784738				limma	0.127462	0.338309
2888	O95817	O95817	O95817	O95817	MC58 vs MC58siaD	2	1	6.75196	0.294146	0.152598	0.371395	1	limma	1.22616	CARDIOMYOPATHY, DILATED, 1HH, Myofibrillar Myopathy, Myopathy, Myofibrillar, Bag3-Related	C3151293, C2678065, C2751831		limma	0.152598	0.371395
2889	Q8NC51-3	S237	Q8NC51-3 S237	Q8NC51-3	MC58 vs MC58siaD	2	1	6.77499	-0.064394	0.64207	0.809464	1	limma	0.956347				limma	0.64207	0.809464
2891	RPS3	T221	RPS3 T221	P23396	MC58 vs MC58siaD	2	1	6.75412	-0.0144982	0.911973	0.958867	1	limma	0.990001				limma	0.911973	0.958867
2892	NPM1	S70	NPM1 S70	P06748	MC58 vs MC58siaD	2	1	6.73728	0.485428	0.00769481	0.0889152	1	limma	1.4	Acute Myeloid Leukemia (AML-M2), Acute Myeloid Leukemia, M1, Acute Promyelocytic Leukemia, Dyskeratosis Congenita, Leukemia, Myelocytic, Acute	C1879321, C0026998, C0023487, C0265965, C0023467	Crizotinib,IPP-204106,N/A,AZD3463,Deguelin,Venetoclax,EPZ004777,DB11638,MI-503,TRETINOIN,Midostaurin,NSC348884,ENMD-2076,midostaurin,PF-06463922,venetoclax,TAE684,Daunorubicin,Vorinostat,Alectinib,NSC348884,Ixazomib,ASP3026,Entrectinib,Ceritinib,AP26113	limma	0.00769481	0.0889152
2893	EPB41L1	S461,S466,T475	EPB41L1 S461,S466,T475	Q9H4G0	MC58 vs MC58siaD	2	1	6.73606	0.149073	0.37012	0.601001	1	limma	1.10886	MENTAL RETARDATION, AUTOSOMAL DOMINANT 11	C3280285		limma	0.37012	0.601001
2894	SRRM2	S2388	SRRM2 S2388	Q9UQ35	MC58 vs MC58siaD	2	1	6.71816	-0.4069	0.00757605	0.0878122	1	limma	0.754242				limma	0.00757605	0.0878122
2895	DYNC1LI1	S207	DYNC1LI1 S207	Q9Y6G9	MC58 vs MC58siaD	2	1	6.70687	-0.180491	0.27767	0.512988	1	limma	0.882403				limma	0.27767	0.512988
2896	PATJ	S522	PATJ S522	Q8NI35	MC58 vs MC58siaD	2	1	6.76878	0.248892	0.0698525	0.250604	1	limma	1.18829				limma	0.0698524	0.250604
2897	P05187	P05187	P05187	P05187; P10696	MC58 vs MC58siaD	2	1	6.59418	-0.385989	0.0437659	0.199481	1	limma	0.765254				limma	0.0437659	0.199481
2908	KIAA1522	S612	KIAA1522 S612	Q9P206	MC58 vs MC58siaD	2	1	6.74168	-0.0265669	0.870077	0.939404	1	limma	0.981754				limma	0.870077	0.939404
2909	PAK2	T154	PAK2 T154	Q13177	MC58 vs MC58siaD	2	1	6.72461	0.000781953	0.997216	0.999223	1	limma	1.00054				limma	0.997216	0.999223
2910	DCAF6	S336	DCAF6 S336	Q58WW2	MC58 vs MC58siaD	2	1	6.72789	-0.267396	0.0886226	0.280597	1	limma	0.830818				limma	0.0886226	0.280597
2911	P01893	P01893	P01893	P01893	MC58 vs MC58siaD	2	1	6.76663	0.127103	0.441526	0.66261	1	limma	1.0921				limma	0.441526	0.66261
2912	MCM3	T722	MCM3 T722	P25205	MC58 vs MC58siaD	2	1	6.7406	0.177982	0.152617	0.371395	1	limma	1.1313				limma	0.152617	0.371395
2914	P05187	S434	P05187 S434	P05187; P10696	MC58 vs MC58siaD	2	1	6.71298	-0.13494	0.274303	0.510523	1	limma	0.910708				limma	0.274303	0.510523
2915	EPB41L1	S466,T475	EPB41L1 S466,T475	Q9H4G0	MC58 vs MC58siaD	2	1	6.73323	0.138743	0.416667	0.642047	1	limma	1.10095	MENTAL RETARDATION, AUTOSOMAL DOMINANT 11	C3280285		limma	0.416667	0.642047
2916	TTC7A	S647	TTC7A S647	Q9ULT0	MC58 vs MC58siaD	2	1	6.6616	0.674739	0.00288594	0.06142	1	limma	1.59631	Multiple gastrointestinal atresias (disorder)	C0220744		limma	0.00288594	0.06142
2917	EPB41L1	S466	EPB41L1 S466	Q9H4G0	MC58 vs MC58siaD	2	1	6.54605	0.148497	0.490168	0.697832	1	limma	1.10841	MENTAL RETARDATION, AUTOSOMAL DOMINANT 11	C3280285		limma	0.490168	0.697832
2918	MAP1A	S1818	MAP1A S1818	P78559	MC58 vs MC58siaD	2	1	6.73307	0.0561434	0.717956	0.860771	1	limma	1.03968				limma	0.717956	0.860771
2919	Q9H330	Q9H330	Q9H330	Q9H330	MC58 vs MC58siaD	2	1	6.68225	0.25995	0.184774	0.411374	1	limma	1.19744				limma	0.184774	0.411374
2920	AHNAK2	S294	AHNAK2 S294	Q8IVF2	MC58 vs MC58siaD	2	1	6.44034	-0.850104	0.0174933	0.129938	1	limma	0.554745				limma	0.0174933	0.129938
2924	PTDSS2	S16	PTDSS2 S16	Q9BVG9	MC58 vs MC58siaD	2	1	6.71381	0.0563204	0.651258	0.814505	1	limma	1.03981				limma	0.651258	0.814505
2927	ADCY6	S54	ADCY6 S54	O43306	MC58 vs MC58siaD	2	1	6.60875	-0.104239	0.446573	0.666154	1	limma	0.930296	LETHAL CONGENITAL CONTRACTURE SYNDROME 8	C4225385	178101917	limma	0.446573	0.666154
2928	P08727	P08727	P08727	P08727	MC58 vs MC58siaD	2	1	6.67701	-0.0397339	0.888694	0.947286	1	limma	0.972834				limma	0.888694	0.947286
2929	PNPLA6	S420	PNPLA6 S420	Q8IY17	MC58 vs MC58siaD	2	1	6.48869	-0.5683	0.000691686	0.0355919	1	limma	0.674411	Chorioretinal Dystrophy, Spinocerebellar Ataxia, and Hypogonadotropic Hypogonadism, Laurence-Moon Syndrome, Oliver-McFarlane syndrome, Spastic Paraplegia 39, Autosomal Recessive	C1859093, C0023138, C1848745, C2677586		limma	0.000691686	0.0355919
2930	Q07157-2	S125,S131	Q07157-2 S125,S131	Q07157-2	MC58 vs MC58siaD	2	1	6.66921	-0.23845	0.138861	0.354636	1	limma	0.847656				limma	0.138861	0.354636
2932	KHSRP	S181	KHSRP S181	Q92945	MC58 vs MC58siaD	2	1	6.69733	-0.0782639	0.606849	0.783861	1	limma	0.947197				limma	0.606849	0.783861
2936	RSF1	S604	RSF1 S604	Q96T23	MC58 vs MC58siaD	2	1	6.77663	-0.180313	0.186494	0.412647	1	limma	0.882512				limma	0.186494	0.412647
2937	MYO9B	S1290	MYO9B S1290	Q13459	MC58 vs MC58siaD	2	1	6.75727	0.167943	0.25792	0.4952	1	limma	1.12346	Celiac Disease	C0007570	SALT,STREPTOZOTOCIN,PTHRP,WORTMANNIN,TESTOSTERONE,PROPYLTHIOURACIL,CAPTOPRIL,FELODIPINE,CAFFEINE,NIFEDIPINE,DIBUCAINE,BCM	limma	0.25792	0.4952
2938	UTP18	S121,S124	UTP18 S121,S124	Q9Y5J1	MC58 vs MC58siaD	2	1	6.76472	0.142067	0.25153	0.488171	1	limma	1.10349				limma	0.25153	0.488171
2939	TNKS1BP1	S1620,S1621	TNKS1BP1 S1620,S1621	Q9C0C2	MC58 vs MC58siaD	2	1	6.68781	-0.249168	0.203259	0.433565	1	limma	0.841382				limma	0.203259	0.433565
2941	P53999	P53999	P53999	P53999	MC58 vs MC58siaD	2	1	6.73295	0.615359	0.00461678	0.0730732	1	limma	1.53194				limma	0.00461678	0.0730732
2942	CEP97	S500	CEP97 S500	Q8IW35	MC58 vs MC58siaD	2	1	6.70588	0.108356	0.417753	0.642842	1	limma	1.078				limma	0.417753	0.642842
2945	P49407	P49407	P49407	P49407	MC58 vs MC58siaD	2	1	6.69777	0.632571	0.00665971	0.0847538	1	limma	1.55033				limma	0.00665971	0.0847538
2947	PTPN12	S19	PTPN12 S19	Q05209	MC58 vs MC58siaD	2	1	6.81181	0.15697	0.279102	0.513937	1	limma	1.11494	Malignant tumor of colon	C0007102	DB01133,CRIZOTINIB,SUNITINIB,GNF-PF-231	limma	0.279102	0.513937
2949	Q9UKY7	Q9UKY7	Q9UKY7	Q9UKY7	MC58 vs MC58siaD	2	1	6.56978	0.890756	0.0260569	0.155976	1	limma	1.85415				limma	0.0260569	0.155976
2953	SLC20A2	S268	SLC20A2 S268	Q08357	MC58 vs MC58siaD	2	1	6.76122	-0.21936	0.186193	0.412647	1	limma	0.858946	Fahr's syndrome (disorder), Idiopathic basal ganglia calcification 1	C0393590, C4551624		limma	0.186193	0.412647
2956	BAG3	S386	BAG3 S386	O95817	MC58 vs MC58siaD	2	1	6.70547	0.191359	0.320228	0.556549	1	limma	1.14184	CARDIOMYOPATHY, DILATED, 1HH, Myofibrillar Myopathy, Myopathy, Myofibrillar, Bag3-Related	C3151293, C2678065, C2751831		limma	0.320228	0.556549
2959	CTPS1	S571	CTPS1 S571	P17812	MC58 vs MC58siaD	2	1	6.73975	0.313477	0.0504754	0.213338	1	limma	1.2427	IMMUNODEFICIENCY 24	C4014617	DB00130,Cyclopentenylcytosine	limma	0.0504754	0.213338
2960	SRSF1	S199,S201	SRSF1 S199,S201	Q07955	MC58 vs MC58siaD	2	1	6.70835	-0.016166	0.928313	0.968223	1	limma	0.988857				limma	0.928314	0.968223
2962	MYBBP1A	S1163	MYBBP1A S1163	Q9BQG0	MC58 vs MC58siaD	2	1	6.75078	0.0795457	0.735822	0.870007	1	limma	1.05669				limma	0.735822	0.870007
2964	P00558	P00558	P00558	P00558	MC58 vs MC58siaD	2	1	5.55252	0.0917306	0.822433	0.915006	1	limma	1.06565	Phosphoglycerate Kinase 1 Deficiency	C1970848	DB03909,DB09130,lamivudine,DB11638,DB04510	limma	0.822433	0.915006
2966	AFF4	S703,S706	AFF4 S703,S706	Q9UHB7	MC58 vs MC58siaD	2	1	6.73512	0.304235	0.0806392	0.270497	1	limma	1.23476	CHOPS SYNDROME	C4085597		limma	0.0806392	0.270497
2967	SRSF1	S199	SRSF1 S199	Q07955	MC58 vs MC58siaD	2	1	6.71879	0.0848973	0.569299	0.75806	1	limma	1.06061				limma	0.569299	0.75806
2968	AFF4	S706	AFF4 S706	Q9UHB7	MC58 vs MC58siaD	2	1	6.75354	0.113603	0.433428	0.657825	1	limma	1.08193	CHOPS SYNDROME	C4085597		limma	0.433428	0.657825
2971	MREG	S213	MREG S213	Q8N565	MC58 vs MC58siaD	2	1	6.64569	-0.430759	0.0306899	0.167274	1	limma	0.741872				limma	0.03069	0.167274
2972	RAB3IL1	S179	RAB3IL1 S179	Q8TBN0	MC58 vs MC58siaD	2	1	6.72705	0.477096	0.0552192	0.223083	1	limma	1.39194				limma	0.0552192	0.223083
2974	MKI67	T1476	MKI67 T1476	P46013	MC58 vs MC58siaD	2	1	6.65358	0.700116	0.00829688	0.0913003	1	limma	1.62464				limma	0.00829688	0.0913003
2977	MKI67	T2203	MKI67 T2203	P46013	MC58 vs MC58siaD	2	1	6.62549	0.391701	0.225996	0.460975	1	limma	1.31194				limma	0.225996	0.460975
2978	CHD3	S713	CHD3 S713	Q12873	MC58 vs MC58siaD	2	1	6.80745	-0.193555	0.244814	0.47982	1	limma	0.874448	SNIJDERS BLOK-CAMPEAU SYNDROME	C4748701		limma	0.244814	0.47982
2980	KIF21A	S1212	KIF21A S1212	Q7Z4S6	MC58 vs MC58siaD	2	1	6.73485	0.247068	0.178237	0.403549	1	limma	1.18679	Congenital Fibrosis of the Extraocular Muscles, Fibrosis Of Extraocular Muscles, Congenital, 1, FIBROSIS OF EXTRAOCULAR MUSCLES, CONGENITAL, 3B (disorder)	C1302995, C1851102, C2751105		limma	0.178237	0.403549
2982	O43491-4	S645	O43491-4 S645	O43491-4; O43491	MC58 vs MC58siaD	2	1	6.67628	-0.139722	0.43625	0.659981	1	limma	0.907694				limma	0.43625	0.659981
2983	SSX2IP	S312	SSX2IP S312	Q9Y2D8	MC58 vs MC58siaD	2	1	6.70681	-0.233141	0.129516	0.341441	1	limma	0.850781				limma	0.129516	0.341441
2984	SRRM2	S1320,S1329	SRRM2 S1320,S1329	Q9UQ35	MC58 vs MC58siaD	2	1	6.6653	-0.490194	0.00220168	0.0569786	1	limma	0.711929				limma	0.00220168	0.0569786
2985	SRRM2	S1320	SRRM2 S1320	Q9UQ35	MC58 vs MC58siaD	2	1	6.70007	-0.253563	0.04728	0.204953	1	limma	0.838822				limma	0.04728	0.204953
2986	SRRM2	S1320	SRRM2 S1320	Q9UQ35	MC58 vs MC58siaD	2	1	6.63028	-0.0794632	0.576682	0.763448	1	limma	0.94641				limma	0.576682	0.763448
2987	KTN1	S75	KTN1 S75	Q86UP2	MC58 vs MC58siaD	2	1	6.69015	-0.18631	0.250326	0.487601	1	limma	0.878851				limma	0.250325	0.487601
2988	RPRD1A	S156	RPRD1A S156	Q96P16	MC58 vs MC58siaD	2	1	6.76047	-0.0725161	0.644511	0.810913	1	limma	0.950978				limma	0.644511	0.810913
2990	P15311	P15311	P15311	P15311	MC58 vs MC58siaD	2	1	6.58097	0.0385148	0.853735	0.93137	1	limma	1.02706				limma	0.853735	0.93137
2991	WDR44	S96	WDR44 S96	Q5JSH3	MC58 vs MC58siaD	2	1	6.69553	-0.300525	0.0215065	0.14558	1	limma	0.811957				limma	0.0215065	0.14558
2993	HSP90AB1	S226	HSP90AB1 S226	P08238	MC58 vs MC58siaD	2	1	6.74064	0.607257	0.00019661	0.0241211	1	limma	1.52336				limma	0.000196609	0.0241211
2994	HSP90AB1	S226	HSP90AB1 S226	P08238	MC58 vs MC58siaD	2	1	6.68796	0.67939	0.00397496	0.069483	1	limma	1.60146				limma	0.00397496	0.069483
2996	ZMYND8	S547	ZMYND8 S547	Q9ULU4	MC58 vs MC58siaD	2	1	6.71549	-0.285448	0.262362	0.500601	1	limma	0.820487				limma	0.262362	0.500601
2997	MKI67	T1963	MKI67 T1963	P46013	MC58 vs MC58siaD	2	1	6.72661	0.251528	0.104863	0.306931	1	limma	1.19047				limma	0.104863	0.306931
3000	LUZP1	S659	LUZP1 S659	Q86V48	MC58 vs MC58siaD	2	1	6.70454	0.501118	0.0129962	0.112544	1	limma	1.41531				limma	0.0129962	0.112544
3001	PWP1	S50,S57	PWP1 S50,S57	Q13610	MC58 vs MC58siaD	2	1	6.75227	-0.139308	0.37352	0.603469	1	limma	0.907955				limma	0.37352	0.603469
3002	PWP1	S50	PWP1 S50	Q13610	MC58 vs MC58siaD	2	1	6.75353	0.0356268	0.868307	0.938031	1	limma	1.025				limma	0.868307	0.938031
3005	INTS3	S502	INTS3 S502	Q68E01	MC58 vs MC58siaD	2	1	6.69028	-0.237327	0.437341	0.660571	1	limma	0.848316				limma	0.437341	0.660571
3007	DAXX	S688	DAXX S688	Q9UER7	MC58 vs MC58siaD	2	1	6.7642	-0.0996748	0.469225	0.682987	1	limma	0.933243				limma	0.469225	0.682987
3012	Q07866-4	S460	Q07866-4 S460	Q07866-4	MC58 vs MC58siaD	2	1	6.73754	0.529879	0.00664911	0.0847538	1	limma	1.44381				limma	0.00664911	0.0847538
3015	PLCH1	S1386	PLCH1 S1386	Q4KWH8	MC58 vs MC58siaD	2	1	6.75302	0.272525	0.181822	0.408421	1	limma	1.20792				limma	0.181822	0.408421
3016	NFYA	S326	NFYA S326	P23511	MC58 vs MC58siaD	2	1	6.76332	0.0174892	0.89143	0.949275	1	limma	1.0122				limma	0.89143	0.949275
3017	DEK	S51	DEK S51	P35659	MC58 vs MC58siaD	2	1	6.65066	0.906065	0.0072839	0.0866768	1	limma	1.87393				limma	0.0072839	0.0866768
3018	RBM23	S149	RBM23 S149	Q86U06	MC58 vs MC58siaD	2	1	6.75955	0.411565	0.0121893	0.109201	1	limma	1.33013				limma	0.0121893	0.109201
3019	SRRM1	T220	SRRM1 T220	Q8IYB3	MC58 vs MC58siaD	2	1	6.67674	0.850932	0.000750058	0.0357603	1	limma	1.80367				limma	0.000750058	0.0357603
3020	C17orf75	S18	C17orf75 S18	Q9HAS0	MC58 vs MC58siaD	2	1	6.62834	-0.00873227	0.968375	0.987512	1	limma	0.993966				limma	0.968375	0.987512
3022	BRD2	S633	BRD2 S633	P25440	MC58 vs MC58siaD	2	1	6.75687	0.0967002	0.429084	0.654812	1	limma	1.06932	Glioblastoma Multiforme	C1621958	TRIAZOLAM,Pyrrolo-pyrrolone derivative 1,187051820,PMID26924192-Compound-102,PMID26924192-Compound-103,187051816,OTX-015,ALPRAZOLAM,187051823,187051818,187051822,178102626,178103613,ACETAMINOPHEN,ABBV-744,PMA,404859011,187051812,PMID26924192-Compound-104,178103612,L-655708,PMID26924192-Compound-106,MIDAZOLAM,223366139,PMID26924192-Compound-105,223366138,187051825	limma	0.429084	0.654812
3023	MACC1	S115,S116	MACC1 S115,S116	Q6ZN28	MC58 vs MC58siaD	2	1	6.71607	0.0111438	0.952986	0.979509	1	limma	1.00775				limma	0.952986	0.979509
3026	SRSF8	S26	SRSF8 S26	Q9BRL6	MC58 vs MC58siaD	2	1	6.70521	-0.404819	0.0787404	0.266023	1	limma	0.755331				limma	0.0787404	0.266023
3027	C7orf50	S175	C7orf50 S175	Q9BRJ6	MC58 vs MC58siaD	2	1	6.69392	-0.255932	0.0765065	0.263274	1	limma	0.837446				limma	0.0765065	0.263274
3028	SRSF2	T25	SRSF2 T25	Q01130	MC58 vs MC58siaD	2	1	6.61021	-0.0283632	0.838275	0.923058	1	limma	0.980532				limma	0.838275	0.923058
3029	UBR4	S178	UBR4 S178	Q5T4S7	MC58 vs MC58siaD	2	1	6.68312	-0.390985	0.0142334	0.118885	1	limma	0.762608				limma	0.0142334	0.118885
3030	P84243	P84243	P84243	P84243	MC58 vs MC58siaD	2	1	5.7501	0.22438	0.368216	0.599259	1	limma	1.16827	Glioblastoma	C0017636		limma	0.368216	0.599259
3031	SRSF2	S26	SRSF2 S26	Q01130	MC58 vs MC58siaD	2	1	6.70464	-0.0509145	0.739588	0.871724	1	limma	0.965324				limma	0.739588	0.871724
3032	PNN	S347	PNN S347	Q9H307	MC58 vs MC58siaD	2	1	6.73152	0.584611	0.00435492	0.0713563	1	limma	1.49963				limma	0.00435492	0.0713563
3033	OCLN	S321	OCLN S321	Q16625	MC58 vs MC58siaD	2	1	6.76278	0.107995	0.541057	0.7383	1	limma	1.07773	Pseudo-TORCH syndrome, PSEUDO-TORCH SYNDROME 1	C3489725, C4552078	RETINOIC ACID	limma	0.541057	0.7383
3034	NUCKS1	T202,S204,S214	NUCKS1 T202,S204,S214	Q9H1E3	MC58 vs MC58siaD	2	1	6.73281	0.54461	0.00306192	0.0624058	1	limma	1.45863				limma	0.00306192	0.0624058
3035	NUCKS1	T202,S214	NUCKS1 T202,S214	Q9H1E3	MC58 vs MC58siaD	2	1	6.60151	0.729021	0.00719274	0.0866768	1	limma	1.65751				limma	0.00719274	0.0866768
3036	NUCKS1	S214	NUCKS1 S214	Q9H1E3	MC58 vs MC58siaD	2	1	6.52579	0.764105	0.0390434	0.188263	1	limma	1.69832				limma	0.0390434	0.188263
3037	SYNRG	S1085	SYNRG S1085	Q9UMZ2	MC58 vs MC58siaD	2	1	6.67859	0.000877127	0.996593	0.99898	1	limma	1.00061				limma	0.996593	0.99898
3039	ITGB4	Y1207	ITGB4 Y1207	P16144	MC58 vs MC58siaD	2	1	6.68363	-0.154038	0.398296	0.625427	1	limma	0.898731	Adult junctional epidermolysis bullosa (disorder), Aplasia Cutis Congenita, EPIDERMOLYSIS BULLOSA, JUNCTIONAL, LOCALISATA VARIANT (disorder), Epidermolysis Bullosa Progressiva, Epidermolysis bullosa with pyloric atresia, Junctional Epidermolysis Bullosa	C0268374, C0282160, C2608084, C0079297, C1856934, C0079301	DB05122	limma	0.398296	0.625427
3040	Q9H2Y7	Q9H2Y7	Q9H2Y7	Q9H2Y7	MC58 vs MC58siaD	2	1	6.64059	-0.381713	0.0170924	0.129032	1	limma	0.767526				limma	0.0170924	0.129032
3043	Q9UQ35	Q9UQ35	Q9UQ35	Q9UQ35	MC58 vs MC58siaD	2	1	6.73003	-0.23788	0.093908	0.289013	1	limma	0.847991				limma	0.093908	0.289013
3045	SUB1	S118	SUB1 S118	P53999	MC58 vs MC58siaD	2	1	6.63083	-0.069321	0.745633	0.876262	1	limma	0.953086				limma	0.745633	0.876262
3046	P47895	P47895	P47895	P47895	MC58 vs MC58siaD	2	1	6.68585	0.449672	0.0345584	0.177843	1	limma	1.36573	MICROPHTHALMIA, ISOLATED 8	C3554524	DB00162,DB00157	limma	0.0345584	0.177843
3047	RNPC3	S108	RNPC3 S108	Q96LT9	MC58 vs MC58siaD	2	1	6.74016	0.062618	0.685372	0.841924	1	limma	1.04436	ISOLATED GROWTH HORMONE DEFICIENCY, TYPE V	C4748435		limma	0.685372	0.841924
3050	SULT2B1	S350	SULT2B1 S350	O00204	MC58 vs MC58siaD	2	1	6.42644	-0.685721	0.0175388	0.129938	1	limma	0.621695	ICHTHYOSIS, CONGENITAL, AUTOSOMAL RECESSIVE 14	C4539754	DB01812,DB02789,cytarabine,idarubicin,gemtuzumab ozogamicin,DB03309,anthracyclines and related substances,fludarabine	limma	0.0175388	0.129938
3051	USP28	S1053	USP28 S1053	Q96RU2	MC58 vs MC58siaD	2	1	6.7163	0.295724	0.0371746	0.182816	1	limma	1.2275				limma	0.0371746	0.182816
3052	RAPGEFL1	S313	RAPGEFL1 S313	Q9UHV5	MC58 vs MC58siaD	2	1	6.68189	0.264964	0.127526	0.338309	1	limma	1.20161				limma	0.127526	0.338309
3056	USP39	S46	USP39 S46	Q53GS9	MC58 vs MC58siaD	2	1	6.70722	-0.0110983	0.940912	0.974008	1	limma	0.992337				limma	0.940912	0.974008
3058	CDCA3	S29	CDCA3 S29	Q99618	MC58 vs MC58siaD	2	1	6.66877	-0.494443	0.0343897	0.177843	1	limma	0.709836				limma	0.0343897	0.177843
3060	MAPK1	T185,Y187	MAPK1 T185,Y187	P28482	MC58 vs MC58siaD	2	1	6.6532	-0.254133	0.166716	0.387777	1	limma	0.838491				limma	0.166715	0.387777
3061	USP39	S82	USP39 S82	Q53GS9	MC58 vs MC58siaD	2	1	6.6326	-0.4223	0.0460518	0.204813	1	limma	0.746234				limma	0.0460518	0.204813
3063	FIP1L1	S492	FIP1L1 S492	Q6UN15	MC58 vs MC58siaD	2	1	6.71579	0.112779	0.563114	0.755431	1	limma	1.08131				limma	0.563114	0.755431
3064	FIP1L1	S492	FIP1L1 S492	Q6UN15	MC58 vs MC58siaD	2	1	6.74334	-0.154784	0.318499	0.555771	1	limma	0.898267				limma	0.318499	0.555771
3065	USP39	S46	USP39 S46	Q53GS9	MC58 vs MC58siaD	2	1	6.72383	-0.0111067	0.94769	0.976504	1	limma	0.992331				limma	0.94769	0.976504
3066	NRBP2	S22	NRBP2 S22	Q9NSY0	MC58 vs MC58siaD	2	1	6.71833	-0.0275381	0.81387	0.91281	1	limma	0.981093				limma	0.81387	0.91281
3069	HSP90AA1	S231	HSP90AA1 S231	P07900	MC58 vs MC58siaD	2	1	6.64121	0.875211	0.000458784	0.0297654	1	limma	1.83428				limma	0.000458784	0.0297654
3070	FIP1L1	S492,S500	FIP1L1 S492,S500	Q6UN15	MC58 vs MC58siaD	2	1	6.71927	0.116097	0.366216	0.59746	1	limma	1.0838				limma	0.366216	0.59746
3071	FIP1L1	S492,S496	FIP1L1 S492,S496	Q6UN15	MC58 vs MC58siaD	2	1	6.21262	-0.469218	0.0359722	0.180561	1	limma	0.722356				limma	0.0359722	0.180561
3072	FIP1L1	S492	FIP1L1 S492	Q6UN15	MC58 vs MC58siaD	2	1	6.35864	0.00166047	0.992251	0.997766	1	limma	1.00115				limma	0.992251	0.997766
3073	Q53EZ4	Q53EZ4	Q53EZ4	Q53EZ4	MC58 vs MC58siaD	2	1	6.74509	0.0987608	0.641299	0.808762	1	limma	1.07085	Hydranencephaly with Renal Aplasia-Dysplasia	C1856053		limma	0.641299	0.808762
3074	PRKAR2A	S78	PRKAR2A S78	P13861	MC58 vs MC58siaD	2	1	6.74856	0.199667	0.152143	0.371395	1	limma	1.14843				limma	0.152143	0.371395
3075	PRKAR2A	S78,S80	PRKAR2A S78,S80	P13861	MC58 vs MC58siaD	2	1	6.7555	0.230047	0.167193	0.388295	1	limma	1.17287				limma	0.167193	0.388295
3076	NOLC1	S643	NOLC1 S643	Q14978	MC58 vs MC58siaD	2	1	6.71548	0.158379	0.568738	0.757846	1	limma	1.11603				limma	0.568738	0.757846
3077	MAPK1	T185	MAPK1 T185	P28482	MC58 vs MC58siaD	2	1	6.68505	-0.250661	0.0854483	0.276646	1	limma	0.840511				limma	0.0854483	0.276646
3080	O95218-2	S120	O95218-2 S120	O95218-2	MC58 vs MC58siaD	2	1	6.74334	0.0244798	0.834536	0.920016	1	limma	1.01711				limma	0.834535	0.920016
3082	RACGAP1	S114	RACGAP1 S114	Q9H0H5	MC58 vs MC58siaD	2	1	6.72697	0.0814755	0.560293	0.753205	1	limma	1.0581				limma	0.560293	0.753205
3083	TMPO	T355	TMPO T355	P42167	MC58 vs MC58siaD	2	1	6.68497	0.538026	0.00869451	0.0925203	1	limma	1.45198	Cardiomyopathy, Familial Idiopathic	C1449563		limma	0.00869451	0.0925203
3084	TMPO	T355	TMPO T355	P42167	MC58 vs MC58siaD	2	1	6.70683	-0.200493	0.239476	0.474793	1	limma	0.870253	Cardiomyopathy, Familial Idiopathic	C1449563		limma	0.239476	0.474793
3085	P18583	P18583	P18583	P18583	MC58 vs MC58siaD	2	1	6.49962	-1.04316	0.0424039	0.196235	1	limma	0.485264				limma	0.0424039	0.196235
3089	ITPR3	S1832	ITPR3 S1832	Q14573	MC58 vs MC58siaD	2	1	6.67653	-0.341828	0.0189467	0.136824	1	limma	0.789041				limma	0.0189467	0.136824
3091	EGFR	T693	EGFR T693	P00533	MC58 vs MC58siaD	2	1	6.64694	-0.199216	0.13964	0.355669	1	limma	0.871024	Acute kidney injury, Adenocarcinoma of lung (disorder), Carcinoma of lung, Esophageal carcinoma, Giant Cell Glioblastoma, Glioblastoma, Glioblastoma Multiforme, Glioma, INFLAMMATORY SKIN AND BOWEL DISEASE, NEONATAL, 2, Malignant Head and Neck Neoplasm, Malignant neoplasm of esophagus, Malignant neoplasm of lung, Non-Small Cell Lung Carcinoma, Squamous cell carcinoma, Squamous cell carcinoma of es…	C2609414, C0152013, C0684249, C0152018, C0334588, C0017636, C1621958, C0017638, C4015130, C0278996, C0546837, C0242379, C0007131, C0007137, C0279626, C0149782, C1168401	AMG 595,249565586,CHEMBL1201827,385612228,gefitinib,Pyrrolo[2,3-d]pyrimidine derivative 24,INC280,363894206,CHEMBL422872,315661259,223365979,TETRAHYDROAPLYSULPHURIN-1,afatinib,249565627,POZIOTINIB,neratinib,LAPATINIB,DACOMITINIB,BIBX-1382,GRACILIN J,DACOMITINIB,DB12202,TAMATINIB,PANITUMUMAB,TAK-715,DB00317,AZD8931,DB05294,363894223,178102539,PANITUMUMAB,252827493,Dacomitinib,AP26113,AKOS004227608…	limma	0.13964	0.355669
3092	CBL	S619	CBL S619	P22681	MC58 vs MC58siaD	2	1	6.64359	-0.354962	0.0617726	0.235524	1	limma	0.78189	Juvenile Myelomonocytic Leukemia, Leukemia, Myelocytic, Acute, NOONAN SYNDROME-LIKE DISORDER WITH OR WITHOUT JUVENILE MYELOMONOCYTIC LEUKEMIA	C0349639, C0023467, C3150803	Fasudil,ANTISENSE OLIGONUCLEOTIDES,Gemcitabine,DASATINIB,SU11274,N/A,Quizartinib,IL-2,Erlotinib,FLT3-LIGAND,TCDD,Dasatinib	limma	0.0617726	0.235524
3094	P06703	P06703	P06703	P06703	MC58 vs MC58siaD	2	1	6.62397	0.556084	0.151604	0.371395	1	limma	1.47027				limma	0.151604	0.371395
3095	P63267	P63267	P63267	P63267; P60709	MC58 vs MC58siaD	2	1	6.71117	0.175298	0.383294	0.61155	1	limma	1.1292				limma	0.383294	0.61155
3097	CNOT4	S432	CNOT4 S432	O95628	MC58 vs MC58siaD	2	1	6.43282	-1.07285	0.0369608	0.182479	1	limma	0.47538				limma	0.0369608	0.182479
3098	RANBP2	T1396	RANBP2 T1396	P49792	MC58 vs MC58siaD	2	1	6.73873	-0.238878	0.129717	0.341691	1	limma	0.847404	Inflammatory Myofibroblastic Tumor	C0334121		limma	0.129717	0.341691
3099	SGTA	S77	SGTA S77	O43765	MC58 vs MC58siaD	2	1	6.66573	-0.445075	0.0443818	0.201162	1	limma	0.734546				limma	0.0443818	0.201162
3102	RELCH	S453	RELCH S453	Q9P260	MC58 vs MC58siaD	2	1	6.71111	0.0423408	0.815671	0.913387	1	limma	1.02978				limma	0.815671	0.913387
3103	SLC12A7	S62	SLC12A7 S62	Q9Y666	MC58 vs MC58siaD	2	1	6.79541	0.333531	0.180804	0.407478	1	limma	1.26009				limma	0.180804	0.407478
3104	LRCH1	S536	LRCH1 S536	Q9Y2L9	MC58 vs MC58siaD	2	1	6.69395	-0.144261	0.355491	0.589012	1	limma	0.904843				limma	0.355491	0.589012
3105	UHRF1	S639	UHRF1 S639	Q96T88	MC58 vs MC58siaD	2	1	6.69592	0.772467	0.0143413	0.119166	1	limma	1.70819				limma	0.0143413	0.119166
3108	P60709	P60709	P60709	P60709	MC58 vs MC58siaD	2	1	5.38438	0.377507	0.340202	0.575456	1	limma	1.29909	Chemical and Drug Induced Liver Injury, Iris Coloboma with Ptosis, Hypertelorism, and Mental Retardation, Juvenile-onset dystonia	C4277682, C1855722, C1846331	ETHINYLESTRADIOL,ENVIRONMENTAL ESTROGEN,DB04216,CYCLOPHOSPHAMIDE,DB12695	limma	0.340202	0.575456
3111	LAD1	S468	LAD1 S468	O00515	MC58 vs MC58siaD	2	1	6.31321	-0.0797074	0.662532	0.823996	1	limma	0.94625				limma	0.662532	0.823996
3114	SH3BP1	S262	SH3BP1 S262	Q9Y3L3	MC58 vs MC58siaD	2	1	6.52504	-0.58532	0.0881642	0.28043	1	limma	0.666501				limma	0.0881642	0.28043
3115	TCF20	S1522	TCF20 S1522	Q9UGU0	MC58 vs MC58siaD	2	1	5.41559	0.304806	0.364702	0.597059	1	limma	1.23525				limma	0.364702	0.597059
3116	Q8TD19	Q8TD19	Q8TD19	Q8TD19	MC58 vs MC58siaD	2	1	6.76134	-0.10127	0.478008	0.688588	1	limma	0.932212	ARTHROGRYPOSIS, PERTHES DISEASE, AND UPWARD GAZE PALSY, LETHAL CONGENITAL CONTRACTURE SYNDROME 10, Nevus comedonicus	C3280309, C4310760, C0265987	DB12010	limma	0.478009	0.688588
3117	TERF2IP	S154	TERF2IP S154	Q9NYB0	MC58 vs MC58siaD	2	1	6.74831	0.087706	0.608267	0.784502	1	limma	1.06268				limma	0.608267	0.784502
3119	O95218-2	S120	O95218-2 S120	O95218-2	MC58 vs MC58siaD	2	1	6.6988	-0.187638	0.155069	0.374586	1	limma	0.878042				limma	0.155069	0.374586
3120	GFPT1	S261	GFPT1 S261	Q06210	MC58 vs MC58siaD	2	1	6.64278	0.64689	0.0025578	0.060557	1	limma	1.56579	MYASTHENIC SYNDROME, CONGENITAL, 12, Myasthenic Syndromes, Congenital	C3552335, C0751882		limma	0.0025578	0.060557
3121	FOXK1	S445	FOXK1 S445	P85037	MC58 vs MC58siaD	2	1	6.75233	0.478944	0.0119588	0.108182	1	limma	1.39372				limma	0.0119588	0.108182
3122	FOXK2	S398	FOXK2 S398	Q01167	MC58 vs MC58siaD	2	1	6.74918	0.0910873	0.463792	0.679279	1	limma	1.06517				limma	0.463792	0.679279
3123	BCL9L	S21,S25	BCL9L S21,S25	Q86UU0	MC58 vs MC58siaD	2	1	6.70957	-0.0294877	0.830605	0.917841	1	limma	0.979768				limma	0.830605	0.917841
3124	Q9BX66-5	S341	Q9BX66-5 S341	Q9BX66-5	MC58 vs MC58siaD	2	1	6.70885	1.16386	0.00309792	0.0624058	1	limma	2.24057				limma	0.00309793	0.0624058
3125	PPAN	S359	PPAN S359	Q9NQ55	MC58 vs MC58siaD	2	1	6.62446	0.277017	0.0732289	0.257086	1	limma	1.21169				limma	0.0732289	0.257086
3126	O60716-3	S268	O60716-3 S268	O60716-3	MC58 vs MC58siaD	2	1	6.67332	-0.139478	0.415798	0.641667	1	limma	0.907847				limma	0.415797	0.641667
3127	ABCC3	S884	ABCC3 S884	O15438	MC58 vs MC58siaD	2	1	6.75337	-0.210952	0.230809	0.465697	1	limma	0.863967	Cholestasis	C0008370	EMTRICITABINE,MONOMETHYL AURISTATIN E,methotrexate,CEFOPERAZONE,DOXORUBICIN,ABACAVIR,CEFACLOR,TENOFOVIR,DELAVIRDINE,cisplatin,LAMIVUDINE,vincristine,CEPHALEXIN,CEFUROXIME,doxorubicin,morphine,PACLITAXEL,CEPHRADINE,cyclophosphamide,CEFOXITIN,RIMONABANT,CEFMETAZOLE,CEFTRIAXONE,ETRAVIRINE,NEVIRAPINE,EFAVIRENZ,lamivudine,CEFAMANDOLE	limma	0.230809	0.465697
3128	SLC9A3R1	S280	SLC9A3R1 S280	O14745	MC58 vs MC58siaD	2	1	6.6733	-0.21513	0.109906	0.313715	1	limma	0.861469	Nephrolithiasis-Osteoporosis, Hypophosphatemic, 2	C2676782		limma	0.109906	0.313715
3131	PRRC2B	S613	PRRC2B S613	Q5JSZ5	MC58 vs MC58siaD	2	1	6.7444	0.291612	0.179138	0.404807	1	limma	1.22401				limma	0.179138	0.404807
3132	O14523	O14523	O14523	O14523	MC58 vs MC58siaD	2	1	6.7227	-0.209894	0.17097	0.393731	1	limma	0.864601				limma	0.17097	0.393731
3134	Q13409-2	Q13409-2	Q13409-2	Q13409-2	MC58 vs MC58siaD	2	1	6.77494	0.143847	0.431603	0.656272	1	limma	1.10485				limma	0.431603	0.656272
3137	DNMT1	S714	DNMT1 S714	P26358	MC58 vs MC58siaD	2	1	6.69256	0.540928	0.0282541	0.160162	1	limma	1.45491	CEREBELLAR ATAXIA, DEAFNESS, AND NARCOLEPSY, AUTOSOMAL DOMINANT, Hereditary Sensory and Autonomic Neuropathy Type Ie	C3807295, C3279885	Guadecitabine,DEMETHOXYCURCUMIN,5-FLUORODEOXYURIDINE,IFOSFAMIDE,TETRAHYDROCURCUMIN,PMID27376512-Compound-PG-11048,DB00928,DNDI1417346,S-110,ARSENIC TRIOXIDE,PMID27376512-Compound-CROs,AZACITIDINE,TCMDC-125813,TCDD,DB01262,BENZANTHRONE,POLYPHENOL,ADRIAMYCIN,Curcumin,PMID27376512-Compound-MTC-427,AZACITIDINE,SGI110,S-110,PMID27376512-Compound-miR-155-5p,PMID27376512-Compound-asCEBP-2HPE,PMID2737651…	limma	0.0282541	0.160162
3139	O60716-3	S268,S269	O60716-3 S268,S269	O60716-3	MC58 vs MC58siaD	2	1	6.18682	0.0351836	0.885923	0.946475	1	limma	1.02469				limma	0.885923	0.946475
3140	PXN	Y118	PXN Y118	P49023	MC58 vs MC58siaD	2	1	6.73915	0.0755511	0.791419	0.901667	1	limma	1.05376				limma	0.791419	0.901667
3141	TOP2A	S1106	TOP2A S1106	P11388	MC58 vs MC58siaD	2	1	6.67267	0.652514	0.00280665	0.060557	1	limma	1.5719				limma	0.00280665	0.060557
3142	TOP2A	S1106	TOP2A S1106	P11388	MC58 vs MC58siaD	2	1	6.58215	-0.0656027	0.887679	0.946741	1	limma	0.955546				limma	0.887679	0.946741
3145	P67809	P67809	P67809	P67809	MC58 vs MC58siaD	2	1	6.59687	0.0426055	0.870888	0.94001	1	limma	1.02997				limma	0.870888	0.94001
3146	P67809	P67809	P67809	P67809	MC58 vs MC58siaD	2	1	6.72759	0.128693	0.657966	0.820172	1	limma	1.0933				limma	0.657966	0.820172
3147	PRKAR1A	S83	PRKAR1A S83	P10644	MC58 vs MC58siaD	2	1	6.76397	0.0817021	0.536501	0.735176	1	limma	1.05827	Acrodysostosis, ACRODYSOSTOSIS 1 WITH OR WITHOUT HORMONE RESISTANCE, Acute Promyelocytic Leukemia, Atrial myxoma, familial, Carney Complex, Carney Complex, Type 1, Carney Complex, Type 2, Intracardiac myxoma, PIGMENTED NODULAR ADRENOCORTICAL DISEASE, PRIMARY, 1 (disorder)	C0220659, C3276228, C0023487, C1850635, C0406810, C2607929, C1854540, C2931787, C1864846	DB02527,DB05798,DB01790,DB02315	limma	0.536501	0.735176
3148	HNRNPDL	S241	HNRNPDL S241	O14979	MC58 vs MC58siaD	2	1	6.76477	0.115061	0.511287	0.716946	1	limma	1.08302	LIMB-GIRDLE MUSCULAR DYSTROPHY, TYPE 1G (disorder)	C1836765		limma	0.511287	0.716946
3150	P69905	P69905	P69905	P69905	MC58 vs MC58siaD	2	1	4.99491	-0.493479	0.307123	0.542651	1	limma	0.71031	alpha-Thalassemia, alpha-Thalassemia, Heinz Body Anemias, Heinz Body Anemias, Hemoglobin H Disease, Hemoglobin H Disease, Hydrops Fetalis, Hydrops Fetalis	C0002312, C0002312, C0700299, C0700299, C3161174, C3161174, C0020305, C0020305		limma	0.307123	0.542651
3151	BRAP	S117	BRAP S117	Q7Z569	MC58 vs MC58siaD	2	1	6.7653	0.271942	0.112308	0.315073	1	limma	1.20743				limma	0.112308	0.315073
3152	TNFAIP3	S667	TNFAIP3 S667	P21580	MC58 vs MC58siaD	2	1	6.75547	-0.213548	0.1284	0.340141	1	limma	0.862413	AUTOINFLAMMATORY SYNDROME, FAMILIAL, BEHCET-LIKE, Lupus Erythematosus, Systemic, Psoriasis, Rheumatoid Arthritis	C4225218, C0024141, C0033860, C0003873	Tumor necrosis factor alpha (TNF-alpha) inhibitors,ustekinumab,methotrexate	limma	0.128399	0.340141
3154	Q9UKV3-5	Q9UKV3-5	Q9UKV3-5	Q9UKV3-5	MC58 vs MC58siaD	2	1	6.66128	0.159033	0.298623	0.532377	1	limma	1.11654				limma	0.298623	0.532377
3155	GORASP2	S451	GORASP2 S451	Q9H8Y8	MC58 vs MC58siaD	2	1	6.75771	-0.532855	0.00243943	0.060557	1	limma	0.691185				limma	0.00243943	0.060557
3156	ZKSCAN1	S13	ZKSCAN1 S13	P17029	MC58 vs MC58siaD	2	1	6.7315	0.0248647	0.863654	0.936765	1	limma	1.01738				limma	0.863654	0.936765
3157	RANBP2	S2900	RANBP2 S2900	P49792	MC58 vs MC58siaD	2	1	6.72603	0.418035	0.0347331	0.178256	1	limma	1.33611	Inflammatory Myofibroblastic Tumor	C0334121		limma	0.0347331	0.178256
3159	SYNE2	S6361	SYNE2 S6361	Q8WXH0	MC58 vs MC58siaD	2	1	6.66624	0.0849402	0.699114	0.848168	1	limma	1.06064	Autosomal Dominant Emery-Dreifuss Muscular Dystrophy (disorder), EMERY-DREIFUSS MUSCULAR DYSTROPHY 5, AUTOSOMAL DOMINANT, Muscular Dystrophy, Emery-Dreifuss	C0410190, C2751805, C0410189		limma	0.699114	0.848168
3163	Q9BW71	Q9BW71	Q9BW71	Q9BW71	MC58 vs MC58siaD	2	1	6.6915	0.0327735	0.849893	0.928798	1	limma	1.02298				limma	0.849893	0.928798
3168	Q6KC79-2	S318	Q6KC79-2 S318	Q6KC79-2	MC58 vs MC58siaD	2	1	6.75635	0.368548	0.0471785	0.204821	1	limma	1.29105				limma	0.0471784	0.204821
3171	MAP4	S1073	MAP4 S1073	P27816	MC58 vs MC58siaD	2	1	6.72007	0.299865	0.236764	0.471613	1	limma	1.23103				limma	0.236764	0.471613
3174	PTPN12	S673	PTPN12 S673	Q05209	MC58 vs MC58siaD	2	1	6.72004	0.159374	0.262666	0.50074	1	limma	1.1168	Malignant tumor of colon	C0007102	DB01133,CRIZOTINIB,SUNITINIB,GNF-PF-231	limma	0.262666	0.50074
3176	STRN	S376	STRN S376	O43815	MC58 vs MC58siaD	2	1	6.7187	0.162334	0.252154	0.488734	1	limma	1.1191				limma	0.252154	0.488734
3178	P05787	P05787	P05787	P05787	MC58 vs MC58siaD	2	1	6.69559	0.634822	0.0373234	0.183308	1	limma	1.55275	Breast Carcinoma, Cirrhosis, Familial	C0678222, C1861556	DB06245,DB00031,DB09130	limma	0.0373234	0.183308
3179	PAK1	T219	PAK1 T219	Q13153	MC58 vs MC58siaD	2	1	6.72616	-0.240075	0.0774318	0.263624	1	limma	0.846701	INTELLECTUAL DEVELOPMENTAL DISORDER WITH MACROCEPHALY, SEIZURES, AND SPEECH DELAY	C4748428	AZD-1152-HQPA,TOZASERTIB,ILORASERTIB,DB12010,310264717,MLN-8054,310264719,249565861,RG-1530,PF-562271,TAE-684,310264722,LAUROGUADINE,CENISERTIB,310264720,310264721,249565812,TAMATINIB,310264718,249565832	limma	0.0774318	0.263624
3180	PKP4	S314	PKP4 S314	Q99569	MC58 vs MC58siaD	2	1	6.72642	0.168718	0.284412	0.518905	1	limma	1.12406				limma	0.284412	0.518905
3181	MAP4	T521	MAP4 T521	P27816	MC58 vs MC58siaD	2	1	6.78272	0.135203	0.312991	0.550181	1	limma	1.09825				limma	0.312991	0.550181
3182	PPFIA1	S668	PPFIA1 S668	Q13136	MC58 vs MC58siaD	2	1	6.60298	-0.00598009	0.96827	0.987512	1	limma	0.995863				limma	0.96827	0.987512
3183	PTGES3	S113	PTGES3 S113	Q15185	MC58 vs MC58siaD	2	1	6.71533	-0.0489633	0.702313	0.849782	1	limma	0.966631				limma	0.702313	0.849782
3184	EIF4G1	S1231	EIF4G1 S1231	Q04637	MC58 vs MC58siaD	2	1	6.75619	0.121656	0.515719	0.720058	1	limma	1.08798	PARKINSON DISEASE 18	C3280271	INSULIN	limma	0.515719	0.720058
3185	ITGB4	S1518,S1521	ITGB4 S1518,S1521	P16144	MC58 vs MC58siaD	2	1	6.74949	-0.325537	0.0458772	0.204725	1	limma	0.798001	Adult junctional epidermolysis bullosa (disorder), Aplasia Cutis Congenita, EPIDERMOLYSIS BULLOSA, JUNCTIONAL, LOCALISATA VARIANT (disorder), Epidermolysis Bullosa Progressiva, Epidermolysis bullosa with pyloric atresia, Junctional Epidermolysis Bullosa	C0268374, C0282160, C2608084, C0079297, C1856934, C0079301	DB05122	limma	0.0458772	0.204725
3187	EPB41L1	S75	EPB41L1 S75	Q9H4G0	MC58 vs MC58siaD	2	1	6.75929	0.186717	0.228738	0.463007	1	limma	1.13817	MENTAL RETARDATION, AUTOSOMAL DOMINANT 11	C3280285		limma	0.228738	0.463007
3189	CASKIN2	S403	CASKIN2 S403	Q8WXE0	MC58 vs MC58siaD	2	1	6.72544	-0.042986	0.756694	0.882498	1	limma	0.970644				limma	0.756694	0.882498
3190	DDX3X	S605	DDX3X S605	O00571	MC58 vs MC58siaD	2	1	6.64631	0.0686393	0.755239	0.881619	1	limma	1.04873	MENTAL RETARDATION, X-LINKED 102	C4085582		limma	0.755239	0.881619
3197	P55196	P55196	P55196	P55196	MC58 vs MC58siaD	2	1	6.75113	0.03497	0.818893	0.91464	1	limma	1.02454				limma	0.818893	0.91464
3198	NUFIP2	S629	NUFIP2 S629	Q7Z417	MC58 vs MC58siaD	2	1	6.76946	-0.152021	0.337101	0.573428	1	limma	0.899989				limma	0.337101	0.573428
3199	BAIAP2L1	S281	BAIAP2L1 S281	Q9UHR4	MC58 vs MC58siaD	2	1	6.60866	0.37228	0.346401	0.579736	1	limma	1.2944				limma	0.346401	0.579736
3200	O43390	O43390	O43390	O43390	MC58 vs MC58siaD	2	1	6.71992	-0.00915415	0.964404	0.985864	1	limma	0.993675				limma	0.964404	0.985864
3202	NFRKB	S1291	NFRKB S1291	Q6P4R8	MC58 vs MC58siaD	2	1	6.77306	0.25562	0.0814849	0.272122	1	limma	1.19385				limma	0.0814849	0.272122
3203	PDS5B	S1283	PDS5B S1283	Q9NTI5	MC58 vs MC58siaD	2	1	6.73212	0.522794	0.00649635	0.0845982	1	limma	1.43673				limma	0.00649635	0.0845982
3205	PGRMC1	S181	PGRMC1 S181	O00264	MC58 vs MC58siaD	2	1	6.71702	0.715212	7.5319e-05	0.0177329	1	limma	1.64172				limma	7.5319e-05	0.0177329
3206	PGRMC1	S181	PGRMC1 S181	O00264	MC58 vs MC58siaD	2	1	6.70467	0.430559	0.115034	0.320293	1	limma	1.34776				limma	0.115034	0.320293
3207	PGRMC1	S181	PGRMC1 S181	O00264	MC58 vs MC58siaD	2	1	6.75306	0.34478	0.0233789	0.149534	1	limma	1.26996				limma	0.0233789	0.149534
3208	LIG1	T183	LIG1 T183	P18858	MC58 vs MC58siaD	2	1	6.73227	0.253787	0.111682	0.314429	1	limma	1.19233				limma	0.111682	0.314429
3209	RBM12B	S250,S254	RBM12B S250,S254	Q8IXT5	MC58 vs MC58siaD	2	1	6.72091	0.110083	0.59436	0.777684	1	limma	1.07929				limma	0.59436	0.777684
3210	WRAP53	S85,S90	WRAP53 S85,S90	Q9BUR4	MC58 vs MC58siaD	2	1	6.75094	-0.0345824	0.830857	0.917841	1	limma	0.976314	Dyskeratosis Congenita, DYSKERATOSIS CONGENITA, AUTOSOMAL RECESSIVE, 3	C0265965, C3151442		limma	0.830857	0.917841
3211	WRAP53	S90	WRAP53 S90	Q9BUR4	MC58 vs MC58siaD	2	1	6.75833	-0.018498	0.911665	0.958867	1	limma	0.98726	Dyskeratosis Congenita, DYSKERATOSIS CONGENITA, AUTOSOMAL RECESSIVE, 3	C0265965, C3151442		limma	0.911665	0.958867
3213	YY1AP1	S724	YY1AP1 S724	Q9H869	MC58 vs MC58siaD	2	1	6.70168	-0.070533	0.763846	0.885902	1	limma	0.952286	Arterial Occlusive Disease, Progressive, with Hypertension, Heart Defects, Bone Fragility, and Brachysyndactyly	C1865267		limma	0.763846	0.885902
3214	CCDC9	S386	CCDC9 S386	Q9Y3X0	MC58 vs MC58siaD	2	1	6.74774	0.0276445	0.831325	0.918089	1	limma	1.01935				limma	0.831325	0.918089
3215	SSR1	S268	SSR1 S268	P43307	MC58 vs MC58siaD	2	1	6.7275	0.193958	0.227754	0.461759	1	limma	1.1439				limma	0.227754	0.461759
3220	PRKCQ	S676	PRKCQ S676	Q04759	MC58 vs MC58siaD	2	1	6.76103	0.142408	0.32772	0.563708	1	limma	1.10375	Retinal Detachment	C0035305	329968392,DB02482,DB12010,178101884,CHEMBL3545332,INGENOL MEBUTATE,Sotrastaurin acetate,SOPHORETIN,PHA-767491,TAE-684,CHEMBL574737,CHEMBL565612,SOTRASTAURIN,TCMDC-125758,CHEMBL608533,AZD-1775,249565629,CHEMBL494089,DB04522,DNDI1417467,FASUDIL,328083451,DB02010,PF-562271,BRYOSTATIN-1,681640,BRYOSTATIN,CENISERTIB,ENTRECTINIB	limma	0.32772	0.563708
3221	P11142	P11142	P11142	P11142; P11021; P0DMV9	MC58 vs MC58siaD	2	1	6.6462	-0.164656	0.425653	0.651537	1	limma	0.892141				limma	0.425653	0.651537
3225	TSC22D4	T229	TSC22D4 T229	Q9Y3Q8	MC58 vs MC58siaD	2	1	6.66702	0.243771	0.127479	0.338309	1	limma	1.18408				limma	0.127479	0.338309
3226	RPLP0	S307	RPLP0 S307	P05388	MC58 vs MC58siaD	2	1	6.73898	0.287737	0.146672	0.363734	1	limma	1.22072				limma	0.146672	0.363734
3227	HNRNPH1	S63	HNRNPH1 S63	P31943	MC58 vs MC58siaD	2	1	6.72866	0.483579	0.0268157	0.157099	1	limma	1.39821				limma	0.0268157	0.157099
3228	Q8TD16	Q8TD16	Q8TD16	Q8TD16	MC58 vs MC58siaD	2	1	6.71248	-0.0482426	0.78597	0.898558	1	limma	0.967114	SPINAL MUSCULAR ATROPHY, LOWER EXTREMITY-PREDOMINANT, 2A, CHILDHOOD ONSET, AUTOSOMAL DOMINANT, SPINAL MUSCULAR ATROPHY, LOWER EXTREMITY-PREDOMINANT, 2B, PRENATAL ONSET, AUTOSOMAL DOMINANT	C4747715, C4749003		limma	0.78597	0.898558
3233	HDGFL2	S652	HDGFL2 S652	Q7Z4V5	MC58 vs MC58siaD	2	1	6.70981	0.0649675	0.602621	0.781664	1	limma	1.04606				limma	0.602622	0.781664
3234	Q15007	Q15007	Q15007	Q15007	MC58 vs MC58siaD	2	1	6.73624	-0.0717206	0.572837	0.761962	1	limma	0.951503				limma	0.572837	0.761962
3235	SSRP1	S444	SSRP1 S444	Q08945	MC58 vs MC58siaD	2	1	6.70333	-0.416046	0.00990834	0.0987995	1	limma	0.749476				limma	0.00990834	0.0987995
3236	P62937	P62937	P62937	P62937	MC58 vs MC58siaD	2	1	6.64773	-0.0773927	0.626866	0.797233	1	limma	0.947769				limma	0.626866	0.797233
3237	CAST	S243	CAST S243	P20810	MC58 vs MC58siaD	2	1	6.75432	0.0522805	0.782501	0.896224	1	limma	1.0369	PEELING SKIN WITH LEUKONYCHIA, ACRAL PUNCTATE KERATOSES, CHEILITIS, AND KNUCKLE PADS	C4225381	STAUROSPORINE,ACE INHIBITOR,DB01373,DB11638,DHT,12-O-TETRADECANOYLPHORBOL-13-ACETATE,DOX,THROMBIN,EPINEPHRINE	limma	0.782501	0.896224
3238	HSF1	S314	HSF1 S314	Q00613	MC58 vs MC58siaD	2	1	6.69775	-0.0459951	0.856536	0.932535	1	limma	0.968621				limma	0.856536	0.932535
3240	LIMA1	S686	LIMA1 S686	Q9UHB6	MC58 vs MC58siaD	2	1	6.65364	-0.544751	0.0517183	0.215512	1	limma	0.68551				limma	0.0517183	0.215512
3241	Q9UHB6	Q9UHB6	Q9UHB6	Q9UHB6	MC58 vs MC58siaD	2	1	6.66329	-0.522048	0.067905	0.247575	1	limma	0.696383				limma	0.067905	0.247575
3242	CCDC25	S204	CCDC25 S204	Q86WR0	MC58 vs MC58siaD	2	1	6.73122	-0.172501	0.266173	0.504765	1	limma	0.887303				limma	0.266173	0.504765
3243	P63241	P63241	P63241	P63241	MC58 vs MC58siaD	2	1	6.69571	0.359348	0.183862	0.410557	1	limma	1.28285				limma	0.183862	0.410557
3244	STX7	T79	STX7 T79	O15400	MC58 vs MC58siaD	2	1	6.67736	-0.184707	0.137124	0.351392	1	limma	0.879828				limma	0.137124	0.351392
3245	ATP2A2	S663	ATP2A2 S663	P16615	MC58 vs MC58siaD	2	1	6.6903	-0.0840681	0.546648	0.742598	1	limma	0.943394	Acrokeratosis Verruciformis of Hopf, Congestive heart failure, Diabetes Mellitus, Experimental, Diabetes Mellitus, Non-Insulin-Dependent, Diabetic Cardiomyopathies, Heart failure, Keratosis Follicularis	C0265971, C0018802, C0011853, C0011860, C0853897, C0018801, C0022595	celecoxib,ISTAROXIME,DB06157,Gallopamil,Mydicar	limma	0.546648	0.742598
3246	LAD1	S356	LAD1 S356	O00515	MC58 vs MC58siaD	2	1	6.60691	0.146659	0.514271	0.719598	1	limma	1.107				limma	0.514271	0.719598
3248	HNRNPUL2	S161	HNRNPUL2 S161	Q1KMD3	MC58 vs MC58siaD	2	1	6.77127	0.306047	0.0656072	0.243948	1	limma	1.23632				limma	0.0656072	0.243948
3250	AHNAK2	S4419	AHNAK2 S4419	Q8IVF2	MC58 vs MC58siaD	2	1	6.73394	-0.222303	0.110562	0.313715	1	limma	0.857196				limma	0.110562	0.313715
3252	PCIF1	S19	PCIF1 S19	Q9H4Z3	MC58 vs MC58siaD	2	1	6.66155	-0.536867	0.0882837	0.28043	1	limma	0.689266				limma	0.0882837	0.28043
3254	SNRNP200	S225	SNRNP200 S225	O75643	MC58 vs MC58siaD	2	1	6.68576	-0.151334	0.288548	0.521425	1	limma	0.900417	Retinitis Pigmentosa, RETINITIS PIGMENTOSA 33 (disorder)	C0035334, C1835895		limma	0.288548	0.521425
3255	FOXK1	S213,S223	FOXK1 S213,S223	P85037	MC58 vs MC58siaD	2	1	6.71362	0.460472	0.113975	0.318504	1	limma	1.37599				limma	0.113975	0.318504
3256	PRKRA	S18	PRKRA S18	O75569	MC58 vs MC58siaD	2	1	6.67865	0.190346	0.254915	0.49219	1	limma	1.14104	DYSTONIA 16 (disorder)	C2677567		limma	0.254914	0.49219
3259	P07900	P07900	P07900	P07900; P08238	MC58 vs MC58siaD	2	1	6.73848	-0.0392741	0.762483	0.88552	1	limma	0.973144				limma	0.762482	0.88552
3260	GTF3C1	S1856	GTF3C1 S1856	Q12789	MC58 vs MC58siaD	2	1	6.70171	-0.465094	0.0158704	0.124209	1	limma	0.724424				limma	0.0158704	0.124209
3261	P62805	P62805	P62805	P62805	MC58 vs MC58siaD	2	1	6.45252	-0.0718841	0.868286	0.938031	1	limma	0.951395				limma	0.868286	0.938031
3263	TRIM56	T442	TRIM56 T442	Q9BRZ2	MC58 vs MC58siaD	2	1	6.70764	0.035085	0.785741	0.898558	1	limma	1.02462				limma	0.785741	0.898558
3267	P02647	P02647	P02647	P02647	MC58 vs MC58siaD	2	1	4.98015	-0.407092	0.101682	0.30113	1	limma	0.754142	Amyloidosis, familial visceral, Hypoalphalipoproteinemia, Familial	C0268389, C1704429	PROTEIN SYNTHESIS INHIBITOR,RVX-208,DB09130,DB01593,CER-522,TESTOSTERONE,CER-001,PROTEIN PHOSPHATASE INHIBITOR,3TC,RETINOIC ACID,GENERIC,BMS-309403,DB14533,MDCO-216,PROGESTOGENS,CSL-112,fenofibrate,DB14548,FUROSEMIDE,CER-001,DB14487,GLUCAGON,ETHANOL	limma	0.101682	0.30113
3268	Q15424	S247	Q15424 S247	Q15424; Q14151	MC58 vs MC58siaD	2	1	6.73664	0.332583	0.111853	0.314674	1	limma	1.25927				limma	0.111853	0.314674
3269	HUWE1	S3816	HUWE1 S3816	Q7Z6Z7	MC58 vs MC58siaD	2	1	6.73508	0.160109	0.224276	0.458658	1	limma	1.11737	Mental Retardation, X-Linked, Syndromic, Turner Type	C2678046		limma	0.224276	0.458658
3271	O95218-2	S120	O95218-2 S120	O95218-2	MC58 vs MC58siaD	2	1	6.54066	0.574577	0.00677937	0.0848434	1	limma	1.48924				limma	0.00677937	0.0848434
3272	SYMPK	S1243	SYMPK S1243	Q92797	MC58 vs MC58siaD	2	1	6.75396	0.337151	0.0123565	0.109201	1	limma	1.26326				limma	0.0123565	0.109201
3273	RBMX	S88	RBMX S88	P38159	MC58 vs MC58siaD	2	1	6.76253	0.282122	0.0586408	0.229295	1	limma	1.21598				limma	0.0586408	0.229295
3274	P36915	P36915	P36915	P36915	MC58 vs MC58siaD	2	1	6.57956	-0.617517	0.0236492	0.150484	1	limma	0.651792				limma	0.0236492	0.150484
3275	HSF1	S303,S307	HSF1 S303,S307	Q00613	MC58 vs MC58siaD	2	1	6.67931	-0.203102	0.233584	0.468536	1	limma	0.868681				limma	0.233584	0.468536
3277	MICALL1	S578	MICALL1 S578	Q8N3F8	MC58 vs MC58siaD	2	1	6.41235	0.0582911	0.703349	0.850293	1	limma	1.04123				limma	0.703349	0.850293
3279	NOP56	S520	NOP56 S520	O00567	MC58 vs MC58siaD	2	1	6.74228	0.427187	0.00795565	0.0907122	1	limma	1.34461	Spinocerebellar ataxia 36	C3472711		limma	0.00795566	0.0907122
3280	SCAF11	S771,S776	SCAF11 S771,S776	Q99590	MC58 vs MC58siaD	2	1	6.75018	0.223449	0.0833716	0.274529	1	limma	1.16752				limma	0.0833716	0.274529
3282	U2AF2	S79	U2AF2 S79	P26368	MC58 vs MC58siaD	2	1	6.65556	0.0457323	0.782936	0.89645	1	limma	1.03221				limma	0.782936	0.89645
3283	O60216	O60216	O60216	O60216	MC58 vs MC58siaD	2	1	6.6671	-0.416056	0.0189517	0.136824	1	limma	0.749471	Cornelia De Lange Syndrome, CORNELIA DE LANGE SYNDROME 4, MUNGAN SYNDROME	C0270972, C3553517, C1969653	N/A	limma	0.0189517	0.136824
3285	TNRC18	S991,S995,S999	TNRC18 S991,S995,S999	O15417	MC58 vs MC58siaD	2	1	6.74261	0.0201139	0.87593	0.94302	1	limma	1.01404				limma	0.87593	0.94302
3287	N4BP1	T242	N4BP1 T242	O75113	MC58 vs MC58siaD	2	1	6.60382	0.815869	0.00683834	0.0850616	1	limma	1.76036				limma	0.00683834	0.0850616
3288	Q15149-4	S4245	Q15149-4 S4245	Q15149-4; Q15149	MC58 vs MC58siaD	2	1	6.71023	-0.0237709	0.896197	0.950952	1	limma	0.983658				limma	0.896197	0.950952
3293	PPP1R13L	S183,S187	PPP1R13L S183,S187	Q8WUF5	MC58 vs MC58siaD	2	1	6.76317	0.00838008	0.947786	0.976504	1	limma	1.00583				limma	0.947786	0.976504
3294	TNS3	S811	TNS3 S811	Q68CZ2	MC58 vs MC58siaD	2	1	6.74769	0.569358	0.0064978	0.0845982	1	limma	1.48386				limma	0.0064978	0.0845982
3296	Q96JY6	Q96JY6	Q96JY6	Q96JY6	MC58 vs MC58siaD	2	1	6.65671	-0.109448	0.441239	0.66261	1	limma	0.926943				limma	0.441239	0.66261
3297	P02768	P02768	P02768	P02768	MC58 vs MC58siaD	2	1	4.93561	0.0634098	0.771886	0.890838	1	limma	1.04493	Diabetic Nephropathy, Hyperthyroxinemia, Familial Dysalbuminemic, Hypoalbuminemia	C0011881, C0342185, C0239981	Sodium lauryl sulfate,Gadofosveset,RALTITREXED,Activated recombinant FVII-albumin fusion protein,Oxyphenbutazone,EPIGALOCATECHIN GALLATE,DB00493,PHENYLBUTAZONE,EPIGALLOCATECHIN,Iodipamide,[19F]-HALOPERIDOL,DIAZEPAM,DB00545,Gadobenate Dimeglumine,(-)-EPICATECHIN,ANTISERUM,DB12965,DB11359,DB06728,EVANS BLUE,PYROGALLOL,DB06713,AMODIAQUINE HYDROCHLORIDE,WARFARIN,DICLOFENAC,DB03255,Bismuth,DB13967,NAP…	limma	0.771886	0.890838
3298	Q8IZL8	Q8IZL8	Q8IZL8	Q8IZL8	MC58 vs MC58siaD	2	1	6.71276	-0.107592	0.587954	0.771178	1	limma	0.928136				limma	0.587954	0.771178
3299	COBLL1	S344	COBLL1 S344	Q53SF7	MC58 vs MC58siaD	2	1	6.74161	0.0269224	0.857699	0.933262	1	limma	1.01884				limma	0.857699	0.933262
3301	COBLL1	S344	COBLL1 S344	Q53SF7	MC58 vs MC58siaD	2	1	6.67448	0.415088	0.0558346	0.224471	1	limma	1.33338				limma	0.0558346	0.224471
3306	GTF3C2	S893	GTF3C2 S893	Q8WUA4	MC58 vs MC58siaD	2	1	6.61005	-0.251575	0.31699	0.554108	1	limma	0.839979				limma	0.31699	0.554108
3307	TWF1	S143	TWF1 S143	Q12792	MC58 vs MC58siaD	2	1	6.62181	-0.563707	0.00399452	0.069483	1	limma	0.676561				limma	0.00399452	0.069483
3309	PLEKHA5	S855	PLEKHA5 S855	Q9HAU0	MC58 vs MC58siaD	2	1	6.7912	-0.0519628	0.69002	0.844753	1	limma	0.964623				limma	0.69002	0.844753
3310	HNRNPU	S271	HNRNPU S271	Q00839	MC58 vs MC58siaD	2	1	6.75537	0.525888	0.00889365	0.0933658	1	limma	1.43982	EPILEPTIC ENCEPHALOPATHY, EARLY INFANTILE, 54	C4479319		limma	0.00889366	0.0933658
3317	DKC1	S494	DKC1 S494	O60832	MC58 vs MC58siaD	2	1	6.643	-0.272137	0.550707	0.746228	1	limma	0.828092	Dyskeratosis Congenita, HOYERAAL-HREIDARSSON SYNDROME, X-Linked Dyskeratosis Congenita	C0265965, C1846142, C1148551	V934/V935	limma	0.550707	0.746228
3325	SIN3A	S1112	SIN3A S1112	Q96ST3	MC58 vs MC58siaD	2	1	6.67489	-0.157645	0.192331	0.420738	1	limma	0.896487	WITTEVEEN-KOLK SYNDROME	C4310804		limma	0.192331	0.420738
3328	DBNL	S232	DBNL S232	Q9UJU6	MC58 vs MC58siaD	2	1	6.59327	-0.114336	0.557241	0.751298	1	limma	0.923807				limma	0.557241	0.751298
3330	DDX20	S714	DDX20 S714	Q9UHI6	MC58 vs MC58siaD	2	1	6.73856	-0.0783421	0.707227	0.852793	1	limma	0.947145				limma	0.707228	0.852793
3332	TANC2	S1579	TANC2 S1579	Q9HCD6	MC58 vs MC58siaD	2	1	6.71104	0.185086	0.447891	0.666353	1	limma	1.13689				limma	0.447891	0.666353
3335	MAP3K20	S633	MAP3K20 S633	Q9NYL2	MC58 vs MC58siaD	2	1	6.57334	-0.423571	0.0164694	0.126355	1	limma	0.745577	Congenital Fiber Type Disproportion, SPLIT-FOOT MALFORMATION WITH MESOAXIAL POLYDACTYLY	C0546264, C4225167	DB01254,CYC-116,GNF-PF-3023,LAS38096,CENISERTIB,SP-600125,ILORASERTIB,384403681,DOVITINIB,GW441756X,SNS-314,SORAFENIB,PF-562271,ALSTERPAULLONE,DB12010,LINIFANIB,TAK-715,249565874,DASATINIB,TOZASERTIB	limma	0.0164694	0.126355
3336	P63267	P63267	P63267	P63267; P60709	MC58 vs MC58siaD	2	1	4.9482	-0.151671	0.509191	0.715717	1	limma	0.900207				limma	0.509191	0.715717
3337	O00159-3	S6	O00159-3 S6	O00159-3	MC58 vs MC58siaD	2	1	6.50192	-0.127198	0.642641	0.809757	1	limma	0.915608				limma	0.642641	0.809757
3338	USP7	S18	USP7 S18	Q93009	MC58 vs MC58siaD	2	1	6.71703	-0.1529	0.343941	0.577889	1	limma	0.89944				limma	0.343941	0.577889
3339	NSUN2	S743,S751	NSUN2 S743,S751	Q08J23	MC58 vs MC58siaD	2	1	6.70061	-0.302534	0.127966	0.339231	1	limma	0.810827	MENTAL RETARDATION, AUTOSOMAL RECESSIVE 5	C1970199		limma	0.127966	0.339231
3340	NSUN2	S743	NSUN2 S743	Q08J23	MC58 vs MC58siaD	2	1	6.69498	-0.111811	0.521525	0.725207	1	limma	0.925426	MENTAL RETARDATION, AUTOSOMAL RECESSIVE 5	C1970199		limma	0.521525	0.725207
3341	CDC42EP4	S64	CDC42EP4 S64	Q9H3Q1	MC58 vs MC58siaD	2	1	6.7712	0.144933	0.322617	0.559286	1	limma	1.10568				limma	0.322617	0.559286
3343	TRPS1	S90	TRPS1 S90	Q9UHF7	MC58 vs MC58siaD	2	1	6.71426	0.00804596	0.974357	0.990394	1	limma	1.00559	Langer-Giedion Syndrome, Trichorhinophalangeal dysplasia type I, Trichorhinophalangeal Syndrome, Type III	C0023003, C0432233, C1860823		limma	0.974356	0.990394
3345	O95208-2	S192,S195	O95208-2 S192,S195	O95208-2	MC58 vs MC58siaD	2	1	6.51133	-0.6673	0.0396373	0.189966	1	limma	0.629684				limma	0.0396373	0.189966
3346	DKC1	S494	DKC1 S494	O60832	MC58 vs MC58siaD	2	1	6.76973	0.075127	0.503859	0.710875	1	limma	1.05345	Dyskeratosis Congenita, HOYERAAL-HREIDARSSON SYNDROME, X-Linked Dyskeratosis Congenita	C0265965, C1846142, C1148551	V934/V935	limma	0.503859	0.710875
3347	PCM1	S93	PCM1 S93	Q15154	MC58 vs MC58siaD	2	1	6.56999	-0.44692	0.0249961	0.154728	1	limma	0.733608				limma	0.0249961	0.154728
3348	Q9Y4E1-1	S158,S160	Q9Y4E1-1 S158,S160	Q9Y4E1-1; Q641Q2	MC58 vs MC58siaD	2	1	6.7623	-0.0980206	0.502059	0.708866	1	limma	0.934314				limma	0.502059	0.708866
3351	ZNF148	S784	ZNF148 S784	Q9UQR1	MC58 vs MC58siaD	2	1	6.66895	-0.0670736	0.701444	0.849425	1	limma	0.954572	GLOBAL DEVELOPMENTAL DELAY, ABSENT OR HYPOPLASTIC CORPUS CALLOSUM, AND DYSMORPHIC FACIES	C4310644		limma	0.701443	0.849425
3354	SRRM2	S1404,T1413	SRRM2 S1404,T1413	Q9UQ35	MC58 vs MC58siaD	2	1	6.64067	-0.348282	0.0154661	0.123326	1	limma	0.785519				limma	0.0154661	0.123326
3356	SRRM2	S1404	SRRM2 S1404	Q9UQ35	MC58 vs MC58siaD	2	1	6.64977	-0.276459	0.0622932	0.23679	1	limma	0.825615				limma	0.0622933	0.23679
3358	TOM1	S355	TOM1 S355	O60784	MC58 vs MC58siaD	2	1	6.63219	-0.735473	7.37942e-05	0.0177329	1	limma	0.600621				limma	7.37942e-05	0.0177329
3359	Q16777	Q16777	Q16777	Q16777	MC58 vs MC58siaD	2	1	5.62671	-0.0105943	0.97911	0.992621	1	limma	0.992683				limma	0.97911	0.992621
3361	P63267	P63267	P63267	P63267	MC58 vs MC58siaD	2	1	6.7893	-0.280792	0.201991	0.431838	1	limma	0.823139	Megacystis microcolon intestinal hypoperistalsis syndrome, Visceral Myopathy, Visceral Myopathy, Familial	C1608393, C0042781, C0266833		limma	0.201991	0.431838
3364	MAPT	S713	MAPT S713	P10636	MC58 vs MC58siaD	2	1	6.48117	1.36689	0.00729401	0.0866768	1	limma	2.57914	Alzheimer's Disease, Dementia, Frontotemporal dementia, Memory Disorders, Parkinson Disease, PARKINSON DISEASE, LATE-ONSET, Pick Disease of the Brain, Progressive supranuclear palsy, Semantic Dementia, Supranuclear Palsy, Progressive, 1, Supranuclear Palsy, Progressive, 1, Atypical	C0002395, C0497327, C0338451, C0025261, C0030567, C3160718, C0236642, C0038868, C0338462, C4551863, C1850077	DIHYDROXANTHOHUMOL,DB14914,ERGOCRYPTINE,FENRETINIDE,RALOXIFENE,GNF-PF-5134,RHEIN,BIIB092,PYRANTEL PAMOATE,MMV007396,CARBIDOPA,DOXORUBICIN HYDROCHLORIDE,JUGLONE,DAPH,METHYL 7-DESHYDROXYPYROGALLIN-4-CARBOXYLATE,MORIN,GNF-PF-5510,GOSSYPOL,NSC-632536,3,3',4'-TRIHYDROXYFLAVONE,GNF-PF-4085,HOE-33342,DIHYDROERGOCRISTINE,NSC-228155,NOREPINEPHRINE,ITRAZOLE,GNF-PF-1919,GNF-PF-5007,HEXACHLOROPHENE,PD-98059,…	limma	0.00729401	0.0866768
3368	DNPH1	S169	DNPH1 S169	O43598	MC58 vs MC58siaD	2	1	6.6688	-0.340112	0.0109606	0.104556	1	limma	0.78998				limma	0.0109606	0.104556
3369	NDRG1	S319	NDRG1 S319	Q92597	MC58 vs MC58siaD	2	1	6.73527	0.186916	0.212901	0.445188	1	limma	1.13833	CHARCOT-MARIE-TOOTH DISEASE, TYPE 4D	C1832334		limma	0.212901	0.445188
3373	MDM2	S166,S172	MDM2 S166,S172	Q00987	MC58 vs MC58siaD	2	1	6.50015	-0.432874	0.0690738	0.249732	1	limma	0.740785	Breast Carcinoma, Malignant neoplasm of breast, melanoma	C0678222, C0006142, C0025202	DB14548,RG7388,PD-98059,DNDI1417132,Platinum compounds,RO5045337,HELENALIN,TCDD,ANTIANGIOGENIC,APG-115,DB01593,DB14533,PEMBROLIZUMAB,Cisplatin,DB04144,DIPLAMINE B,DS-3032,GAMBOGIC ACID,IPILIMUMAB,RG7775,AMG 232,NUTLIN-3,NIVOLUMAB,DB14487,DB02872,Milademetan Tosylate,340590229,HDM2 INHIBITOR MK-8242,ALRN-6924,HDM201,nutlin-3,LISSOCLINIDINE B,MANGOSTIN,THIRAM,JNJ-26854165	limma	0.0690738	0.249732
3374	MDM2	S166	MDM2 S166	Q00987	MC58 vs MC58siaD	2	1	6.70441	-0.245493	0.102783	0.303765	1	limma	0.843527	Breast Carcinoma, Malignant neoplasm of breast, melanoma	C0678222, C0006142, C0025202	DB14548,RG7388,PD-98059,DNDI1417132,Platinum compounds,RO5045337,HELENALIN,TCDD,ANTIANGIOGENIC,APG-115,DB01593,DB14533,PEMBROLIZUMAB,Cisplatin,DB04144,DIPLAMINE B,DS-3032,GAMBOGIC ACID,IPILIMUMAB,RG7775,AMG 232,NUTLIN-3,NIVOLUMAB,DB14487,DB02872,Milademetan Tosylate,340590229,HDM2 INHIBITOR MK-8242,ALRN-6924,HDM201,nutlin-3,LISSOCLINIDINE B,MANGOSTIN,THIRAM,JNJ-26854165	limma	0.102783	0.303765
3375	ARPP19	S62	ARPP19 S62	P56211	MC58 vs MC58siaD	2	1	6.72818	-0.253846	0.386644	0.614033	1	limma	0.838658				limma	0.386644	0.614033
3376	DGCR8	S271,S275	DGCR8 S271,S275	Q8WYQ5	MC58 vs MC58siaD	2	1	6.78761	-0.0664099	0.589372	0.772606	1	limma	0.955012				limma	0.589372	0.772606
3378	IQGAP1	S330	IQGAP1 S330	P46940	MC58 vs MC58siaD	2	1	6.53163	0.148304	0.432774	0.657099	1	limma	1.10827				limma	0.432775	0.657099
3381	P04075	P04075	P04075	P04075	MC58 vs MC58siaD	2	1	4.78327	0.224242	0.471151	0.684893	1	limma	1.16816	Glycogen Storage Disease XII	C0272066	DB08240,DB14548,DB01593,DB14487,DB04326,DB04733,DB11638,DB14533,DB02512	limma	0.471151	0.684893
3382	O14545	O14545	O14545	O14545	MC58 vs MC58siaD	2	1	6.67078	-0.234606	0.162239	0.382448	1	limma	0.849917				limma	0.162239	0.382448
3383	SRRM2	T1492	SRRM2 T1492	Q9UQ35	MC58 vs MC58siaD	2	1	6.63842	-0.215381	0.119946	0.328369	1	limma	0.861319				limma	0.119946	0.328369
3384	Q07866-4	S631	Q07866-4 S631	Q07866-4	MC58 vs MC58siaD	2	1	6.52739	-0.423574	0.0375481	0.183693	1	limma	0.745575				limma	0.0375481	0.183693
3385	NCOR1	S1980,S1981	NCOR1 S1980,S1981	O75376	MC58 vs MC58siaD	2	1	6.73698	-0.412446	0.0586782	0.229295	1	limma	0.751349	Breast Carcinoma, Malignant neoplasm of breast	C0678222, C0006142		limma	0.0586782	0.229295
3386	Q86VM9	Q86VM9	Q86VM9	Q86VM9	MC58 vs MC58siaD	2	1	6.61349	-0.974601	0.0274107	0.158612	1	limma	0.508881				limma	0.0274107	0.158612
3387	NEURL4	S502	NEURL4 S502	Q96JN8	MC58 vs MC58siaD	2	1	6.64139	-0.126875	0.548785	0.744159	1	limma	0.915813				limma	0.548785	0.744159
3388	CCDC86	S47	CCDC86 S47	Q9H6F5	MC58 vs MC58siaD	2	1	6.69947	0.228971	0.127409	0.338309	1	limma	1.172				limma	0.127409	0.338309
3390	Q92552	Q92552	Q92552	Q92552	MC58 vs MC58siaD	2	1	6.67053	-0.115079	0.447624	0.666219	1	limma	0.923332				limma	0.447624	0.666219
3391	SLC4A2	S144	SLC4A2 S144	P04920	MC58 vs MC58siaD	2	1	6.75367	-0.012707	0.936719	0.972102	1	limma	0.991231	Autosomal Recessive Polycystic Kidney Disease	C0085548		limma	0.936719	0.972102
3393	SLC4A2	S144	SLC4A2 S144	P04920	MC58 vs MC58siaD	2	1	6.65293	-0.237551	0.144112	0.360853	1	limma	0.848184	Autosomal Recessive Polycystic Kidney Disease	C0085548		limma	0.144112	0.360853
3395	P05787	P05787	P05787	P05787	MC58 vs MC58siaD	2	1	6.64137	0.0240506	0.953967	0.979758	1	limma	1.01681	Breast Carcinoma, Cirrhosis, Familial	C0678222, C1861556	DB06245,DB00031,DB09130	limma	0.953967	0.979758
3397	CWC22	S39	CWC22 S39	Q9HCG8	MC58 vs MC58siaD	2	1	6.66999	-0.295968	0.117958	0.326002	1	limma	0.814526				limma	0.117958	0.326002
3399	Q8IVT2	Q8IVT2	Q8IVT2	Q8IVT2	MC58 vs MC58siaD	2	1	6.64125	-0.134006	0.381531	0.609879	1	limma	0.911298				limma	0.381531	0.609879
3400	Q6ZV73	Q6ZV73	Q6ZV73	Q6ZV73	MC58 vs MC58siaD	2	1	6.68237	0.252382	0.406131	0.632712	1	limma	1.19117				limma	0.406131	0.632712
3404	KMT2D	S4738	KMT2D S4738	O14686	MC58 vs MC58siaD	2	1	6.6749	-0.258644	0.0523353	0.216645	1	limma	0.835873	Kabuki make-up syndrome	C0796004	Bicalutamide,HDAC INHIBITOR AR-42	limma	0.0523353	0.216645
3405	UBXN1	S200	UBXN1 S200	Q04323	MC58 vs MC58siaD	2	1	6.76154	0.0379477	0.820415	0.915006	1	limma	1.02665				limma	0.820415	0.915006
3406	BAZ2A	S1397	BAZ2A S1397	Q9UIF9	MC58 vs MC58siaD	2	1	6.78261	-0.246671	0.0771927	0.263624	1	limma	0.842839				limma	0.0771927	0.263624
3409	Q15262	Q15262	Q15262	Q15262	MC58 vs MC58siaD	2	1	6.68548	-0.0955119	0.561255	0.753205	1	limma	0.93594				limma	0.561255	0.753205
3411	PTPRK	S856,T860	PTPRK S856,T860	Q15262	MC58 vs MC58siaD	2	1	6.65985	-0.514944	0.00435501	0.0713563	1	limma	0.69982				limma	0.00435501	0.0713563
3412	P02768	P02768	P02768	P02768	MC58 vs MC58siaD	2	1	4.54203	-0.303435	0.214636	0.447198	1	limma	0.810321	Diabetic Nephropathy, Hyperthyroxinemia, Familial Dysalbuminemic, Hypoalbuminemia	C0011881, C0342185, C0239981	Sodium lauryl sulfate,Gadofosveset,RALTITREXED,Activated recombinant FVII-albumin fusion protein,Oxyphenbutazone,EPIGALOCATECHIN GALLATE,DB00493,PHENYLBUTAZONE,EPIGALLOCATECHIN,Iodipamide,[19F]-HALOPERIDOL,DIAZEPAM,DB00545,Gadobenate Dimeglumine,(-)-EPICATECHIN,ANTISERUM,DB12965,DB11359,DB06728,EVANS BLUE,PYROGALLOL,DB06713,AMODIAQUINE HYDROCHLORIDE,WARFARIN,DICLOFENAC,DB03255,Bismuth,DB13967,NAP…	limma	0.214636	0.447198
3413	P08727	P08727	P08727	P08727	MC58 vs MC58siaD	2	1	6.60097	0.519127	0.159902	0.380272	1	limma	1.43309				limma	0.159902	0.380272
3414	Q8WWI1-3	S1116	Q8WWI1-3 S1116	Q8WWI1-3	MC58 vs MC58siaD	2	1	6.63419	-0.441443	0.00544144	0.0782363	1	limma	0.736398				limma	0.00544144	0.0782363
3416	RRN3P2	S44	RRN3P2 S44	A6NIE6	MC58 vs MC58siaD	2	1	6.7653	0.0370169	0.819333	0.91464	1	limma	1.02599				limma	0.819333	0.91464
3418	ERBB3	S686	ERBB3 S686	P21860	MC58 vs MC58siaD	2	1	6.75252	0.0406564	0.811539	0.912285	1	limma	1.02858	Lethal Congenital Contracture Syndrome 2	C1843478	Trastuzumab,252827373,TRASTUZUMAB,178101724,lapatinib,CHEMBL2109406,DACOMITINIB,CDX-3379,315661317,LAPATINIB,PERTUZUMAB,Seribantumab,AFATINIB,Elisidepsin,METHYLCURCUMIN,CHEMBL2109402,CHEMBL2110732,MM-121,Drug 2849330,252166509,docetaxel,trastuzumab,MEHD7945A,AZD8931,HER2 INHIBITOR CP-724,714,POZIOTINIB,AV-203,310264711,GEFITINIB,AV203,GEFITINIB,REGN1400,LJM716,U3-1287,178101725,RG7116,LAPATINIB,S…	limma	0.811539	0.912285
3419	HUWE1	S1395	HUWE1 S1395	Q7Z6Z7	MC58 vs MC58siaD	2	1	6.71142	-0.271796	0.049713	0.211568	1	limma	0.828288	Mental Retardation, X-Linked, Syndromic, Turner Type	C2678046		limma	0.049713	0.211568
3420	KANK2	S375	KANK2 S375	Q63ZY3	MC58 vs MC58siaD	2	1	6.67487	0.0451406	0.790939	0.901667	1	limma	1.03178	NEPHROTIC SYNDROME, TYPE 16, PALMOPLANTAR KERATODERMA AND WOOLLY HAIR	C4540453, C4015202		limma	0.790939	0.901667
3423	TBC1D10B	S132	TBC1D10B S132	Q4KMP7	MC58 vs MC58siaD	2	1	6.72324	0.264544	0.140121	0.355669	1	limma	1.20126				limma	0.140121	0.355669
3426	STX4	S117	STX4 S117	Q12846	MC58 vs MC58siaD	2	1	6.75476	-0.103701	0.381013	0.609718	1	limma	0.930643				limma	0.381013	0.609718
3428	PGK1	S203	PGK1 S203	P00558	MC58 vs MC58siaD	2	1	6.77325	0.00398062	0.974729	0.990506	1	limma	1.00276	Phosphoglycerate Kinase 1 Deficiency	C1970848	DB03909,DB09130,lamivudine,DB11638,DB04510	limma	0.974729	0.990506
3431	ECT2	S861	ECT2 S861	Q9H8V3	MC58 vs MC58siaD	2	1	6.58533	0.138445	0.510645	0.716555	1	limma	1.10072				limma	0.510645	0.716555
3433	IQGAP2	S16	IQGAP2 S16	Q13576	MC58 vs MC58siaD	2	1	6.74117	0.0253909	0.843943	0.924494	1	limma	1.01776	Liver carcinoma	C2239176		limma	0.843943	0.924494
3436	IQGAP2	S16	IQGAP2 S16	Q13576	MC58 vs MC58siaD	2	1	6.72121	-0.193917	0.225033	0.459707	1	limma	0.874229	Liver carcinoma	C2239176		limma	0.225033	0.459707
3437	SRF	S224	SRF S224	P11831	MC58 vs MC58siaD	2	1	6.71276	-0.0581769	0.775354	0.89238	1	limma	0.960477				limma	0.775354	0.89238
3439	PDHA1	S293,S300	PDHA1 S293,S300	P08559	MC58 vs MC58siaD	2	1	6.62852	0.246646	0.215869	0.448775	1	limma	1.18645	Pyruvate Dehydrogenase Complex Deficiency Disease, Pyruvate Dehydrogenase E1 Alpha Deficiency	C0034345, C1839413	DB00157,CPI-613	limma	0.215869	0.448775
3441	PEA15	S116	PEA15 S116	Q15121	MC58 vs MC58siaD	2	1	6.58837	0.00492441	0.98275	0.9943	1	limma	1.00342				limma	0.98275	0.9943
3449	PTPN1	S50	PTPN1 S50	P18031	MC58 vs MC58siaD	2	1	6.67735	0.145374	0.365567	0.597255	1	limma	1.10602	Diabetes Mellitus, Non-Insulin-Dependent	C0011860	DB02622,252827507,OLEANOLIC_ACID,DB08001,DB08003,DB06887,384403654,ALLYL ISOTHIOCYANATE,DB03982,DB02436,DB02420,DB05506,LICOAGRODIN,DB06521,DB02977,REL-HUEAFURANOID A,ISIS 113715,DB04800,DB07719,TILUDRONATE,GLISOFLAVONE,DB02784,DB03311,INSULIN,TTP-814,DB08549,DB07263,DB01734,DB07197,DB03557,DB07480,DB08371,DB07730,354702208,DB07298,IONIS-PTP1BRX,FLUORESCEIN DIPHOSPHATE,LICOAGRONE,DB04285,URSOLIC …	limma	0.365567	0.597255
3450	ANLN	S182	ANLN S182	Q9NQW6	MC58 vs MC58siaD	2	1	6.70927	-0.0910076	0.625218	0.796481	1	limma	0.938867	FOCAL SEGMENTAL GLOMERULOSCLEROSIS 8	C4014993		limma	0.625218	0.796481
3452	O95817	O95817	O95817	O95817	MC58 vs MC58siaD	2	1	6.6469	-0.410946	0.0539298	0.219931	1	limma	0.75213	CARDIOMYOPATHY, DILATED, 1HH, Myofibrillar Myopathy, Myopathy, Myofibrillar, Bag3-Related	C3151293, C2678065, C2751831		limma	0.0539298	0.219931
3453	EIF4G1	S1209	EIF4G1 S1209	Q04637	MC58 vs MC58siaD	2	1	6.64436	-0.0156787	0.911877	0.958867	1	limma	0.989191	PARKINSON DISEASE 18	C3280271	INSULIN	limma	0.911877	0.958867
3455	PPM1H	S211	PPM1H S211	Q9ULR3	MC58 vs MC58siaD	2	1	6.6891	-0.248708	0.143748	0.360519	1	limma	0.84165				limma	0.143748	0.360519
3457	ANLN	S182,T194	ANLN S182,T194	Q9NQW6	MC58 vs MC58siaD	2	1	6.73522	-0.316937	0.0783873	0.265544	1	limma	0.802772	FOCAL SEGMENTAL GLOMERULOSCLEROSIS 8	C4014993		limma	0.0783873	0.265544
3461	RECQL5	S815	RECQL5 S815	O94762	MC58 vs MC58siaD	2	1	6.65918	0.0849484	0.579664	0.765636	1	limma	1.06065				limma	0.579664	0.765636
3462	Q9UET6	Q9UET6	Q9UET6	Q9UET6	MC58 vs MC58siaD	2	1	6.72498	0.0556388	0.719439	0.861451	1	limma	1.03932	Mental Retardation, X-Linked 9	C0796215		limma	0.719439	0.861451
3464	POLR2A	S1847	POLR2A S1847	P24928	MC58 vs MC58siaD	2	1	5.87785	-0.316188	0.0979276	0.295495	1	limma	0.80319				limma	0.0979276	0.295495
3467	MNAT1	S279	MNAT1 S279	P51948	MC58 vs MC58siaD	2	1	6.68626	0.613751	0.0125396	0.109853	1	limma	1.53023				limma	0.0125396	0.109853
3468	DCBLD2	S606	DCBLD2 S606	Q96PD2	MC58 vs MC58siaD	2	1	6.51984	-0.945128	0.000558955	0.0311445	1	limma	0.519384				limma	0.000558955	0.0311445
3471	BCL2L12	S273	BCL2L12 S273	Q9HB09	MC58 vs MC58siaD	2	1	6.66122	-0.151247	0.389735	0.6179	1	limma	0.900472				limma	0.389735	0.6179
3472	KBTBD11	S107	KBTBD11 S107	O94819	MC58 vs MC58siaD	2	1	6.71172	-0.282365	0.0701037	0.251027	1	limma	0.822242				limma	0.0701037	0.251027
3473	ARFGEF1	S52	ARFGEF1 S52	Q9Y6D6	MC58 vs MC58siaD	2	1	6.5548	0.609619	0.147833	0.365173	1	limma	1.52586				limma	0.147833	0.365173
3476	PDS5A	S1305	PDS5A S1305	Q29RF7	MC58 vs MC58siaD	2	1	6.70929	-0.277294	0.123739	0.33414	1	limma	0.825137				limma	0.123739	0.33414
3477	TSC22D4	T211	TSC22D4 T211	Q9Y3Q8	MC58 vs MC58siaD	2	1	6.74729	-0.220126	0.257046	0.494389	1	limma	0.858491				limma	0.257046	0.494389
3478	DSG2	T791	DSG2 T791	Q14126	MC58 vs MC58siaD	2	1	6.74182	-0.135656	0.365741	0.597255	1	limma	0.910256	Arrhythmogenic Right Ventricular Dysplasia, Familial, 10, Cardiomyopathy, Dilated, 1BB	C1857777, C2752072		limma	0.365741	0.597255
3481	Q7Z5J4	Q7Z5J4	Q7Z5J4	Q7Z5J4	MC58 vs MC58siaD	2	1	6.7723	0.11041	0.46508	0.680107	1	limma	1.07953	Potocki-Lupski syndrome, Smith-Magenis syndrome	C2931246, C0795864		limma	0.46508	0.680107
3482	PKP2	Y631	PKP2 Y631	Q99959	MC58 vs MC58siaD	2	1	6.68368	-0.477564	0.0233809	0.149534	1	limma	0.718189	Arrhythmogenic Right Ventricular Dysplasia, Arrhythmogenic Right Ventricular Dysplasia, Familial, 9, Brugada Syndrome (disorder)	C0349788, C1836906, C1142166		limma	0.0233809	0.149534
3483	TJP2	S978,S986	TJP2 S978,S986	Q9UDY2	MC58 vs MC58siaD	2	1	6.69833	0.473351	0.0230271	0.148605	1	limma	1.38833	Cholestasis, progressive familial intrahepatic 4, Hypercholanemia, Familial	C2931067, C1843139		limma	0.0230271	0.148605
3484	TJP2	S986	TJP2 S986	Q9UDY2	MC58 vs MC58siaD	2	1	6.73554	0.371442	0.102283	0.30267	1	limma	1.29364	Cholestasis, progressive familial intrahepatic 4, Hypercholanemia, Familial	C2931067, C1843139		limma	0.102283	0.30267
3485	PKP4	S273,S281	PKP4 S273,S281	Q99569	MC58 vs MC58siaD	2	1	6.76902	-0.110434	0.476569	0.687892	1	limma	0.926309				limma	0.476569	0.687892
3486	OCLN	S369	OCLN S369	Q16625	MC58 vs MC58siaD	2	1	6.7889	-0.0385715	0.752761	0.880637	1	limma	0.973619	Pseudo-TORCH syndrome, PSEUDO-TORCH SYNDROME 1	C3489725, C4552078	RETINOIC ACID	limma	0.752761	0.880637
3488	MINDY1	S103	MINDY1 S103	Q8N5J2	MC58 vs MC58siaD	2	1	6.71028	-0.0462578	0.840581	0.92397	1	limma	0.968445				limma	0.840581	0.92397
3489	NIBAN2	S696	NIBAN2 S696	Q96TA1	MC58 vs MC58siaD	2	1	6.77266	-0.194006	0.107635	0.311885	1	limma	0.874175				limma	0.107635	0.311885
3490	KRI1	S136	KRI1 S136	Q8N9T8	MC58 vs MC58siaD	2	1	6.54943	-0.637047	0.025933	0.155976	1	limma	0.643028				limma	0.025933	0.155976
3491	P02768	P02768	P02768	P02768	MC58 vs MC58siaD	2	1	4.98047	-0.241144	0.293272	0.526576	1	limma	0.846074	Diabetic Nephropathy, Hyperthyroxinemia, Familial Dysalbuminemic, Hypoalbuminemia	C0011881, C0342185, C0239981	Sodium lauryl sulfate,Gadofosveset,RALTITREXED,Activated recombinant FVII-albumin fusion protein,Oxyphenbutazone,EPIGALOCATECHIN GALLATE,DB00493,PHENYLBUTAZONE,EPIGALLOCATECHIN,Iodipamide,[19F]-HALOPERIDOL,DIAZEPAM,DB00545,Gadobenate Dimeglumine,(-)-EPICATECHIN,ANTISERUM,DB12965,DB11359,DB06728,EVANS BLUE,PYROGALLOL,DB06713,AMODIAQUINE HYDROCHLORIDE,WARFARIN,DICLOFENAC,DB03255,Bismuth,DB13967,NAP…	limma	0.293272	0.526576
3500	P67809	P67809	P67809	P67809	MC58 vs MC58siaD	2	1	6.66213	-0.325541	0.0694104	0.249732	1	limma	0.797999				limma	0.0694104	0.249732
3502	LZTS2	S570	LZTS2 S570	Q9BRK4	MC58 vs MC58siaD	2	1	6.67367	-0.14919	0.336004	0.572728	1	limma	0.901756				limma	0.336004	0.572728
3503	ISL2	S154,S157	ISL2 S154,S157	Q96A47	MC58 vs MC58siaD	2	1	6.71908	-0.0273484	0.852677	0.931025	1	limma	0.981222				limma	0.852677	0.931025
3504	PTPN14	S594	PTPN14 S594	Q15678	MC58 vs MC58siaD	2	1	6.59354	-0.156201	0.446738	0.666154	1	limma	0.897385	CHOANAL ATRESIA AND LYMPHEDEMA	C3150875		limma	0.446738	0.666154
3509	ARFGAP1	T189	ARFGAP1 T189	Q8N6T3	MC58 vs MC58siaD	2	1	6.7191	-0.0112791	0.933797	0.97118	1	limma	0.992212				limma	0.933797	0.97118
3513	Q6KC79-2	S350	Q6KC79-2 S350	Q6KC79-2	MC58 vs MC58siaD	2	1	6.78132	0.0883305	0.542165	0.738372	1	limma	1.06314				limma	0.542165	0.738372
3514	OXSR1	S359	OXSR1 S359	O95747	MC58 vs MC58siaD	2	1	6.68001	-0.460601	0.0050139	0.0748464	1	limma	0.726683				limma	0.0050139	0.0748464
3516	Q96I25	Q96I25	Q96I25	Q96I25	MC58 vs MC58siaD	2	1	6.73735	-0.133599	0.4268	0.652498	1	limma	0.911555				limma	0.4268	0.652498
3517	RPL14	S139	RPL14 S139	P50914	MC58 vs MC58siaD	2	1	6.48054	0.457383	0.246899	0.483152	1	limma	1.37305				limma	0.246899	0.483152
3519	DDX46	S804	DDX46 S804	Q7L014	MC58 vs MC58siaD	2	1	6.34389	0.0856452	0.589453	0.772606	1	limma	1.06116				limma	0.589453	0.772606
3522	CRYBG1	S75	CRYBG1 S75	Q9Y4K1	MC58 vs MC58siaD	2	1	6.72745	0.341098	0.136879	0.351002	1	limma	1.26672				limma	0.136879	0.351002
3523	ZC3H4	S1104,T1106	ZC3H4 S1104,T1106	Q9UPT8	MC58 vs MC58siaD	2	1	6.75939	-0.216211	0.0977269	0.295495	1	limma	0.860823				limma	0.0977269	0.295495
3524	Q9UKV3-5	S240,S243	Q9UKV3-5 S240,S243	Q9UKV3-5	MC58 vs MC58siaD	2	1	6.76375	-0.0282361	0.828141	0.916556	1	limma	0.980618				limma	0.828141	0.916556
3526	P04049	P04049	P04049	P04049	MC58 vs MC58siaD	2	1	6.70267	-0.14834	0.265352	0.504576	1	limma	0.902288	CARDIOMYOPATHY, DILATED, 1NN, Hypertrophic Cardiomyopathy, LEOPARD Syndrome, Leopard Syndrome 1, LEOPARD SYNDROME 2, melanoma, Noonan Syndrome, Noonan Syndrome 5	C4014656, C0007194, C0175704, C4551484, C1969056, C0025202, C0028326, C1969057	SORAFENIB,sorafenib,REGORAFENIB,404859105,TRAMETINIB,CHEMBL3545296,CHEMBL1200485,SORAFENIB,328083491,XL281,ISIS 5132,REGORAFENIB,SORAFENIB,docetaxel,315661214,COBIMETINIB,paclitaxel,C-RAF ANTISENSE OLIGONUCLEOTIDE,DB04973,CHEMBL3348923,315661215,cisplatin,LGX818,CHEMBL3545027,ICO-007,CHIR-265,DB08896,XL281,223366209,384403666,354702286,Sorafenib,Cobimetinib,249565752,384403668,354702287,GDC-5573,…	limma	0.265352	0.504576
3528	NIBAN2	S692	NIBAN2 S692	Q96TA1	MC58 vs MC58siaD	2	1	6.70644	-0.386891	0.126546	0.338167	1	limma	0.764776				limma	0.126546	0.338167
3529	Q9H4L5	S437	Q9H4L5 S437	Q9H4L5; Q9H4L5-2	MC58 vs MC58siaD	2	1	6.66744	-0.12431	0.471451	0.684903	1	limma	0.917443				limma	0.47145	0.684903
3530	GBF1	S1298	GBF1 S1298	Q92538	MC58 vs MC58siaD	2	1	6.48324	-0.893896	0.0227124	0.147632	1	limma	0.538159				limma	0.0227124	0.147632
3531	Q06830	Q06830	Q06830	Q06830	MC58 vs MC58siaD	2	1	6.15275	0.0759596	0.795589	0.90434	1	limma	1.05406				limma	0.795589	0.90434
3533	P51608	P51608	P51608	P51608	MC58 vs MC58siaD	2	1	6.72484	-0.130404	0.279295	0.513937	1	limma	0.913575	Angelman Syndrome, Autistic Disorder, ENCEPHALOPATHY, NEONATAL SEVERE, DUE TO MECP2 MUTATIONS, Liver carcinoma, Lubs X-linked mental retardation syndrome, Lupus Erythematosus, Systemic, Mental Retardation, X-Linked, Syndromic 13, Rett Syndrome, Trisomy Xq28, Visual seizure	C0162635, C0004352, C1968556, C2239176, C1846058, C0024141, C1968550, C0035372, C3714043, C0270824		limma	0.279295	0.513937
3534	LIG1	T195	LIG1 T195	P18858	MC58 vs MC58siaD	2	1	6.54855	0.192547	0.371626	0.602633	1	limma	1.14278				limma	0.371626	0.602633
3535	RBM39	S97	RBM39 S97	Q14498	MC58 vs MC58siaD	2	1	6.76284	0.0671087	0.620529	0.792058	1	limma	1.04762				limma	0.620529	0.792058
3539	RIOK2	S350	RIOK2 S350	Q9BVS4	MC58 vs MC58siaD	2	1	6.39376	-0.226087	0.200903	0.430981	1	limma	0.85495				limma	0.200903	0.430981
3540	PDS5B	S1358	PDS5B S1358	Q9NTI5	MC58 vs MC58siaD	2	1	6.72397	0.0322427	0.827189	0.9163	1	limma	1.0226				limma	0.827189	0.9163
3541	HUWE1	S1395	HUWE1 S1395	Q7Z6Z7	MC58 vs MC58siaD	2	1	6.78153	0.223696	0.139932	0.355669	1	limma	1.16772	Mental Retardation, X-Linked, Syndromic, Turner Type	C2678046		limma	0.139932	0.355669
3542	HUWE1	S1395	HUWE1 S1395	Q7Z6Z7	MC58 vs MC58siaD	2	1	6.56644	-0.13996	0.352013	0.585962	1	limma	0.907545	Mental Retardation, X-Linked, Syndromic, Turner Type	C2678046		limma	0.352013	0.585962
3543	Q9UKV3-5	S490	Q9UKV3-5 S490	Q9UKV3-5	MC58 vs MC58siaD	2	1	6.72866	0.28649	0.228544	0.462864	1	limma	1.21967				limma	0.228544	0.462864
3544	Q9NZN5-2	Q9NZN5-2	Q9NZN5-2	Q9NZN5-2	MC58 vs MC58siaD	2	1	6.81418	0.0356835	0.793167	0.902676	1	limma	1.02504				limma	0.793166	0.902676
3545	Q9NQW6	Q9NQW6	Q9NQW6	Q9NQW6	MC58 vs MC58siaD	2	1	6.66993	-0.538485	0.00703309	0.0862985	1	limma	0.688493	FOCAL SEGMENTAL GLOMERULOSCLEROSIS 8	C4014993		limma	0.00703309	0.0862985
3546	STIM1	S257	STIM1 S257	Q13586	MC58 vs MC58siaD	2	1	6.63538	-0.0878795	0.616391	0.790152	1	limma	0.940905	Immune dysfunction with T-cell inactivation due to calcium entry defect 2, MYOPATHY, TUBULAR AGGREGATE, 1, Stormorken Syndrome, Tubular Aggregate Myopathy	C2748557, C4011726, C1861451, C0410207		limma	0.616391	0.790152
3548	PDS5B	S1358	PDS5B S1358	Q9NTI5	MC58 vs MC58siaD	2	1	6.75769	-0.0365106	0.819461	0.91464	1	limma	0.97501				limma	0.819461	0.91464
3549	MTFR1	S290	MTFR1 S290	Q15390	MC58 vs MC58siaD	2	1	6.77693	0.264683	0.0613238	0.234344	1	limma	1.20137				limma	0.0613238	0.234344
3552	TCF3	S379	TCF3 S379	P15923	MC58 vs MC58siaD	2	1	6.76153	-0.315273	0.0356857	0.18044	1	limma	0.803699	Agammaglobulinemia, Burkitt Lymphoma	C0001768, C0006413		limma	0.0356857	0.18044
3554	ZNF217	S407	ZNF217 S407	O75362	MC58 vs MC58siaD	2	1	6.68445	-0.27869	0.0585446	0.229295	1	limma	0.824339				limma	0.0585446	0.229295
3555	PPP1R2	S121	PPP1R2 S121	P41236	MC58 vs MC58siaD	2	1	6.69958	-0.112706	0.346844	0.580178	1	limma	0.924852				limma	0.346844	0.580178
[truncated: 1,768 more rows]

## Sheet: p-value <= 0.05
uids	Identifier	Sites	GeneSite	UniprotID	Comparison	Wilcox p-value	Adj. Wilcox p-value	AveExpr	Log2 Fold change	limma p-value	Adj. limma p-value	Shapiro-Wilk Normality Test p-value	Recommended_Test	Fold change	Diseases	UMLS	drug_names	Recommended statistical test	p-value	Adj. p-value
16	TOX4	S182	TOX4 S182	O94842	MC58 vs MC58siaD	2	1	6.7013	-0.305436	0.0130463	0.112719	0.186929	limma	0.809198				limma	0.0130463	0.112719
26	EXOC1	S501	EXOC1 S501	Q9NV70	MC58 vs MC58siaD	2	1	6.58326	1.02475	0.000480134	0.0297654	1	limma	2.0346				limma	0.000480134	0.0297654
27	IRS1	S270	IRS1 S270	P35568	MC58 vs MC58siaD	2	1	6.65662	0.679687	0.00213379	0.0566057	1	limma	1.60179	Diabetes Mellitus, Experimental, Diabetes Mellitus, Non-Insulin-Dependent, Obesity	C0011853, C0011860, C0028754	GS-101,fluorouracil,GLIMEPIRIDE,DHEA,INOSITOL,ETHANOL,epirubicin,cyclophosphamide,DB08513	limma	0.00213379	0.0566057
30	VDAC2	S115	VDAC2 S115	P45880	MC58 vs MC58siaD	2	1	6.75817	0.50356	0.0033742	0.0650045	1	limma	1.41771				limma	0.0033742	0.0650045
32	VDAC1	S104	VDAC1 S104	P21796	MC58 vs MC58siaD	2	1	6.74975	0.414872	0.0242548	0.153076	1	limma	1.33318				limma	0.0242549	0.153076
34	PLEKHA2	S184	PLEKHA2 S184	Q9HB19	MC58 vs MC58siaD	2	1	6.62389	-0.601008	0.00337564	0.0650045	1	limma	0.659293				limma	0.00337564	0.0650045
36	MKI67	S2466	MKI67 S2466	P46013	MC58 vs MC58siaD	2	1	6.7335	0.536402	0.026521	0.155985	1	limma	1.45035				limma	0.026521	0.155985
50	PKP3	S314	PKP3 S314	Q9Y446	MC58 vs MC58siaD	2	1	6.69084	-0.420101	0.00948748	0.096815	1	limma	0.747372				limma	0.00948748	0.096815
63	JUNB	T255,S259	JUNB T255,S259	P17275	MC58 vs MC58siaD	2	1	6.69714	-0.537519	0.00182605	0.0517197	1	limma	0.688955				limma	0.00182605	0.0517197
65	JUNB	S251,T255,S259	JUNB S251,T255,S259	P17275	MC58 vs MC58siaD	2	1	6.71295	-0.409159	0.00395568	0.069483	1	limma	0.753062				limma	0.00395568	0.069483
69	KRT8	S34	KRT8 S34	P05787	MC58 vs MC58siaD	2	1	6.71084	-0.32184	0.0143619	0.119166	1	limma	0.800049	Breast Carcinoma, Cirrhosis, Familial	C0678222, C1861556	DB06245,DB00031,DB09130	limma	0.0143619	0.119166
76	O00267	O00267	O00267	O00267	MC58 vs MC58siaD	2	1	6.46625	-0.664111	0.0269436	0.157266	1	limma	0.631077				limma	0.0269436	0.157266
91	FLNB	S2478	FLNB S2478	O75369	MC58 vs MC58siaD	2	1	6.65797	-0.423439	0.0356485	0.18044	1	limma	0.745645	Atelosteogenesis, type 1, Atelosteogenesis Type 3, Boomerang dysplasia, Larsen syndrome, Larsen syndrome, dominant type, SPONDYLOCARPOTARSAL SYNOSTOSIS SYNDROME	C0265283, C3668942, C0432201, C0175778, C2931648, C1848934		limma	0.0356485	0.18044
102	YAP1	S367	YAP1 S367	P46937	MC58 vs MC58siaD	2	1	6.66433	-0.332743	0.0259868	0.155976	1	limma	0.794026	COLOBOMA, OCULAR, WITH OR WITHOUT HEARING IMPAIRMENT, CLEFT LIP/PALATE, AND/OR MENTAL RETARDATION	C3805432		limma	0.0259868	0.155976
110	SEPTIN2	S218	SEPTIN2 S218	Q15019	MC58 vs MC58siaD	2	1	6.52505	-0.787157	0.0281354	0.1601	1	limma	0.579485				limma	0.0281354	0.1601
121	GAPDH	S83	GAPDH S83	P04406	MC58 vs MC58siaD	2	1	6.69319	0.818424	3.15448e-05	0.0132033	1	limma	1.76348				limma	3.15448e-05	0.0132033
136	BAG3	S173	BAG3 S173	O95817	MC58 vs MC58siaD	2	1	6.63012	-0.808799	2.98696e-05	0.0132033	1	limma	0.570857	CARDIOMYOPATHY, DILATED, 1HH, Myofibrillar Myopathy, Myopathy, Myofibrillar, Bag3-Related	C3151293, C2678065, C2751831		limma	2.98696e-05	0.0132033
151	Q86YS7-3	S659	Q86YS7-3 S659	Q86YS7-3	MC58 vs MC58siaD	2	1	6.68148	0.431473	0.00908619	0.0946821	1	limma	1.34861				limma	0.00908619	0.0946821
174	KAT7	S50	KAT7 S50	O95251	MC58 vs MC58siaD	2	1	6.47389	-0.433604	0.0419355	0.19532	1	limma	0.74041				limma	0.0419355	0.19532
206	RBM15B	S562	RBM15B S562	Q8NDT2	MC58 vs MC58siaD	2	1	6.61112	-0.528059	0.00661203	0.0847538	1	limma	0.693487				limma	0.00661203	0.0847538
210	CLMN	S921	CLMN S921	Q96JQ2	MC58 vs MC58siaD	2	1	6.21917	-1.01094	0.0135543	0.115554	1	limma	0.496224				limma	0.0135543	0.115554
218	Q96IF1	Q96IF1	Q96IF1	Q96IF1	MC58 vs MC58siaD	2	1	6.7772	0.410601	0.0189653	0.136824	1	limma	1.32924				limma	0.0189653	0.136824
225	FOXK1	S213,S223	FOXK1 S213,S223	P85037	MC58 vs MC58siaD	2	1	6.61482	-0.772564	0.039082	0.188263	1	limma	0.585376				limma	0.039082	0.188263
232	LEO1	S162,S171	LEO1 S162,S171	Q8WVC0	MC58 vs MC58siaD	2	1	6.70368	0.878691	0.00267188	0.060557	1	limma	1.83871				limma	0.00267188	0.060557
254	TRIM28	S473	TRIM28 S473	Q13263	MC58 vs MC58siaD	2	1	6.53552	-0.668313	0.000280025	0.0247883	1	limma	0.629242	Nephroblastoma	C0027708		limma	0.000280025	0.0247883
255	Q7Z460	Q7Z460	Q7Z460	Q7Z460; Q7Z460-3	MC58 vs MC58siaD	2	1	6.73763	0.397411	0.0257047	0.155976	1	limma	1.31714				limma	0.0257047	0.155976
264	NDRG1	S364,T366	NDRG1 S364,T366	Q92597	MC58 vs MC58siaD	2	1	6.76314	-0.612579	0.0095093	0.096815	1	limma	0.654027	CHARCOT-MARIE-TOOTH DISEASE, TYPE 4D	C1832334		limma	0.0095093	0.096815
274	Q9BQ52	Q9BQ52	Q9BQ52	Q9BQ52	MC58 vs MC58siaD	2	1	6.65726	-0.370207	0.049761	0.211568	1	limma	0.773672	COMBINED OXIDATIVE PHOSPHORYLATION DEFICIENCY 17, Prostate cancer, familial	C3809526, C2931456		limma	0.049761	0.211568
276	ZNF687	T377	ZNF687 T377	Q8N1G0	MC58 vs MC58siaD	2	1	6.6975	-0.416817	0.00880152	0.093133	1	limma	0.749075				limma	0.00880152	0.093133
277	LIMA1	S604	LIMA1 S604	Q9UHB6	MC58 vs MC58siaD	2	1	6.68777	0.701	0.00736162	0.0867579	1	limma	1.62563				limma	0.00736162	0.0867579
291	PELP1	S477,S481	PELP1 S477,S481	Q8IZL8	MC58 vs MC58siaD	2	1	6.564	1.05721	0.00262723	0.060557	1	limma	2.0809				limma	0.00262723	0.060557
343	AP3B1	S276	AP3B1 S276	O00203	MC58 vs MC58siaD	2	1	6.77218	0.373116	0.0146658	0.120826	1	limma	1.29515	Hermanski-Pudlak Syndrome, HERMANSKY-PUDLAK SYNDROME 2	C0079504, C1842362		limma	0.0146657	0.120826
345	DDB2	S26	DDB2 S26	Q92466	MC58 vs MC58siaD	2	1	6.78956	0.638303	0.00406257	0.069986	1	limma	1.5565	XERODERMA PIGMENTOSUM, COMPLEMENTATION GROUP E	C1848411		limma	0.00406257	0.069986
348	EIF5B	S214	EIF5B S214	O60841	MC58 vs MC58siaD	2	1	6.67342	0.510159	0.0162338	0.125313	1	limma	1.42421				limma	0.0162338	0.125313
352	TNFAIP3	S729	TNFAIP3 S729	P21580	MC58 vs MC58siaD	2	1	5.96705	-1.17861	8.08507e-07	0.0024708	1	limma	0.441778	AUTOINFLAMMATORY SYNDROME, FAMILIAL, BEHCET-LIKE, Lupus Erythematosus, Systemic, Psoriasis, Rheumatoid Arthritis	C4225218, C0024141, C0033860, C0003873	Tumor necrosis factor alpha (TNF-alpha) inhibitors,ustekinumab,methotrexate	limma	8.08507e-07	0.0024708
355	Q8IYS0	Q8IYS0	Q8IYS0	Q8IYS0	MC58 vs MC58siaD	2	1	6.75029	0.477591	0.0190372	0.136857	1	limma	1.39242				limma	0.0190372	0.136857
365	KATNA1	S170	KATNA1 S170	O75449	MC58 vs MC58siaD	2	1	6.65187	0.655415	0.0150467	0.122952	1	limma	1.57507				limma	0.0150467	0.122952
379	ZNF609	S491	ZNF609 S491	O15014	MC58 vs MC58siaD	2	1	6.7924	0.654797	0.000593477	0.0314877	1	limma	1.57439				limma	0.000593477	0.0314877
401	NUFIP2	S652	NUFIP2 S652	Q7Z417	MC58 vs MC58siaD	2	1	6.71046	-0.463022	0.000884838	0.0372607	1	limma	0.725465				limma	0.000884838	0.0372607
403	P14866	P14866	P14866	P14866	MC58 vs MC58siaD	2	1	6.61803	-0.667755	0.0437013	0.199481	1	limma	0.629486				limma	0.0437013	0.199481
413	KIF15	S568	KIF15 S568	Q9NS87	MC58 vs MC58siaD	2	1	6.8035	0.502893	0.00811735	0.0912916	1	limma	1.41705				limma	0.00811735	0.0912916
424	TPX2	S486	TPX2 S486	Q9ULW0	MC58 vs MC58siaD	2	1	6.65256	0.667914	0.0357453	0.180499	1	limma	1.58877				limma	0.0357453	0.180499
452	METTL3	S43	METTL3 S43	Q86U44	MC58 vs MC58siaD	2	1	6.63427	-0.309579	0.0408756	0.192756	1	limma	0.806877				limma	0.0408756	0.192756
456	LAD1	S38	LAD1 S38	O00515	MC58 vs MC58siaD	2	1	6.60312	-0.281179	0.0426046	0.196922	1	limma	0.822918				limma	0.0426046	0.196922
512	CDK16	S95	CDK16 S95	Q00536	MC58 vs MC58siaD	2	1	6.61514	-0.486348	0.0154198	0.123326	1	limma	0.71383				limma	0.0154198	0.123326
513	CDK17	S122	CDK17 S122	Q00537	MC58 vs MC58siaD	2	1	6.71293	-0.619854	0.00291794	0.0614398	1	limma	0.650737				limma	0.00291794	0.0614398
515	HDAC1	S393	HDAC1 S393	Q13547	MC58 vs MC58siaD	2	1	6.75491	0.474872	0.00811597	0.0912916	1	limma	1.38979				limma	0.00811597	0.0912916
517	Q9H0E9-2	T264,S268	Q9H0E9-2 T264,S268	Q9H0E9-2	MC58 vs MC58siaD	2	1	6.75752	0.446216	0.0296736	0.164765	1	limma	1.36246				limma	0.0296736	0.164765
520	ZC3HAV1L	S257	ZC3HAV1L S257	Q96H79	MC58 vs MC58siaD	2	1	6.66608	-0.720584	0.0104556	0.102302	1	limma	0.606852				limma	0.0104556	0.102302
528	CDC40	S43	CDC40 S43	O60508	MC58 vs MC58siaD	2	1	6.64035	0.813258	0.0277949	0.159366	1	limma	1.75718				limma	0.0277949	0.159366
535	PDS5B	S1166	PDS5B S1166	Q9NTI5	MC58 vs MC58siaD	2	1	6.56304	-0.436135	0.0245406	0.153944	1	limma	0.739112				limma	0.0245406	0.153944
545	CD44	S706	CD44 S706	P16070	MC58 vs MC58siaD	2	1	6.65954	0.990954	0.000529347	0.0307048	1	limma	1.9875				limma	0.000529347	0.0307048
551	MTDH	S426	MTDH S426	Q86UE4	MC58 vs MC58siaD	2	1	6.58698	0.911907	0.00389303	0.069483	1	limma	1.88153				limma	0.00389303	0.069483
553	Q9P1Q0	Q9P1Q0	Q9P1Q0	Q9P1Q0	MC58 vs MC58siaD	2	1	6.74436	-0.448945	0.0108505	0.10427	1	limma	0.732578				limma	0.0108505	0.10427
554	O43187	O43187	O43187	O43187	MC58 vs MC58siaD	2	1	6.67444	-0.327879	0.0465341	0.204821	1	limma	0.796707				limma	0.0465341	0.204821
556	PDS5B	S1166	PDS5B S1166	Q9NTI5	MC58 vs MC58siaD	2	1	6.63503	-0.573494	0.000876012	0.0372607	1	limma	0.671987				limma	0.000876012	0.0372607
567	ITGB4	S1457	ITGB4 S1457	P16144	MC58 vs MC58siaD	2	1	6.64812	-0.474845	0.0344994	0.177843	1	limma	0.719544	Adult junctional epidermolysis bullosa (disorder), Aplasia Cutis Congenita, EPIDERMOLYSIS BULLOSA, JUNCTIONAL, LOCALISATA VARIANT (disorder), Epidermolysis Bullosa Progressiva, Epidermolysis bullosa with pyloric atresia, Junctional Epidermolysis Bullosa	C0268374, C0282160, C2608084, C0079297, C1856934, C0079301	DB05122	limma	0.0344994	0.177843
574	HDAC2	S394	HDAC2 S394	Q92769	MC58 vs MC58siaD	2	1	6.70276	0.725145	0.00256208	0.060557	1	limma	1.65307	Chronic Obstructive Airway Disease, Endometriosis	C0024117, C0014175	2-ENE-VALPROATE,187051807,BELINOSTAT,187051797,PAZOPANIB,PRACINOSTAT,187051798,SODIUM PHENYLBUTYRATE,VORINOSTAT,PANOBINOSTAT,GIVINOSTAT,CHEMBL235191,PHENYLBUTANOIC ACID,348353622,DB01076,AR-42,ABEXINOSTAT,PANOBINOSTAT,BML-210,BUTANOIC ACID,310264675,CHR-3996,MGCD-0103,DB01223,BUTYRYLHYDROXAMIC ACID,TACEDINALINE,CRA-024781,DB05223,PMID29671355-Compound-21,DB00227,PMID29671355-Compound-56,7-ETHYL-1…	limma	0.00256208	0.060557
586	FDXR	S317	FDXR S317	P22570	MC58 vs MC58siaD	2	1	6.68852	-0.363676	0.021993	0.146739	1	limma	0.777182	AUDITORY NEUROPATHY AND OPTIC ATROPHY	C4521678	DB03461,DB03147	limma	0.021993	0.146739
588	SRRM2	S2123	SRRM2 S2123	Q9UQ35	MC58 vs MC58siaD	2	1	6.64319	-0.367309	0.0192437	0.137554	1	limma	0.775227				limma	0.0192438	0.137554
609	AHNAK2	S102	AHNAK2 S102	Q8IVF2	MC58 vs MC58siaD	2	1	6.71959	0.473577	0.00595928	0.0816313	1	limma	1.38855				limma	0.00595928	0.0816313
630	O00499	O00499	O00499	O00499	MC58 vs MC58siaD	2	1	6.68879	-0.344964	0.0474529	0.205465	1	limma	0.787327	Alzheimer's Disease, Autosomal Recessive Centronuclear Myopathy, Myopathy, Centronuclear, Autosomal Dominant, Myopathy, Centronuclear, Autosomal Recessive	C0002395, C3645536, C1834558, C0410204		limma	0.0474529	0.205465
631	PCYT1A	S315,S319	PCYT1A S315,S319	P49585	MC58 vs MC58siaD	2	1	6.74906	0.408867	0.018974	0.136824	1	limma	1.32764	Spondylometaphyseal Dysplasia with Cone-Rod Dystrophy	C1837073	DB14006,lamivudine,DB00122	limma	0.018974	0.136824
632	PCYT1A	S315,S319,S323	PCYT1A S315,S319,S323	P49585	MC58 vs MC58siaD	2	1	6.67526	0.37168	0.0139757	0.117777	1	limma	1.29386	Spondylometaphyseal Dysplasia with Cone-Rod Dystrophy	C1837073	DB14006,lamivudine,DB00122	limma	0.0139757	0.117777
639	LEO1	T188,S197,S205	LEO1 T188,S197,S205	Q8WVC0	MC58 vs MC58siaD	2	1	6.75188	0.396116	0.0111051	0.104902	1	limma	1.31596				limma	0.0111051	0.104902
642	XRN2	S471,S473	XRN2 S471,S473	Q9H0D6	MC58 vs MC58siaD	2	1	6.73261	-0.412632	0.0300593	0.166275	1	limma	0.751252				limma	0.0300593	0.166275
656	MKI67	S1376	MKI67 S1376	P46013	MC58 vs MC58siaD	2	1	6.58096	-0.733257	0.00931881	0.096114	1	limma	0.601544				limma	0.00931881	0.096114
658	HNRNPU	S59	HNRNPU S59	Q00839	MC58 vs MC58siaD	2	1	6.61488	-0.477286	0.00445122	0.071501	1	limma	0.718328	EPILEPTIC ENCEPHALOPATHY, EARLY INFANTILE, 54	C4479319		limma	0.00445122	0.071501
665	MAPK3	T202,Y204	MAPK3 T202,Y204	P27361	MC58 vs MC58siaD	2	1	6.5888	-0.865442	0.00260676	0.060557	1	limma	0.548878				limma	0.00260676	0.060557
668	PTPN12	S332	PTPN12 S332	Q05209	MC58 vs MC58siaD	2	1	6.64206	0.79751	0.0147118	0.120826	1	limma	1.7381	Malignant tumor of colon	C0007102	DB01133,CRIZOTINIB,SUNITINIB,GNF-PF-231	limma	0.0147118	0.120826
673	HDAC2	S422,S424	HDAC2 S422,S424	Q92769	MC58 vs MC58siaD	2	1	6.69108	-0.350931	0.0455652	0.203969	1	limma	0.784078	Chronic Obstructive Airway Disease, Endometriosis	C0024117, C0014175	2-ENE-VALPROATE,187051807,BELINOSTAT,187051797,PAZOPANIB,PRACINOSTAT,187051798,SODIUM PHENYLBUTYRATE,VORINOSTAT,PANOBINOSTAT,GIVINOSTAT,CHEMBL235191,PHENYLBUTANOIC ACID,348353622,DB01076,AR-42,ABEXINOSTAT,PANOBINOSTAT,BML-210,BUTANOIC ACID,310264675,CHR-3996,MGCD-0103,DB01223,BUTYRYLHYDROXAMIC ACID,TACEDINALINE,CRA-024781,DB05223,PMID29671355-Compound-21,DB00227,PMID29671355-Compound-56,7-ETHYL-1…	limma	0.0455652	0.203969
676	Q9UBF8-2	S413	Q9UBF8-2 S413	Q9UBF8-2	MC58 vs MC58siaD	2	1	6.68199	-0.8438	0.000257899	0.0247883	1	limma	0.557174				limma	0.000257899	0.0247883
685	TP53BP1	S380	TP53BP1 S380	Q12888	MC58 vs MC58siaD	2	1	6.67167	-0.310864	0.0273146	0.158298	1	limma	0.806159				limma	0.0273146	0.158298
688	RALBP1	S463	RALBP1 S463	Q15311	MC58 vs MC58siaD	2	1	6.64732	0.81209	0.0016046	0.0517197	1	limma	1.75575				limma	0.0016046	0.0517197
697	PRCC	S157,S159	PRCC S157,S159	Q92733	MC58 vs MC58siaD	2	1	6.72664	0.468221	0.0115254	0.106629	1	limma	1.3834				limma	0.0115254	0.106629
705	RAF1	S259	RAF1 S259	P04049	MC58 vs MC58siaD	2	1	6.62645	-0.42163	0.0394052	0.189336	1	limma	0.746581	CARDIOMYOPATHY, DILATED, 1NN, Hypertrophic Cardiomyopathy, LEOPARD Syndrome, Leopard Syndrome 1, LEOPARD SYNDROME 2, melanoma, Noonan Syndrome, Noonan Syndrome 5	C4014656, C0007194, C0175704, C4551484, C1969056, C0025202, C0028326, C1969057	SORAFENIB,sorafenib,REGORAFENIB,404859105,TRAMETINIB,CHEMBL3545296,CHEMBL1200485,SORAFENIB,328083491,XL281,ISIS 5132,REGORAFENIB,SORAFENIB,docetaxel,315661214,COBIMETINIB,paclitaxel,C-RAF ANTISENSE OLIGONUCLEOTIDE,DB04973,CHEMBL3348923,315661215,cisplatin,LGX818,CHEMBL3545027,ICO-007,CHIR-265,DB08896,XL281,223366209,384403666,354702286,Sorafenib,Cobimetinib,249565752,384403668,354702287,GDC-5573,…	limma	0.0394052	0.189336
709	SRRM1	S463	SRRM1 S463	Q8IYB3	MC58 vs MC58siaD	2	1	6.54165	1.04385	0.0123898	0.109201	1	limma	2.06172				limma	0.0123898	0.109201
711	TMX1	S247	TMX1 S247	Q9H3N1	MC58 vs MC58siaD	2	1	6.73666	0.382355	0.0173232	0.129938	1	limma	1.30347				limma	0.0173232	0.129938
713	ST13	S79	ST13 S79	P50502	MC58 vs MC58siaD	2	1	6.69618	0.894914	0.00426963	0.0711273	1	limma	1.8595				limma	0.00426963	0.0711273
720	ARHGAP35	S1150	ARHGAP35 S1150	Q9NRY4	MC58 vs MC58siaD	2	1	6.73187	0.408419	0.0152732	0.123132	1	limma	1.32723				limma	0.0152732	0.123132
731	P05783	P05783	P05783	P05783	MC58 vs MC58siaD	2	1	6.48454	-1.01018	0.000110933	0.0225754	1	limma	0.496484	Cirrhosis, Familial	C1861556	ANTIVIRAL,MITOMYCIN-C,IL-6,RIBAVIRIN	limma	0.000110933	0.0225754
736	Q86TB9-4	S179	Q86TB9-4 S179	Q86TB9-4	MC58 vs MC58siaD	2	1	6.63141	-0.257896	0.0317098	0.170158	1	limma	0.836307				limma	0.0317098	0.170158
742	THOC2	S1417	THOC2 S1417	Q8NI27	MC58 vs MC58siaD	2	1	6.58493	-0.846996	0.0315037	0.169293	1	limma	0.555941	MENTAL RETARDATION, X-LINKED 12	C0796218		limma	0.0315037	0.169293
745	ZFC3H1	S949	ZFC3H1 S949	O60293	MC58 vs MC58siaD	2	1	6.68816	-0.359749	0.00671386	0.0848434	1	limma	0.7793				limma	0.00671386	0.0848434
746	Q13428	Q13428	Q13428	Q13428	MC58 vs MC58siaD	2	1	6.6868	0.681234	0.00643053	0.0845982	1	limma	1.60351	Mandibulofacial Dysostosis	C0242387		limma	0.00643053	0.0845982
763	MYH14	S1969,S1983	MYH14 S1969,S1983	Q7Z406	MC58 vs MC58siaD	2	1	6.7198	-0.370175	0.0110191	0.104556	1	limma	0.773688	Deafness, Autosomal Dominant 4, PERIPHERAL NEUROPATHY, MYOPATHY, HOARSENESS, AND HEARING LOSS	C1833503, C3280556	DB01944,DB07469,DB07468,DB07470,DB04444,DB03126,DB08276,Mavacamten	limma	0.0110191	0.104556
771	ATP2B1	S1155	ATP2B1 S1155	P20020	MC58 vs MC58siaD	2	1	6.75783	-0.284383	0.0430486	0.198002	1	limma	0.821092				limma	0.0430486	0.198002
772	CARMIL1	T916	CARMIL1 T916	Q5VZK9	MC58 vs MC58siaD	2	1	6.75192	0.328265	0.0187893	0.136824	1	limma	1.2555				limma	0.0187893	0.136824
774	NMNAT1	S117	NMNAT1 S117	Q9HAN9	MC58 vs MC58siaD	2	1	6.55942	-0.753742	0.000795204	0.0357603	1	limma	0.593063	Leber Congenital Amaurosis, LEBER CONGENITAL AMAUROSIS 9 (disorder)	C0339527, C1837873	DB04099,DB03227	limma	0.000795204	0.0357603
776	LAD1	S121,S123	LAD1 S121,S123	O00515	MC58 vs MC58siaD	2	1	6.74956	0.474486	0.0362369	0.180561	1	limma	1.38942				limma	0.0362369	0.180561
778	P35606	P35606	P35606	P35606	MC58 vs MC58siaD	2	1	6.61487	1.08953	0.000470587	0.0297654	1	limma	2.12805				limma	0.000470587	0.0297654
784	LGALSL	S22	LGALSL S22	Q3ZCW2	MC58 vs MC58siaD	2	1	6.56706	-0.935949	0.000186651	0.0241211	1	limma	0.522698				limma	0.000186651	0.0241211
793	PGM2	S165	PGM2 S165	Q96G03	MC58 vs MC58siaD	2	1	6.71323	0.463255	0.0139036	0.117433	1	limma	1.37865				limma	0.0139036	0.117433
799	PRPF4B	T847	PRPF4B T847	Q13523	MC58 vs MC58siaD	2	1	6.41229	-0.917268	0.010678	0.103138	1	limma	0.529511				limma	0.010678	0.103138
800	FNBP4	S499	FNBP4 S499	Q8N3X1	MC58 vs MC58siaD	2	1	6.70996	0.544021	0.00522731	0.0760281	1	limma	1.45803				limma	0.00522731	0.0760281
802	PPP1R2	S87	PPP1R2 S87	P41236	MC58 vs MC58siaD	2	1	6.65184	-0.56206	0.00696865	0.0860686	1	limma	0.677334				limma	0.00696865	0.0860686
820	Q13813	Q13813	Q13813	Q13813	MC58 vs MC58siaD	2	1	6.75769	0.362585	0.0163575	0.125753	1	limma	1.28573	EPILEPTIC ENCEPHALOPATHY, EARLY INFANTILE, 5	C3150731		limma	0.0163575	0.125753
825	O14646-2	S1688	O14646-2 S1688	O14646-2	MC58 vs MC58siaD	2	1	6.69621	-0.412409	0.0429463	0.197773	1	limma	0.751368				limma	0.0429463	0.197773
828	ABCF1	T108	ABCF1 T108	Q8NE71	MC58 vs MC58siaD	2	1	6.61073	0.84356	0.0224563	0.147632	1	limma	1.79447				limma	0.0224563	0.147632
839	SPATS2L	S135	SPATS2L S135	Q9NUQ6	MC58 vs MC58siaD	2	1	6.6432	0.766596	0.00324489	0.06494	1	limma	1.70125				limma	0.00324489	0.06494
841	MYBBP1A	S1267	MYBBP1A S1267	Q9BQG0	MC58 vs MC58siaD	2	1	6.58996	1.10597	0.0376326	0.183868	1	limma	2.15244				limma	0.0376326	0.183868
848	Q13557-8	T337	Q13557-8 T337	Q13557-8	MC58 vs MC58siaD	2	1	6.3912	1.45156	0.00471489	0.073397	1	limma	2.73503				limma	0.00471489	0.073397
849	Q13557-8	Q13557-8	Q13557-8	Q13557-8	MC58 vs MC58siaD	2	1	6.44558	1.60151	0.000379831	0.0297654	1	limma	3.03461				limma	0.000379831	0.0297654
859	GTF3C1	S1062,S1068	GTF3C1 S1062,S1068	Q12789	MC58 vs MC58siaD	2	1	6.58709	1.08483	0.00564608	0.0793611	1	limma	2.12112				limma	0.00564608	0.0793611
863	P40818	P40818	P40818	P40818	MC58 vs MC58siaD	2	1	6.70797	-0.342264	0.0464504	0.204821	1	limma	0.788802	Pituitary-dependent Cushing's disease	C0221406		limma	0.0464504	0.204821
866	NSFL1C	S114	NSFL1C S114	Q9UNZ2	MC58 vs MC58siaD	2	1	6.47001	1.4771	0.000404483	0.0297654	1	limma	2.78388				limma	0.000404483	0.0297654
869	Q92890-1	S281	Q92890-1 S281	Q92890-1	MC58 vs MC58siaD	2	1	6.45477	1.53195	0.0014716	0.0494956	1	limma	2.89176				limma	0.0014716	0.0494956
887	NEMF	S831	NEMF S831	O60524	MC58 vs MC58siaD	2	1	6.65515	0.629945	0.00445426	0.071501	1	limma	1.54751				limma	0.00445426	0.071501
894	TCOF1	S1378	TCOF1 S1378	Q13428	MC58 vs MC58siaD	2	1	6.70045	0.642427	0.0363865	0.180828	1	limma	1.56095	Mandibulofacial Dysostosis	C0242387		limma	0.0363865	0.180828
909	MORC2	S739,S743	MORC2 S739,S743	Q9Y6X9	MC58 vs MC58siaD	2	1	6.66094	0.719114	0.00493995	0.0747374	1	limma	1.64617	CHARCOT-MARIE-TOOTH DISEASE, AXONAL, TYPE 2Z	C4225243		limma	0.00493995	0.0747374
912	PHF14	S835	PHF14 S835	O94880	MC58 vs MC58siaD	2	1	6.5392	1.18074	0.000274214	0.0247883	1	limma	2.26693				limma	0.000274214	0.0247883
915	TIMELESS	S1173	TIMELESS S1173	Q9UNS1	MC58 vs MC58siaD	2	1	6.53006	1.26661	0.00217909	0.0569786	1	limma	2.40596				limma	0.00217909	0.0569786
919	TOP2B	S1336	TOP2B S1336	Q02880	MC58 vs MC58siaD	2	1	6.2972	1.45078	0.00751443	0.087436	1	limma	2.73355				limma	0.00751443	0.087436
921	Q9NQW6	Q9NQW6	Q9NQW6	Q9NQW6	MC58 vs MC58siaD	2	1	6.69168	0.672073	0.0147224	0.120826	1	limma	1.59336	FOCAL SEGMENTAL GLOMERULOSCLEROSIS 8	C4014993		limma	0.0147224	0.120826
922	MCM7	S678	MCM7 S678	P33993	MC58 vs MC58siaD	2	1	6.63546	-0.347395	0.0403273	0.191721	1	limma	0.786002				limma	0.0403273	0.191721
924	TTC33	S197	TTC33 S197	Q6PID6	MC58 vs MC58siaD	2	1	6.78192	0.455229	0.0280253	0.159957	1	limma	1.371				limma	0.0280253	0.159957
935	DENND4C	S1061	DENND4C S1061	Q5VZ89	MC58 vs MC58siaD	2	1	6.70298	0.595059	0.0265427	0.155985	1	limma	1.51053				limma	0.0265427	0.155985
937	THRAP3	S320	THRAP3 S320	Q9Y2W1	MC58 vs MC58siaD	2	1	6.54762	0.995658	0.00420459	0.0705202	1	limma	1.99399				limma	0.00420459	0.0705202
939	PAXX	S152	PAXX S152	Q9BUH6	MC58 vs MC58siaD	2	1	6.72981	0.43178	0.027738	0.159282	1	limma	1.3489				limma	0.027738	0.159282
942	Q8IVF2	Q8IVF2	Q8IVF2	Q8IVF2	MC58 vs MC58siaD	2	1	6.58949	1.0752	0.00829604	0.0913003	1	limma	2.10702				limma	0.00829604	0.0913003
944	TCEA1	S57	TCEA1 S57	P23193	MC58 vs MC58siaD	2	1	6.71699	0.640914	0.00376791	0.0686042	1	limma	1.55932				limma	0.00376791	0.0686042
958	SRRM1	S769,S773,S781	SRRM1 S769,S773,S781	Q8IYB3	MC58 vs MC58siaD	2	1	6.6885	0.973649	0.00670146	0.0848434	1	limma	1.9638				limma	0.00670146	0.0848434
964	KIAA1522	S971,S979	KIAA1522 S971,S979	Q9P206	MC58 vs MC58siaD	2	1	6.7527	0.390124	0.0187541	0.136824	1	limma	1.31051				limma	0.0187541	0.136824
970	EIF5B	S113	EIF5B S113	O60841	MC58 vs MC58siaD	2	1	6.50794	1.63477	0.000757941	0.0357603	1	limma	3.10537				limma	0.00075794	0.0357603
974	NCOR1	S224	NCOR1 S224	O75376	MC58 vs MC58siaD	2	1	6.47053	0.967311	0.0409613	0.192877	1	limma	1.95519	Breast Carcinoma, Malignant neoplasm of breast	C0678222, C0006142		limma	0.0409613	0.192877
977	AKAP10	S96	AKAP10 S96	O43572	MC58 vs MC58siaD	2	1	6.63923	0.937264	0.0109965	0.104556	1	limma	1.91489				limma	0.0109965	0.104556
978	HMGA1	S36,T53	HMGA1 S36,T53	P17096	MC58 vs MC58siaD	2	1	6.29564	1.83155	0.000463421	0.0297654	1	limma	3.55919	Diabetes Mellitus, Non-Insulin-Dependent, Uterine Cancer	C0011860, C0153567		limma	0.00046342	0.0297654
982	Q8N3R9	Q8N3R9	Q8N3R9	Q8N3R9	MC58 vs MC58siaD	2	1	6.7438	0.355407	0.00677478	0.0848434	1	limma	1.27935				limma	0.00677478	0.0848434
983	GPALPP1	S105	GPALPP1 S105	Q8IXQ4	MC58 vs MC58siaD	2	1	6.71882	0.540918	0.00299849	0.0624051	1	limma	1.4549				limma	0.00299849	0.0624051
997	Q7Z309-3	S25	Q7Z309-3 S25	Q7Z309-3	MC58 vs MC58siaD	2	1	6.60099	-0.701496	0.0257007	0.155976	1	limma	0.614934				limma	0.0257007	0.155976
1005	DYNC1LI1	S207	DYNC1LI1 S207	Q9Y6G9	MC58 vs MC58siaD	2	1	6.61216	-0.577675	0.0377768	0.184095	1	limma	0.670043				limma	0.0377768	0.184095
1024	NCOR2	S939	NCOR2 S939	Q9Y618	MC58 vs MC58siaD	2	1	6.68692	-0.359858	0.0370522	0.18269	1	limma	0.779242				limma	0.0370522	0.18269
1031	CASP3	S26	CASP3 S26	P42574	MC58 vs MC58siaD	2	1	6.62435	-0.560757	0.0122047	0.109201	1	limma	0.677946	Alzheimer's Disease, Cryptorchidism, Diabetes Mellitus, Experimental, Diabetic Retinopathy, Myocardial Infarction, Reperfusion Injury, Sepsis, Status Epilepticus, Subarachnoid Hemorrhage	C0002395, C0010417, C0011853, C0011884, C0027051, C0035126, C0243026, C0038220, C0038525	celecoxib,SPERMINE,178101922,PACLITAXEL,AICAR,WITHAFERIN A,178103141,IPRIFLAVONE,DB00945,1,4-DICHLOROBENZENE,DB06862,DB08229,5,6,7-TRIBROMOISATIN,DB08251,ISOQUINOLINE-1,3(2H,4H)-DIONE,DB06255,NAPHTHOQUINONE,252166854,DB03124,53801033,AW-01208,GNF-PF-2893,KOBOPHENOL A,DB07696,GNF-PF-5159,TCMDC-124307,DB01017,PAC1,FAS LIGAND,252166828,DB00282,178101926,STAUROSPORINE,DB08213,DNDI1417156,GNF-PF-4068,…	limma	0.0122047	0.109201
1047	PGRMC2	T211	PGRMC2 T211	O15173	MC58 vs MC58siaD	2	1	6.713	0.681218	0.00114641	0.0419276	1	limma	1.60349				limma	0.00114641	0.0419276
1067	O43150	O43150	O43150	O43150	MC58 vs MC58siaD	2	1	6.72613	-0.261334	0.0420633	0.19532	1	limma	0.834316				limma	0.0420633	0.19532
1089	EZH2	T367	EZH2 T367	Q15910	MC58 vs MC58siaD	2	1	6.74949	0.591165	0.015743	0.12392	1	limma	1.50646	Diffuse Large B-Cell Lymphoma, Lymphoma, Follicular, Weaver syndrome	C0079744, C0024301, C0265210	GSK2816126,PMID28394193-Compound-55,178103592,PMID28394193-Compound-54,PMID28394193-Compound-20,DZNeP,PMID28394193-Compound-17,PMID28394193-Compound-40,PMID28394193-Compound-12,178103590,Tazemetostat,PMID28394193-Compound-45,MK2206,PMID28394193-Compound-36,PMID28394193-Compound-21,PMID28394193-Compound-Figure5aVIII,EI1,PMID28394193-Compound-15,JQEZ5,EED226,252166598,PMID28394193-Compound-16,PMID2…	limma	0.015743	0.12392
1114	SP100	S18	SP100 S18	P23497	MC58 vs MC58siaD	2	1	6.6824	-0.505818	0.004919	0.0747374	1	limma	0.704261				limma	0.004919	0.0747374
1116	EPS15	S814	EPS15 S814	P42566	MC58 vs MC58siaD	2	1	6.71467	0.655954	0.00116493	0.0421951	1	limma	1.57566				limma	0.00116493	0.0421951
1141	TRIO	S1724	TRIO S1724	O75962	MC58 vs MC58siaD	2	1	6.77033	0.32585	0.0259225	0.155976	1	limma	1.2534	MENTAL RETARDATION, AUTOSOMAL DOMINANT 44	C4310740		limma	0.0259225	0.155976
1149	ZC3HAV1	S387	ZC3HAV1 S387	Q7Z2W4	MC58 vs MC58siaD	2	1	6.72225	0.468103	0.0352144	0.179746	1	limma	1.38329				limma	0.0352144	0.179746
1150	P05783	P05783	P05783	P05783	MC58 vs MC58siaD	2	1	6.71792	-0.512352	0.0351344	0.179581	1	limma	0.701079	Cirrhosis, Familial	C1861556	ANTIVIRAL,MITOMYCIN-C,IL-6,RIBAVIRIN	limma	0.0351344	0.179581
1160	RBL2	S1080	RBL2 S1080	Q08999	MC58 vs MC58siaD	2	1	6.67396	0.628693	0.0154853	0.123326	1	limma	1.54616				limma	0.0154854	0.123326
1162	ARAP1	S229	ARAP1 S229	Q96P48	MC58 vs MC58siaD	2	1	6.68629	-0.313775	0.0312434	0.168479	1	limma	0.804534				limma	0.0312434	0.168479
1172	NRDC	S94,S96	NRDC S94,S96	O43847	MC58 vs MC58siaD	2	1	6.72901	-0.329167	0.0166925	0.127032	1	limma	0.795996				limma	0.0166925	0.127032
1174	ITPR3	S2670	ITPR3 S2670	Q14573	MC58 vs MC58siaD	2	1	6.62863	-0.576723	0.00889788	0.0933658	1	limma	0.670485				limma	0.00889788	0.0933658
1188	STUB1	S19,S23	STUB1 S19,S23	Q9UNE7	MC58 vs MC58siaD	2	1	6.62516	0.885205	0.00164993	0.0517197	1	limma	1.84703	SPINOCEREBELLAR ATAXIA, AUTOSOMAL RECESSIVE 16	C4014261		limma	0.00164993	0.0517197
1197	PKP2	S151	PKP2 S151	Q99959	MC58 vs MC58siaD	2	1	6.63805	-0.709405	0.0219767	0.146739	1	limma	0.611572	Arrhythmogenic Right Ventricular Dysplasia, Arrhythmogenic Right Ventricular Dysplasia, Familial, 9, Brugada Syndrome (disorder)	C0349788, C1836906, C1142166		limma	0.0219767	0.146739
1199	PKP2	S151	PKP2 S151	Q99959	MC58 vs MC58siaD	2	1	6.71015	-0.339991	0.00971702	0.0978717	1	limma	0.790046	Arrhythmogenic Right Ventricular Dysplasia, Arrhythmogenic Right Ventricular Dysplasia, Familial, 9, Brugada Syndrome (disorder)	C0349788, C1836906, C1142166		limma	0.00971702	0.0978717
1238	Q8IWW6	Q8IWW6	Q8IWW6	Q8IWW6	MC58 vs MC58siaD	2	1	6.71175	-0.426696	0.0206686	0.143044	1	limma	0.743964				limma	0.0206686	0.143044
1249	PHLDB1	S404	PHLDB1 S404	Q86UU1	MC58 vs MC58siaD	2	1	6.68343	-0.240289	0.0489627	0.209267	1	limma	0.846576	Glioma	C0017638		limma	0.0489627	0.209267
1254	ARHGAP1	S51	ARHGAP1 S51	Q07960	MC58 vs MC58siaD	2	1	6.72404	-0.299536	0.0292221	0.163565	1	limma	0.812514				limma	0.0292221	0.163565
1259	MKI67	S1861,T1869	MKI67 S1861,T1869	P46013	MC58 vs MC58siaD	2	1	6.73504	0.582577	0.012413	0.109201	1	limma	1.49752				limma	0.012413	0.109201
1270	Q9Y2K6	Q9Y2K6	Q9Y2K6	Q9Y2K6	MC58 vs MC58siaD	2	1	6.65139	-0.439873	0.0152867	0.123132	1	limma	0.7372				limma	0.0152867	0.123132
1289	P12694	P12694	P12694	P12694	MC58 vs MC58siaD	2	1	6.69662	0.604526	0.00428614	0.0711273	1	limma	1.52048	Maple Syrup Urine Disease	C0024776		limma	0.00428614	0.0711273
1290	BCKDHA	S337	BCKDHA S337	P12694	MC58 vs MC58siaD	2	1	5.88086	-1.66128	0.00740258	0.0868708	1	limma	0.316159	Maple Syrup Urine Disease	C0024776		limma	0.00740258	0.0868708
1291	P49815	P49815	P49815	P49815	MC58 vs MC58siaD	2	1	6.7912	0.50163	0.00862487	0.0925203	1	limma	1.41581	FOCAL CORTICAL DYSPLASIA OF TAYLOR, Lymphangioleiomyomatosis, Tuberous Sclerosis, TUBEROUS SCLEROSIS 2 (disorder)	C1846385, C0751674, C0041341, C1860707	EVEROLIMUS,Everolimus,Everolimus,MTOR INHIBITOR	limma	0.00862487	0.0925203
1294	ADD3	S681	ADD3 S681	Q9UEY8	MC58 vs MC58siaD	2	1	6.68454	0.709509	0.00120061	0.0427036	1	limma	1.63525	CEREBRAL PALSY, SPASTIC QUADRIPLEGIC, 3	C4310767		limma	0.00120061	0.0427036
1295	ZFP36	S90	ZFP36 S90	P26651	MC58 vs MC58siaD	2	1	6.68069	-0.420827	0.00909873	0.0946821	1	limma	0.746996				limma	0.00909873	0.0946821
1314	PKP3	S196	PKP3 S196	Q9Y446	MC58 vs MC58siaD	2	1	6.73458	-0.335366	0.0438617	0.199481	1	limma	0.792583				limma	0.0438617	0.199481
1315	BNIP2	S114	BNIP2 S114	Q12982	MC58 vs MC58siaD	2	1	6.71271	0.48071	0.00331147	0.0650045	1	limma	1.39543				limma	0.00331147	0.0650045
1316	Q9H694	Q9H694	Q9H694	Q9H694	MC58 vs MC58siaD	2	1	6.58753	-0.639856	0.0403056	0.191721	1	limma	0.641777	RENAL DYSPLASIA, CYSTIC, SUSCEPTIBILITY TO	C3275898		limma	0.0403056	0.191721
1318	CSTF3	S691	CSTF3 S691	Q12996	MC58 vs MC58siaD	2	1	6.6954	0.544194	0.0480532	0.20735	1	limma	1.45821				limma	0.0480532	0.20735
1319	SLC2A3	S485	SLC2A3 S485	P11169	MC58 vs MC58siaD	2	1	6.70289	0.571845	0.0250133	0.154728	1	limma	1.48642				limma	0.0250133	0.154728
1330	DIS3L2	S875	DIS3L2 S875	Q8IYB7	MC58 vs MC58siaD	2	1	6.71031	0.413139	0.011694	0.106921	1	limma	1.33158	Nephroblastomatosis, fetal ascites, macrosomia and Wilms tumor	C0796113		limma	0.011694	0.106921
1344	KRT6B	S37	KRT6B S37	P04259	MC58 vs MC58siaD	2	1	6.67452	-0.586867	0.000580284	0.0314877	1	limma	0.665787	PACHYONYCHIA CONGENITA 4	C3714949		limma	0.000580283	0.0314877
1350	ZNHIT6	S25	ZNHIT6 S25	Q9NWK9	MC58 vs MC58siaD	2	1	6.64915	-0.59581	0.0152181	0.123132	1	limma	0.661673				limma	0.0152181	0.123132
1355	KIF1B	S1057	KIF1B S1057	O60333	MC58 vs MC58siaD	2	1	6.72104	-0.296942	0.0284923	0.161157	1	limma	0.813976	Charcot-Marie-Tooth Disease, Axonal, Type 2a1, Pheochromocytoma	C1861678, C0031511		limma	0.0284923	0.161157
1359	TTC14	S629	TTC14 S629	Q96N46	MC58 vs MC58siaD	2	1	6.63382	-0.34003	0.0306964	0.167274	1	limma	0.790025				limma	0.0306964	0.167274
1363	PUM2	S82	PUM2 S82	Q8TB72	MC58 vs MC58siaD	2	1	6.6063	-0.614862	0.0118283	0.107367	1	limma	0.652992				limma	0.0118283	0.107367
1366	Q9UK76-3	S41	Q9UK76-3 S41	Q9UK76-3	MC58 vs MC58siaD	2	1	6.77287	0.438839	0.0212377	0.144932	1	limma	1.35551				limma	0.0212377	0.144932
1372	MASTL	S453	MASTL S453	Q96GX5	MC58 vs MC58siaD	2	1	6.64003	0.707946	0.0492097	0.209848	1	limma	1.63348				limma	0.0492097	0.209848
1382	SUDS3	S234	SUDS3 S234	Q9H7L9	MC58 vs MC58siaD	2	1	6.36748	-0.834955	0.0374517	0.183465	1	limma	0.560601				limma	0.0374517	0.183465
1388	Q01518	Q01518	Q01518	Q01518	MC58 vs MC58siaD	2	1	6.61575	0.861033	0.00469066	0.073397	1	limma	1.81634				limma	0.00469066	0.073397
1403	SRRM1	S713,S715	SRRM1 S713,S715	Q8IYB3	MC58 vs MC58siaD	2	1	6.72783	0.30347	0.0434319	0.199279	1	limma	1.23411				limma	0.0434319	0.199279
1423	TJP3	S203	TJP3 S203	O95049	MC58 vs MC58siaD	2	1	6.75719	0.561405	0.00270943	0.060557	1	limma	1.47571				limma	0.00270943	0.060557
1434	EPPK1	S2718	EPPK1 S2718	P58107	MC58 vs MC58siaD	2	1	6.44281	-0.627099	0.0294112	0.163765	1	limma	0.647477				limma	0.0294112	0.163765
1436	ATRX	S819	ATRX S819	P46100	MC58 vs MC58siaD	2	1	6.76375	0.354875	0.0254925	0.155976	1	limma	1.27887	ALPHA-THALASSEMIA/MENTAL RETARDATION SYNDROME, NONDELETION TYPE, X-LINKED, Alpha-Thalassemia Myelodysplasia Syndrome, Juberg-Marsidi syndrome	C1845055, C0585216, C0796003	Gemcitabine,Radiotherapy,AZ20,PROCARBAZINE,Irinotecan,Topotecan,Doxorubicin,E7449,LOMUSTINE,VE-821,TEMOZOLOMIDE,VINCRISTINE	limma	0.0254925	0.155976
1439	Q13951-2	S173	Q13951-2 S173	Q13951-2	MC58 vs MC58siaD	2	1	6.77726	0.378698	0.0359767	0.180561	1	limma	1.30017				limma	0.0359767	0.180561
1441	Q8WWI1-3	S1066	Q8WWI1-3 S1066	Q8WWI1-3	MC58 vs MC58siaD	2	1	6.69622	0.825218	0.0106095	0.10274	1	limma	1.7718				limma	0.0106095	0.10274
1444	CAMSAP3	S1031	CAMSAP3 S1031	Q9P1Y5	MC58 vs MC58siaD	2	1	6.67853	-0.325603	0.0381912	0.185395	1	limma	0.797965				limma	0.0381912	0.185395
1445	TACC3	S434	TACC3 S434	Q9Y6A5	MC58 vs MC58siaD	2	1	6.58631	-0.675175	0.00588607	0.0812191	1	limma	0.626256				limma	0.00588607	0.0812191
1459	FADD	S194	FADD S194	Q13158	MC58 vs MC58siaD	2	1	6.70593	-0.397878	0.0208529	0.143516	1	limma	0.758974	INFECTIONS, RECURRENT, WITH ENCEPHALOPATHY, HEPATIC DYSFUNCTION, AND CARDIOVASCULAR MALFORMATIONS	C3151062	FAS LIGAND	limma	0.0208529	0.143516
1465	Q92576	Q92576	Q92576	Q92576	MC58 vs MC58siaD	2	1	6.57899	-0.556312	0.0129781	0.112544	1	limma	0.680039				limma	0.012978	0.112544
1466	Q9Y520	Q9Y520	Q9Y520	Q9Y520	MC58 vs MC58siaD	2	1	6.64872	-0.494162	0.00268591	0.060557	1	limma	0.709974				limma	0.00268591	0.060557
1473	Q5T5P2	Q5T5P2	Q5T5P2	Q5T5P2	MC58 vs MC58siaD	2	1	6.6503	-0.429482	0.00880109	0.093133	1	limma	0.742528				limma	0.00880109	0.093133
1480	Q8WWI1-3	S471	Q8WWI1-3 S471	Q8WWI1-3	MC58 vs MC58siaD	2	1	6.72372	0.741647	0.00229641	0.0588474	1	limma	1.67208				limma	0.00229641	0.0588475
1489	FANCD2	S1435	FANCD2 S1435	Q9BXW9	MC58 vs MC58siaD	2	1	6.71039	0.94569	0.00252399	0.060557	1	limma	1.92611	Fanconi Anemia, FANCONI ANEMIA, COMPLEMENTATION GROUP D2, leukemia, Leukemia, Myelocytic, Acute	C0015625, C3160738, C0023418, C0023467	DOXORUBICIN HYDROCHLORIDE	limma	0.00252398	0.060557
1495	THRAP3	S682	THRAP3 S682	Q9Y2W1	MC58 vs MC58siaD	2	1	6.57458	-0.252942	0.0463151	0.204821	1	limma	0.839183				limma	0.0463151	0.204821
1498	PKP2	S151	PKP2 S151	Q99959	MC58 vs MC58siaD	2	1	6.66805	-0.405121	0.0067547	0.0848434	1	limma	0.755173	Arrhythmogenic Right Ventricular Dysplasia, Arrhythmogenic Right Ventricular Dysplasia, Familial, 9, Brugada Syndrome (disorder)	C0349788, C1836906, C1142166		limma	0.0067547	0.0848434
1499	KRT18	S401	KRT18 S401	P05783	MC58 vs MC58siaD	2	1	6.6987	-0.576898	0.00616673	0.0829646	1	limma	0.670404	Cirrhosis, Familial	C1861556	ANTIVIRAL,MITOMYCIN-C,IL-6,RIBAVIRIN	limma	0.00616673	0.0829646
1509	TAF7	S171	TAF7 S171	Q15545	MC58 vs MC58siaD	2	1	6.56391	-0.472581	0.00187568	0.052729	1	limma	0.720674				limma	0.00187568	0.052729
1511	AHNAK2	S280	AHNAK2 S280	Q8IVF2	MC58 vs MC58siaD	2	1	6.36763	-0.752573	0.048897	0.209267	1	limma	0.593544				limma	0.048897	0.209267
1513	TLN1	S1225	TLN1 S1225	Q9Y490	MC58 vs MC58siaD	2	1	6.68722	-0.347566	0.034398	0.177843	1	limma	0.785909				limma	0.034398	0.177843
1523	WDR43	S431	WDR43 S431	Q15061	MC58 vs MC58siaD	2	1	6.71959	0.611795	0.0115866	0.106629	1	limma	1.52816				limma	0.0115866	0.106629
1524	Q7Z422	Q7Z422	Q7Z422	Q7Z422	MC58 vs MC58siaD	2	1	6.71126	0.463438	0.0105841	0.10274	1	limma	1.37882				limma	0.0105841	0.10274
1526	IQGAP1	S1443	IQGAP1 S1443	P46940	MC58 vs MC58siaD	2	1	6.68186	0.5831	0.0359782	0.180561	1	limma	1.49806				limma	0.0359782	0.180561
1531	IRF2BP2	S360	IRF2BP2 S360	Q7Z5L9	MC58 vs MC58siaD	2	1	6.69939	0.628084	0.00166759	0.0517197	1	limma	1.54551	Acute Promyelocytic Leukemia	C0023487		limma	0.00166759	0.0517197
1542	CBX5	S92	CBX5 S92	P45973	MC58 vs MC58siaD	2	1	6.53768	1.18774	0.00166393	0.0517197	1	limma	2.27796				limma	0.00166393	0.0517197
1543	HDAC1	S421,S423	HDAC1 S421,S423	Q13547	MC58 vs MC58siaD	2	1	6.61647	1.029	0.00182042	0.0517197	1	limma	2.0406				limma	0.00182042	0.0517197
1544	HDAC1	S421	HDAC1 S421	Q13547	MC58 vs MC58siaD	2	1	6.63487	1.00202	0.00291949	0.0614398	1	limma	2.00281				limma	0.00291949	0.0614398
1546	P11388	P11388	P11388	P11388	MC58 vs MC58siaD	2	1	6.71703	0.414546	0.0314862	0.169293	1	limma	1.33288				limma	0.0314862	0.169293
[truncated: 685 more rows]

## Sheet: Adj. p-value <= 0.05
uids	Identifier	Sites	GeneSite	UniprotID	Comparison	Wilcox p-value	Adj. Wilcox p-value	AveExpr	Log2 Fold change	limma p-value	Adj. limma p-value	Shapiro-Wilk Normality Test p-value	Recommended_Test	Fold change	Diseases	UMLS	drug_names	Recommended statistical test	p-value	Adj. p-value
[truncated: 113 more rows]
