# Supplementary material for: The phosphoproteome of choroid plexus epithelial cells following infection with Neisseria meningitidis
Source: Front Cell Infect Microbiol. 2023 Mar 31;13:1113528. doi: 10.3389/fcimb.2023.1113528 (PMC10102474; doi:10.3389/fcimb.2023.1113528)
Supplement: Supplementary Table 4 — Summary of annotated potentially regulated Cellular Components, Molecular Function, Biological Processes, Pathways and active Kinases across groups. Enrichment Analysis were carried out using all regulations with an uncorrected p-value below 0.05. Theses analyses were carried out using the Benjamini-Hochberg Procedure and returning the enriched pathways. The adjusted p-value cut off was set at 0.05. [file Table_4.xlsx]

## Sheet: Cellular components
	Cluster	ID	Description	id-Ratio	BgRatio	pvalue	p.adjust	qvalue	geneID	Count
1	Con vs MC58	GO:0005925	focal adhesion	28/345	413/18717	3.43331e-09	1.03343e-06	7.91468e-07	O00151/O14974/O60504/P13861/P18084/Q09666/Q13136/Q14247/Q14451/Q14847/Q5SQI0/Q86YV5/Q8IVT2/Q8IZW8/Q8N8S7/Q9C0C7/Q9P035/Q92974/P27797/P35222/Q03001/P21333/P04792/P53667/P06748/Q05209/P04920/Q8WXH0	28
2	Con vs MC58	GO:0005938	cell cortex	15/345	154/18717	1.72641e-07	2.59825e-05	1.98991e-05	P06733/P19338/P52943/Q12802/Q14247/Q15669/Q8IVT2/Q9BYG5/Q9UJU6/P35222/Q03001/P21333/P81274/Q14980/Q92574	15
3	Con vs MC58	GO:0000791	euchromatin	9/345	61/18717	1.65059e-06	0.000165609	0.000126835	P05412/P38159/Q00613/Q7KZ85/Q9UHB7/P35222/Q9C0A6/Q96EB6/Q13263	9
4	Con vs MC58	GO:0005856	cytoskeleton	24/345	448/18717	3.2923e-06	0.000247746	0.000189741	O00151/O60504/P37802/Q14247/Q14764/Q15669/Q70E73/Q76I76/Q8IZW8/Q8N8S7/Q99569/Q9C0C2/Q9C0C7/Q9C0H5/Q9NYT0/Q9UPN3/Q92974/Q13627/Q9H4G0/Q6ZRV2/P04792/P05783/P53667/Q92574	24
5	Con vs MC58	GO:0030054	cell junction	15/345	210/18717	8.65767e-06	0.000521192	0.000399164	P35269/P55196/Q14160/Q5T5U3/Q6IQ23/Q8N8S7/Q8TDM6/Q8WUF5/Q99569/Q9BTE3/Q9Y446/P35222/Q8N4S9/Q99959/P46937	15
6	Con vs MC58	GO:0005912	adherens junction	13/345	169/18717	1.56959e-05	0.000787413	0.000603055	O00151/P55196/Q14160/Q8TDM6/Q96JY6/Q96TA1/Q99569/Q9C0C2/Q9UQB8/Q9Y446/P35222/P05783/Q99959	13
7	Con vs MC58	GO:0010494	cytoplasmic stress granule	9/345	83/18717	2.19246e-05	0.000942757	0.000722028	P26651/Q14451/Q6PKG0/Q7Z417/Q8ND56/Q8WWM7/Q9Y520/O00571/Q04637	9
8	Con vs MC58	GO:0030027	lamellipodium	13/345	184/18717	3.85243e-05	0.00144948	0.00111011	Q14160/Q14247/Q5VZK9/Q70E73/Q8N8S7/Q9P2B4/Q9UJU6/Q9UQB8/P35222/O00571/P53667/Q9P212/Q92574	13
9	Con vs MC58	GO:0030057	desmosome	5/345	24/18717	6.58403e-05	0.00220199	0.00168644	Q99569/Q9H307/Q9Y446/P15924/Q99959	5
10	Con vs MC58	GO:1990023	mitotic spindle midzone	4/345	14/18717	9.81104e-05	0.00295312	0.0022617	Q14247/Q86Y91/Q96Q89/Q14980	4
11	Con vs MC58	GO:0000792	heterochromatin	6/345	42/18717	0.000112523	0.00307903	0.00235813	P10412/Q00613/Q9C0C2/Q9Y6X9/Q96EB6/Q13263	6
12	Con vs MC58	GO:0005911	cell-cell junction	12/345	180/18717	0.000132509	0.00313665	0.00240226	O15551/P55196/Q13177/Q14160/Q99569/Q9H307/Q9H4B6/Q9Y446/Q9Y5K6/P35222/P21333/Q99959	12
13	Con vs MC58	GO:0005874	microtubule	16/345	297/18717	0.00013547	0.00313665	0.00240226	P11137/Q14152/Q14244/Q5SQI0/Q86Y91/Q96Q89/Q9NQT8/Q9NSK0/Q9UPN3/Q9UQB8/Q9Y4F5/Q9Y6G9/Q92974/O15344/Q9UHD8/Q13586	16
14	Con vs MC58	GO:1990904	ribonucleoprotein complex	11/345	157/18717	0.000162446	0.00342251	0.00262119	P19338/P26651/P38159/P62753/Q00613/Q07352/Q13469/Q86VM9/Q13627/P06748/Q6PJT7	11
15	Con vs MC58	GO:0031941	filamentous actin	5/345	29/18717	0.000170557	0.00342251	0.00262119	O00151/Q5VZK9/Q8NDI1/Q96JY6/Q9Y5K6	5
16	Con vs MC58	GO:0005635	nuclear envelope	12/345	188/18717	0.000199111	0.00374577	0.00286876	P49790/Q8NDT2/P27797/Q03001/Q8NC56/P02545/P57740/P49585/P49792/Q96EB6/Q8WXH0/P42166	12
17	Con vs MC58	GO:0034774	secretory granule lumen	9/345	115/18717	0.000280281	0.00496263	0.00380072	P14618/P28066/Q14764/Q16539/Q9UJU6/P02765/O00571/P09211/Q7Z6Z7	9
18	Con vs MC58	GO:0015629	actin cytoskeleton	13/345	236/18717	0.000459439	0.00768284	0.00588405	O00515/O14974/O43166/Q09666/Q13085/Q5T5U3/Q9NRY4/Q9P2B4/Q9UPN3/Q9Y5K6/Q03001/P21333/Q9UHD8	13
19	Con vs MC58	GO:0016607	nuclear speck	18/345	410/18717	0.000643537	0.010195	0.00780801	P55196/Q13243/Q15365/Q16539/Q5VZK9/Q7Z6E9/Q86VM9/Q8NDT2/Q8WWM7/Q9H307/Q9P275/Q9UQ35/Q13627/Q92794/P53667/P02545/O95453/Q6PJT7	18
20	Con vs MC58	GO:0001533	cornified envelope	6/345	59/18717	0.000743374	0.0111878	0.00856837	P19338/Q99569/Q9Y446/P15924/P04792/Q99959	6
21	Con vs MC58	GO:0005882	intermediate filament	8/345	107/18717	0.000822226	0.0117852	0.00902594	Q9H307/P15924/Q03001/P05783/P19013/P05787/P02545/Q99959	8
22	Con vs MC58	GO:0034451	centriolar satellite	8/345	108/18717	0.000874049	0.0119586	0.00915869	Q15154/Q9H1Z4/Q9UPN4/Q9UPT5/Q9Y5K6/P05783/O15344/O43379	8
23	Con vs MC58	GO:0016281	eukaryotic translation initiation factor 4F complex	3/345	12/18717	0.00120699	0.0142457	0.0109104	O43432/P23588/Q04637	3
24	Con vs MC58	GO:0042405	nuclear inclusion body	3/345	12/18717	0.00120699	0.0142457	0.0109104	P49790/P54252/P49792	3
25	Con vs MC58	GO:0031616	spindle pole centrosome	3/345	12/18717	0.00120699	0.0142457	0.0109104	Q8IVT2/P06748/Q14980	3
26	Con vs MC58	GO:0070160	tight junction	4/345	26/18717	0.00123053	0.0142457	0.0109104	O15551/P55196/Q9BYG5/Q8N4S9	4
27	Con vs MC58	GO:0001650	fibrillar center	9/345	145/18717	0.00149467	0.0166628	0.0127615	O00221/P29692/Q13085/Q86UE4/Q9UHB7/Q9Y5K6/O00567/Q96EB6/Q13428	9
28	Con vs MC58	GO:0014069	postsynaptic density	12/345	240/18717	0.0017287	0.0185835	0.0142325	O43166/O43815/P51114/Q13177/Q14152/Q14160/Q8TDM6/Q99569/Q9UJU6/Q9UPX8/Q07889/Q92574	12
29	Con vs MC58	GO:0000922	spindle pole	8/345	123/18717	0.00201718	0.0203392	0.0155771	Q16539/Q8NFC6/Q99569/Q9ULW0/Q9Y6G9/P35222/Q14980/O43379	8
30	Con vs MC58	GO:0031252	cell leading edge	5/345	49/18717	0.00202716	0.0203392	0.0155771	Q2M2I8/Q5VZK9/Q9Y5K6/O00571/Q03001	5
31	Con vs MC58	GO:1904813	ficolin-1-rich granule lumen	8/345	124/18717	0.00212254	0.0206091	0.0157839	P14618/P28066/Q14764/Q16539/Q9UJU6/O00571/P09211/Q7Z6Z7	8
32	Con vs MC58	GO:0030018	Z disc	8/345	126/18717	0.0023462	0.0218538	0.0167372	O00151/O14974/Q96JY6/P35222/Q03001/P21333/P04792/Q8WXH0	8
33	Con vs MC58	GO:0030014	CCR4-NOT complex	3/345	15/18717	0.00239594	0.0218538	0.0167372	P26651/Q9C0C2/Q9NZN8	3
34	Con vs MC58	GO:0031982	vesicle	9/345	158/18717	0.00268772	0.0237942	0.0182232	O15400/O60343/P14618/P37802/Q09666/Q96EY5/Q92974/Q9Y5K6/P09211	9
35	Con vs MC58	GO:0035371	microtubule plus-end	3/345	17/18717	0.00348434	0.0299654	0.0229495	Q86Y91/Q03001/Q14980	3
36	Con vs MC58	GO:0005844	polysome	4/345	35/18717	0.00378399	0.0316384	0.0242308	P51114/P62753/P27797/Q04637	4
37	Con vs MC58	GO:0097431	mitotic spindle pole	4/345	36/18717	0.00419609	0.0341358	0.0261435	Q00613/Q96Q89/P81274/Q14980	4
38	Con vs MC58	GO:0031965	nuclear membrane	11/345	237/18717	0.0046623	0.0369303	0.0282837	P49790/Q15154/Q86UE4/Q86WB0/Q9NUQ3/Q9P035/Q8NC56/P02545/P57740/P49792/Q8WXH0	11
39	Con vs MC58	GO:0005905	clathrin-coated pit	5/345	60/18717	0.00492646	0.0377916	0.0289434	P42566/Q14247/Q2M2I8/Q5SQI0/Q96D71	5
40	Con vs MC58	GO:0005694	chromosome	10/345	206/18717	0.00502214	0.0377916	0.0289434	O75683/O95251/P19338/P42696/P46013/Q08999/Q7Z6E9/Q9NTI5/Q09472/Q14980	10
41	Con vs MC58	GO:0005667	transcription regulator complex	10/345	207/18717	0.00519336	0.0378902	0.0290189	O00151/P05412/P28749/P53999/Q08999/Q13469/Q15545/Q7Z6R9/P35222/Q09472	10
42	Con vs MC58	GO:0017053	transcription repressor complex	5/345	61/18717	0.005287	0.0378902	0.0290189	P05412/P51858/Q96T58/Q9Y618/O75376	5
43	Con vs MC58	GO:0005839	proteasome core complex	3/345	20/18717	0.00560766	0.0392306	0.0300454	P25789/P28066/Q92530	3
44	Con vs MC58	GO:0005643	nuclear pore	6/345	88/18717	0.0057347	0.0392306	0.0300454	P49790/P52594/Q14764/Q9UQN3/P57740/P49792	6
45	Con vs MC58	GO:0044291	cell-cell contact zone	3/345	22/18717	0.00737228	0.0493124	0.0377668	P55196/Q09666/Q14160	3
46	Con vs MC58siaD	GO:0005925	focal adhesion	49/585	413/18717	8.80988e-16	3.27728e-13	2.48531e-13	O00151/O15511/O95819/P16070/P18124/P27361/P28482/P29966/Q01518/Q09666/Q12792/Q13136/Q14247/Q14451/Q14847/Q15366/Q15691/Q15942/Q58WW2/Q5SQI0/Q68CZ2/Q86YV5/Q8IVT2/Q8IZW8/Q8N8S7/Q96B97/Q96IF1/Q9C0C7/Q9UHB6/Q9Y490/Q13443/P22681/Q96N67/P00533/P29317/Q9BQL6/P17096/P04792/P26006/P16144/P14923/P53667/P06748/Q13153/P46783/P62081/P04920/Q8WXH0/P61981	49
47	Con vs MC58siaD	GO:0030027	lamellipodium	24/585	184/18717	3.37032e-09	6.2688e-07	4.75393e-07	O00401/O14639/O15511/P09327/Q14160/Q14195/Q14247/Q15811/Q5VT25/Q5VZK9/Q6ZV73/Q70E73/Q8N8S7/Q96IF1/Q9C0H9/Q9P2B4/Q9UJU6/O00571/P29317/Q13576/P53667/Q13153/Q9P212/Q92574	24
48	Con vs MC58siaD	GO:0016607	nuclear speck	37/585	410/18717	8.14608e-09	9.83354e-07	7.45724e-07	O60508/O75362/O75400/P08621/P18583/P55196/Q02040/Q07955/Q13243/Q13247/Q14966/Q15365/Q16539/Q5VZK9/Q6P6C2/Q86V81/Q86VM9/Q86YP4/Q8NDT2/Q8WWM7/Q96PK6/Q96T37/Q9H307/Q9NRA8/Q9NYF8/Q9P275/Q9UIF9/Q9UQ35/Q00839/Q92794/P53667/P02545/O96007/O95453/Q13131/P98175/Q6PJT7	37
49	Con vs MC58siaD	GO:0030054	cell junction	25/585	210/18717	1.05737e-08	9.83354e-07	7.45724e-07	O95049/P35269/P55196/P58107/Q12774/Q14160/Q15262/Q6IBW4/Q6IQ23/Q8N8S7/Q8WUF5/Q99569/Q9BTE3/Q9Y446/Q9Y624/Q92466/P00533/Q56NI9/Q9BQL6/P16144/Q8N4S9/Q99959/A1X283/Q13813/P46937	25
50	Con vs MC58siaD	GO:1990904	ribonucleoprotein complex	21/585	157/18717	2.06254e-08	1.53453e-06	1.16371e-06	P18124/P26651/P31943/P45973/P52597/P52948/P62753/Q00613/Q02880/Q07352/Q13469/Q14103/Q86VM9/Q96PK6/Q99700/P13639/Q00839/Q4G0J3/P06748/P62081/Q6PJT7	21
51	Con vs MC58siaD	GO:0010494	cytoplasmic stress granule	14/585	83/18717	2.64093e-07	1.63738e-05	1.2417e-05	P26651/Q14451/Q6PKG0/Q6Y7W6/Q71RC2/Q7Z417/Q8N122/Q8ND56/Q8WWM7/Q9BUT9/Q9Y520/Q99700/O00571/Q04637	14
52	Con vs MC58siaD	GO:0015629	actin cytoskeleton	23/585	236/18717	1.51694e-06	8.06147e-05	6.11339e-05	O00401/O00515/O14639/O15511/O43166/P09327/P29966/Q09666/Q12792/Q13085/Q15019/Q15942/Q9BTX1/Q9C0H9/Q9NRY4/Q9P2B4/Q9UHB6/P78536/Q9Y5K6/Q13576/P14923/Q13459/Q9UHD8	23
53	Con vs MC58siaD	GO:0005635	nuclear envelope	20/585	188/18717	1.89099e-06	8.79312e-05	6.66824e-05	P0CAP2/P27361/P45973/P49790/P52948/Q13330/Q15811/Q8NDT2/Q9BTX1/P49454/P50402/Q8NC56/P02545/P35658/P47712/P49792/Q96EB6/Q8WXH0/P42166/P42167	20
54	Con vs MC58siaD	GO:1990023	mitotic spindle midzone	6/585	14/18717	2.20307e-06	9.07685e-05	6.88341e-05	Q14247/Q49MG5/Q86Y91/Q96Q89/Q00839/Q14980	6
55	Con vs MC58siaD	GO:0005874	microtubule	26/585	297/18717	2.44001e-06	9.07685e-05	6.88341e-05	P11137/P16949/P98171/Q13330/Q14244/Q15691/Q5SQI0/Q5SW79/Q86Y91/Q8TF72/Q96Q89/Q9BXS6/Q9NQT8/Q9Y4F5/Q9Y6G9/Q96DT5/P50402/Q13576/P52732/Q7Z4S6/O15344/Q92597/O95613/Q9UHD8/Q13586/Q71U36	26
56	Con vs MC58siaD	GO:0000792	heterochromatin	9/585	42/18717	4.7468e-06	0.000160528	0.000121736	P10412/P45973/Q00613/Q96T88/Q9C0C2/Q9UK61/P51608/Q96EB6/Q13263	9
57	Con vs MC58siaD	GO:0031965	nuclear membrane	22/585	237/18717	5.65961e-06	0.000175448	0.000133051	O14681/P49790/P52948/Q15154/Q5UIP0/Q86UE4/Q86WB0/Q8IWB9/Q96T37/Q9BTX1/Q9NUQ3/P00533/P50402/P16144/Q8NC56/Q9Y2U8/P02545/Q13153/P49792/Q8WXH0/P42167/Q5JTV8	22
58	Con vs MC58siaD	GO:0000922	spindle pole	15/585	123/18717	6.91325e-06	0.000197825	0.00015002	Q12834/Q15311/Q16539/Q8NFC6/Q96AY4/Q99569/Q9ULW0/Q9Y4B5/Q9Y6A5/Q9Y6G9/P49454/Q00839/P52732/Q14980/O43379	15
59	Con vs MC58siaD	GO:0005856	cytoskeleton	32/585	448/18717	1.33017e-05	0.000353446	0.000268035	O00151/P08727/P27361/P28482/P37802/P58107/Q14247/Q14764/Q15669/Q5VT25/Q6ZV73/Q70E73/Q76I76/Q8IZW8/Q8N8S7/Q8TF72/Q96B97/Q99569/Q9C0C2/Q9C0C7/Q9C0H5/Q9Y490/Q9Y4B5/Q9H4G0/Q6ZRV2/Q9BQL6/P04792/P14923/P05783/P53667/Q9UKE5/Q92574	32
60	Con vs MC58siaD	GO:0005911	cell-cell junction	18/585	180/18717	1.44972e-05	0.00035953	0.000272649	O15551/P55196/Q12792/Q14160/Q15262/Q5VT25/Q96B97/Q96IF1/Q99569/Q9H307/Q9H8V3/Q9Y446/Q9Y624/Q9Y5K6/P14923/Q13153/Q99959/Q05655	18
61	Con vs MC58siaD	GO:0005912	adherens junction	17/585	169/18717	2.30889e-05	0.000536816	0.000407093	O00151/P55196/Q14160/Q15262/Q15942/Q8TF72/Q96IF1/Q96JY6/Q96TA1/Q99569/Q9C0C2/Q9Y446/Q9Y490/P14923/P05783/Q92597/Q99959	17
62	Con vs MC58siaD	GO:1904813	ficolin-1-rich granule lumen	14/585	124/18717	3.35737e-05	0.000734672	0.000557137	O00231/O15511/P07900/P28066/P28482/P37108/P53396/Q14764/Q16539/Q9UJU6/O00571/P13639/Q7Z6Z7/P14923	14
63	Con vs MC58siaD	GO:0016581	NuRD complex	5/585	15/18717	6.78679e-05	0.0014026	0.00106366	Q13330/Q86YP4/Q12873/Q14839/Q92769	5
64	Con vs MC58siaD	GO:0030057	desmosome	6/585	24/18717	7.5606e-05	0.00147651	0.0011197	Q99569/Q9H307/Q9Y446/P15924/P14923/Q99959	6
65	Con vs MC58siaD	GO:0071944	cell periphery	8/585	46/18717	7.93821e-05	0.00147651	0.0011197	P08727/P55011/P58107/Q12774/Q9BQL6/P26006/P05783/P02686	8
66	Con vs MC58siaD	GO:0070160	tight junction	6/585	26/18717	0.000122624	0.0021722	0.00164728	O15551/P55196/Q86X29/Q9Y624/P29317/Q8N4S9	6
67	Con vs MC58siaD	GO:0034451	centriolar satellite	12/585	108/18717	0.000140983	0.0023839	0.00180782	Q15154/Q9H1Z4/Q9UPN4/Q9UPT5/Q9Y6A5/Q9Y5K6/Q12873/P05783/O15344/Q96PY6/O95613/O43379	12
68	Con vs MC58siaD	GO:0001650	fibrillar center	14/585	145/18717	0.000184822	0.00298929	0.00226692	O00221/O15446/P29692/Q13085/Q14978/Q15061/Q86UE4/Q8WVC0/Q9UHB7/Q9Y5K6/O00712/O00567/Q96EB6/Q13428	14
69	Con vs MC58siaD	GO:0000932	P-body	11/585	96/18717	0.000201592	0.00312468	0.0023696	P25789/P26651/Q07352/Q8ND56/Q92900/Q96IF1/Q9HCJ0/Q9NRA8/Q9NZN8/Q9Y2V2/Q13501	11
70	Con vs MC58siaD	GO:0072686	mitotic spindle	13/585	131/18717	0.000237138	0.00352861	0.00267591	P28482/Q49MG5/Q5SQI0/Q8IYH5/Q8ND56/Q99569/Q9BXS6/Q9H8V3/Q9ULW0/Q9Y6A5/Q00839/P52732/Q14980	13
71	Con vs MC58siaD	GO:0034774	secretory granule lumen	12/585	115/18717	0.000255875	0.00366098	0.00277629	O00231/O15511/P07900/P28066/P37108/Q14764/Q16539/Q9UJU6/P02765/O00571/P13639/Q7Z6Z7	12
72	Con vs MC58siaD	GO:0005819	spindle	13/585	134/18717	0.000296559	0.00408592	0.00309855	Q12834/Q15019/Q5SW79/Q7RTP6/Q86YS3/Q9ULW0/P49454/P50402/P04792/P52732/O15344/Q14980/P06400	13
73	Con vs MC58siaD	GO:0016327	apicolateral plasma membrane	5/585	20/18717	0.000307776	0.00408902	0.0031009	O15551/P08727/P58107/Q9Y4B5/P14923	5
74	Con vs MC58siaD	GO:0016281	eukaryotic translation initiation factor 4F complex	4/585	12/18717	0.000382729	0.00474584	0.003599	O43432/P23588/Q15056/Q04637	4
75	Con vs MC58siaD	GO:0042405	nuclear inclusion body	4/585	12/18717	0.000382729	0.00474584	0.003599	P49790/P52948/P54252/P49792	4
76	Con vs MC58siaD	GO:0005882	intermediate filament	11/585	107/18717	0.000520397	0.00624476	0.0047357	P08727/Q9H307/P15924/P14136/P14923/P05783/P35908/P19013/P05787/P02545/Q99959	11
77	Con vs MC58siaD	GO:0000791	euchromatin	8/585	61/18717	0.000594316	0.00690892	0.00523936	P05412/Q00613/Q7KZ85/Q96T88/Q9UHB7/Q96EB6/P15923/Q13263	8
78	Con vs MC58siaD	GO:0055037	recycling endosome	12/585	127/18717	0.000636351	0.00717341	0.00543994	O15400/Q15811/Q7Z3C6/Q86WN1/Q96A57/Q96T83/Q9P2M4/Q9UJ41/Q9Y6D5/Q5SW96/Q9UKE5/Q71U36	12
79	Con vs MC58siaD	GO:0001725	stress fiber	8/585	62/18717	0.000664005	0.007265	0.00550939	O00151/O14639/O60292/Q15942/Q96JY6/Q9UHB6/O95817/Q9UHD8	8
80	Con vs MC58siaD	GO:0032587	ruffle membrane	10/585	94/18717	0.000705701	0.00750059	0.00568806	Q12792/Q8IVT5/Q8TE67/Q8TE68/Q9HB21/Q9Y490/P00533/P29317/Q9BQL6/Q13153	10
81	Con vs MC58siaD	GO:0031252	cell leading edge	7/585	49/18717	0.000772396	0.00798143	0.0060527	Q2M2I8/Q5VT25/Q5VZK9/Q9H2G2/Q9Y5K6/O00571/P16144	7
82	Con vs MC58siaD	GO:0005637	nuclear inner membrane	7/585	50/18717	0.000874308	0.00879034	0.00666614	P62995/P50402/Q8NC56/Q9Y2U8/Q96EB6/P42167/Q5JTV8	7
83	Con vs MC58siaD	GO:0051233	spindle midzone	5/585	25/18717	0.000926903	0.00907389	0.00688116	Q15691/Q49MG5/Q5UIP0/Q96Q89/Q99569	5
84	Con vs MC58siaD	GO:0071013	catalytic step 2 spliceosome	9/585	86/18717	0.00144911	0.0138223	0.0104821	O60508/P31943/P52597/P62316/Q07955/Q86V81/Q9H307/Q9UQ35/Q00839	9
85	Con vs MC58siaD	GO:0005643	nuclear pore	9/585	88/18717	0.00170428	0.0158498	0.0120197	P49790/P52594/P52948/Q14764/Q96CF2/Q9BTX1/Q9H6Z4/P35658/P49792	9
86	Con vs MC58siaD	GO:0000118	histone deacetylase complex	6/585	42/18717	0.00182964	0.0165549	0.0125544	O75362/P45973/Q15652/Q8WUI4/Q92769/Q96ST3	6
87	Con vs MC58siaD	GO:0031941	filamentous actin	5/585	29/18717	0.00186911	0.0165549	0.0125544	O00151/Q14195/Q5VZK9/Q96JY6/Q9Y5K6	5
88	Con vs MC58siaD	GO:0016363	nuclear matrix	11/585	126/18717	0.00200773	0.0172301	0.0130664	O75400/Q8TAQ2/Q96T88/Q9Y618/P54252/P49454/Q00839/P05787/P02545/Q14980/Q05655	11
89	Con vs MC58siaD	GO:0031143	pseudopodium	4/585	18/18717	0.00203796	0.0172301	0.0130664	P27361/P28482/P55085/P04049	4
90	Con vs MC58siaD	GO:0001533	cornified envelope	7/585	59/18717	0.0023458	0.019392	0.0147058	Q99569/Q9Y446/P15924/P04792/P14923/P35908/Q99959	7
91	Con vs MC58siaD	GO:0017053	transcription repressor complex	7/585	61/18717	0.00284366	0.0229965	0.0174394	P05412/P45973/P51858/Q01664/Q96T58/Q9Y618/Q96ST3	7
92	Con vs MC58siaD	GO:0030496	midbody	13/585	176/18717	0.00363882	0.0288009	0.0218411	P20749/Q15019/Q15424/Q86YS3/Q96AY4/Q96CF2/Q96Q89/Q99569/Q9H8V3/Q9Y4B5/P49454/Q00839/P40818	13
93	Con vs MC58siaD	GO:0005815	microtubule organizing center	10/585	118/18717	0.00391622	0.0303507	0.0230164	P28482/Q15691/Q86YS3/Q96AY4/Q96IF1/Q9UPT5/Q9Y6D5/P05783/Q13153/P62081	10
94	Con vs MC58siaD	GO:0030864	cortical actin cytoskeleton	6/585	49/18717	0.00405823	0.0308094	0.0233642	Q01518/Q14247/Q14847/Q8TF72/Q9UJU6/Q13813	6
95	Con vs MC58siaD	GO:0005844	polysome	5/585	35/18717	0.00438113	0.0325956	0.0247188	P51114/P62753/Q99700/P13639/Q04637	5
96	Con vs MC58siaD	GO:0016605	PML body	9/585	103/18717	0.00496628	0.0362246	0.0274708	O75427/Q00613/Q9NRA8/Q9UKL3/Q12873/Q92794/P06400/Q96EB6/Q13501	9
97	Con vs MC58siaD	GO:0044615	nuclear pore nuclear basket	3/585	12/18717	0.00541201	0.0379862	0.0288067	P49790/P52948/P49792	3
98	Con vs MC58siaD	GO:0031616	spindle pole centrosome	3/585	12/18717	0.00541201	0.0379862	0.0288067	Q8IVT2/P06748/Q14980	3
99	Con vs MC58siaD	GO:0045111	intermediate filament cytoskeleton	6/585	54/18717	0.00657641	0.0453041	0.0343563	P58107/Q14694/P14136/P19013/P05787/Q8WXH0	6
100	Con vs MC58siaD	GO:0000776	kinetochore	11/585	149/18717	0.00720103	0.0487052	0.0369354	P45973/Q00613/Q12888/Q15019/Q8TAQ2/Q96CF2/Q9Y6G9/P49454/Q00839/Q7Z3B3/Q96ST3	11
101	MC58 vs MC58siaD	GO:0005925	focal adhesion	46/569	413/18717	2.6623e-14	6.42406e-12	4.76057e-12	O00151/O14974/O95297/P05386/P05556/P0DMV9/P11021/P13861/P16070/P18124/P27348/P27361/P29966/P46782/P46940/P49757/Q01518/Q02952/Q09666/Q12792/Q14247/Q14676/Q15366/Q68CZ2/Q6WCQ1/Q86YV5/Q8IVT2/Q8IZW8/Q96B97/Q96IF1/Q9P035/Q9UHB6/Q9Y490/P27797/P35221/Q96N67/O75369/P17096/P04792/P16144/P35579/P06748/Q05209/P04920/P62258/P61981	46
102	MC58 vs MC58siaD	GO:1990904	ribonucleoprotein complex	28/569	157/18717	3.42617e-14	6.42406e-12	4.76057e-12	P04406/P05455/P0DMV9/P11388/P13010/P14866/P18124/P26651/P31943/P45973/P46782/P46940/P52948/P67809/Q00613/Q02880/Q08211/Q12789/Q7L2J0/Q86VM9/Q96PK6/Q9UKV8/Q99700/P13639/P09651/Q00839/Q4G0J3/P06748	28
103	MC58 vs MC58siaD	GO:0016607	nuclear speck	41/569	410/18717	2.31243e-11	2.89054e-09	2.14204e-09	O60508/O75400/P0DMV9/P18583/P49756/P55196/Q13242/Q13247/Q13523/Q13573/Q14498/Q15365/Q5T200/Q5VZK9/Q6P3S1/Q6PD62/Q86U44/Q86V81/Q86VM9/Q8IYB3/Q8N3X1/Q8NDT2/Q8WWM7/Q92733/Q96JC9/Q96PK6/Q96T37/Q99459/Q9H2Y7/Q9H307/Q9NYF8/Q9P275/Q9UQ35/Q9Y2W1/Q14004/Q00839/P02545/P10636/O95453/Q9Y5S9/Q8NI27	41
104	MC58 vs MC58siaD	GO:0016604	nuclear body	32/569	324/18717	5.15845e-09	4.83604e-07	3.58376e-07	P23497/P38432/P46013/P49407/P52948/Q08211/Q12888/Q13573/Q14151/Q14676/Q15596/Q5UIP0/Q7Z417/Q86UE4/Q8NCN4/Q8TEQ6/Q92797/Q96BT3/Q96JC9/Q96JM3/Q96RU2/Q9BWT3/Q9H410/Q9H7L9/Q9NVM9/Q9Y618/P46100/Q9BXW9/P35579/Q9HAN9/Q7Z333/Q16637	32
105	MC58 vs MC58siaD	GO:0005912	adherens junction	20/569	169/18717	2.22098e-07	1.66573e-05	1.2344e-05	O00151/P31949/P55196/Q15262/Q2M3G4/Q8N3R9/Q8TEW0/Q8WU20/Q96IF1/Q99618/Q9C0C2/Q9P266/Q9Y446/Q9Y490/P35221/P05783/P35579/Q92597/Q99959/Q9UDY2	20
106	MC58 vs MC58siaD	GO:0005844	polysome	9/569	35/18717	7.2531e-07	4.53319e-05	3.35933e-05	P51114/P51116/Q08211/Q9UKV8/Q99700/P27797/Q8IYB7/P13639/Q04637	9
107	MC58 vs MC58siaD	GO:0015629	actin cytoskeleton	23/569	236/18717	9.461e-07	5.06839e-05	3.75595e-05	O00515/O14639/O14974/P07910/P09327/P29966/Q08211/Q09666/Q12792/Q13085/Q15019/Q6WCQ1/Q9NRY4/Q9UHB6/Q9UPN3/P78536/Q9NQW6/O00499/P35221/O75369/P35579/Q13459/O14745	23
108	MC58 vs MC58siaD	GO:0071013	catalytic step 2 spliceosome	13/569	86/18717	1.88382e-06	8.83039e-05	6.54378e-05	O60508/P07910/P31943/Q13523/Q13573/Q86V81/Q8IYB3/Q99459/Q9H307/Q9UQ35/P09651/Q00839/Q9Y5S9	13
109	MC58 vs MC58siaD	GO:0000792	heterochromatin	9/569	42/18717	3.78867e-06	0.000157861	0.000116984	P45973/Q00613/Q13547/Q96AY2/Q96T88/Q9C0C2/P46100/Q9Y6X9/Q13263	9
110	MC58 vs MC58siaD	GO:0016363	nuclear matrix	15/569	126/18717	6.6872e-06	0.00025077	0.000185834	O75400/O95239/Q13573/Q5BKZ1/Q8IYB3/Q8TAQ2/Q96T88/Q9Y618/Q00839/P05787/P02545/P43243/Q9Y6X9/Q14980/O60216	15
111	MC58 vs MC58siaD	GO:0010494	cytoplasmic stress granule	12/569	83/18717	7.51765e-06	0.000256283	0.00018992	P26651/P67809/Q6PKG0/Q7Z417/Q8TB72/Q8WWM7/Q9BUT9/Q9Y520/Q99700/O00571/Q04637/Q14671	12
112	MC58 vs MC58siaD	GO:0005856	cytoskeleton	30/569	448/18717	4.89931e-05	0.00153103	0.00113458	O00151/P08727/P27361/P49006/P58107/P63313/Q02952/Q14247/Q14764/Q32MZ4/Q6ZV73/Q76I76/Q8IZP0/Q8IZW8/Q8TEW0/Q92797/Q96B97/Q9C0C2/Q9NYT0/Q9UPN3/Q9Y490/Q9Y4B5/Q9UEY8/Q9H4G0/Q6ZRV2/P04792/P04264/P05783/Q15678/Q9UKE5	30
113	MC58 vs MC58siaD	GO:0005819	spindle	14/569	134/18717	5.89928e-05	0.00170171	0.00126106	O75449/Q15019/Q5SW79/Q66K74/Q96JM3/Q9BTC0/Q9NS87/Q9ULW0/P31749/P04792/P52732/P35579/Q08J23/Q14980	14
114	MC58 vs MC58siaD	GO:0005635	nuclear envelope	17/569	188/18717	6.35788e-05	0.001703	0.00126202	O15173/P27361/P45973/P49790/P52948/Q12982/Q5SRE5/Q8NDT2/Q8NE71/O00499/P27797/P02545/P35658/P49585/P49792/P42166/P42167	17
115	MC58 vs MC58siaD	GO:0000781	chromosome, telomeric region	13/569	125/18717	0.000112646	0.00281614	0.00208691	P05455/P13010/P23497/P33993/P45973/Q12888/Q92900/P46100/Q15910/Q92769/P49736/Q7Z333/P18887	13
116	MC58 vs MC58siaD	GO:0005911	cell-cell junction	16/569	180/18717	0.000126736	0.0029105	0.00215683	O15551/P55196/Q12792/Q15262/Q8N3R9/Q8TEW0/Q8WU20/Q96B97/Q96IF1/Q9H307/Q9Y446/Q9UEY8/P31749/P35221/Q9Y2I7/Q99959	16
117	MC58 vs MC58siaD	GO:0005721	pericentric heterochromatin	6/569	27/18717	0.000131943	0.0029105	0.00215683	P45973/P49450/P46100/Q9UIG0/P26358/Q15910	6
118	MC58 vs MC58siaD	GO:0034774	secretory granule lumen	12/569	115/18717	0.000198492	0.00413525	0.00306444	P07900/P08238/P13010/P28066/P31949/P37108/Q14764/Q96G03/P02765/O00571/P13639/Q7Z6Z7	12
119	MC58 vs MC58siaD	GO:0042405	nuclear inclusion body	4/569	12/18717	0.000344357	0.00634619	0.00470286	P49790/P52948/P49792/Q9UNE7	4
120	MC58 vs MC58siaD	GO:0044615	nuclear pore nuclear basket	4/569	12/18717	0.000344357	0.00634619	0.00470286	P41208/P49790/P52948/P49792	4
121	MC58 vs MC58siaD	GO:0031965	nuclear membrane	18/569	237/18717	0.000355387	0.00634619	0.00470286	O14681/P04406/P49790/P52948/Q15154/Q5UIP0/Q86UE4/Q8IWB9/Q8N201/Q8TB72/Q96T37/Q9NZJ0/Q9P035/Q9Y5J1/P16144/P02545/P49792/P42167	18
122	MC58 vs MC58siaD	GO:1904813	ficolin-1-rich granule lumen	12/569	124/18717	0.000400583	0.00682812	0.00506	P07900/P08238/P0DMV9/P28066/P37108/Q14764/Q96G03/Q14004/O00571/P13639/Q7Z6Z7/P04264	12
123	MC58 vs MC58siaD	GO:0000793	condensed chromosome	5/569	22/18717	0.000437266	0.00712933	0.00528321	P11388/Q5UIP0/Q96JM3/Q9UIG0/Q9BXW9	5
124	MC58 vs MC58siaD	GO:0030426	growth cone	12/569	126/18717	0.000463684	0.00714114	0.00529196	P46940/P51114/P51116/P98171/Q14195/Q8IZP0/Q9UPT6/Q9UPX8/Q96N67/P10636/Q7Z406/Q7Z333	12
125	MC58 vs MC58siaD	GO:0001650	fibrillar center	13/569	145/18717	0.000490228	0.00714114	0.00529196	O00221/O15446/P38432/Q13085/Q15061/Q86UE4/Q8WVC0/Q9H410/Q9Y2X3/O60832/O00712/O00567/Q13428	13
126	MC58 vs MC58siaD	GO:0017053	transcription repressor complex	8/569	61/18717	0.000495119	0.00714114	0.00529196	P05412/P45973/P51858/Q01664/Q13547/Q96T58/Q9Y618/O75376	8
127	MC58 vs MC58siaD	GO:0001725	stress fiber	8/569	62/18717	0.00055359	0.00768875	0.00569777	O00151/O14639/O60292/Q9UHB6/O95817/O75369/Q7Z406/P35579	8
128	MC58 vs MC58siaD	GO:0005694	chromosome	16/569	206/18717	0.00058222	0.00779759	0.00577842	O15446/O95239/O95251/P46013/Q08999/Q13523/Q14676/Q15435/Q8NEY8/Q9BXS6/Q9NTI5/Q9NZJ0/Q9UNZ2/Q09472/Q14980/O60216	16
129	MC58 vs MC58siaD	GO:0036464	cytoplasmic ribonucleoprotein granule	9/569	79/18717	0.000645533	0.0078236	0.0057977	P46940/P51114/P51116/Q08211/Q15365/Q9UKV8/Q00839/P10636/Q16637	9
130	MC58 vs MC58siaD	GO:0030864	cortical actin cytoskeleton	7/569	49/18717	0.000655913	0.0078236	0.0057977	P46940/Q01082/Q01518/Q14247/Q2M3G4/P11166/Q13813	7
131	MC58 vs MC58siaD	GO:0034399	nuclear periphery	4/569	14/18717	0.000663414	0.0078236	0.0057977	P23497/P49790/P52948/P10636	4
132	MC58 vs MC58siaD	GO:0001726	ruffle	10/569	96/18717	0.000673582	0.0078236	0.0057977	P05556/P09327/P31949/P46940/Q14247/Q6ZV73/Q9UHB6/Q9Y490/P35579/O14745	10
133	MC58 vs MC58siaD	GO:0016235	aggresome	6/569	36/18717	0.000688477	0.0078236	0.0057977	P0DMV9/P42566/Q9H0D6/O95817/P13639/Q13501	6
134	MC58 vs MC58siaD	GO:0030054	cell junction	16/569	210/18717	0.000717113	0.00790934	0.00586124	O95049/P55196/P58107/Q01082/Q15262/Q66K74/Q8TEW0/Q8WUF5/Q9Y446/P35221/Q92466/P16144/Q99959/A1X283/Q13813/P46937	16
135	MC58 vs MC58siaD	GO:0000228	nuclear chromosome	5/569	25/18717	0.000818207	0.0087665	0.00649644	P05412/P52926/P46100/Q00839/Q7Z333	5
136	MC58 vs MC58siaD	GO:0033290	eukaryotic 48S preinitiation complex	4/569	15/18717	0.000883025	0.00894958	0.00663211	B5ME19/O15372/O75822/Q14152	4
137	MC58 vs MC58siaD	GO:0005852	eukaryotic translation initiation factor 3 complex	4/569	15/18717	0.000883025	0.00894958	0.00663211	B5ME19/O15372/O75822/Q14152	4
138	MC58 vs MC58siaD	GO:0030496	midbody	14/569	176/18717	0.000998545	0.00985406	0.00730238	O75351/O75449/O95239/O95785/P11021/P20749/P46940/Q15019/Q9Y4B5/Q9NQW6/Q00839/O60216/P11166/P40818	14
139	MC58 vs MC58siaD	GO:0000922	spindle pole	11/569	123/18717	0.00132906	0.0127795	0.00947025	O75351/O75449/Q15311/Q9ULW0/Q9Y4B5/Q9Y6A5/Q9Y6G9/Q00839/P52732/Q14980/O60216	11
140	MC58 vs MC58siaD	GO:0005643	nuclear pore	9/569	88/18717	0.00140883	0.0132078	0.00978766	O75351/P49790/P52948/P63241/Q14764/Q5SRE5/Q9H6Z4/P35658/P49792	9
141	MC58 vs MC58siaD	GO:0016282	eukaryotic 43S preinitiation complex	4/569	17/18717	0.001467	0.0134177	0.00994323	B5ME19/O15372/O75822/Q14152	4
142	MC58 vs MC58siaD	GO:0030018	Z disc	11/569	126/18717	0.00161535	0.0144228	0.010688	O00151/O14974/P08727/O95817/O00499/O75369/P04792/O75052/P11166/Q16637/Q9UNE7	11
143	MC58 vs MC58siaD	GO:0031941	filamentous actin	5/569	29/18717	0.00165458	0.0144295	0.010693	O00151/Q14195/Q5VZK9/Q8N3D4/Q8NDI1	5
144	MC58 vs MC58siaD	GO:0000776	kinetochore	12/569	149/18717	0.00201683	0.0171889	0.0127379	O14974/P45973/P49450/Q00613/Q12888/Q15019/Q8TAQ2/Q96BT3/Q96JM3/Q9H410/Q9Y6G9/Q00839	12
145	MC58 vs MC58siaD	GO:0000791	euchromatin	7/569	61/18717	0.00243611	0.0203009	0.0150441	P05412/Q00613/Q6PD62/Q8IZL8/Q96T88/P15923/Q13263	7
146	MC58 vs MC58siaD	GO:0000932	P-body	9/569	96/18717	0.00258311	0.021058	0.0156051	P26651/Q92900/Q96IF1/Q9HCJ0/Q9UKV8/Q9Y2V2/Q8IYB7/Q14671/Q13501	9
147	MC58 vs MC58siaD	GO:0005938	cell cortex	12/569	154/18717	0.00265587	0.0211905	0.0157033	P06733/P29966/Q02952/Q14247/Q8IVT2/Q8TEW0/Q9BYG5/Q9UEY8/Q9NQW6/O75369/Q13459/Q14980	12
148	MC58 vs MC58siaD	GO:0016327	apicolateral plasma membrane	4/569	20/18717	0.00277814	0.0217042	0.016084	O15551/P08727/P58107/Q9Y4B5	4
149	MC58 vs MC58siaD	GO:0031252	cell leading edge	6/569	49/18717	0.00354366	0.0271198	0.0200972	Q5VZK9/Q92538/Q9H2G2/O00571/P16144/P35579	6
150	MC58 vs MC58siaD	GO:0097504	Gemini of coiled bodies	3/569	11/18717	0.00384237	0.0288178	0.0213555	Q14207/Q8TEQ6/Q16637	3
151	MC58 vs MC58siaD	GO:0031616	spindle pole centrosome	3/569	12/18717	0.00500838	0.0368263	0.0272902	Q8IVT2/P06748/Q14980	3
152	MC58 vs MC58siaD	GO:0015030	Cajal body	6/569	53/18717	0.00525445	0.0378926	0.0280804	P38432/Q14207/Q96JC9/Q9UQ35/Q9Y2X3/Q16637	6
153	MC58 vs MC58siaD	GO:0030057	desmosome	4/569	24/18717	0.00553519	0.0391641	0.0290227	Q9H307/Q9Y446/P15924/Q99959	4
154	MC58 vs MC58siaD	GO:0035861	site of double-strand break	7/569	72/18717	0.00618504	0.0426244	0.0315869	Q12888/Q5UIP0/Q68E01/Q8NCN4/Q9BUH6/Q9UNS1/P02545	7
155	MC58 vs MC58siaD	GO:0005903	brush border	6/569	55/18717	0.00630636	0.0426244	0.0315869	P09327/Q14573/Q9UEY8/O75369/Q7Z406/P35579	6
156	MC58 vs MC58siaD	GO:0031464	Cul4A-RING E3 ubiquitin ligase complex	3/569	13/18717	0.00636525	0.0426244	0.0315869	Q13619/Q9NZJ0/Q92466	3
157	MC58 vs MC58siaD	GO:0014069	postsynaptic density	15/569	240/18717	0.00684471	0.045031	0.0333703	P18124/P51114/P51116/Q01082/Q14152/Q15366/Q8IZP0/Q9HAU0/Q9UPX8/Q9UEY8/P11274/P42677/Q07889/P49815/P40818	15
158	MC58 vs MC58siaD	GO:0090734	site of DNA damage	4/569	26/18717	0.0074238	0.0471852	0.0349667	O95251/P13010/P45973/Q01831	4
159	MC58 vs MC58siaD	GO:0070160	tight junction	4/569	26/18717	0.0074238	0.0471852	0.0349667	O15551/P55196/Q8TEW0/Q9BYG5	4
160	MC58 vs MC58siaD	GO:1990023	mitotic spindle midzone	3/569	14/18717	0.00792029	0.0486903	0.0360821	Q14247/Q00839/Q14980	3
161	MC58 vs MC58siaD	GO:0046930	pore complex	3/569	14/18717	0.00792029	0.0486903	0.0360821	P21796/P45880/P55196	3
162	MC58 vs MC58siaD	GO:0000775	chromosome, centromeric region	6/569	58/18717	0.00815985	0.049354	0.0365739	O95251/P11388/P49450/Q96BT3/Q9NTI5/O60216	6

## Sheet: Molecular function
	Cluster	ID	Description	id-Ratio	BgRatio	pvalue	p.adjust	qvalue	geneID	Count
1	Con vs MC58	GO:0045296	cadherin binding	39/314	307/15925	1.1195e-20	3.73912e-18	2.96961e-18	O00515/O60664/P06733/P14618/P29692/P37802/P42566/P55196/Q01970/Q07960/Q09666/Q13177/Q14160/Q14247/Q14847/Q15365/Q53SF7/Q6PKG0/Q8TE68/Q8WUF5/Q8WWM7/Q96C19/Q96TA1/Q99569/Q9BZ29/Q9C0C2/Q9UJU6/Q9UPN3/Q9Y446/Q9Y5K6/Q9UQN3/P35222/O00571/P21333/O00567/Q99959/P18031/Q9UHD8/P42166	39
2	Con vs MC58	GO:0008022	protein C-terminus binding	18/314	189/15925	3.81506e-08	6.37115e-06	5.05997e-06	P19338/P46013/P55196/Q8IVT5/Q9UJU6/Q9UPX8/Q9UQB8/Q9Y520/Q9Y5K6/P35222/Q03001/Q09472/P81274/Q14980/O94885/Q96EB6/P21580/P46937	18
3	Con vs MC58	GO:0071889	14-3-3 protein binding	8/314	30/15925	8.38501e-08	9.33531e-06	7.41411e-06	O14974/P26651/Q07352/Q8IVT5/Q92934/Q9NQT8/Q9ULS5/Q9Y580	8
4	Con vs MC58	GO:0019901	protein kinase binding	28/314	488/15925	4.43582e-07	3.70391e-05	2.94165e-05	A6ND36/O14974/O60825/P26651/P62753/Q00613/Q13177/Q14451/Q14764/Q15669/Q5T0W9/Q7Z434/Q7Z6E9/Q86WB0/Q92934/Q9NQT8/Q9ULW0/Q9Y2U5/P35222/Q6ZRV2/P04792/P50851/Q8TD19/P06748/O95453/P18031/O94885/Q13501	28
5	Con vs MC58	GO:0005096	GTPase activator activity	19/314	264/15925	1.28712e-06	8.59796e-05	6.82851e-05	O43166/O60292/O60343/P05412/P52594/Q07960/Q13017/Q4KMP7/Q5T5U3/Q66K14/Q8N6H7/Q9C0H5/Q9H7D0/Q9NRY4/Q9P035/Q9P227/P21359/Q07889/Q7Z6B7	19
6	Con vs MC58	GO:0003729	mRNA binding	16/314	215/15925	5.8443e-06	0.000325333	0.00025838	O43432/O75152/P14618/P26651/P38159/Q07352/Q13243/Q14152/Q15365/Q8ND56/Q8NDT2/Q96T58/Q9UQ35/P27797/O00571/Q04637	16
7	Con vs MC58	GO:0140297	DNA-binding transcription factor binding	13/314	156/15925	1.32403e-05	0.00061383	0.000487504	P19338/P29692/Q15545/Q9H1E3/Q9NUQ3/Q9ULU4/P35222/Q09472/P21333/Q92794/P06748/Q96EB6/P46937	13
8	Con vs MC58	GO:0043024	ribosomal small subunit binding	5/314	17/15925	1.47025e-05	0.00061383	0.000487504	P23588/Q6PKG0/O00571/P06748/P13051	5
9	Con vs MC58	GO:0003714	transcription corepressor activity	14/314	188/15925	2.22431e-05	0.000789174	0.000626763	P06733/P51858/Q8WUF5/Q96JN0/Q96T58/Q9UKL3/Q9ULU4/Q9Y618/Q15910/Q7Z5L9/O75376/Q96EB6/Q13263/P46937	14
10	Con vs MC58	GO:0003713	transcription coactivator activity	16/314	241/15925	2.43986e-05	0.000789174	0.000626763	O00151/P53999/Q14865/Q86UE4/Q86UU0/Q96TA1/Q9H1E3/P35222/Q13627/Q09472/Q92794/P06748/Q96EB6/Q6ZRS2/Q13263/P46937	16
11	Con vs MC58	GO:1990841	promoter-specific chromatin binding	8/314	62/15925	2.80044e-05	0.000789174	0.000626763	P28749/P35269/Q00613/Q08999/Q9H1Z4/Q15910/Q96EB6/Q13263	8
12	Con vs MC58	GO:0008190	eukaryotic initiation factor 4E binding	4/314	10/15925	2.83536e-05	0.000789174	0.000626763	Q13541/Q6PKG0/O00571/Q04637	4
13	Con vs MC58	GO:0005198	structural molecule activity	13/314	182/15925	6.70494e-05	0.00172266	0.00136813	O00515/O15551/P11137/Q14152/Q14244/Q9H307/Q9UPN3/P15924/Q03001/Q9H4G0/P05783/P02545/Q14980	13
14	Con vs MC58	GO:0051721	protein phosphatase 2A binding	5/314	30/15925	0.000274365	0.00654557	0.0051985	O43815/P56211/Q8NFC6/Q9P2B4/P18031	5
15	Con vs MC58	GO:0098641	cadherin binding involved in cell-cell adhesion	4/314	18/15925	0.000364659	0.00811974	0.00644871	O00151/Q9UQB8/Q9Y446/P05783	4
16	Con vs MC58	GO:0005080	protein kinase C binding	6/314	55/15925	0.000720663	0.0150438	0.0119478	Q9BYG5/P15924/P21333/P04792/Q99959/Q13501	6
17	Con vs MC58	GO:0017124	SH3 domain binding	9/314	125/15925	0.000830911	0.016325	0.0129653	P42566/Q07960/Q8N8S7/Q96D71/Q96EY5/Q9UPX8/Q9Y5K6/Q05209/Q07889	9
18	Con vs MC58	GO:0045294	alpha-catenin binding	3/314	11/15925	0.00111392	0.0206694	0.0164156	Q9Y446/P35222/Q99959	3
19	Con vs MC58	GO:0003779	actin binding	14/314	278/15925	0.00128682	0.0222206	0.0176476	O00151/P51858/Q76I76/Q8IZW8/Q8N8S7/Q8TE67/Q8TE68/Q96JY6/Q9UJU6/Q9UPN3/Q03001/Q13627/Q9H4G0/Q8WXH0	14
20	Con vs MC58	GO:0004402	histone acetyltransferase activity	4/314	25/15925	0.0013522	0.0222206	0.0176476	O95251/Q09472/Q92794/Q6ZRS2	4
21	Con vs MC58	GO:1990226	histone methyltransferase binding	3/314	12/15925	0.00146363	0.0222206	0.0176476	Q96JN0/P35222/O00567	3
22	Con vs MC58	GO:0097677	STAT family protein binding	3/314	12/15925	0.00146363	0.0222206	0.0176476	Q00613/Q8TDB6/Q09472	3
23	Con vs MC58	GO:0061578	Lys63-specific deubiquitinase activity	3/314	13/15925	0.00187509	0.0272295	0.0216257	Q01804/P54252/P21580	3
24	Con vs MC58	GO:0001222	transcription corepressor binding	5/314	46/15925	0.00204075	0.0284005	0.0225557	P06733/P51858/Q96JN0/Q9NZN8/Q15910	5
25	Con vs MC58	GO:0042393	histone binding	10/314	173/15925	0.00231192	0.0304233	0.0241622	O95251/Q7KZ85/Q8TDB6/Q96T23/Q9HCK8/Q92794/P06748/Q96EB6/Q6ZRS2/Q9BUR4	10
26	Con vs MC58	GO:0060090	molecular adaptor activity	6/314	69/15925	0.00236828	0.0304233	0.0241622	Q01804/Q12802/Q04637/Q99959/O94885/Q9UHD8	6
27	Con vs MC58	GO:0061629	RNA polymerase II-specific DNA-binding transcription factor binding	10/314	178/15925	0.00284303	0.0351694	0.0279316	P05412/Q86UE4/Q96T58/Q14839/P35222/Q09472/P78347/P04792/Q92794/O75376	10
28	Con vs MC58	GO:0003682	chromatin binding	18/314	441/15925	0.00298061	0.0355544	0.0282373	O75717/P05412/P18615/P38159/Q13469/Q15424/Q9BTE3/Q9H1E3/Q9Y618/Q9HCK8/P35222/Q09472/Q15910/Q9NRZ9/Q9Y6X9/P06748/Q13263/P46937	18
29	Con vs MC58	GO:0005085	guanyl-nucleotide exchange factor activity	11/314	211/15925	0.00318692	0.0367045	0.0291507	P29692/Q12802/Q5TH69/Q6ZUT9/Q9BZ29/Q9H7D0/Q9NPQ8/Q92974/Q6IQ26/Q9P212/Q07889	11
30	Con vs MC58	GO:0140658	ATP-dependent chromatin remodeler activity	4/314	32/15925	0.00344966	0.0384062	0.0305023	Q14839/Q9HCK8/Q9NRZ9/Q6ZRS2	4
31	Con vs MC58	GO:0003712	transcription coregulator activity	8/314	130/15925	0.00425114	0.0458026	0.0363765	O95251/P51858/Q13506/Q86UE4/Q96T23/Q9NZN8/Q92794/Q9Y4A5	8
32	Con vs MC58siaD	GO:0045296	cadherin binding	55/536	307/15925	8.06414e-25	3.24178e-22	2.62297e-22	O00515/O60664/P22234/P29692/P37802/P55196/Q01970/Q07960/Q09666/Q12792/Q14160/Q14247/Q14847/Q15019/Q15056/Q15365/Q15691/Q53SF7/Q5VV41/Q6P996/Q6PKG0/Q6Y7W6/Q7Z2W4/Q8TE68/Q8WUF5/Q8WWM7/Q96C19/Q96TA1/Q99569/Q9BZ29/Q9C0C2/Q9H2G2/Q9UHB6/Q9UJU6/Q9Y446/Q9Y490/Q9Y624/O95817/P22681/Q9Y5K6/O00571/P13639/P00533/P50402/P29317/P14923/Q92597/O00567/Q99959/P18031/Q9UHD8/Q13813/P42166/P40818/O95292	55
33	Con vs MC58siaD	GO:0019901	protein kinase binding	44/536	488/15925	2.75012e-09	5.52775e-07	4.47257e-07	A6ND36/O60825/O95747/P0C1Z6/P26651/P55011/P62753/Q00613/Q14451/Q14764/Q15262/Q15669/Q15691/Q5T0W9/Q7Z434/Q86WB0/Q8N122/Q8N1F8/Q8ND76/Q8WUI4/Q92934/Q9C0H9/Q9NQT8/Q9P2M4/Q9ULW0/Q9Y2U5/Q9Y666/Q9Y2T1/P13639/Q6ZRV2/P04792/P14923/P52732/P50851/Q13233/Q8TD19/P06748/O95453/Q05655/P18031/P62081/O94885/Q13501/Q9H4A3	44
34	Con vs MC58siaD	GO:0003729	mRNA binding	26/536	215/15925	1.66498e-08	2.23107e-06	1.80519e-06	O43432/O60508/O75152/P08621/P18124/P26651/P52948/P62995/Q07352/Q07955/Q13243/Q13247/Q15365/Q15366/Q86V81/Q8N684/Q8ND56/Q8NDT2/Q96PK6/Q96T37/Q96T58/Q9NRA8/Q9UQ35/O00571/Q04637/P51608	26
35	Con vs MC58siaD	GO:0071889	14-3-3 protein binding	10/536	30/15925	2.81015e-08	2.8242e-06	2.28509e-06	P26651/P85037/Q07352/Q8IVT5/Q8N122/Q8WUI4/Q92934/Q9NQT8/Q9Y580/Q96PY6	10
36	Con vs MC58siaD	GO:0005096	GTPase activator activity	28/536	264/15925	8.22805e-08	6.61535e-06	5.35256e-06	O15085/O43150/O43166/O60292/O60343/P05412/P52594/P98171/Q07960/Q13017/Q15311/Q2PPJ7/Q4KMP7/Q66K14/Q6GYQ0/Q8N6H7/Q8TBP0/Q9C0H5/Q9H7D0/Q9H8V3/Q9NRY4/Q9P227/Q9P2M4/Q13576/Q13459/Q8WYP3/Q07889/Q7Z6B7	28
37	Con vs MC58siaD	GO:0003682	chromatin binding	37/536	441/15925	3.25465e-07	2.16322e-05	1.75029e-05	O75717/O94763/P05412/P15408/P18615/P45973/Q02880/Q13111/Q13330/Q13469/Q14103/Q15424/Q6IBW4/Q8NDX5/Q8WUI4/Q92900/Q96IF1/Q99733/Q9BTE3/Q9H1E3/Q9UK61/Q9Y618/Q8IXJ9/P49454/Q9HCK8/P00533/Q92769/Q9NRZ9/P17096/Q00839/P51608/O00470/P06748/Q13131/Q96ST3/Q13263/P46937	37
38	Con vs MC58siaD	GO:0003714	transcription corepressor activity	22/536	188/15925	3.7668e-07	2.16322e-05	1.75029e-05	O94763/P20749/P51858/P52926/Q13330/Q14207/Q8WUF5/Q8WUI4/Q96IF1/Q96JN0/Q96T58/Q9UKL3/Q9ULU4/Q9Y618/Q00839/Q7Z5L9/P51608/P06400/Q96ST3/Q96EB6/Q13263/P46937	22
39	Con vs MC58siaD	GO:0106310	protein serine kinase activity	32/536	360/15925	5.86321e-07	2.94627e-05	2.38386e-05	O15021/O95747/O95819/P27361/P27448/P28482/P41279/Q00537/Q16539/Q2M2I8/Q5VT25/Q6P0Q8/Q86UX6/Q8IVT5/Q96GX5/Q96RR4/Q9H0K1/Q9H2G2/Q9Y2U5/Q9Y6R4/P15056/P53667/Q13233/Q96PY6/Q8TD19/Q13153/Q13131/Q05655/P04049/A0A0B4J2F2/Q9UKE5/Q9H4A3	32
40	Con vs MC58siaD	GO:0005085	guanyl-nucleotide exchange factor activity	23/536	211/15925	7.32815e-07	3.27324e-05	2.64842e-05	O15085/P29692/Q12774/Q12802/Q15811/Q5TH69/Q5VV41/Q6ZUT9/Q6ZV73/Q7L8J4/Q86X27/Q9BZ29/Q9H7D0/Q9H8V3/Q9UJ41/Q9Y6D5/Q6IQ26/Q96N67/Q13144/Q9P212/Q8WYP3/Q92834/Q07889	23
41	Con vs MC58siaD	GO:1990841	promoter-specific chromatin binding	12/536	62/15925	8.70009e-07	3.49744e-05	2.82982e-05	O15014/P28749/P35269/P52948/Q00613/Q08999/Q9H1Z4/Q92769/Q00839/P51608/Q96EB6/Q13263	12
42	Con vs MC58siaD	GO:0004709	MAP kinase kinase kinase activity	7/536	20/15925	2.49073e-06	9.1025e-05	7.36495e-05	P41279/Q9Y2U5/Q9Y6R4/P15056/P00533/Q13233/P04049	7
43	Con vs MC58siaD	GO:0004674	protein serine/threonine kinase activity	30/536	360/15925	4.92939e-06	0.000165134	0.000133612	O15021/O95747/O95819/P27361/P27448/P28482/P41279/Q16539/Q2M2I8/Q5VT25/Q6P0Q8/Q86UX6/Q8IVT5/Q96GX5/Q9H0K1/Q9H2G2/Q9Y2U5/P15056/P53667/Q13233/Q96PY6/Q8TD19/Q13153/Q13131/Q05655/P04049/A0A0B4J2F2/Q13501/Q9UKE5/Q9H4A3	30
44	Con vs MC58siaD	GO:0051015	actin filament binding	21/536	207/15925	6.94504e-06	0.000214762	0.000173767	O14639/P09327/P29966/P55196/Q12792/Q14247/Q14847/Q7RTP6/Q8IVT2/Q8TF72/Q92614/Q96IF1/Q9P1Y5/Q9UHB6/Q9UJU6/Q9Y490/P00533/Q9BQL6/Q13576/Q13813/Q8WXH0	21
45	Con vs MC58siaD	GO:0043024	ribosomal small subunit binding	6/536	17/15925	1.27465e-05	0.000366007	0.000296141	P23588/Q15056/Q6PKG0/O00571/P06748/P13051	6
46	Con vs MC58siaD	GO:0008022	protein C-terminus binding	19/536	189/15925	2.14717e-05	0.000568838	0.000460254	P46013/P55196/Q02880/Q12834/Q14207/Q15691/Q8IVT5/Q9UJU6/Q9UPX8/Q9Y520/Q99700/Q9Y5K6/P49454/Q14980/Q13131/O94885/Q96EB6/P21580/P46937	19
47	Con vs MC58siaD	GO:0003713	transcription coactivator activity	22/536	241/15925	2.26403e-05	0.000568838	0.000460254	O00151/O43149/P20749/P52948/Q13330/Q14207/Q86UE4/Q8TAQ2/Q96TA1/Q9H1E3/Q8IXJ9/P17096/P14923/Q92794/O14686/Q9Y6Q9/P06748/Q96ST3/Q96EB6/Q6ZRS2/Q13263/P46937	22
48	Con vs MC58siaD	GO:0003712	transcription coregulator activity	15/536	130/15925	3.17417e-05	0.000750597	0.000607317	O95251/P51858/P52926/Q12888/Q13506/Q14207/Q15652/Q86UE4/Q96T23/Q9NYF8/Q9NZN8/Q9Y2K7/P17096/Q92794/Q9Y4A5	15
49	Con vs MC58siaD	GO:0003743	translation initiation factor activity	9/536	51/15925	4.46633e-05	0.00099748	0.000807073	B5ME19/O15372/O43432/O60841/O75822/P23588/Q15056/Q13144/Q04637	9
50	Con vs MC58siaD	GO:0004712	protein serine/threonine/tyrosine kinase activity	31/536	431/15925	6.17124e-05	0.0013057	0.00105646	O15021/O95747/O95819/P27448/P41279/Q00537/Q2M2I8/Q5VT25/Q6P0Q8/Q86UX6/Q8IVT5/Q96GX5/Q96RR4/Q9H0K1/Q9H2G2/Q9Y2U5/Q9Y6R4/P00533/P29317/P22455/P53667/Q13233/Q96PY6/Q8TD19/Q13153/Q13131/Q05655/P04049/A0A0B4J2F2/Q9UKE5/Q9H4A3	31
51	Con vs MC58siaD	GO:0031267	small GTPase binding	22/536	260/15925	7.15458e-05	0.00143807	0.00116356	P55196/Q07960/Q12802/Q15311/Q15669/Q5VV41/Q6ZV73/Q7RTP6/Q86YS3/Q9BST9/Q9H6Z4/Q9H8V3/Q9UJ41/Q6IQ26/Q96N67/Q13576/Q13459/Q92597/Q9P212/P51149/P49792/Q8WYP3	22
52	Con vs MC58siaD	GO:0042393	histone binding	17/536	173/15925	7.67556e-05	0.00146932	0.00118885	O95251/P35659/Q08945/Q12888/Q7KZ85/Q8NDX5/Q8TAQ2/Q96T23/Q96T88/Q99733/Q9UIF9/Q9HCK8/Q92794/O14686/P06748/Q96EB6/Q6ZRS2	17
53	Con vs MC58siaD	GO:0005080	protein kinase C binding	9/536	55/15925	8.28337e-05	0.0015136	0.00122467	P29966/Q02880/Q8WUI4/Q13443/P15924/P04792/Q99959/Q13501/P61981	9
54	Con vs MC58siaD	GO:0060090	molecular adaptor activity	10/536	69/15925	9.78176e-05	0.00170968	0.00138332	Q01804/Q12802/Q15019/Q15811/Q6AWC2/Q04637/O95613/Q99959/O94885/Q9UHD8	10
55	Con vs MC58siaD	GO:0003779	actin binding	22/536	278/15925	0.00018914	0.0031681	0.00256335	O00151/O00401/O14639/O15511/P51858/Q01518/Q12792/Q76I76/Q7RTP6/Q8IZW8/Q8N8S7/Q8TE67/Q8TE68/Q96JY6/Q9UJU6/P50402/Q9H4G0/Q00839/Q13576/Q13459/Q13813/Q8WXH0	22
56	Con vs MC58siaD	GO:0042826	histone deacetylase binding	13/536	122/15925	0.000236778	0.00380738	0.0030806	P07900/P20749/P45973/Q01664/Q02880/Q12834/Q13330/Q14103/Q96JN0/Q9H7L9/Q9Y618/Q14839/Q92769	13
57	Con vs MC58siaD	GO:0140297	DNA-binding transcription factor binding	15/536	156/15925	0.000253854	0.00392497	0.00317574	P20749/P29692/P45973/Q15545/Q8WUI4/Q9H1E3/Q9NUQ3/Q9ULU4/P49454/Q92794/P06748/P06400/Q96EB6/P15923/P46937	15
58	Con vs MC58siaD	GO:0017124	SH3 domain binding	13/536	125/15925	0.000301239	0.00448511	0.00362896	Q07960/Q14195/Q8N8S7/Q96B97/Q96D71/Q96EY5/Q9UPX8/P78536/Q13443/P22681/Q9Y5K6/Q07889/P40818	13
59	Con vs MC58siaD	GO:0045294	alpha-catenin binding	4/536	11/15925	0.000346777	0.00497873	0.00402835	Q96IF1/Q9Y446/P14923/Q99959	4
60	Con vs MC58siaD	GO:0019899	enzyme binding	25/536	359/15925	0.000505278	0.00700419	0.00566718	P05412/P26651/Q02880/Q12834/Q15366/Q16539/Q9C0C2/Q9H7L9/Q9NWK9/Q9Y446/Q9Y2T1/P00533/Q92769/P17096/P09601/O15344/Q9P212/Q05655/O75569/P18031/P04049/Q96EB6/P04920/Q13501/O95292	25
61	Con vs MC58siaD	GO:0031369	translation initiation factor binding	5/536	22/15925	0.00069391	0.0090781	0.0073452	B5ME19/Q6PKG0/O00571/Q13144/Q04637	5
62	Con vs MC58siaD	GO:0044877	protein-containing complex binding	23/536	326/15925	0.000700053	0.0090781	0.0073452	O43815/P0C1Z6/P26651/P45973/Q5VZK9/Q8N122/Q92900/Q9C0C2/Q9NRY4/Q9UPN4/Q9Y618/O95817/P42574/Q9Y5K6/Q92466/Q13158/Q00839/P14923/Q14980/Q13131/Q96ST3/Q13501/Q92574	23
63	Con vs MC58siaD	GO:0005198	structural molecule activity	15/536	182/15925	0.00127933	0.0160716	0.0130037	O00231/O00515/O15551/P11137/P58107/Q14244/Q9H307/P15924/Q9H4G0/P09601/P14923/P05783/P02545/Q14980/Q71U36	15
64	Con vs MC58siaD	GO:0004672	protein kinase activity	16/536	211/15925	0.0021287	0.0259252	0.0209764	Q00537/Q86YV5/Q8IVT5/Q9Y2U5/P15056/P25098/P53667/Q13233/Q96PY6/Q13153/Q13131/Q05655/P04049/Q9UKE5/Q13263/Q9H4A3	16
65	Con vs MC58siaD	GO:0000993	RNA polymerase II complex binding	5/536	28/15925	0.00219268	0.0259252	0.0209764	O94763/Q15061/Q5VT52/Q00839/Q9Y6Q9	5
66	Con vs MC58siaD	GO:0035064	methylated histone binding	8/536	71/15925	0.00258287	0.0296662	0.0240033	O43149/P45973/Q12888/Q8IYH5/Q8N5Y2/Q96T88/Q9ULU4/Q9HCK8	8
67	Con vs MC58siaD	GO:0004708	MAP kinase kinase activity	4/536	18/15925	0.00266578	0.0297679	0.0240856	P27361/P28482/Q16539/P15056	4
68	Con vs MC58siaD	GO:0061629	RNA polymerase II-specific DNA-binding transcription factor binding	14/536	178/15925	0.00282735	0.0307188	0.0248549	P05412/P52926/Q12888/Q13330/Q86UE4/Q96T58/Q14839/P78347/Q92769/P04792/Q92794/P06400/Q96ST3/P15923	14
69	Con vs MC58siaD	GO:0051721	protein phosphatase 2A binding	5/536	30/15925	0.00300841	0.0318258	0.0257506	O43815/Q8NFC6/Q96GX5/Q9P2B4/P18031	5
70	Con vs MC58siaD	GO:0005516	calmodulin binding	15/536	200/15925	0.0032095	0.0330826	0.0267675	A8MTL0/O43815/P11137/P20020/P29966/Q01970/Q5T4S7/Q8IW35/Q96RR4/Q9P1Y5/Q13576/P02686/Q13459/O95613/Q13813	15
71	Con vs MC58siaD	GO:0008190	eukaryotic initiation factor 4E binding	3/536	10/15925	0.00381223	0.0383129	0.0309995	Q6PKG0/O00571/Q04637	3
72	Con vs MC58siaD	GO:0140658	ATP-dependent chromatin remodeler activity	5/536	32/15925	0.00402299	0.0394449	0.0319154	Q12873/Q14839/Q9HCK8/Q9NRZ9/Q6ZRS2	5
73	Con vs MC58siaD	GO:0008135	translation factor activity, RNA binding	4/536	21/15925	0.00481369	0.0460739	0.0372789	O43432/P29692/Q15056/Q04637	4
74	Con vs MC58siaD	GO:0033558	protein deacetylase activity	3/536	11/15925	0.00511178	0.0477476	0.0386332	Q8WUI4/Q92769/Q96EB6	3
75	Con vs MC58siaD	GO:0019902	phosphatase binding	6/536	48/15925	0.00522611	0.0477476	0.0386332	P27361/P28482/Q13469/Q6P0Q8/Q9Y2V2/Q9H4A3	6
76	Con vs MC58siaD	GO:0008017	microtubule binding	17/536	253/15925	0.0054432	0.048626	0.0393439	O95819/P11137/Q49MG5/Q6P0Q8/Q86Y91/Q96Q89/Q9BXS6/Q9NQT8/Q9ULW0/Q9Y4B5/P49454/P52732/Q7Z4S6/O15344/Q92597/Q14980/O95292	17
77	MC58 vs MC58siaD	GO:0045296	cadherin binding	49/526	307/15925	2.58903e-20	1.09775e-17	8.23039e-18	O00515/O60664/P05556/P06733/P08238/P11021/P42566/P46940/P49757/P55196/Q01082/Q07960/Q09666/Q12792/Q14247/Q15019/Q15056/Q15365/Q32MZ4/Q53SF7/Q6P996/Q6PKG0/Q6WCQ1/Q7Z2W4/Q8IZP0/Q8NC51/Q8WUF5/Q8WWM7/Q9C0C2/Q9H2G2/Q9UHB6/Q9UPN3/Q9Y446/Q9Y490/Q9NQW6/O95817/P35221/O00571/P13639/O75369/P35579/Q92597/O00567/Q99959/Q13813/Q9UDY2/P42166/P40818/P62258	49
78	MC58 vs MC58siaD	GO:0003729	mRNA binding	32/526	215/15925	8.4114e-13	1.78322e-10	1.33697e-10	O00267/O60508/O75113/P05455/P14866/P18124/P26651/P46782/P49756/P52948/P67809/Q07666/Q08211/Q12996/Q13247/Q14152/Q15365/Q15366/Q86U44/Q86V81/Q8NDT2/Q8TB72/Q96PK6/Q96T37/Q96T58/Q9UQ35/P27797/O00571/Q04637/Q14671/Q9Y5S9/Q8NI27	32
79	MC58 vs MC58siaD	GO:0051015	actin filament binding	26/526	207/15925	5.0793e-09	7.17875e-07	5.38228e-07	O14639/P09327/P29966/P46940/P49006/P55196/Q01082/Q12792/Q14247/Q2M3G4/Q66K74/Q6WCQ1/Q8IVT2/Q96IF1/Q96JQ2/Q9P1Y5/Q9UHB6/Q9UPN3/Q9Y490/Q9UEY8/O00499/P35221/O75369/Q7Z406/P35579/Q13813	26
80	MC58 vs MC58siaD	GO:0003714	transcription corepressor activity	21/526	188/15925	1.1041e-06	0.000117035	8.77468e-05	P06733/P20749/P51858/P52926/Q13547/Q13573/Q14207/Q8N6T7/Q8WUF5/Q96IF1/Q96T58/Q9BQG0/Q9BTC8/Q9Y618/Q15910/Q00839/Q7Z5L9/Q9H1B7/O75376/Q13263/P46937	21
81	MC58 vs MC58siaD	GO:0000993	RNA polymerase II complex binding	8/526	28/15925	2.32871e-06	0.000197475	0.000148057	Q08211/Q15061/Q5BKZ1/Q5VT52/Q6PD62/Q9UKV8/Q00839/Q9Y6Q9	8
82	MC58 vs MC58siaD	GO:1990841	promoter-specific chromatin binding	11/526	62/15925	5.07891e-06	0.000318284	0.000238634	O15014/P52948/Q00613/Q08211/Q08999/Q13547/P26358/Q15910/Q92769/Q00839/Q13263	11
83	MC58 vs MC58siaD	GO:0003713	transcription coactivator activity	23/526	241/15925	5.25469e-06	0.000318284	0.000238634	O00151/O43149/P20749/P49407/P52948/P53999/Q08211/Q13573/Q14207/Q15596/Q5VTR2/Q86UE4/Q8TAQ2/Q9BTC8/Q9H1E3/Q9Y2W1/Q09472/P17096/Q9Y6Q9/P06748/Q13263/Q01831/P46937	23
84	MC58 vs MC58siaD	GO:0005096	GTPase activator activity	24/526	264/15925	7.5932e-06	0.00040244	0.00030173	O15085/O43150/O60292/P05412/P46940/P49407/P98171/Q07960/Q12982/Q15311/Q2PPJ7/Q4KMP7/Q66K14/Q8IWW6/Q8WUY9/Q96P48/Q9NRY4/Q9P035/Q9P2M4/P11274/Q13459/P21359/Q07889/P49815	24
85	MC58 vs MC58siaD	GO:0005080	protein kinase C binding	10/526	55/15925	1.08919e-05	0.000456713	0.000342422	P11388/P29966/Q02880/Q9BYG5/P15924/P04792/P35568/Q99959/Q13501/P61981	10
86	MC58 vs MC58siaD	GO:0003730	mRNA 3'-UTR binding	12/526	80/15925	1.15911e-05	0.000456713	0.000342422	P07910/P51114/P51116/Q5VTR2/Q6PKG0/Q8NC51/Q8TB72/Q8TEQ6/Q9Y2V2/Q00839/O95453/Q14671	12
87	MC58 vs MC58siaD	GO:0042826	histone deacetylase binding	15/526	122/15925	1.18487e-05	0.000456713	0.000342422	P07900/P08238/P0DMV9/P11388/P20749/P45973/Q01664/Q02880/Q13547/Q9BTC8/Q9H7L9/Q9Y618/Q92769/O75376/P62258	15
88	MC58 vs MC58siaD	GO:0031072	heat shock protein binding	10/526	60/15925	2.42138e-05	0.000855553	0.000641452	P08238/P0DMV9/P11021/P26651/P50502/Q00613/Q15785/Q9BUU2/Q92769/Q9UNE7	10
89	MC58 vs MC58siaD	GO:0005198	structural molecule activity	18/526	182/15925	3.42084e-05	0.00111572	0.000836514	O00515/O15551/O94979/O95297/P11137/P35606/P36915/P58107/Q14152/Q9H307/Q9UPN3/P35221/P15924/Q9H4G0/P05783/P02545/P43243/Q14980	18
90	MC58 vs MC58siaD	GO:0035198	miRNA binding	7/526	31/15925	5.43524e-05	0.0016461	0.00123417	P67809/Q5VYS8/Q8TB72/Q9UKV8/P09651/P43243/Q14671	7
91	MC58 vs MC58siaD	GO:0003682	chromatin binding	31/526	441/15925	6.66788e-05	0.00188479	0.00141312	O00267/P05412/P11388/P15408/P45973/P49450/P67809/Q02880/Q13111/Q15596/Q5VTR2/Q8IZL8/Q8N6T7/Q92900/Q96IF1/Q9BTC8/Q9H1E3/Q9Y618/P46100/Q09472/Q15910/Q92769/P17096/P41235/Q00839/O00470/Q9Y6X9/P06748/O60216/Q13263/P46937	31
92	MC58 vs MC58siaD	GO:0003712	transcription coregulator activity	14/526	130/15925	0.000100912	0.00267417	0.00200497	A2AJT9/O95251/P51858/P52926/Q08211/Q12888/Q13506/Q14207/Q7Z4V5/Q86UE4/Q9NYF8/Q9Y2W1/P17096/Q15678	14
93	MC58 vs MC58siaD	GO:0003697	single-stranded DNA binding	12/526	101/15925	0.000122422	0.00305336	0.00228926	P33993/P53999/P67809/Q08211/Q15365/Q15366/Q9H1E3/P09651/Q00839/P10636/P49736/Q01831	12
94	MC58 vs MC58siaD	GO:0019899	enzyme binding	26/526	359/15925	0.000159211	0.00375031	0.0028118	O00267/P05412/P0DMV9/P11021/P11388/P26651/Q02880/Q13547/Q13573/Q15366/Q9C0C2/Q9H7L9/Q9NWK9/Q9P035/Q9Y446/P31749/Q92769/P17096/P10636/P49736/P04049/P04920/Q13501/Q9UNE7/P18887/P62258	26
95	MC58 vs MC58siaD	GO:0008022	protein C-terminus binding	17/526	189/15925	0.000181072	0.00404077	0.00302957	O75351/P11388/P13010/P38432/P46013/P55196/Q02880/Q14207/Q14676/Q9UKV8/Q9UPX8/Q9Y520/Q99700/Q09472/Q14980/P21580/P46937	17
96	MC58 vs MC58siaD	GO:0003678	DNA helicase activity	8/526	51/15925	0.000244672	0.00484177	0.00363012	P13010/P33993/Q08211/Q8IYB8/P46100/O00571/P49736/Q7Z333	8
97	MC58 vs MC58siaD	GO:0003743	translation initiation factor activity	8/526	51/15925	0.000244672	0.00484177	0.00363012	B5ME19/O15372/O60841/O75822/Q14152/Q15056/Q9UKV8/Q04637	8
98	MC58 vs MC58siaD	GO:0017124	SH3 domain binding	13/526	125/15925	0.000251224	0.00484177	0.00363012	P42566/Q07666/Q07960/Q14195/Q8IZP0/Q96B97/Q9H2Y7/Q9UPX8/P78536/P10636/Q05209/Q07889/P40818	13
99	MC58 vs MC58siaD	GO:0045294	alpha-catenin binding	4/526	11/15925	0.000322701	0.00594892	0.00446021	P49757/Q96IF1/Q9Y446/Q99959	4
100	MC58 vs MC58siaD	GO:0005516	calmodulin binding	17/526	200/15925	0.000354044	0.00625478	0.00468953	P11137/P20020/P29966/P46940/P49006/Q01082/Q02952/Q5T4S7/Q9P1Y5/Q9UEY8/P31749/Q7Z406/P35579/Q13459/P49585/Q93100/Q13813	17
101	MC58 vs MC58siaD	GO:0048156	tau protein binding	7/526	43/15925	0.000472819	0.008019	0.00601226	P07900/P08238/P11137/P27448/O00499/Q09472/Q9UNE7	7
102	MC58 vs MC58siaD	GO:0030674	protein-macromolecule adaptor activity	11/526	101/15925	0.000498695	0.00813256	0.0060974	P20749/P45973/P50502/Q13619/Q15054/Q86VM9/Q9NZJ0/P10636/Q9UNE7/Q13428/Q9UDY2	11
103	MC58 vs MC58siaD	GO:0097718	disordered domain specific binding	6/526	36/15925	0.00105708	0.0166001	0.0124459	P04406/P07900/P08238/Q58FF8/Q9Y6Q9/Q14980	6
104	MC58 vs MC58siaD	GO:0008266	poly(U) RNA binding	5/526	25/15925	0.00118438	0.0179348	0.0134467	P05455/P07910/P31943/Q07666/Q8IYB7	5
105	MC58 vs MC58siaD	GO:0044877	protein-containing complex binding	22/526	326/15925	0.00126657	0.0185181	0.013884	O75351/O95785/P05556/P13010/P26651/P45973/Q07666/Q5VZK9/Q92900/Q9BTC8/Q9C0C2/Q9NRY4/Q9Y618/O95817/P42574/Q92466/Q13158/Q00839/Q14980/O14745/Q13501/Q01831	22
106	MC58 vs MC58siaD	GO:0043024	ribosomal small subunit binding	4/526	17/15925	0.00198763	0.0259315	0.0194422	Q15056/Q6PKG0/O00571/P06748	4
107	MC58 vs MC58siaD	GO:0080025	phosphatidylinositol-3,5-bisphosphate binding	5/526	28/15925	0.00201929	0.0259315	0.0194422	Q8IUQ0/Q92538/Q9HAU0/Q9NYT0/A1X283	5
108	MC58 vs MC58siaD	GO:0106310	protein serine kinase activity	23/526	360/15925	0.0020286	0.0259315	0.0194422	O95747/P21127/P27361/P27448/Q00536/Q00537/Q12851/Q13523/Q15418/Q96GX5/Q9H0K1/Q9H2G2/P31749/P11274/Q14004/Q9NYL2/Q96PY6/Q9Y2I7/P04049/A0A0B4J2F2/Q9UKE5/O75962/Q9H4A3	23
109	MC58 vs MC58siaD	GO:0044183	protein folding chaperone	6/526	41/15925	0.00212307	0.0259315	0.0194422	P07900/P08238/P0DMV9/P11021/P27797/P04792	6
110	MC58 vs MC58siaD	GO:0042169	SH2 domain binding	6/526	41/15925	0.00212307	0.0259315	0.0194422	O14492/Q07666/Q6PD62/P35568/A1X283/Q13501	6
111	MC58 vs MC58siaD	GO:0047485	protein N-terminus binding	10/526	103/15925	0.00214057	0.0259315	0.0194422	P0DMV9/P27348/P51948/P63241/Q13547/Q8IZL8/Q9UQ35/Q9Y618/Q9Y6Q9/O14745	10
112	MC58 vs MC58siaD	GO:0003779	actin binding	19/526	278/15925	0.00229609	0.0270428	0.0202754	O00151/O14639/P05556/P51858/Q01082/Q01518/Q12792/Q66K74/Q76I76/Q8IZW8/Q9UPN3/Q9NQW6/Q9H4G0/O75369/Q00839/P10636/P35579/Q13459/Q13813	19
113	MC58 vs MC58siaD	GO:0061629	RNA polymerase II-specific DNA-binding transcription factor binding	14/526	178/15925	0.00238423	0.027322	0.0204847	P05412/P23497/P52926/Q08211/Q12888/Q13547/Q86UE4/Q96T58/Q09472/Q92769/P41235/P04792/O75376/P15923	14
114	MC58 vs MC58siaD	GO:0098641	cadherin binding involved in cell-cell adhesion	4/526	18/15925	0.00248946	0.0277772	0.020826	O00151/P31949/Q9Y446/P05783	4
115	MC58 vs MC58siaD	GO:0071889	14-3-3 protein binding	5/526	30/15925	0.00277338	0.0301516	0.0226062	O14974/P26651/P85037/P31749/Q96PY6	5
116	MC58 vs MC58siaD	GO:0019904	protein domain specific binding	16/526	224/15925	0.00321171	0.0332826	0.0249537	P11021/P13861/P23497/P27348/P46940/Q07666/Q13242/Q15596/Q8N3R9/Q9H7N4/P09651/P35579/Q14980/Q9UDY2/P62258/P61981	16
117	MC58 vs MC58siaD	GO:0051059	NF-kappaB binding	5/526	31/15925	0.00321836	0.0332826	0.0249537	Q13547/Q86UE4/Q09472/Q92769/P06748	5
118	MC58 vs MC58siaD	GO:0019901	protein kinase binding	28/526	488/15925	0.00336741	0.0339948	0.0254876	A6ND36/O14974/O60825/O95747/P08238/P21796/P26651/P46940/Q00613/Q14764/Q15262/Q7Z434/Q86T82/Q8ND76/Q9P2M4/Q9ULW0/Q9Y666/P31749/Q14004/P13639/Q6ZRV2/P04792/P52732/P10636/P06748/O95453/Q13501/Q9H4A3	28
119	MC58 vs MC58siaD	GO:0008190	eukaryotic initiation factor 4E binding	3/526	10/15925	0.00361451	0.0356407	0.0267217	Q6PKG0/O00571/Q04637	3
120	MC58 vs MC58siaD	GO:0070182	DNA polymerase binding	4/526	20/15925	0.00374085	0.0360482	0.0270272	P07900/P08238/Q9BUH6/Q9BXW9	4
121	MC58 vs MC58siaD	GO:0035091	phosphatidylinositol binding	9/526	95/15925	0.00414088	0.0390163	0.0292526	O60784/Q14573/Q8N565/Q8TEW0/Q92783/Q9H8W4/Q9Y490/P10636/Q14980	9
122	MC58 vs MC58siaD	GO:0004674	protein serine/threonine kinase activity	22/526	360/15925	0.00428418	0.039489	0.0296069	O43187/O95747/P21127/P27361/P27448/Q00536/Q12851/Q13523/Q15418/Q96GX5/Q9H0K1/Q9H2G2/P31749/P11274/Q96PY6/Q9Y2I7/P04049/A0A0B4J2F2/Q13501/Q9UKE5/O75962/Q9H4A3	22
123	MC58 vs MC58siaD	GO:0046982	protein heterodimerization activity	20/526	317/15925	0.00444566	0.0401055	0.0300692	O00267/O43187/O75449/P05556/P11388/P49450/P51114/P51116/Q00613/Q02880/Q15545/Q2PPJ7/Q86U44/Q92530/Q96BT3/P04264/Q07889/P15923/Q13428/P62258	20
124	MC58 vs MC58siaD	GO:0051020	GTPase binding	5/526	34/15925	0.00485995	0.0424376	0.0318176	P06733/P07900/P67809/Q01082/O00499	5
125	MC58 vs MC58siaD	GO:0031625	ubiquitin protein ligase binding	19/526	298/15925	0.00490434	0.0424376	0.0318176	P05412/P07900/P08238/P0DMV9/P11021/P13010/P13861/P49407/Q13619/Q15366/Q5VTR2/Q92844/Q96B97/Q99460/P27797/Q13501/Q9UNE7/Q13263/P62258	19
126	MC58 vs MC58siaD	GO:0070034	telomerase RNA binding	4/526	22/15925	0.0053609	0.044569	0.0334157	P07910/O60832/Q00839/O95453	4
127	MC58 vs MC58siaD	GO:0031369	translation initiation factor binding	4/526	22/15925	0.0053609	0.044569	0.0334157	B5ME19/Q6PKG0/O00571/Q04637	4
128	MC58 vs MC58siaD	GO:1990226	histone methyltransferase binding	3/526	12/15925	0.0063081	0.0495302	0.0371354	O95785/P08238/O00567	3
129	MC58 vs MC58siaD	GO:0000340	RNA 7-methylguanosine cap binding	3/526	12/15925	0.0063081	0.0495302	0.0371354	Q6PKG0/Q8TEQ6/Q9UKV8	3
130	MC58 vs MC58siaD	GO:0017069	snRNA binding	3/526	12/15925	0.0063081	0.0495302	0.0371354	Q7L2J0/Q8TEQ6/Q00839	3

## Sheet: Biological function
	Cluster	ID	Description	id-Ratio	BgRatio	pvalue	p.adjust	qvalue	geneID	Count
1	Con vs MC58	GO:0045104	intermediate filament cytoskeleton organization	6/333	20/16998	1.66129e-06	0.00209987	0.00184316	Q9UPN3/P54252/P15924/Q03001/Q6ZRV2/P05783	6
2	Con vs MC58	GO:0007049	cell cycle	19/333	299/16998	7.39241e-06	0.00467201	0.00410084	P28749/P41279/P46013/Q08999/Q86WB0/Q96Q89/Q9C0C7/Q9NUQ3/Q9UKL3/Q9UPN4/Q9Y6G9/Q92974/Q9Y5K6/Q09472/Q9NVI1/Q9NRZ9/P05783/Q9NYL2/Q8TD19	19
3	Con vs MC58	GO:0046931	pore complex assembly	4/333	11/16998	4.28189e-05	0.0138927	0.0121943	P55196/Q6IQ23/Q92934/Q4KMQ2	4
4	Con vs MC58	GO:0090136	epithelial cell-cell adhesion	4/333	12/16998	6.32379e-05	0.0138927	0.0121943	P18084/Q6IQ23/Q9P1Y5/P15924	4
5	Con vs MC58	GO:0038066	p38MAPK cascade	4/333	12/16998	6.32379e-05	0.0138927	0.0121943	P26651/Q07352/Q16539/Q9NYL2	4
6	Con vs MC58	GO:0017148	negative regulation of translation	8/333	71/16998	7.25394e-05	0.0138927	0.0121943	P19338/P51114/Q14451/Q6PKG0/Q8ND56/P27797/O00571/Q92574	8
7	Con vs MC58	GO:0034063	stress granule assembly	5/333	24/16998	8.76047e-05	0.0138927	0.0121943	Q14451/Q8ND56/Q8WWM7/Q9Y520/O00571	5
8	Con vs MC58	GO:0051056	regulation of small GTPase mediated signal transduction	10/333	115/16998	8.79287e-05	0.0138927	0.0121943	O43166/O60292/Q07960/Q12802/Q13017/Q5T5U3/Q9C0H5/Q9NRY4/Q9P227/Q92974	10
9	Con vs MC58	GO:0006325	chromatin organization	14/333	219/16998	0.000110612	0.0155349	0.0136357	O95251/P28749/Q08999/Q15424/Q8N5Y2/Q8TDB6/Q9H1E3/Q9NV56/Q15910/O75376/Q9C0A6/Q96EB6/Q13263/Q9Y4A5	14
10	Con vs MC58	GO:0035023	regulation of Rho protein signal transduction	5/333	27/16998	0.000158558	0.0200418	0.0175916	Q12802/Q8TE67/Q8TE68/Q92974/Q63ZY3	5
11	Con vs MC58	GO:0035264	multicellular organism growth	8/333	82/16998	0.000201718	0.0231793	0.0203456	Q07352/Q14865/Q7Z6E9/Q8WUF5/Q9HB21/Q09472/P84243/Q07889	8
12	Con vs MC58	GO:0006469	negative regulation of protein kinase activity	7/333	66/16998	0.000300527	0.0316555	0.0277855	Q13177/Q15545/Q8TB45/Q8TF42/P09211/P04792/P21359	7
13	Con vs MC58	GO:0045859	regulation of protein kinase activity	4/333	18/16998	0.000356194	0.034633	0.030399	Q8ND04/Q96RR4/Q9P212/Q92574	4
14	Con vs MC58	GO:0007010	cytoskeleton organization	9/333	117/16998	0.00049328	0.0442006	0.038797	O60292/Q5VZL5/Q6P0Q8/Q8NEN9/Q03001/P19013/Q9NYL2/Q9P212/P21580	9
15	Con vs MC58	GO:0050770	regulation of axonogenesis	4/333	20/16998	0.000546794	0.0442006	0.038797	O43166/Q13177/Q9NQT8/Q9NRY4	4
16	Con vs MC58	GO:0051028	mRNA transport	7/333	73/16998	0.000559501	0.0442006	0.038797	P26651/P49790/Q00613/Q07352/Q14764/Q7KZ85/P49792	7
17	Con vs MC58	GO:0007266	Rho protein signal transduction	6/333	54/16998	0.000632326	0.0467044	0.0409947	Q07960/Q13017/Q8TE67/Q8TE68/Q9P035/P53667	6
18	Con vs MC58	GO:0010824	regulation of centrosome duplication	4/333	21/16998	0.000665095	0.0467044	0.0409947	Q9UPN4/Q9UQN3/P06748/Q96EB6	4
19	Con vs MC58	GO:0000289	nuclear-transcribed mRNA poly(A) tail shortening	4/333	22/16998	0.000800438	0.0497502	0.0436681	P26651/Q9C0C2/Q9NZN8/O95453	4
20	Con vs MC58	GO:0042058	regulation of epidermal growth factor receptor signaling pathway	3/333	10/16998	0.000807242	0.0497502	0.0436681	Q96EY5/Q05209/Q6PJF5	3
21	Con vs MC58	GO:0006413	translational initiation	5/333	38/16998	0.000826546	0.0497502	0.0436681	O43432/Q14152/Q6PKG0/O00571/Q04637	5
22	Con vs MC58siaD	GO:0016575	histone deacetylation	11/564	46/16998	2.26215e-07	0.000165551	0.000143749	Q13330/Q86YP4/Q8N5Y2/Q96PK6/Q9H7L9/Q9UIF9/Q12873/Q14839/Q92769/Q96ST3/Q96EB6	11
23	Con vs MC58siaD	GO:0051056	regulation of small GTPase mediated signal transduction	17/564	115/16998	2.4092e-07	0.000165551	0.000143749	O15085/O43166/O60292/P98171/Q07960/Q12774/Q12802/Q13017/Q15311/Q15811/Q2PPJ7/Q6GYQ0/Q9C0H5/Q9H8V3/Q9NRY4/Q9P227/Q13459	17
24	Con vs MC58siaD	GO:0007010	cytoskeleton organization	17/564	117/16998	3.10602e-07	0.000165551	0.000143749	O14639/O15021/O60292/O75400/P98171/Q6P0Q8/Q6ZV73/Q71RC2/Q7RTP6/Q8NEN9/Q96B97/Q96IF1/O43822/P19013/Q9P212/P21580/Q9UKE5	17
25	Con vs MC58siaD	GO:0007049	cell cycle	28/564	299/16998	8.24294e-07	0.0002626	0.000228017	O75400/P27361/P28482/P28749/P41279/P46013/Q08999/Q13111/Q5UIP0/Q7RTP6/Q86WB0/Q96AY4/Q96IF1/Q96Q89/Q96T88/Q9C0C7/Q9NUQ3/Q9UKL3/Q9UPN4/Q9Y6G9/Q9Y5K6/Q9NVI1/Q9NRZ9/Q00839/P05783/Q96PY6/Q8TD19/Q05655	28
26	Con vs MC58siaD	GO:0016477	cell migration	25/564	249/16998	8.94316e-07	0.0002626	0.000228017	O15511/O75400/P16070/Q13469/Q14160/Q15262/Q15691/Q5VT25/Q5VZK9/Q6AWC2/Q86YV5/Q8IVT2/Q92614/Q96B97/Q9H7D0/Q9NRY4/Q9UHB6/Q13443/Q9Y5K6/P29317/P22455/P16144/P14923/Q13153/P21580	25
27	Con vs MC58siaD	GO:0090630	activation of GTPase activity	16/564	113/16998	9.85365e-07	0.0002626	0.000228017	O43166/O60292/O60343/Q12774/Q14160/Q2PPJ7/Q4KMP7/Q5VV41/Q66K14/Q6GYQ0/Q8TBP0/Q9H8V3/Q9P2M4/Q96N67/P29317/Q92574	16
28	Con vs MC58siaD	GO:0000398	mRNA splicing, via spliceosome	20/564	185/16998	3.57824e-06	0.000727169	0.000631405	O60508/O75400/P08621/P31943/P52597/P62316/P62995/P78332/Q07955/Q13243/Q13247/Q13595/Q86V81/Q96I25/Q96PK6/Q9BRD0/Q9H307/Q9UQ35/Q00839/P98175	20
29	Con vs MC58siaD	GO:0035556	intracellular signal transduction	31/564	378/16998	3.63812e-06	0.000727169	0.000631405	O15021/O95747/O95819/P0CAP2/P16949/P27361/P27448/P28482/Q12774/Q15811/Q16539/Q6P0Q8/Q7L8J4/Q86UX6/Q8TB45/Q96GX5/Q9H0K1/Q9H8V3/Q9Y2V2/Q9Y6R4/Q9Y6D5/O00571/P09601/P04792/Q13153/Q13131/Q05655/A0A0B4J2F2/Q13501/Q9UKE5/Q9H4A3	31
30	Con vs MC58siaD	GO:0043488	regulation of mRNA stability	8/564	33/16998	9.32025e-06	0.0016559	0.00143783	P26651/P47974/P51114/Q07352/Q6P6C2/Q9Y2V2/Q05655/Q6PJT7	8
31	Con vs MC58siaD	GO:0006325	chromatin organization	21/564	219/16998	1.352e-05	0.00216186	0.00187715	O95251/P28749/P45973/P46379/P52926/Q08999/Q15424/Q15652/Q6AHZ1/Q8N5Y2/Q8WUI4/Q96T88/Q9H1E3/Q9H7L9/Q9Y2K7/Q8IXJ9/Q7Z3B3/Q13131/Q96EB6/Q13263/Q9Y4A5	21
32	Con vs MC58siaD	GO:0051301	cell division	28/564	350/16998	1.69633e-05	0.00228609	0.00198502	O00401/O75400/P52926/Q12834/Q15691/Q7RTP6/Q86WB0/Q86Y91/Q8IVT2/Q8ND76/Q96AY4/Q96GX5/Q96Q89/Q9BTE3/Q9NTI5/Q9ULW0/Q9Y6A5/Q9Y6G9/Q9Y5K6/P49454/Q9NRZ9/Q00839/P52732/Q96PY6/Q8TD19/Q14980/P06400/Q71U36	28
33	Con vs MC58siaD	GO:0045859	regulation of protein kinase activity	6/564	18/16998	1.71564e-05	0.00228609	0.00198502	Q8ND04/Q8ND76/Q96RR4/Q9H8V3/Q9P212/Q92574	6
34	Con vs MC58siaD	GO:0007173	epidermal growth factor receptor signaling pathway	9/564	47/16998	2.02017e-05	0.00248481	0.00215757	P09327/Q14451/Q5T0W9/P78536/P15056/P22681/P00533/Q9P212/Q07889	9
35	Con vs MC58siaD	GO:2000736	regulation of stem cell differentiation	6/564	19/16998	2.43737e-05	0.00278383	0.00241722	Q13330/Q86YP4/Q9NX40/Q12873/Q14839/Q92769	6
36	Con vs MC58siaD	GO:0006413	translational initiation	8/564	38/16998	2.83632e-05	0.00302352	0.00262534	B5ME19/O15372/O43432/O75822/Q6PKG0/O00571/Q13144/Q04637	8
37	Con vs MC58siaD	GO:0045104	intermediate filament cytoskeleton organization	6/564	20/16998	3.38468e-05	0.00338257	0.0029371	P58107/P54252/P15924/Q6ZRV2/P05783/P04049	6
38	Con vs MC58siaD	GO:0035331	negative regulation of hippo signaling	5/564	13/16998	4.07576e-05	0.00362063	0.00314382	P27448/Q16539/Q6AWC2/Q96IF1/Q9UPX8	5
39	Con vs MC58siaD	GO:0042659	regulation of cell fate specification	5/564	13/16998	4.07576e-05	0.00362063	0.00314382	Q13330/Q86YP4/Q12873/Q14839/Q92769	5
40	Con vs MC58siaD	GO:0043392	negative regulation of DNA binding	7/564	31/16998	5.60466e-05	0.00448092	0.00389081	P05412/P52926/Q01664/Q96T23/Q92769/P09601/O00712	7
41	Con vs MC58siaD	GO:0006446	regulation of translational initiation	7/564	31/16998	5.60466e-05	0.00448092	0.00389081	O15372/O43432/O60841/P23588/Q15056/Q04637/P04792	7
42	Con vs MC58siaD	GO:0007266	Rho protein signal transduction	9/564	54/16998	6.41351e-05	0.00488343	0.00424031	O15085/P98171/Q07960/Q13017/Q8TE67/Q8TE68/Q9BST9/P53667/Q13459	9
43	Con vs MC58siaD	GO:0034063	stress granule assembly	6/564	24/16998	0.000104959	0.00762858	0.00662394	Q14451/Q8ND56/Q8WWM7/Q9Y520/Q99700/O00571	6
44	Con vs MC58siaD	GO:0051028	mRNA transport	10/564	73/16998	0.000141539	0.00943005	0.00818817	P26651/P49790/P52948/Q00613/Q07352/Q07955/Q14764/Q7KZ85/Q9BTX1/P49792	10
45	Con vs MC58siaD	GO:0043484	regulation of RNA splicing	10/564	73/16998	0.000141539	0.00943005	0.00818817	P08621/P18583/P31943/P52597/P62995/Q02040/Q07955/Q09666/Q8IVF2/Q9Y4A5	10
46	Con vs MC58siaD	GO:0000165	MAPK cascade	11/564	88/16998	0.000154127	0.00985798	0.00855974	O95819/P26651/P27361/Q00613/Q07352/Q96RR4/Q9Y6R4/P15056/P02686/P04049/Q9UKE5	11
47	Con vs MC58siaD	GO:0006397	mRNA processing	16/564	170/16998	0.000175162	0.010393	0.00902427	P18583/Q00613/Q02040/Q07352/Q07955/Q13243/Q5VTL8/Q6P6C2/Q7KZ85/Q8N2M8/Q8NDT2/Q99590/Q9H0D6/Q9P1Y6/P55265/Q4G0J3	16
48	Con vs MC58siaD	GO:0061158	3'-UTR-mediated mRNA destabilization	5/564	17/16998	0.000175491	0.010393	0.00902427	P26651/P47974/Q07352/Q14103/Q92900	5
49	Con vs MC58siaD	GO:0035023	regulation of Rho protein signal transduction	6/564	27/16998	0.000212086	0.0120782	0.0104876	Q12802/Q8TE67/Q8TE68/Q63ZY3/Q13459/P04049	6
50	Con vs MC58siaD	GO:0000281	mitotic cytokinesis	9/564	63/16998	0.000219055	0.0120782	0.0104876	P16949/P18583/Q49MG5/Q96RF0/Q9BST9/Q9BXS6/Q9H8V3/Q9UPT5/P40818	9
51	Con vs MC58siaD	GO:0000226	microtubule cytoskeleton organization	13/564	125/16998	0.000263723	0.0140565	0.0122053	P11137/P18583/P27448/Q14244/Q9NV58/Q9P1Y5/Q9Y6A5/Q9Y6G9/P54252/Q96N67/O15344/O95613/Q71U36	13
52	Con vs MC58siaD	GO:0006468	protein phosphorylation	28/564	411/16998	0.000273184	0.014091	0.0122353	O95747/O95819/P27361/P27448/P28482/P41279/Q00537/Q15545/Q2M2I8/Q5VT25/Q6P0Q8/Q86YV5/Q96RR4/Q9H0K1/Q9Y2U5/P15056/P25098/P53667/Q13233/Q96PY6/Q13153/Q13131/Q05655/O75569/P04049/A0A0B4J2F2/Q9UKE5/Q9H4A3	28
53	Con vs MC58siaD	GO:0042307	positive regulation of protein import into nucleus	7/564	40/16998	0.00030683	0.0153319	0.0133128	Q16539/Q7Z434/Q9H8V3/O95817/P14923/Q05655/Q13263	7
54	Con vs MC58siaD	GO:0046931	pore complex assembly	4/564	11/16998	0.000328559	0.0159202	0.0138236	P55196/Q6IQ23/Q92934/Q4KMQ2	4
55	Con vs MC58siaD	GO:1903078	positive regulation of protein localization to plasma membrane	8/564	54/16998	0.000378718	0.0177305	0.0153955	O00264/P09327/Q5VV41/Q9C0B5/P00533/P29317/P26006/Q13501	8
56	Con vs MC58siaD	GO:0006338	chromatin remodeling	14/564	147/16998	0.000388097	0.0177305	0.0153955	P0C1Z6/P35659/Q13330/Q86YP4/Q8TAQ2/Q96T23/Q9UIF9/Q12873/Q14839/Q9HCK8/Q92769/P06748/Q13153/P06400	14
57	Con vs MC58siaD	GO:0035633	maintenance of blood-brain barrier	6/564	31/16998	0.000471321	0.0209345	0.0181776	O15551/O95049/P55011/Q86X29/Q9Y624/P02686	6
58	Con vs MC58siaD	GO:0031507	heterochromatin assembly	5/564	21/16998	0.000516987	0.0223422	0.0193999	P52926/O14686/P51608/P06400/Q96EB6	5
59	Con vs MC58siaD	GO:0009048	dosage compensation by inactivation of X chromosome	4/564	13/16998	0.000675142	0.0263305	0.022863	Q8NDT2/Q92900/Q96T37/Q00839	4
60	Con vs MC58siaD	GO:0061029	eyelid development in camera-type eye	4/564	13/16998	0.000675142	0.0263305	0.022863	P05412/P00533/Q92769/Q07889	4
61	Con vs MC58siaD	GO:0048011	neurotrophin TRK receptor signaling pathway	4/564	13/16998	0.000675142	0.0263305	0.022863	Q96B36/P42574/P04049/Q07889	4
62	Con vs MC58siaD	GO:2001022	positive regulation of response to DNA damage stimulus	4/564	13/16998	0.000675142	0.0263305	0.022863	P51114/P52926/Q9NYF8/Q05655	4
63	Con vs MC58siaD	GO:0000381	regulation of alternative mRNA splicing, via spliceosome	8/564	60/16998	0.00078266	0.0287572	0.02497	P51114/P62995/Q13247/Q8NDT2/Q96T37/Q9Y580/Q00839/P98175	8
64	Con vs MC58siaD	GO:0033138	positive regulation of peptidyl-serine phosphorylation	10/564	90/16998	0.00078842	0.0287572	0.02497	P07900/P16070/Q8N122/Q9C0C2/P15056/Q96N67/P00533/Q04637/Q13153/P04049	10
65	Con vs MC58siaD	GO:0033077	T cell differentiation in thymus	6/564	34/16998	0.000791317	0.0287572	0.02497	P47974/P62753/Q07352/Q6IBW4/P78536/Q13158	6
66	Con vs MC58siaD	GO:0006606	protein import into nucleus	10/564	91/16998	0.000860027	0.0300343	0.026079	P20749/P49790/P52948/Q14153/Q9NRA8/Q9NYF3/P55265/P02545/P35658/Q13501	10
67	Con vs MC58siaD	GO:0070301	cellular response to hydrogen peroxide	8/564	61/16998	0.000875105	0.0300343	0.026079	Q00613/Q9H8V3/Q9HB21/Q92769/Q13131/Q05655/Q96EB6/P21580	8
68	Con vs MC58siaD	GO:0006281	DNA repair	18/564	235/16998	0.000882809	0.0300343	0.026079	O75717/O95251/P0C1Z6/Q00613/Q08945/Q13111/Q5UIP0/Q7L9B9/Q8NFC6/Q92900/Q96T88/Q9HAW4/Q9NTI5/Q92466/P06748/Q13263/Q9Y4A5/P13051	18
69	Con vs MC58siaD	GO:1903351	cellular response to dopamine	4/564	15/16998	0.00122254	0.0394257	0.0342335	P27361/P28482/Q92769/Q96ST3	4
70	Con vs MC58siaD	GO:1900153	positive regulation of nuclear- transcribed mRNA catabolic process, deadenylation-dependent decay	4/564	15/16998	0.00122254	0.0394257	0.0342335	P26651/P47974/Q07352/Q9HCJ0	4
71	Con vs MC58siaD	GO:0071276	cellular response to cadmium ion	6/564	37/16998	0.00125748	0.0394257	0.0342335	P05412/P27361/P28482/Q00613/P00533/P09601	6
72	Con vs MC58siaD	GO:0034614	cellular response to reactive oxygen species	6/564	37/16998	0.00125748	0.0394257	0.0342335	P05412/P27361/P28482/Q15262/Q96RR4/P00533	6
73	Con vs MC58siaD	GO:0006974	cellular response to DNA damage stimulus	19/564	263/16998	0.00128912	0.0396405	0.0344201	P20749/P28482/P45973/Q12888/Q13469/Q14694/Q5UIP0/Q8N122/Q8NFC6/Q92844/Q96GX5/Q9BRQ6/P42574/P22681/O43822/Q92466/Q13153/Q96EB6/P46937	19
74	Con vs MC58siaD	GO:1990869	cellular response to chemokine	4/564	16/16998	0.00158761	0.0478979	0.0415901	O95747/P55011/Q9Y2L9/Q9H4A3	4
75	Con vs MC58siaD	GO:0071479	cellular response to ionizing radiation	6/564	39/16998	0.00166865	0.0485123	0.0421235	P29692/Q16539/Q92844/Q9C0C2/Q9H8V3/Q96EB6	6
76	Con vs MC58siaD	GO:0090307	mitotic spindle assembly	6/564	39/16998	0.00166865	0.0485123	0.0421235	Q12834/Q49MG5/Q8IVT2/Q8ND56/Q9ULW0/P52732	6
77	MC58 vs MC58siaD	GO:0000398	mRNA splicing, via spliceosome	24/554	185/16998	8.25072e-09	1.30279e-05	1.12818e-05	O43719/O60508/O75400/P07910/P31943/P78332/Q13242/Q13247/Q13523/Q13573/Q13595/Q53GS9/Q86U44/Q86V81/Q8IYB3/Q8TEQ6/Q96PK6/Q99459/Q9H307/Q9UQ35/Q9Y388/P09651/Q00839/Q9Y5S9	24
78	MC58 vs MC58siaD	GO:0006397	mRNA processing	22/554	170/16998	3.61953e-08	2.85762e-05	2.47462e-05	P14866/P18583/P49756/P67809/Q00613/Q07666/Q13242/Q14498/Q53GS9/Q5BKZ1/Q5T200/Q5VTL8/Q86U06/Q86U44/Q8N2M8/Q8NDT2/Q96E39/Q9H0D6/Q9H7N4/Q9Y2W1/Q4G0J3/Q8NI27	22
79	MC58 vs MC58siaD	GO:0006974	cellular response to DNA damage stimulus	27/554	263/16998	1.4643e-07	7.7071e-05	6.67412e-05	P11388/P13010/P20749/P33993/P36915/P45973/Q12888/Q13619/Q14694/Q5UIP0/Q68E01/Q86U44/Q8NCN4/Q92844/Q96GX5/Q96RU2/Q9BUH6/Q9NZJ0/Q9UNS1/Q9UIG0/P42574/O43822/Q92466/Q9Y6X9/Q7Z333/P22314/P46937	27
80	MC58 vs MC58siaD	GO:0034605	cellular response to heat	11/554	48/16998	3.01885e-07	0.000119169	0.000103197	P07900/P08238/P0DMV9/Q00613/Q58FF8/O95817/Q92769/P10636/P21359/Q9UNE7/P62258	11
81	MC58 vs MC58siaD	GO:0000381	regulation of alternative mRNA splicing, via spliceosome	12/554	60/16998	4.2823e-07	0.000135235	0.00011711	P14866/P49756/P51114/P51116/Q07666/Q13247/Q8NDT2/Q96T37/Q9Y2W1/P09651/Q00839/Q9Y5S9	12
82	MC58 vs MC58siaD	GO:0008380	RNA splicing	20/554	169/16998	6.53882e-07	0.00017208	0.000149016	P07910/P18583/P49756/P67809/Q13523/Q14498/Q53GS9/Q5BKZ1/Q5T200/Q5VTL8/Q86U06/Q8IYB3/Q8N2M8/Q8NDT2/Q96E39/Q9H7N4/Q9Y2W1/Q4G0J3/Q9Y5S9/Q8NI27	20
83	MC58 vs MC58siaD	GO:2000637	positive regulation of gene silencing by miRNA	6/554	12/16998	9.11977e-07	0.000205716	0.000178144	P26651/P51114/Q08211/Q8TB72/Q96IF1/Q14671	6
84	MC58 vs MC58siaD	GO:0051301	cell division	30/554	350/16998	1.48668e-06	0.000293433	0.000254105	O75400/O75449/P18858/P41208/P49916/P52926/Q53GS9/Q6NUK4/Q86T82/Q8IVT2/Q8ND76/Q96BT3/Q96GX5/Q99618/Q9BSJ6/Q9BYG5/Q9H410/Q9NTI5/Q9NVM9/Q9ULW0/Q9UNS1/Q9Y6A5/Q9Y6G9/Q8IYB7/Q00839/P52732/Q96PY6/Q08J23/Q14980/O60216	30
85	MC58 vs MC58siaD	GO:0006413	translational initiation	9/554	38/16998	2.72374e-06	0.000477864	0.000413817	B5ME19/O15372/O75822/P46782/Q14152/Q6PKG0/Q8NE71/O00571/Q04637	9
86	MC58 vs MC58siaD	GO:0007010	cytoskeleton organization	15/554	117/16998	6.0694e-06	0.000958359	0.000829911	O14639/O60292/O75400/P98171/Q14202/Q6ZV73/Q8NEN9/Q96B97/Q96IF1/O00499/O43822/Q9NYL2/Q8WWQ0/P21580/Q9UKE5	15
87	MC58 vs MC58siaD	GO:0043488	regulation of mRNA stability	8/554	33/16998	8.17855e-06	0.00117399	0.00101664	P26651/P51114/P51116/Q8NC51/Q8TB72/Q9Y2V2/P31749/Q14671	8
88	MC58 vs MC58siaD	GO:0006281	DNA repair	22/554	235/16998	9.38301e-06	0.00123465	0.00106917	O95251/P18858/P51948/Q00613/Q08945/Q13111/Q13619/Q14676/Q5UIP0/Q68E01/Q92900/Q96RU2/Q96T88/Q99459/Q9NTI5/Q9UNS1/P46100/Q92466/P06748/Q9UNE7/Q13263/Q01831	22
89	MC58 vs MC58siaD	GO:0051028	mRNA transport	11/554	73/16998	2.2756e-05	0.00276398	0.00239353	P26651/P41208/P49790/P52948/P63241/Q00613/Q08211/Q14764/Q5SRE5/P09651/P49792	11
90	MC58 vs MC58siaD	GO:0045104	intermediate filament cytoskeleton organization	6/554	20/16998	3.06071e-05	0.00310187	0.00268613	P58107/Q9UPN3/P15924/Q6ZRV2/P05783/P04049	6
91	MC58 vs MC58siaD	GO:0048024	regulation of mRNA splicing, via spliceosome	6/554	20/16998	3.06071e-05	0.00310187	0.00268613	P18583/Q07666/Q14498/Q86U06/Q8IYB3/Q4G0J3	6
92	MC58 vs MC58siaD	GO:0006284	base-excision repair	7/554	29/16998	3.14313e-05	0.00310187	0.00268613	P18858/P29372/P52926/Q8N6T7/P17096/Q7Z6Z7/P18887	7
93	MC58 vs MC58siaD	GO:0009048	dosage compensation by inactivation of X chromosome	5/554	13/16998	3.74079e-05	0.00347454	0.00300885	Q86U44/Q8NDT2/Q92900/Q96T37/Q00839	5
94	MC58 vs MC58siaD	GO:0007049	cell cycle	24/554	299/16998	4.81481e-05	0.00422366	0.00365756	O75400/O75449/P27361/P33993/P46013/P49916/Q08999/Q13111/Q15418/Q53GS9/Q5UIP0/Q8TEW0/Q92733/Q96IF1/Q96T88/Q99459/Q99618/Q9BSJ6/Q9Y6G9/Q09472/Q00839/P05783/Q9NYL2/Q96PY6	24
95	MC58 vs MC58siaD	GO:0034063	stress granule assembly	6/554	24/16998	9.51055e-05	0.00790377	0.00684444	Q8TB72/Q8WWM7/Q9Y520/Q99700/O00571/P10636	6
96	MC58 vs MC58siaD	GO:0045814	negative regulation of gene expression, epigenetic	5/554	17/16998	0.000161388	0.0114986	0.00995741	Q5UIP0/Q8N6T7/Q8NEY8/Q15910/Q9Y6X9	5
97	MC58 vs MC58siaD	GO:0043923	positive regulation by host of viral transcription	5/554	17/16998	0.000161388	0.0114986	0.00995741	P05412/Q01664/Q13573/Q9H1E3/Q09472	5
98	MC58 vs MC58siaD	GO:0001510	RNA methylation	5/554	17/16998	0.000161388	0.0114986	0.00995741	Q7L2J0/Q86U44/Q8NDT2/Q96T37/Q08J23	5
99	MC58 vs MC58siaD	GO:0065003	protein-containing complex assembly	14/554	138/16998	0.00016749	0.0114986	0.00995741	O60524/P09327/P50502/P51948/Q00613/Q01664/Q08211/Q8TEQ6/Q8TEW0/Q9BYG5/Q03164/P11166/O14745/P46937	14
100	MC58 vs MC58siaD	GO:0006606	protein import into nucleus	11/554	91/16998	0.000178496	0.0117435	0.0101696	P20749/P49790/P52948/Q14153/Q5SRE5/Q9NYF3/P31749/P02545/P35658/Q13501/P49815	11
101	MC58 vs MC58siaD	GO:0000281	mitotic cytokinesis	9/554	63/16998	0.000191734	0.0121099	0.0104868	O95239/P16949/P18583/P49450/Q01082/Q9BXS6/Q9NV70/Q9NQW6/P40818	9
102	MC58 vs MC58siaD	GO:0006405	RNA export from nucleus	5/554	19/16998	0.00028731	0.0174486	0.01511	P49790/Q5SRE5/Q86V81/P09651/P35658	5
103	MC58 vs MC58siaD	GO:0042149	cellular response to glucose starvation	8/554	54/16998	0.000335999	0.0196497	0.0170161	O60664/P11021/Q13615/Q9BQG0/Q9H0K1/P09651/A0A0B4J2F2/P11166	8
104	MC58 vs MC58siaD	GO:0051056	regulation of small GTPase mediated signal transduction	12/554	115/16998	0.000371753	0.0208258	0.0180345	O15085/O60292/P98171/Q07960/Q15311/Q2PPJ7/Q96P48/Q9NRY4/P11274/Q13459/O75962/P49815	12
105	MC58 vs MC58siaD	GO:0032922	circadian regulation of gene expression	9/554	69/16998	0.000386225	0.0208258	0.0180345	Q13547/Q15596/Q9BQG0/Q06210/Q92769/Q00839/Q7Z6Z7/Q03164/Q7Z5J4	9
106	MC58 vs MC58siaD	GO:0002218	activation of innate immune response	6/554	31/16998	0.000428588	0.0208258	0.0180345	O94826/P07900/P13010/Q7Z434/Q96PK6/P43243	6
107	MC58 vs MC58siaD	GO:0043392	negative regulation of DNA binding	6/554	31/16998	0.000428588	0.0208258	0.0180345	P05412/P23497/P52926/Q01664/Q92769/O00712	6
108	MC58 vs MC58siaD	GO:0010390	histone monoubiquitination	4/554	12/16998	0.000448433	0.0208258	0.0180345	Q5VTR2/Q6PD62/Q8WVC0/Q96T88	4
109	MC58 vs MC58siaD	GO:0048009	insulin-like growth factor receptor signaling pathway	4/554	12/16998	0.000448433	0.0208258	0.0180345	O75420/P31749/P35568/P49815	4
110	MC58 vs MC58siaD	GO:0090309	positive regulation of DNA methylation- dependent heterochromatin assembly	4/554	12/16998	0.000448433	0.0208258	0.0180345	Q8NEY8/P26358/Q9Y6X9/Q13263	4
111	MC58 vs MC58siaD	GO:0045727	positive regulation of translation	9/554	71/16998	0.000479166	0.0216173	0.0187199	P20749/P51114/P51116/Q6PKG0/Q86U44/Q8NE71/O00571/P13639/P06748	9
112	MC58 vs MC58siaD	GO:0034644	cellular response to UV	8/554	58/16998	0.00055235	0.0237268	0.0205467	O75113/Q13619/Q15262/Q86U44/Q96RU2/Q92466/Q09472/P06748	8
113	MC58 vs MC58siaD	GO:0000289	nuclear-transcribed mRNA poly(A) tail shortening	5/554	22/16998	0.000600099	0.0237268	0.0205467	O95628/P26651/Q5VYS8/Q9C0C2/O95453	5
114	MC58 vs MC58siaD	GO:0061029	eyelid development in camera-type eye	4/554	13/16998	0.000631111	0.0237268	0.0205467	P05412/Q13547/Q92769/Q07889	4
115	MC58 vs MC58siaD	GO:0043922	negative regulation by host of viral transcription	4/554	13/16998	0.000631111	0.0237268	0.0205467	P05412/P52926/Q01664/Q13547	4
116	MC58 vs MC58siaD	GO:0035331	negative regulation of hippo signaling	4/554	13/16998	0.000631111	0.0237268	0.0205467	P27448/Q6AWC2/Q96IF1/Q9UPX8	4
117	MC58 vs MC58siaD	GO:2001022	positive regulation of response to DNA damage stimulus	4/554	13/16998	0.000631111	0.0237268	0.0205467	P51114/P51116/P52926/Q9NYF8	4
118	MC58 vs MC58siaD	GO:0030174	regulation of DNA-dependent DNA replication initiation	4/554	13/16998	0.000631111	0.0237268	0.0205467	O95251/P33993/Q96S55/P49736	4
119	MC58 vs MC58siaD	GO:0015031	protein transport	24/554	357/16998	0.000687021	0.025228	0.0218467	O60784/O75351/P41208/P42566/P49407/P63241/Q14764/Q5VZ89/Q63HQ0/Q6P3S1/Q6WKZ4/Q8N697/Q8NDI1/Q92538/Q96CC6/Q9H8W4/Q9NV70/Q9P1Q0/Q9P2E9/Q9Y6D5/Q9UP83/P35579/P51149/Q6PJF5	24
120	MC58 vs MC58siaD	GO:0006396	RNA processing	9/554	75/16998	0.000720334	0.0252869	0.0218978	O60293/P14866/P31943/P78332/Q14498/Q9H0D6/O60832/Q00839/Q7Z333	9
121	MC58 vs MC58siaD	GO:0051973	positive regulation of telomerase activity	6/554	34/16998	0.000720654	0.0252869	0.0218978	P07900/P08238/P13010/P27361/O60832/O95453	6
122	MC58 vs MC58siaD	GO:0030036	actin cytoskeleton organization	14/554	162/16998	0.000861744	0.0295803	0.0256157	O00151/O15085/Q01082/Q01518/Q5TH69/Q6ZV73/Q76I76/Q8N3D4/Q8NDI1/P11274/O75369/P21359/O14745/Q13813	14
123	MC58 vs MC58siaD	GO:0050684	regulation of mRNA processing	4/554	15/16998	0.00114389	0.03843	0.0332792	P21127/Q08211/Q14151/Q9Y5S9	4
124	MC58 vs MC58siaD	GO:0048026	positive regulation of mRNA splicing, via spliceosome	5/554	26/16998	0.00134612	0.0442817	0.0383467	P52948/Q13573/Q13595/Q96E39/Q9Y2W1	5
125	MC58 vs MC58siaD	GO:0016477	cell migration	18/554	249/16998	0.00139409	0.0449239	0.0389028	O75400/P05556/P16070/P46940/Q15262/Q5VZK9/Q6AWC2/Q86YV5/Q8IVT2/Q8WUY9/Q96B97/Q96CC6/Q9NRY4/Q9UHB6/P35221/P22455/P16144/P21580	18
126	MC58 vs MC58siaD	GO:0001732	formation of cytoplasmic translation initiation complex	4/554	16/16998	0.00148618	0.0465433	0.0403051	B5ME19/O15372/O75822/Q14152	4
127	MC58 vs MC58siaD	GO:0035556	intracellular signal transduction	24/554	378/16998	0.0015033	0.0465433	0.0403051	O14492/O43187/O95747/P13861/P16949/P27361/P27448/Q12851/Q15418/Q8WUY9/Q96GX5/Q9H0K1/Q9NYT0/Q9Y2V2/P31749/Q9Y6D5/O00571/P04792/Q9Y2I7/A0A0B4J2F2/Q13501/Q9UKE5/Q9H4A3/P62258	24
128	MC58 vs MC58siaD	GO:0006378	mRNA polyadenylation	5/554	27/16998	0.00160831	0.048837	0.0422914	Q12996/Q6UN15/Q8WVC0/Q92797/Q9BWT3	5

## Sheet: Pathways
	Cluster	ID	Description	id-Ratio	BgRatio	pvalue	p.adjust	qvalue	geneID	Count
1	Con vs MC58	R-HSA-9012999	RHO GTPase cycle	32/207	450/8578	2.81997e-08	1.50816e-05	1.27799e-05	P38159/Q07960/Q12802/Q13017/Q13177/Q14160/Q14451/Q15669/Q5T0W9/Q5T5U3/Q7Z6E9/Q86YV5/Q8IW35/Q8N6H7/Q8TDM6/Q96C19/Q96T58/Q99569/Q9BYG5/Q9BZ29/Q9C0H5/Q9H2K8/Q9H7D0/Q9NRY4/Q9P227/Q9UQB8/Q92974/P15924/Q03001/P51149/Q07889/Q7Z6B7	32
2	Con vs MC58	R-HSA-9696264	RND3 GTPase cycle	10/207	42/8578	4.04356e-08	1.50816e-05	1.27799e-05	P38159/Q13017/Q14160/Q5T0W9/Q5T5U3/Q8TDM6/Q99569/Q9NRY4/P15924/Q03001	10
3	Con vs MC58	R-HSA-9696270	RND2 GTPase cycle	10/207	43/8578	5.15904e-08	1.50816e-05	1.27799e-05	P38159/Q07960/Q13017/Q14160/Q5T0W9/Q86YV5/Q8TDM6/Q99569/Q9NRY4/Q03001	10
4	Con vs MC58	R-HSA-9696273	RND1 GTPase cycle	9/207	42/8578	5.2133e-07	0.000114302	9.68576e-05	P38159/Q13017/Q14451/Q5T0W9/Q8TDM6/Q99569/Q9NRY4/P15924/Q03001	9
5	Con vs MC58	R-HSA-450531	Regulation of mRNA stability by proteins that bind AU-rich elements	10/207	87/8578	4.26927e-05	0.00748829	0.00634548	P25789/P26651/P28066/Q07352/Q16539/Q92530/Q99460/Q04637/P04792/O95453	10
6	Con vs MC58	R-HSA-5627123	RHO GTPases activate PAKs	5/207	21/8578	0.000115757	0.0157968	0.013386	O14974/Q13177/Q14247/P21333/P53667	5
7	Con vs MC58	R-HSA-9013149	RAC1 GTPase cycle	14/207	184/8578	0.000139123	0.0157968	0.013386	Q07960/Q13017/Q13177/Q5T5U3/Q9BZ29/Q9C0H5/Q9H2K8/Q9H7D0/Q9NRY4/Q9P227/Q9UQB8/P51149/Q07889/Q7Z6B7	14
8	Con vs MC58	R-HSA-5663202	Diseases of signal transduction by growth factor receptors and second messengers	22/207	385/8578	0.000144099	0.0157968	0.013386	O43815/P25789/P28066/P35269/P51114/P62753/Q86WB0/Q8IVT5/Q92530/Q92614/Q92934/Q99460/Q9BY84/Q9Y618/P35222/Q09472/P02545/O75376/P21359/P06748/Q05209/Q07889	22
9	Con vs MC58	R-HSA-9013405	RHOD GTPase cycle	7/207	53/8578	0.000258677	0.0228851	0.0193925	Q07960/Q13017/Q5T5U3/Q96C19/Q9C0H5/Q9NRY4/P51149	7
10	Con vs MC58	R-HSA-429947	Deadenylation of mRNA	5/207	25/8578	0.000279379	0.0228851	0.0193925	P23588/Q9C0C2/Q9NZN8/Q04637/O95453	5
11	Con vs MC58	R-HSA-9609646	HCMV Infection	10/207	109/8578	0.000287042	0.0228851	0.0193925	P49790/Q96EY5/Q9Y618/Q9Y6G9/Q9UQN3/Q15910/O75376/P57740/P49792/Q13263	10
12	Con vs MC58	R-HSA-9013409	RHOJ GTPase cycle	7/207	55/8578	0.000326945	0.0238943	0.0202477	Q07960/Q13017/Q13177/Q14160/Q5T5U3/Q9NRY4/P51149	7
13	Con vs MC58	R-HSA-9013148	CDC42 GTPase cycle	12/207	155/8578	0.000356568	0.0239365	0.0202834	Q07960/Q13017/Q13177/Q14160/Q5T5U3/Q8N6H7/Q9BZ29/Q9C0H5/Q9NRY4/Q9UQB8/P51149/Q7Z6B7	12
14	Con vs MC58	R-HSA-9013408	RHOG GTPase cycle	8/207	74/8578	0.00038595	0.0239365	0.0202834	Q07960/Q13017/Q13177/Q5T5U3/Q9C0H5/Q9H7D0/Q9NRY4/P51149	8
15	Con vs MC58	R-HSA-9013423	RAC3 GTPase cycle	9/207	94/8578	0.000420612	0.0239365	0.0202834	Q07960/Q13017/Q13177/Q5T5U3/Q9C0H5/Q9H2K8/Q9NRY4/Q9UQB8/P51149	9
16	Con vs MC58	R-HSA-162906	HIV Infection	15/207	230/8578	0.000436697	0.0239365	0.0202834	P12236/P18615/P25789/P28066/P35269/P49790/Q13177/Q15545/Q92530/Q96EY5/Q99460/Q9UQN3/P06748/P57740/P49792	15
17	Con vs MC58	R-HSA-9013406	RHOQ GTPase cycle	7/207	59/8578	0.000506655	0.0261374	0.0221485	Q07960/Q13017/Q13177/Q14160/Q5T5U3/Q9NRY4/P51149	7
18	Con vs MC58	R-HSA-3899300	SUMOylation of transcription cofactors	6/207	44/8578	0.000603072	0.029383	0.0248988	Q15424/Q9UKL3/Q9Y618/Q09472/P06748/Q13263	6
19	Con vs MC58	R-HSA-9609690	HCMV Early Events	8/207	85/8578	0.000982922	0.0453696	0.0384456	P49790/Q9Y618/Q9Y6G9/Q15910/O75376/P57740/P49792/Q13263	8
20	Con vs MC58	R-HSA-6791312	TP53 Regulates Transcription of Cell Cycle Genes	6/207	49/8578	0.00108095	0.0473998	0.040166	P28749/Q08999/Q9C0C2/Q9NZN8/Q09472/P06748	6
21	Con vs MC58	R-HSA-162909	Host Interactions of HIV factors	10/207	130/8578	0.00115716	0.0483251	0.0409501	P12236/P25789/P28066/P49790/Q13177/Q92530/Q99460/P06748/P57740/P49792	10
22	Con vs MC58siaD	R-HSA-9012999	RHO GTPase cycle	54/357	450/8578	8.20139e-13	8.05377e-10	6.44025e-10	O00401/O15085/P07900/P62995/P98171/Q07960/Q12774/Q12792/Q12802/Q13017/Q14160/Q14451/Q15311/Q15669/Q15811/Q5T0W9/Q5VT25/Q5VV41/Q6GYQ0/Q86YV5/Q8IUC4/Q8IW35/Q8IWB9/Q8N684/Q8N6H7/Q92783/Q96C19/Q96T58/Q99569/Q9BST9/Q9BZ29/Q9C0H5/Q9H2G2/Q9H3R2/Q9H7D0/Q9H8V3/Q9NRY4/Q9P227/Q96N67/P15924/P50402/P29317/Q13576/P14923/Q9Y2U8/Q13459/Q13153/P51149/Q07889/Q13813/Q7Z6B7/P42167/Q5JTV8/O95292	54
23	Con vs MC58siaD	R-HSA-9013148	CDC42 GTPase cycle	24/357	155/8578	2.0903e-08	1.02634e-05	8.20717e-06	O00401/O15085/P98171/Q07960/Q12774/Q13017/Q14160/Q15311/Q15811/Q5VT25/Q5VV41/Q8N6H7/Q9BZ29/Q9C0H5/Q9H8V3/Q9NRY4/Q96N67/Q13576/P14923/Q13459/Q13153/P51149/Q7Z6B7/P42167	24
24	Con vs MC58siaD	R-HSA-9013149	RAC1 GTPase cycle	25/357	184/8578	1.49836e-07	4.90462e-05	3.92201e-05	O00401/O15085/P98171/Q07960/Q12774/Q13017/Q15311/Q5VT25/Q9BZ29/Q9C0H5/Q9H7D0/Q9H8V3/Q9NRY4/Q9P227/Q96N67/P50402/P29317/Q13576/Q9Y2U8/Q13459/Q13153/P51149/Q07889/Q7Z6B7/P42167	25
25	Con vs MC58siaD	R-HSA-9013408	RHOG GTPase cycle	15/357	74/8578	2.81767e-07	6.91737e-05	5.53152e-05	Q07960/Q12774/Q13017/Q15811/Q5VV41/Q9C0H5/Q9H7D0/Q9NRY4/P50402/P29317/Q13576/Q9Y2U8/P51149/P42167/O95292	15
26	Con vs MC58siaD	R-HSA-68875	Mitotic Prophase	18/357	112/8578	7.21318e-07	0.000141667	0.000113285	P27361/P28482/P49790/P52948/Q6IBW4/Q96GX5/Q9BTX1/Q9H8Y8/P50402/Q8NC56/Q9Y2U8/P02545/Q8TD19/Q14980/P35658/P49792/P06400/P42167	18
27	Con vs MC58siaD	R-HSA-9013026	RHOB GTPase cycle	13/357	70/8578	4.97799e-06	0.000745728	0.000596327	O15085/Q07960/Q12774/Q12802/Q13017/Q8IUC4/Q9BST9/Q9C0H5/Q9H2G2/Q9H8V3/Q9NRY4/P14923/Q13459	13
28	Con vs MC58siaD	R-HSA-9725371	Nuclear events stimulated by ALK signaling in cancer	7/357	19/8578	6.66148e-06	0.000745728	0.000596327	P17275/P27361/P28482/P62753/Q86WB0/P51608/P06748	7
29	Con vs MC58siaD	R-HSA-9696270	RND2 GTPase cycle	10/357	43/8578	7.70863e-06	0.000745728	0.000596327	Q07960/Q13017/Q14160/Q5T0W9/Q86YV5/Q99569/Q9H3R2/Q9NRY4/P29317/Q9Y2U8	10
30	Con vs MC58siaD	R-HSA-2980766	Nuclear Envelope Breakdown	11/357	53/8578	8.78858e-06	0.000745728	0.000596327	P49790/P52948/Q9BTX1/P50402/Q8NC56/Q9Y2U8/P02545/Q8TD19/P35658/P49792/P42167	11
31	Con vs MC58siaD	R-HSA-9013405	RHOD GTPase cycle	11/357	53/8578	8.78858e-06	0.000745728	0.000596327	Q07960/Q13017/Q96C19/Q9C0H5/Q9NRY4/P50402/Q9Y2U8/P51149/P42167/Q5JTV8/O95292	11
32	Con vs MC58siaD	R-HSA-9013106	RHOC GTPase cycle	13/357	74/8578	9.43827e-06	0.000745728	0.000596327	O15085/Q07960/Q12774/Q12802/Q13017/Q9BST9/Q9C0H5/Q9H2G2/Q9NRY4/P14923/Q13459/P42167/O95292	13
33	Con vs MC58siaD	R-HSA-5663202	Diseases of signal transduction by growth factor receptors and second messengers	35/357	385/8578	9.79107e-06	0.000745728	0.000596327	O00231/O43815/P07900/P17275/P25789/P27361/P27448/P28066/P28482/P35269/P51114/P62753/Q7Z2W4/Q86WB0/Q8IVT5/Q8WUI4/Q92530/Q92614/Q92934/Q96B36/Q99460/Q9BY84/Q9Y490/Q9Y618/P78536/P15056/P22681/P00533/P22455/Q92769/P02545/P51608/P06748/P04049/Q07889	35
34	Con vs MC58siaD	R-HSA-68886	M Phase	35/357	386/8578	1.03634e-05	0.000745728	0.000596327	O00231/P07900/P25789/P27361/P28066/P28482/P49790/P52948/Q12834/Q15154/Q15691/Q6IBW4/Q92530/Q96CF2/Q96GX5/Q99460/Q9BTX1/Q9H8Y8/Q9NTI5/Q9UPN4/Q9Y6G9/P49454/P50402/Q8NC56/Q9Y2U8/P02545/Q8TD19/Q14980/P35658/O95613/P49792/P06400/P42167/Q71U36/P61981	35
35	Con vs MC58siaD	R-HSA-8943724	Regulation of PTEN gene transcription	11/357	54/8578	1.06316e-05	0.000745728	0.000596327	P05412/P27361/P28482/Q13330/Q86YP4/Q8N122/Q8NDX5/Q8WUI4/Q12873/Q14839/Q92769	11
36	Con vs MC58siaD	R-HSA-8980692	RHOA GTPase cycle	19/357	149/8578	1.23092e-05	0.000757681	0.000605885	O15085/P98171/Q07960/Q12774/Q12802/Q13017/Q8IUC4/Q8IWB9/Q9BST9/Q9C0H5/Q9H2G2/Q9H8V3/Q9NRY4/Q9P227/P14923/Q13459/Q7Z6B7/P42167/O95292	19
37	Con vs MC58siaD	R-HSA-450531	Regulation of mRNA stability by proteins that bind AU-rich elements	14/357	87/8578	1.23451e-05	0.000757681	0.000605885	O00231/P25789/P26651/P28066/Q07352/Q14103/Q16539/Q92530/Q99460/Q04637/P04792/P35658/O95453/Q05655	14
38	Con vs MC58siaD	R-HSA-72203	Processing of Capped Intron-Containing Pre-mRNA	25/357	241/8578	2.18677e-05	0.00126318	0.00101011	O60508/O75152/O75400/P08621/P31943/P35269/P49790/P52597/P52948/P62316/P62995/Q07955/Q13243/Q13247/Q14103/Q15365/Q15366/Q86V81/Q8N684/Q96I25/Q9BTX1/Q9UQ35/Q00839/P35658/P49792	25
39	Con vs MC58siaD	R-HSA-9696273	RND1 GTPase cycle	9/357	42/8578	4.46109e-05	0.00230568	0.00184375	Q13017/Q14451/Q5T0W9/Q99569/Q9H3R2/Q9NRY4/P15924/P29317/Q9Y2U8	9
40	Con vs MC58siaD	R-HSA-9696264	RND3 GTPase cycle	9/357	42/8578	4.46109e-05	0.00230568	0.00184375	Q13017/Q14160/Q5T0W9/Q99569/Q9H3R2/Q9NRY4/P15924/P29317/Q9Y2U8	9
41	Con vs MC58siaD	R-HSA-6807070	PTEN Regulation	17/357	139/8578	6.06241e-05	0.00297664	0.00238029	O00231/P05412/P25789/P27361/P28066/P28482/Q13330/Q86YP4/Q8N122/Q8NDX5/Q8WUI4/Q92530/Q99460/Q9HCJ0/Q12873/Q14839/Q92769	17
42	Con vs MC58siaD	R-HSA-3108232	SUMO E3 ligases SUMOylate target proteins	19/357	169/8578	7.28378e-05	0.00336119	0.0026878	P45973/P49790/P52948/Q02880/Q12888/Q13330/Q15424/Q8NDX5/Q8WUI4/Q9BTX1/Q9UKL3/Q9Y618/Q12873/Q92769/P06748/P35658/P49792/Q96ST3/Q13263	19
43	Con vs MC58siaD	R-HSA-9013409	RHOJ GTPase cycle	10/357	55/8578	7.53015e-05	0.00336119	0.0026878	O00401/Q07960/Q13017/Q14160/Q5VT25/Q9NRY4/P14923/Q13153/P51149/P42167	10
44	Con vs MC58siaD	R-HSA-9006925	Intracellular signaling by second messengers	27/357	293/8578	8.3769e-05	0.00357657	0.00286003	O00231/O43815/P05412/P25789/P27361/P28066/P28482/P46695/Q13330/Q14573/Q86YP4/Q8N122/Q8NDX5/Q8WUI4/Q92530/Q92934/Q96B36/Q96RR4/Q99460/Q9HCJ0/Q12873/Q14839/P00533/P22455/P25098/Q92769/Q05655	27
45	Con vs MC58siaD	R-HSA-3371556	Cellular response to heat stress	13/357	91/8578	9.11477e-05	0.00372946	0.00298229	P07900/P27361/P28482/P49790/P52948/Q00613/Q8N122/Q96B36/Q9BTX1/O95817/P35658/P49792/Q96EB6	13
46	Con vs MC58siaD	R-HSA-2990846	SUMOylation	19/357	175/8578	0.000116735	0.00458535	0.00366671	P45973/P49790/P52948/Q02880/Q12888/Q13330/Q15424/Q8NDX5/Q8WUI4/Q9BTX1/Q9UKL3/Q9Y618/Q12873/Q92769/P06748/P35658/P49792/Q96ST3/Q13263	19
47	Con vs MC58siaD	R-HSA-9013406	RHOQ GTPase cycle	10/357	59/8578	0.000139472	0.00526773	0.00421238	O00401/Q07960/Q13017/Q14160/Q15811/Q5VT25/Q9NRY4/P14923/Q13153/P51149	10
48	Con vs MC58siaD	R-HSA-72163	pre-mRNA splicing	19/357	180/8578	0.000169683	0.00612966	0.00490163	O60508/O75400/P08621/P31943/P35269/P52597/P62316/P62995/Q07955/Q13243/Q13247/Q14103/Q15365/Q15366/Q86V81/Q8N684/Q96I25/Q9UQ35/Q00839	19
49	Con vs MC58siaD	R-HSA-9725370	Signaling by ALK fusions and activated point mutants	7/357	30/8578	0.000181019	0.00612966	0.00490163	P17275/P27361/P28482/P62753/Q86WB0/P51608/P06748	7
50	Con vs MC58siaD	R-HSA-9700206	Signaling by ALK in cancer	7/357	30/8578	0.000181019	0.00612966	0.00490163	P17275/P27361/P28482/P62753/Q86WB0/P51608/P06748	7
51	Con vs MC58siaD	R-HSA-159236	Transport of Mature mRNA derived from an Intron-Containing Transcript	11/357	74/8578	0.000220119	0.00720522	0.0057617	O60508/O75152/P49790/P52948/Q07955/Q13243/Q13247/Q86V81/Q9BTX1/P35658/P49792	11
52	Con vs MC58siaD	R-HSA-6802952	Signaling by BRAF and RAF1 fusions	10/357	63/8578	0.000244678	0.00775078	0.00619797	P27361/P27448/P28482/P51114/Q7Z2W4/Q8IVT5/Q9Y490/P15056/P02545/P04049	10
53	Con vs MC58siaD	R-HSA-4419969	Depolymerisation of the Nuclear Lamina	5/357	15/8578	0.000258049	0.00791889	0.00633239	P50402/Q8NC56/Q9Y2U8/P02545/P42167	5
54	Con vs MC58siaD	R-HSA-72172	mRNA Splicing	19/357	188/8578	0.000298574	0.00888484	0.00710482	O60508/O75400/P08621/P31943/P35269/P52597/P62316/P62995/Q07955/Q13243/Q13247/Q14103/Q15365/Q15366/Q86V81/Q8N684/Q96I25/Q9UQ35/Q00839	19
55	Con vs MC58siaD	R-HSA-5357801	Programmed Cell Death	20/357	208/8578	0.000402818	0.0113028	0.00903833	O00231/P07900/P10412/P25789/P27361/P28066/P28482/Q92530/Q92934/Q96CF2/Q99460/Q9HAW4/Q9UJU6/P42574/P15924/Q13158/P02545/Q05655/Q13813/P61981	20
56	Con vs MC58siaD	R-HSA-6806834	Signaling by MET	10/357	67/8578	0.000409535	0.0113028	0.00903833	Q68CZ2/Q8IZW8/Q92783/Q96B97/P22681/Q96N67/P26006/P18031/Q07889/P40818	10
57	Con vs MC58siaD	R-HSA-6802948	Signaling by high-kinase activity BRAF mutants	7/357	34/8578	0.000414358	0.0113028	0.00903833	P27361/P27448/P28482/Q8IVT5/Q9Y490/P15056/P04049	7
58	Con vs MC58siaD	R-HSA-6802957	Oncogenic MAPK signaling	11/357	80/8578	0.000441452	0.0117164	0.00936908	P27361/P27448/P28482/P51114/Q7Z2W4/Q8IVT5/Q9BY84/Q9Y490/P15056/P02545/P04049	11
59	Con vs MC58siaD	R-HSA-109581	Apoptosis	18/357	179/8578	0.000455486	0.0117707	0.00941254	O00231/P10412/P25789/P27361/P28066/P28482/Q92530/Q92934/Q99460/Q9HAW4/Q9UJU6/P42574/P15924/Q13158/P02545/Q05655/Q13813/P61981	18
60	Con vs MC58siaD	R-HSA-450341	Activation of the AP-1 family of transcription factors	4/357	10/8578	0.000507405	0.0127762	0.0102166	P05412/P27361/P28482/Q16539	4
61	Con vs MC58siaD	R-HSA-4551638	SUMOylation of chromatin organization proteins	9/357	58/8578	0.00059196	0.0142252	0.0113753	P45973/P49790/P52948/Q8NDX5/Q9BTX1/Q12873/Q92769/P35658/P49792	9
62	Con vs MC58siaD	R-HSA-193704	p75 NTR receptor-mediated signalling	12/357	96/8578	0.000597601	0.0142252	0.0113753	O15085/Q12774/Q12802/Q15811/Q5VV41/Q92934/Q9H8V3/P78536/P42574/Q92769/Q07889/Q13501	12
63	Con vs MC58siaD	R-HSA-72202	Transport of Mature Transcript to Cytoplasm	11/357	83/8578	0.000608409	0.0142252	0.0113753	O60508/O75152/P49790/P52948/Q07955/Q13243/Q13247/Q86V81/Q9BTX1/P35658/P49792	11
64	Con vs MC58siaD	R-HSA-1257604	PI3K/AKT Signaling	23/357	264/8578	0.000625524	0.0142852	0.0114233	O00231/O43815/P05412/P25789/P27361/P28066/P28482/P46695/Q13330/Q86YP4/Q8N122/Q8NDX5/Q8WUI4/Q92530/Q92934/Q96B36/Q99460/Q9HCJ0/Q12873/Q14839/P00533/P22455/Q92769	23
65	Con vs MC58siaD	R-HSA-3371453	Regulation of HSF1-mediated heat shock response	10/357	71/8578	0.000657865	0.0146824	0.0117409	P27361/P28482/P49790/P52948/Q00613/Q9BTX1/O95817/P35658/P49792/Q96EB6	10
66	Con vs MC58siaD	R-HSA-9612973	Autophagy	14/357	127/8578	0.000782486	0.0170756	0.0136546	O60664/P07900/Q00613/Q7Z3C6/Q8N122/Q96CF2/Q96EY5/Q9C0C7/Q9Y6G9/P14136/O95613/Q13131/Q13501/Q92574	14
67	Con vs MC58siaD	R-HSA-111465	Apoptotic cleavage of cellular proteins	7/357	38/8578	0.000842332	0.0175994	0.0140735	Q9HAW4/Q9UJU6/P42574/P15924/P02545/Q05655/Q13813	7
68	Con vs MC58siaD	R-HSA-5674135	MAP2K and MAPK activation	7/357	38/8578	0.000842332	0.0175994	0.0140735	P27361/P27448/P28482/Q8IVT5/Q9Y490/P15056/P04049	7
69	Con vs MC58siaD	R-HSA-2995383	Initiation of Nuclear Envelope (NE) Reformation	5/357	19/8578	0.000870658	0.0178122	0.0142437	P50402/Q8NC56/Q9Y2U8/P02545/P42167	5
70	Con vs MC58siaD	R-HSA-9656223	Signaling by RAF1 mutants	7/357	39/8578	0.000990536	0.0198511	0.0158741	P27361/P27448/P28482/Q8IVT5/Q9Y490/P15056/P04049	7
71	Con vs MC58siaD	R-HSA-204998	Cell death signalling via NRAGE, NRIF and NADE	10/357	76/8578	0.00113116	0.022216	0.0177652	O15085/Q12774/Q12802/Q15811/Q5VV41/Q92934/Q9H8V3/P42574/Q07889/Q13501	10
72	Con vs MC58siaD	R-HSA-112043	PLC beta mediated events	7/357	40/8578	0.00115851	0.0223069	0.0178379	P28482/Q01970/Q14573/Q96RR4/P25098/P47712/Q05655	7
73	Con vs MC58siaD	R-HSA-75153	Apoptotic execution phase	8/357	52/8578	0.00125802	0.0237573	0.0189977	P10412/Q9HAW4/Q9UJU6/P42574/P15924/P02545/Q05655/Q13813	8
74	Con vs MC58siaD	R-HSA-165159	MTOR signalling	7/357	41/8578	0.00134802	0.0249765	0.0199726	P23588/P62753/Q8N122/Q96B36/Q04637/Q13131/Q92574	7
75	Con vs MC58siaD	R-HSA-6807004	Negative regulation of MET activity	5/357	21/8578	0.00142258	0.0258699	0.020687	Q92783/Q96B97/P22681/P18031/P40818	5
76	Con vs MC58siaD	R-HSA-9035034	RHOF GTPase cycle	7/357	42/8578	0.00156092	0.0278695	0.022286	Q07960/Q13017/Q9C0H5/Q13459/P51149/P42167/Q5JTV8	7
77	Con vs MC58siaD	R-HSA-5675221	Negative regulation of MAPK pathway	7/357	43/8578	0.00179911	0.0293319	0.0234554	P27361/P27448/P28482/Q8IVT5/Q9BY84/P15056/P04049	7
78	Con vs MC58siaD	R-HSA-6802955	Paradoxical activation of RAF signaling by kinase inactive BRAF	7/357	43/8578	0.00179911	0.0293319	0.0234554	P27361/P27448/P28482/Q8IVT5/Q9Y490/P15056/P04049	7
79	Con vs MC58siaD	R-HSA-6802946	Signaling by moderate kinase activity BRAF mutants	7/357	43/8578	0.00179911	0.0293319	0.0234554	P27361/P27448/P28482/Q8IVT5/Q9Y490/P15056/P04049	7
80	Con vs MC58siaD	R-HSA-6802949	Signaling by RAS mutants	7/357	43/8578	0.00179911	0.0293319	0.0234554	P27361/P27448/P28482/Q8IVT5/Q9Y490/P15056/P04049	7
81	Con vs MC58siaD	R-HSA-9649948	Signaling downstream of RAS mutants	7/357	43/8578	0.00179911	0.0293319	0.0234554	P27361/P27448/P28482/Q8IVT5/Q9Y490/P15056/P04049	7
82	Con vs MC58siaD	R-HSA-450408	AUF1 (hnRNP D0) binds and destabilizes mRNA	8/357	55/8578	0.00182634	0.0293319	0.0234554	O00231/P25789/P28066/Q14103/Q92530/Q99460/Q04637/P04792	8
83	Con vs MC58siaD	R-HSA-68882	Mitotic Anaphase	20/357	235/8578	0.00185191	0.0293319	0.0234554	O00231/P25789/P28066/P52948/Q12834/Q15691/Q92530/Q96CF2/Q99460/Q9BTX1/Q9NTI5/Q9Y6G9/P49454/P50402/Q8NC56/Q9Y2U8/P02545/P49792/P42167/Q71U36	20
84	Con vs MC58siaD	R-HSA-2555396	Mitotic Metaphase and Anaphase	20/357	236/8578	0.00194796	0.0303635	0.0242804	O00231/P25789/P28066/P52948/Q12834/Q15691/Q92530/Q96CF2/Q99460/Q9BTX1/Q9NTI5/Q9Y6G9/P49454/P50402/Q8NC56/Q9Y2U8/P02545/P49792/P42167/Q71U36	20
85	Con vs MC58siaD	R-HSA-73887	Death Receptor Signalling	14/357	140/8578	0.00201943	0.0309856	0.0247779	O15085/Q12774/Q12802/Q15811/Q5VV41/Q92934/Q9H8V3/P78536/P42574/Q13158/Q92769/Q07889/Q13501/P21580	14
86	Con vs MC58siaD	R-HSA-3899300	SUMOylation of transcription cofactors	7/357	44/8578	0.00206459	0.0311911	0.0249422	Q15424/Q8NDX5/Q9UKL3/Q9Y618/P06748/Q96ST3/Q13263	7
87	Con vs MC58siaD	R-HSA-8856828	Clathrin-mediated endocytosis	14/357	142/8578	0.00230776	0.0341413	0.0273013	O00401/O15511/P52594/Q14247/Q15811/Q2M2I8/Q92783/Q96B97/Q96D71/Q96RF0/P22681/P00533/P25098/Q5SW96	14
88	Con vs MC58siaD	R-HSA-1632852	Macroautophagy	12/357	112/8578	0.00232939	0.0341413	0.0273013	O60664/P07900/Q00613/Q7Z3C6/Q8N122/Q96CF2/Q9C0C7/Q9Y6G9/O95613/Q13131/Q13501/Q92574	12
89	Con vs MC58siaD	R-HSA-180746	Nuclear import of Rev protein	6/357	34/8578	0.00249201	0.035228	0.0281703	P49790/P52948/Q9BTX1/P06748/P35658/P49792	6
90	Con vs MC58siaD	R-HSA-180910	Vpr-mediated nuclear import of PICs	6/357	34/8578	0.00249201	0.035228	0.0281703	P49790/P52948/Q9BTX1/P17096/P35658/P49792	6
91	Con vs MC58siaD	R-HSA-212165	Epigenetic regulation of gene expression	12/357	113/8578	0.00251116	0.035228	0.0281703	O15446/P35659/Q13330/Q86YP4/Q96T88/Q9H7L9/Q9UIF9/Q12873/Q14839/Q92769/Q96ST3/Q96EB6	12
92	Con vs MC58siaD	R-HSA-72702	Ribosomal scanning and start codon recognition	8/357	58/8578	0.00258031	0.0356883	0.0285384	O15372/O75822/P23588/P62753/Q15056/Q04637/P46783/P62081	8
93	Con vs MC58siaD	R-HSA-166208	mTORC1-mediated signalling	5/357	24/8578	0.00268145	0.0365719	0.029245	P23588/P62753/Q8N122/Q96B36/Q04637	5
94	Con vs MC58siaD	R-HSA-193648	NRAGE signals death through JNK	8/357	59/8578	0.00287944	0.0375254	0.0300074	O15085/Q12774/Q12802/Q15811/Q5VV41/Q92934/Q9H8V3/Q07889	8
95	Con vs MC58siaD	R-HSA-72649	Translation initiation complex formation	8/357	59/8578	0.00287944	0.0375254	0.0300074	O15372/O75822/P23588/P62753/Q15056/Q04637/P46783/P62081	8
96	Con vs MC58siaD	R-HSA-162909	Host Interactions of HIV factors	13/357	130/8578	0.00288693	0.0375254	0.0300074	O00231/P25789/P28066/P49790/P52948/Q92530/Q99460/Q9BTX1/P17096/P06748/P35658/Q6VY07/P49792	13
97	Con vs MC58siaD	R-HSA-159227	Transport of the SLBP independent Mature mRNA	6/357	35/8578	0.0029042	0.0375254	0.0300074	P49790/P52948/Q86V81/Q9BTX1/P35658/P49792	6
98	Con vs MC58siaD	R-HSA-72662	Activation of the mRNA upon binding of the cap-binding complex and eIFs, and subsequent binding to 43S	8/357	60/8578	0.00320492	0.0407815	0.0326112	O15372/O75822/P23588/P62753/Q15056/Q04637/P46783/P62081	8
99	Con vs MC58siaD	R-HSA-429947	Deadenylation of mRNA	5/357	25/8578	0.00323927	0.0407815	0.0326112	P23588/Q9C0C2/Q9NZN8/Q04637/O95453	5
100	Con vs MC58siaD	R-HSA-162906	HIV Infection	19/357	230/8578	0.00333502	0.0407996	0.0326257	O00231/P18615/P25789/P28066/P35269/P49790/P52948/Q08945/Q15545/Q92530/Q96CF2/Q96EY5/Q99460/Q9BTX1/P17096/P06748/P35658/Q6VY07/P49792	19
101	Con vs MC58siaD	R-HSA-3301854	Nuclear Pore Complex (NPC) Disassembly	6/357	36/8578	0.00336535	0.0407996	0.0326257	P49790/P52948/Q9BTX1/Q8TD19/P35658/P49792	6
102	Con vs MC58siaD	R-HSA-159230	Transport of the SLBP Dependant Mature mRNA	6/357	36/8578	0.00336535	0.0407996	0.0326257	P49790/P52948/Q86V81/Q9BTX1/P35658/P49792	6
103	Con vs MC58siaD	R-HSA-9013404	RAC2 GTPase cycle	10/357	88/8578	0.00344255	0.0412266	0.0329672	Q07960/Q9C0H5/Q9NRY4/P50402/P29317/Q9Y2U8/Q13153/P51149/P42167/O95292	10
104	Con vs MC58siaD	R-HSA-2559584	Formation of Senescence-Associated Heterochromatin Foci (SAHF)	4/357	16/8578	0.00360551	0.0421501	0.0337056	P10412/P52926/P17096/P06400	4
105	Con vs MC58siaD	R-HSA-1295596	Spry regulation of FGF signaling	4/357	16/8578	0.00360551	0.0421501	0.0337056	P27361/P28482/P15056/P22681	4
106	Con vs MC58siaD	R-HSA-5687128	MAPK6/MAPK4 signaling	10/357	89/8578	0.00373883	0.0431945	0.0345408	O00231/P05412/P25789/P28066/Q92530/Q99460/Q9HCJ0/P04792/Q9Y6Q9/Q13153	10
107	Con vs MC58siaD	R-HSA-3700989	Transcriptional Regulation by TP53	26/357	357/8578	0.00379689	0.0432845	0.0346128	P05412/P18615/P28749/P35269/Q08945/Q08999/Q15545/Q16539/Q86YP4/Q8N122/Q8WUF5/Q9C0C2/Q9HCJ0/Q9NZN8/Q9ULW0/Q12873/Q14839/Q92466/Q9NVI1/Q92769/Q92794/Q92597/P06748/Q13131/Q92574/P61981	26
108	Con vs MC58siaD	R-HSA-177243	Interactions of Rev with host cellular proteins	6/357	37/8578	0.00387886	0.0432845	0.0346128	P49790/P52948/Q9BTX1/P06748/P35658/P49792	6
109	Con vs MC58siaD	R-HSA-176033	Interactions of Vpr with host cellular proteins	6/357	37/8578	0.00387886	0.0432845	0.0346128	P49790/P52948/Q9BTX1/P17096/P35658/P49792	6
110	Con vs MC58siaD	R-HSA-2995410	Nuclear Envelope (NE) Reassembly	9/357	76/8578	0.00410826	0.0453293	0.0362479	P52948/Q96CF2/Q9BTX1/P50402/Q8NC56/Q9Y2U8/P02545/P42167/Q71U36	9
111	Con vs MC58siaD	R-HSA-177929	Signaling by EGFR	7/357	50/8578	0.00434771	0.0474384	0.0379344	Q15262/Q92783/Q96B97/P78536/P22681/P00533/Q07889	7
112	Con vs MC58siaD	R-HSA-9022699	MECP2 regulates neuronal receptors and channels	4/357	17/8578	0.00456218	0.0492314	0.0393682	Q92769/P51608/P18031/Q96ST3	4
113	MC58 vs MC58siaD	R-HSA-72203	Processing of Capped Intron-Containing Pre-mRNA	31/350	241/8578	1.06749e-08	1.05468e-05	8.7085e-06	O60508/O75400/P07910/P14866/P31943/P49790/P52948/P67809/Q08211/Q12996/Q13242/Q13247/Q13573/Q15365/Q15366/Q53GS9/Q5SRE5/Q6UN15/Q86U44/Q86V81/Q8IYB3/Q92733/Q92797/Q99459/Q9UQ35/P09651/Q00839/P35658/P49792/Q9Y5S9/Q8NI27	31
114	MC58 vs MC58siaD	R-HSA-3108232	SUMO E3 ligases SUMOylate target proteins	24/350	169/8578	7.90042e-08	3.82947e-05	3.16198e-05	P07910/P11388/P23497/P41208/P45973/P49790/P52948/Q02880/Q12888/Q13547/Q14676/Q15596/Q5SRE5/Q9Y2X3/Q9Y618/P26358/Q09472/Q92769/P06748/P35658/O60216/P49792/Q13263/Q01831	24
115	MC58 vs MC58siaD	R-HSA-9012999	RHO GTPase cycle	43/350	450/8578	1.25329e-07	3.82947e-05	3.16198e-05	O15085/O15173/P05556/P07900/P07910/P08238/P46940/P98171/Q01082/Q02952/Q07960/Q12792/Q15311/Q5VTR2/Q86YV5/Q8IUC4/Q8IWB9/Q8IWW6/Q8IYB3/Q8IZP0/Q8WU20/Q8WUY9/Q92783/Q96P48/Q96T58/Q9BYG5/Q9H2G2/Q9NRY4/Q9UNZ2/Q9UEY8/Q9NQW6/P11274/Q96HP0/Q96N67/P15924/Q13459/Q8WWQ0/P51149/Q07889/Q13813/Q9UDY2/P42167/O75962	43
116	MC58 vs MC58siaD	R-HSA-2990846	SUMOylation	24/350	175/8578	1.55039e-07	3.82947e-05	3.16198e-05	P07910/P11388/P23497/P41208/P45973/P49790/P52948/Q02880/Q12888/Q13547/Q14676/Q15596/Q5SRE5/Q9Y2X3/Q9Y618/P26358/Q09472/Q92769/P06748/P35658/O60216/P49792/Q13263/Q01831	24
117	MC58 vs MC58siaD	R-HSA-72163	pre-mRNA splicing	24/350	180/8578	2.65215e-07	5.24064e-05	4.32718e-05	O60508/O75400/P07910/P14866/P31943/P67809/Q08211/Q12996/Q13242/Q13247/Q13573/Q15365/Q15366/Q53GS9/Q6UN15/Q86V81/Q8IYB3/Q92733/Q92797/Q99459/Q9UQ35/P09651/Q00839/Q9Y5S9	24
118	MC58 vs MC58siaD	R-HSA-72172	mRNA Splicing	24/350	188/8578	5.99327e-07	9.86892e-05	8.14875e-05	O60508/O75400/P07910/P14866/P31943/P67809/Q08211/Q12996/Q13242/Q13247/Q13573/Q15365/Q15366/Q53GS9/Q6UN15/Q86V81/Q8IYB3/Q92733/Q92797/Q99459/Q9UQ35/P09651/Q00839/Q9Y5S9	24
119	MC58 vs MC58siaD	R-HSA-5663202	Diseases of signal transduction by growth factor receptors and second messengers	36/350	385/8578	2.40802e-06	0.000339875	0.000280634	P07900/P17275/P27361/P27448/P28066/P46940/P49407/P51114/Q01082/Q13547/Q13573/Q32MZ4/Q6WCQ1/Q7Z2W4/Q8WU20/Q92530/Q99460/Q9BY84/Q9Y490/Q9Y618/P78536/P31749/O00203/P11274/Q09472/P22455/Q92769/P35568/P02545/O75376/P21359/P06748/Q05209/P04049/Q07889/P49815	36
120	MC58 vs MC58siaD	R-HSA-3371556	Cellular response to heat stress	15/350	91/8578	3.48237e-06	0.000430073	0.000355111	P07900/P08238/P0DMV9/P11021/P27361/P49790/P50502/P52948/Q00613/Q5SRE5/O95817/Q09472/P35658/P49792/P62258	15
121	MC58 vs MC58siaD	R-HSA-72202	Transport of Mature Transcript to Cytoplasm	14/350	83/8578	5.58896e-06	0.000613543	0.000506601	O60508/P49790/P52948/Q13242/Q13247/Q5SRE5/Q6UN15/Q86V81/Q8IYB3/Q92797/P35658/P49792/Q9Y5S9/Q8NI27	14
122	MC58 vs MC58siaD	R-HSA-6802957	Oncogenic MAPK signaling	13/350	80/8578	1.83777e-05	0.00181572	0.00149924	P27361/P27448/P46940/P49407/P51114/Q6WCQ1/Q7Z2W4/Q9BY84/Q9Y490/O00203/P02545/P21359/P04049	13
123	MC58 vs MC58siaD	R-HSA-3371453	Regulation of HSF1-mediated heat shock response	12/350	71/8578	2.56612e-05	0.00230484	0.0019031	P0DMV9/P11021/P27361/P49790/P50502/P52948/Q00613/Q5SRE5/O95817/P35658/P49792/P62258	12
124	MC58 vs MC58siaD	R-HSA-159236	Transport of Mature mRNA derived from an Intron-Containing Transcript	12/350	74/8578	3.93921e-05	0.00309841	0.00255835	O60508/P49790/P52948/Q13242/Q13247/Q5SRE5/Q86V81/Q8IYB3/P35658/P49792/Q9Y5S9/Q8NI27	12
125	MC58 vs MC58siaD	R-HSA-6802952	Signaling by BRAF and RAF1 fusions	11/350	63/8578	4.07686e-05	0.00309841	0.00255835	P27361/P27448/P46940/P49407/P51114/Q6WCQ1/Q7Z2W4/Q9Y490/O00203/P02545/P04049	11
126	MC58 vs MC58siaD	R-HSA-9706574	RHOBTB GTPase Cycle	8/350	35/8578	6.34214e-05	0.00447574	0.00369561	P07900/P07910/P08238/Q12792/Q5VTR2/Q8IYB3/Q96T58/Q8WWQ0	8
127	MC58 vs MC58siaD	R-HSA-72187	mRNA 3'-end processing	10/350	57/8578	8.75395e-05	0.00576594	0.00476092	O60508/Q12996/Q13242/Q13247/Q6UN15/Q86V81/Q8IYB3/Q92797/Q9Y5S9/Q8NI27	10
128	MC58 vs MC58siaD	R-HSA-8980692	RHOA GTPase cycle	17/350	149/8578	0.000114081	0.00704451	0.00581664	O15085/O15173/P46940/P98171/Q07960/Q8IUC4/Q8IWB9/Q8WUY9/Q96P48/Q9H2G2/Q9NRY4/Q9NQW6/P11274/Q13459/Q9UDY2/P42167/O75962	17
129	MC58 vs MC58siaD	R-HSA-3371568	Attenuation phase	5/350	14/8578	0.000162213	0.00942742	0.0077842	P07900/P08238/P0DMV9/Q00613/Q09472	5
130	MC58 vs MC58siaD	R-HSA-9013149	RAC1 GTPase cycle	19/350	184/8578	0.000175314	0.00962281	0.00794553	O15085/P05556/P46940/P98171/Q07960/Q15311/Q8IWW6/Q8IZP0/Q8WUY9/Q96P48/Q9NRY4/P11274/Q96HP0/Q96N67/Q13459/P51149/Q07889/P42167/O75962	19
131	MC58 vs MC58siaD	R-HSA-9013106	RHOC GTPase cycle	11/350	74/8578	0.000185184	0.00962959	0.00795113	O15085/P46940/Q07960/Q8WUY9/Q9H2G2/Q9NRY4/Q9NQW6/P11274/Q13459/Q9UDY2/P42167	11
132	MC58 vs MC58siaD	R-HSA-9013418	RHOBTB2 GTPase cycle	6/350	23/8578	0.000247292	0.0109698	0.00905775	P07900/P07910/P08238/Q12792/Q8IYB3/Q8WWQ0	6
133	MC58 vs MC58siaD	R-HSA-9035034	RHOF GTPase cycle	8/350	42/8578	0.000247768	0.0109698	0.00905775	Q02952/Q07960/Q8IWW6/Q8WUY9/Q9UEY8/Q13459/P51149/P42167	8
134	MC58 vs MC58siaD	R-HSA-159231	Transport of Mature mRNA Derived from an Intronless Transcript	8/350	42/8578	0.000247768	0.0109698	0.00905775	P49790/P52948/Q5SRE5/Q6UN15/Q86V81/Q92797/P35658/P49792	8
135	MC58 vs MC58siaD	R-HSA-9013405	RHOD GTPase cycle	9/350	53/8578	0.00025537	0.0109698	0.00905775	O15173/Q02952/Q07960/Q8IWW6/Q8WUY9/Q9NRY4/Q9UEY8/P51149/P42167	9
136	MC58 vs MC58siaD	R-HSA-159234	Transport of Mature mRNAs Derived from Intronless Transcripts	8/350	43/8578	0.000293752	0.0120928	0.009985	P49790/P52948/Q5SRE5/Q6UN15/Q86V81/Q92797/P35658/P49792	8
137	MC58 vs MC58siaD	R-HSA-73856	RNA Polymerase II Transcription Termination	10/350	66/8578	0.00030862	0.0121967	0.0100708	O60508/Q12996/Q13242/Q13247/Q6UN15/Q86V81/Q8IYB3/Q92797/Q9Y5S9/Q8NI27	10
138	MC58 vs MC58siaD	R-HSA-9013026	RHOB GTPase cycle	10/350	70/8578	0.000502114	0.0190803	0.0157546	O15085/Q07960/Q8IUC4/Q8WUY9/Q9H2G2/Q9NRY4/Q9NQW6/P11274/Q13459/Q9UDY2	10
139	MC58 vs MC58siaD	R-HSA-176033	Interactions of Vpr with host cellular proteins	7/350	37/8578	0.000632939	0.0223469	0.0184518	P12236/P49790/P52948/Q5SRE5/P17096/P35658/P49792	7
140	MC58 vs MC58siaD	R-HSA-9609690	HCMV Early Events	11/350	85/8578	0.000633312	0.0223469	0.0184518	P05556/P49790/P52948/Q5SRE5/Q9Y618/Q9Y6G9/Q15910/O75376/P35658/P49792/Q13263	11
141	MC58 vs MC58siaD	R-HSA-212165	Epigenetic regulation of gene expression	13/350	113/8578	0.000664673	0.0226447	0.0186977	O15446/P35659/P51948/Q13547/Q96T88/Q9BQG0/Q9BTC8/Q9H7L9/Q9UIG0/P26358/Q09472/Q15910/Q92769	13
142	MC58 vs MC58siaD	R-HSA-157118	Signaling by NOTCH	19/350	205/8578	0.000691901	0.0227866	0.0188148	P05412/P28066/P49407/P49757/P67809/Q13547/Q13573/Q8N6T7/Q92530/Q99460/Q9HCJ0/Q9UKV8/Q9Y618/Q9Y6A5/P78536/P31749/Q09472/Q92769/O75376	19
143	MC58 vs MC58siaD	R-HSA-6796648	TP53 Regulates Transcription of DNA Repair Genes	9/350	62/8578	0.000846351	0.026304	0.0217192	O00267/P05412/P23193/P51948/Q08945/Q14676/Q14004/Q92466/Q9BXW9	9
144	MC58 vs MC58siaD	R-HSA-9013404	RAC2 GTPase cycle	11/350	88/8578	0.000851952	0.026304	0.0217192	O15173/P05556/P46940/Q07960/Q8IZP0/Q8WUY9/Q9NRY4/P11274/P51149/P42167/O75962	11
145	MC58 vs MC58siaD	R-HSA-3371511	HSF1 activation	4/350	12/8578	0.00103917	0.0304407	0.0251349	P07900/P08238/Q00613/P62258	4
146	MC58 vs MC58siaD	R-HSA-373755	Semaphorin interactions	9/350	64/8578	0.00106958	0.0304407	0.0251349	O15085/P05556/P07900/P08238/Q14195/Q9NRY4/Q9Y490/Q7Z406/P35579	9
147	MC58 vs MC58siaD	R-HSA-3108214	SUMOylation of DNA damage response and repair proteins	10/350	77/8578	0.00107837	0.0304407	0.0251349	P23497/P41208/P49790/P52948/Q14676/Q5SRE5/P35658/O60216/P49792/Q01831	10
148	MC58 vs MC58siaD	R-HSA-162906	HIV Infection	20/350	230/8578	0.00112451	0.0308617	0.0254824	O00267/O75351/P12236/P13010/P18858/P23193/P28066/P49790/P51948/P52948/Q08945/Q15545/Q5SRE5/Q92530/Q99460/P17096/P06748/P35658/Q6VY07/P49792	20
149	MC58 vs MC58siaD	R-HSA-9022692	Regulation of MECP2 expression and activity	6/350	31/8578	0.0013687	0.036548	0.0301776	Q13547/Q9HCJ0/Q9UKV8/Q9Y618/Q92769/O75376	6
150	MC58 vs MC58siaD	R-HSA-3700989	Transcriptional Regulation by TP53	27/350	357/8578	0.00141119	0.036691	0.0302957	O00267/O95628/P05412/P23193/P27348/P51948/Q08945/Q08999/Q13547/Q14676/Q15545/Q8WUF5/Q9C0C2/Q9HCJ0/Q9UKV8/Q9ULW0/P31749/Q14004/Q92466/Q09472/Q9BXW9/Q92769/Q92597/P06748/P49815/P62258/P61981	27
151	MC58 vs MC58siaD	R-HSA-6806834	Signaling by MET	9/350	67/8578	0.00149162	0.0377877	0.0312012	P05556/P42566/Q68CZ2/Q8IZW8/Q92783/Q96B97/Q96N67/Q07889/P40818	9
152	MC58 vs MC58siaD	R-HSA-9013148	CDC42 GTPase cycle	15/350	155/8578	0.00161644	0.039926	0.0329668	O15085/P46940/P98171/Q07960/Q15311/Q8WUY9/Q96P48/Q9NRY4/P11274/Q96HP0/Q96N67/Q13459/P51149/P42167/O75962	15

## Sheet: Kinases
	Cluster	ID	Description	GeneRatio	BgRatio	pvalue	p.adjust	qvalue	geneID	Count
1	Con vs MC58	MAPKAPK2	MAPKAPK2	5/34	36/4665	4.85954e-06	0.000204101	0.000132998	HSPB1 S15/HSPB1 S82/PARN S557/ZFP36 S186/ZFP36 S60	5
2	Con vs MC58	PRKG1	PRKG1	3/34	31/4665	0.00138337	0.0290508	0.0189303	GTF2I S412/HSPB1 S82/LASP1 S146	3
3	Con vs MC58	PLK3	PLK3	2/34	18/4665	0.00733349	0.0463355	0.0301936	JUN S63/JUN S73	2
4	Con vs MC58	Calcineurin	Calcineurin	2/34	19/4665	0.00815901	0.0463355	0.0301936	FLNA S2152/NFATC2 S326	2
5	Con vs MC58	PPP3CA	PPP3CA	2/34	19/4665	0.00815901	0.0463355	0.0301936	FLNA S2152/NFATC2 S326	2
6	Con vs MC58	PPP3CC	PPP3CC	2/34	19/4665	0.00815901	0.0463355	0.0301936	FLNA S2152/NFATC2 S326	2
7	Con vs MC58	MAPK10	MAPK10	2/34	20/4665	0.00902439	0.0463355	0.0301936	JUN S63/JUN S73	2
8	Con vs MC58	AKT3	AKT3	2/34	21/4665	0.00992904	0.0463355	0.0301936	BAD S118/HSPB1 S82	2
9	Con vs MC58	PPP3CB	PPP3CB	2/34	21/4665	0.00992904	0.0463355	0.0301936	FLNA S2152/NFATC2 S326	2
10	Con vs MC58siaD	MAPKAPK2	MAPKAPK2	5/60	36/4665	8.2536e-05	0.00437441	0.00269328	HSPB1 S15/HSPB1 S82/PARN S557/ZFP36 S186/ZFP36 S60	5
11	MC58 vs MC58siaD	MAPKAPK2	MAPKAPK2	5/56	36/4665	5.90254e-05	0.00259712	0.00211249	AGO2 S387/HSPB1 S15/HSPB1 S82/ZFP36 S186/ZFP36 S60	5
12	MC58 vs MC58siaD	CSNK2A1	CSNK2A1	11/56	330/4665	0.00155915	0.0343014	0.0279006	EIF3J S127/HDAC1 S421/HDAC2 S394/HSP90AA1 S231/HSP90AA1 S263/HSP90AB1 S226/MYH9 S1943/PDCD5 S119/PPP1R2 S87/SEPTIN2 S218/SSB S366	11
